# Supplementary material for: A disease-linked lncRNA mutation in RNase MRP inhibits ribosome synthesis
Source: Nat Commun. 2022 Feb 3;13:649. doi: 10.1038/s41467-022-28295-8 (PMC8814244; doi:10.1038/s41467-022-28295-8)
Supplement: Supplementary file 4 — Source Data [file 41467_2022_28295_MOESM4_ESM.zip]

Archive with 353 entries (308 files):
- SourceData/
- SourceData/CRAC/
- SourceData/CRAC/yeastPop1CRAC/
- SourceData/CRAC/yeastPop1CRAC/NME1-NR43BY.pileup
- __MACOSX/
- __MACOSX/SourceData/
- __MACOSX/SourceData/CRAC/
- __MACOSX/SourceData/CRAC/yeastPop1CRAC/
- __MACOSX/SourceData/CRAC/yeastPop1CRAC/._NME1-NR43BY.pileup
- SourceData/CRAC/yeastPop1CRAC/NME1-NR45BY.pileup
- __MACOSX/SourceData/CRAC/yeastPop1CRAC/._NME1-NR45BY.pileup
- SourceData/CRAC/yeastPop1CRAC/NME1-NR43POP1.pileup
- __MACOSX/SourceData/CRAC/yeastPop1CRAC/._NME1-NR43POP1.pileup
- SourceData/CRAC/yeastPop1CRAC/NME1-NR45POP1.pileup
- __MACOSX/SourceData/CRAC/yeastPop1CRAC/._NME1-NR45POP1.pileup
- __MACOSX/SourceData/CRAC/._yeastPop1CRAC
- SourceData/CRAC/human_MRP_CRAC_read_profiles/
- SourceData/CRAC/human_MRP_CRAC_read_profiles/fCRAC2_NR201120_POP1_PROFILES_reads.csv
- __MACOSX/SourceData/CRAC/human_MRP_CRAC_read_profiles/
- __MACOSX/SourceData/CRAC/human_MRP_CRAC_read_profiles/._fCRAC2_NR201120_POP1_PROFILES_reads.csv
- SourceData/CRAC/human_MRP_CRAC_read_profiles/fCRAC4_NR201120_WT_HIGH_PROFILES_deletions_expand0.csv
- __MACOSX/SourceData/CRAC/human_MRP_CRAC_read_profiles/._fCRAC4_NR201120_WT_HIGH_PROFILES_deletions_expand0.csv
- SourceData/CRAC/human_MRP_CRAC_read_profiles/fCRAC2_NR201120_POP5_PROFILES_deletions_expand0.csv
- __MACOSX/SourceData/CRAC/human_MRP_CRAC_read_profiles/._fCRAC2_NR201120_POP5_PROFILES_deletions_expand0.csv
- SourceData/CRAC/human_MRP_CRAC_read_profiles/fCRAC4_NR201120_WT_HIGH_PROFILES_reads.csv
- __MACOSX/SourceData/CRAC/human_MRP_CRAC_read_profiles/._fCRAC4_NR201120_WT_HIGH_PROFILES_reads.csv
- SourceData/CRAC/human_MRP_CRAC_read_profiles/fCRAC4_NR201120_POP1_PROFILES_deletions_expand0.csv
- __MACOSX/SourceData/CRAC/human_MRP_CRAC_read_profiles/._fCRAC4_NR201120_POP1_PROFILES_deletions_expand0.csv
- SourceData/CRAC/human_MRP_CRAC_read_profiles/fCRAC2_NR201120_POP4_PROFILES_reads.csv
- __MACOSX/SourceData/CRAC/human_MRP_CRAC_read_profiles/._fCRAC2_NR201120_POP4_PROFILES_reads.csv
- SourceData/CRAC/human_MRP_CRAC_read_profiles/fCRAC2_NR201120_WT_PROFILES_deletions_expand0.csv
- __MACOSX/SourceData/CRAC/human_MRP_CRAC_read_profiles/._fCRAC2_NR201120_WT_PROFILES_deletions_expand0.csv
- SourceData/CRAC/human_MRP_CRAC_read_profiles/fCRAC2_NR201120_POP4_PROFILES_deletions_expand0.csv
- __MACOSX/SourceData/CRAC/human_MRP_CRAC_read_profiles/._fCRAC2_NR201120_POP4_PROFILES_deletions_expand0.csv
- SourceData/CRAC/human_MRP_CRAC_read_profiles/fCRAC4_NR201120_POP5_PROFILES_reads.csv
- __MACOSX/SourceData/CRAC/human_MRP_CRAC_read_profiles/._fCRAC4_NR201120_POP5_PROFILES_reads.csv
- SourceData/CRAC/human_MRP_CRAC_read_profiles/fCRAC4_NR201120_POP4_PROFILES_reads.csv
- __MACOSX/SourceData/CRAC/human_MRP_CRAC_read_profiles/._fCRAC4_NR201120_POP4_PROFILES_reads.csv
- SourceData/CRAC/human_MRP_CRAC_read_profiles/fCRAC2_NR201120_POP1_PROFILES_deletions_expand0.csv
- __MACOSX/SourceData/CRAC/human_MRP_CRAC_read_profiles/._fCRAC2_NR201120_POP1_PROFILES_deletions_expand0.csv
- SourceData/CRAC/human_MRP_CRAC_read_profiles/fCRAC2_NR201120_POP5_PROFILES_reads.csv
- __MACOSX/SourceData/CRAC/human_MRP_CRAC_read_profiles/._fCRAC2_NR201120_POP5_PROFILES_reads.csv
- SourceData/CRAC/human_MRP_CRAC_read_profiles/fCRAC2_NR201120_WT_PROFILES_reads.csv
- __MACOSX/SourceData/CRAC/human_MRP_CRAC_read_profiles/._fCRAC2_NR201120_WT_PROFILES_reads.csv
- SourceData/CRAC/human_MRP_CRAC_read_profiles/fCRAC4_NR201120_POP5_PROFILES_deletions_expand0.csv
- __MACOSX/SourceData/CRAC/human_MRP_CRAC_read_profiles/._fCRAC4_NR201120_POP5_PROFILES_deletions_expand0.csv
- SourceData/CRAC/human_MRP_CRAC_read_profiles/fCRAC4_NR201120_POP1_PROFILES_reads.csv
- __MACOSX/SourceData/CRAC/human_MRP_CRAC_read_profiles/._fCRAC4_NR201120_POP1_PROFILES_reads.csv
- SourceData/CRAC/human_MRP_CRAC_read_profiles/fCRAC4_NR201120_POP4_PROFILES_deletions_expand0.csv
- __MACOSX/SourceData/CRAC/human_MRP_CRAC_read_profiles/._fCRAC4_NR201120_POP4_PROFILES_deletions_expand0.csv
- __MACOSX/SourceData/CRAC/._human_MRP_CRAC_read_profiles
- SourceData/CRAC/MRP_CRAC_read_distrubution.xlsx
- __MACOSX/SourceData/CRAC/._MRP_CRAC_read_distrubution.xlsx
- __MACOSX/SourceData/._CRAC
- SourceData/ICE-Sanger-Files/
- SourceData/ICE-Sanger-Files/Rep101220-G4-FW.ab1
- __MACOSX/SourceData/ICE-Sanger-Files/
- __MACOSX/SourceData/ICE-Sanger-Files/._Rep101220-G4-FW.ab1
- SourceData/ICE-Sanger-Files/Rep201220-G2-FW.ab1
- __MACOSX/SourceData/ICE-Sanger-Files/._Rep201220-G2-FW.ab1
- SourceData/ICE-Sanger-Files/Rep201220-G2-RV.ab1
- __MACOSX/SourceData/ICE-Sanger-Files/._Rep201220-G2-RV.ab1
- SourceData/ICE-Sanger-Files/Rep101220-G4-RV.ab1
- __MACOSX/SourceData/ICE-Sanger-Files/._Rep101220-G4-RV.ab1
- SourceData/ICE-Sanger-Files/Rep201220-G4-FW.ab1
- __MACOSX/SourceData/ICE-Sanger-Files/._Rep201220-G4-FW.ab1
- SourceData/ICE-Sanger-Files/Rep211220-G1-FW.ab1
- __MACOSX/SourceData/ICE-Sanger-Files/._Rep211220-G1-FW.ab1
- SourceData/ICE-Sanger-Files/Rep101220-G2-FW.ab1
- __MACOSX/SourceData/ICE-Sanger-Files/._Rep101220-G2-FW.ab1
- SourceData/ICE-Sanger-Files/Rep211220-G3-RV.ab1
- __MACOSX/SourceData/ICE-Sanger-Files/._Rep211220-G3-RV.ab1
- SourceData/ICE-Sanger-Files/Rep211220-G3-FW.ab1
- __MACOSX/SourceData/ICE-Sanger-Files/._Rep211220-G3-FW.ab1
- SourceData/ICE-Sanger-Files/Rep101220-G2-RV.ab1
- __MACOSX/SourceData/ICE-Sanger-Files/._Rep101220-G2-RV.ab1
- SourceData/ICE-Sanger-Files/Rep211220-G1-RV.ab1
- __MACOSX/SourceData/ICE-Sanger-Files/._Rep211220-G1-RV.ab1
- SourceData/ICE-Sanger-Files/T_cell_RMRP_CRISPR_KO_All-TIDE.xlsx
- __MACOSX/SourceData/ICE-Sanger-Files/._T_cell_RMRP_CRISPR_KO_All-TIDE.xlsx
- SourceData/ICE-Sanger-Files/Rep201220-G4-RV.ab1
- __MACOSX/SourceData/ICE-Sanger-Files/._Rep201220-G4-RV.ab1
- SourceData/ICE-Sanger-Files/Rep201220-G1-RV.ab1
- __MACOSX/SourceData/ICE-Sanger-Files/._Rep201220-G1-RV.ab1
- SourceData/ICE-Sanger-Files/Rep201220-G3-FW.ab1
- __MACOSX/SourceData/ICE-Sanger-Files/._Rep201220-G3-FW.ab1
- SourceData/ICE-Sanger-Files/Rep211220-G4-RV.ab1
- __MACOSX/SourceData/ICE-Sanger-Files/._Rep211220-G4-RV.ab1
- SourceData/ICE-Sanger-Files/Rep211220-G4-FW.ab1
- __MACOSX/SourceData/ICE-Sanger-Files/._Rep211220-G4-FW.ab1
- SourceData/ICE-Sanger-Files/Rep201220-G3-RV.ab1
- __MACOSX/SourceData/ICE-Sanger-Files/._Rep201220-G3-RV.ab1
- SourceData/ICE-Sanger-Files/Rep201220-G1-FW.ab1
- __MACOSX/SourceData/ICE-Sanger-Files/._Rep201220-G1-FW.ab1
- SourceData/ICE-Sanger-Files/Rep101220-G3-FW.ab1
- __MACOSX/SourceData/ICE-Sanger-Files/._Rep101220-G3-FW.ab1
- SourceData/ICE-Sanger-Files/Rep211220-G2-RV.ab1
- __MACOSX/SourceData/ICE-Sanger-Files/._Rep211220-G2-RV.ab1
- SourceData/ICE-Sanger-Files/Rep101220-G1-RV.ab1
- __MACOSX/SourceData/ICE-Sanger-Files/._Rep101220-G1-RV.ab1
- SourceData/ICE-Sanger-Files/RMRP-TIDE-WT-FW.ab1
- __MACOSX/SourceData/ICE-Sanger-Files/._RMRP-TIDE-WT-FW.ab1
- SourceData/ICE-Sanger-Files/RMRP-TIDE-WT-RV.ab1
- __MACOSX/SourceData/ICE-Sanger-Files/._RMRP-TIDE-WT-RV.ab1
- SourceData/ICE-Sanger-Files/Rep101220-G1-FW.ab1
- __MACOSX/SourceData/ICE-Sanger-Files/._Rep101220-G1-FW.ab1
- SourceData/ICE-Sanger-Files/Rep211220-G2-FW.ab1
- __MACOSX/SourceData/ICE-Sanger-Files/._Rep211220-G2-FW.ab1
- SourceData/ICE-Sanger-Files/Rep101220-G3-RV.ab1
- __MACOSX/SourceData/ICE-Sanger-Files/._Rep101220-G3-RV.ab1
- __MACOSX/SourceData/._ICE-Sanger-Files
- SourceData/NorthernBlots/
- SourceData/NorthernBlots/RobertsonEtAl-2021-NorthernBlots/
- SourceData/NorthernBlots/RobertsonEtAl-2021-NorthernBlots/RobertsonEtAl-NorthernBlots.pptx
- __MACOSX/SourceData/NorthernBlots/
- __MACOSX/SourceData/NorthernBlots/RobertsonEtAl-2021-NorthernBlots/
- __MACOSX/SourceData/NorthernBlots/RobertsonEtAl-2021-NorthernBlots/._RobertsonEtAl-NorthernBlots.pptx
- __MACOSX/SourceData/NorthernBlots/._RobertsonEtAl-2021-NorthernBlots
- __MACOSX/SourceData/._NorthernBlots
- SourceData/Figure3/
- SourceData/Figure3/RobertsonEtAl-Figure3.pzfx
- __MACOSX/SourceData/Figure3/
- __MACOSX/SourceData/Figure3/._RobertsonEtAl-Figure3.pzfx
- __MACOSX/SourceData/._Figure3
- SourceData/FlowCytometry/
- SourceData/FlowCytometry/RobertsonEtAl-2021-FlowCytometry/
- SourceData/FlowCytometry/RobertsonEtAl-2021-FlowCytometry/FlowFISH/
- SourceData/FlowCytometry/RobertsonEtAl-2021-FlowCytometry/FlowFISH/Rep3-301019/
- SourceData/FlowCytometry/RobertsonEtAl-2021-FlowCytometry/FlowFISH/Rep3-301019/standard__WT_FS_3_004.fcs
- __MACOSX/SourceData/FlowCytometry/
- __MACOSX/SourceData/FlowCytometry/RobertsonEtAl-2021-FlowCytometry/
- __MACOSX/SourceData/FlowCytometry/RobertsonEtAl-2021-FlowCytometry/FlowFISH/
- __MACOSX/SourceData/FlowCytometry/RobertsonEtAl-2021-FlowCytometry/FlowFISH/Rep3-301019/
- __MACOSX/SourceData/FlowCytometry/RobertsonEtAl-2021-FlowCytometry/FlowFISH/Rep3-301019/._standard__WT_FS_3_004.fcs
- SourceData/FlowCytometry/RobertsonEtAl-2021-FlowCytometry/FlowFISH/Rep3-301019/standard__C_SCRAM_007.fcs
- __MACOSX/SourceData/FlowCytometry/RobertsonEtAl-2021-FlowCytometry/FlowFISH/Rep3-301019/._standard__C_SCRAM_007.fcs
- SourceData/FlowCytometry/RobertsonEtAl-2021-FlowCytometry/FlowFISH/Rep3-301019/standard__WT_FS_2_003.fcs
- __MACOSX/SourceData/FlowCytometry/RobertsonEtAl-2021-FlowCytometry/FlowFISH/Rep3-301019/._standard__WT_FS_2_003.fcs
- SourceData/FlowCytometry/RobertsonEtAl-2021-FlowCytometry/FlowFISH/Rep3-301019/standard__D_FS_2_009.fcs
- __MACOSX/SourceData/FlowCytometry/RobertsonEtAl-2021-FlowCytometry/FlowFISH/Rep3-301019/._standard__D_FS_2_009.fcs
- SourceData/FlowCytometry/RobertsonEtAl-2021-FlowCytometry/FlowFISH/Rep3-301019/standard__D_SCRAM_010.fcs
- __MACOSX/SourceData/FlowCytometry/RobertsonEtAl-2021-FlowCytometry/FlowFISH/Rep3-301019/._standard__D_SCRAM_010.fcs
- SourceData/FlowCytometry/RobertsonEtAl-2021-FlowCytometry/FlowFISH/Rep3-301019/standard__WT_FS_1_002.fcs
- __MACOSX/SourceData/FlowCytometry/RobertsonEtAl-2021-FlowCytometry/FlowFISH/Rep3-301019/._standard__WT_FS_1_002.fcs
- SourceData/FlowCytometry/RobertsonEtAl-2021-FlowCytometry/FlowFISH/Rep3-301019/standard__F_FS_1_011.fcs
- __MACOSX/SourceData/FlowCytometry/RobertsonEtAl-2021-FlowCytometry/FlowFISH/Rep3-301019/._standard__F_FS_1_011.fcs
- SourceData/FlowCytometry/RobertsonEtAl-2021-FlowCytometry/FlowFISH/Rep3-301019/standard__D_FS_1_008.fcs
- __MACOSX/SourceData/FlowCytometry/RobertsonEtAl-2021-FlowCytometry/FlowFISH/Rep3-301019/._standard__D_FS_1_008.fcs
- SourceData/FlowCytometry/RobertsonEtAl-2021-FlowCytometry/FlowFISH/Rep3-301019/standard__C_FS_1_005.fcs
- __MACOSX/SourceData/FlowCytometry/RobertsonEtAl-2021-FlowCytometry/FlowFISH/Rep3-301019/._standard__C_FS_1_005.fcs
- SourceData/FlowCytometry/RobertsonEtAl-2021-FlowCytometry/FlowFISH/Rep3-301019/standard__C_FS_2_006.fcs
- __MACOSX/SourceData/FlowCytometry/RobertsonEtAl-2021-FlowCytometry/FlowFISH/Rep3-301019/._standard__C_FS_2_006.fcs
- SourceData/FlowCytometry/RobertsonEtAl-2021-FlowCytometry/FlowFISH/Rep3-301019/standard__F_SCRAM_012.fcs
- __MACOSX/SourceData/FlowCytometry/RobertsonEtAl-2021-FlowCytometry/FlowFISH/Rep3-301019/._standard__F_SCRAM_012.fcs
- __MACOSX/SourceData/FlowCytometry/RobertsonEtAl-2021-FlowCytometry/FlowFISH/._Rep3-301019
- SourceData/FlowCytometry/RobertsonEtAl-2021-FlowCytometry/FlowFISH/Rep1-241019/
- SourceData/FlowCytometry/RobertsonEtAl-2021-FlowCytometry/FlowFISH/Rep1-241019/standard__WT_scram_001.fcs
- __MACOSX/SourceData/FlowCytometry/RobertsonEtAl-2021-FlowCytometry/FlowFISH/Rep1-241019/
- __MACOSX/SourceData/FlowCytometry/RobertsonEtAl-2021-FlowCytometry/FlowFISH/Rep1-241019/._standard__WT_scram_001.fcs
- SourceData/FlowCytometry/RobertsonEtAl-2021-FlowCytometry/FlowFISH/Rep1-241019/standard__C_SCRAM_006.fcs
- __MACOSX/SourceData/FlowCytometry/RobertsonEtAl-2021-FlowCytometry/FlowFISH/Rep1-241019/._standard__C_SCRAM_006.fcs
- SourceData/FlowCytometry/RobertsonEtAl-2021-FlowCytometry/FlowFISH/Rep1-241019/standard__C_013.fcs
- __MACOSX/SourceData/FlowCytometry/RobertsonEtAl-2021-FlowCytometry/FlowFISH/Rep1-241019/._standard__C_013.fcs
- SourceData/FlowCytometry/RobertsonEtAl-2021-FlowCytometry/FlowFISH/Rep1-241019/standard__D_FS_2_008.fcs
- __MACOSX/SourceData/FlowCytometry/RobertsonEtAl-2021-FlowCytometry/FlowFISH/Rep1-241019/._standard__D_FS_2_008.fcs
- SourceData/FlowCytometry/RobertsonEtAl-2021-FlowCytometry/FlowFISH/Rep1-241019/standard__WT_FS_3_003.fcs
- __MACOSX/SourceData/FlowCytometry/RobertsonEtAl-2021-FlowCytometry/FlowFISH/Rep1-241019/._standard__WT_FS_3_003.fcs
- SourceData/FlowCytometry/RobertsonEtAl-2021-FlowCytometry/FlowFISH/Rep1-241019/standard__F_FS_2_011.fcs
- __MACOSX/SourceData/FlowCytometry/RobertsonEtAl-2021-FlowCytometry/FlowFISH/Rep1-241019/._standard__F_FS_2_011.fcs
- SourceData/FlowCytometry/RobertsonEtAl-2021-FlowCytometry/FlowFISH/Rep1-241019/standard__WT_FS_1_002.fcs
- __MACOSX/SourceData/FlowCytometry/RobertsonEtAl-2021-FlowCytometry/FlowFISH/Rep1-241019/._standard__WT_FS_1_002.fcs
- SourceData/FlowCytometry/RobertsonEtAl-2021-FlowCytometry/FlowFISH/Rep1-241019/standard__F_FS_1_010.fcs
- __MACOSX/SourceData/FlowCytometry/RobertsonEtAl-2021-FlowCytometry/FlowFISH/Rep1-241019/._standard__F_FS_1_010.fcs
- SourceData/FlowCytometry/RobertsonEtAl-2021-FlowCytometry/FlowFISH/Rep1-241019/standard__C_FS_1_004.fcs
- __MACOSX/SourceData/FlowCytometry/RobertsonEtAl-2021-FlowCytometry/FlowFISH/Rep1-241019/._standard__C_FS_1_004.fcs
- SourceData/FlowCytometry/RobertsonEtAl-2021-FlowCytometry/FlowFISH/Rep1-241019/standard__D_FS_1_007.fcs
- __MACOSX/SourceData/FlowCytometry/RobertsonEtAl-2021-FlowCytometry/FlowFISH/Rep1-241019/._standard__D_FS_1_007.fcs
- SourceData/FlowCytometry/RobertsonEtAl-2021-FlowCytometry/FlowFISH/Rep1-241019/standard__D_SCRAM_009.fcs
- __MACOSX/SourceData/FlowCytometry/RobertsonEtAl-2021-FlowCytometry/FlowFISH/Rep1-241019/._standard__D_SCRAM_009.fcs
- SourceData/FlowCytometry/RobertsonEtAl-2021-FlowCytometry/FlowFISH/Rep1-241019/standard__C_FS_2_005.fcs
- __MACOSX/SourceData/FlowCytometry/RobertsonEtAl-2021-FlowCytometry/FlowFISH/Rep1-241019/._standard__C_FS_2_005.fcs
- SourceData/FlowCytometry/RobertsonEtAl-2021-FlowCytometry/FlowFISH/Rep1-241019/standard__F_SCRAM_012.fcs
- __MACOSX/SourceData/FlowCytometry/RobertsonEtAl-2021-FlowCytometry/FlowFISH/Rep1-241019/._standard__F_SCRAM_012.fcs
- __MACOSX/SourceData/FlowCytometry/RobertsonEtAl-2021-FlowCytometry/FlowFISH/._Rep1-241019
- SourceData/FlowCytometry/RobertsonEtAl-2021-FlowCytometry/FlowFISH/Rep2-281019/
- SourceData/FlowCytometry/RobertsonEtAl-2021-FlowCytometry/FlowFISH/Rep2-281019/standard__WT_FS_3_004.fcs
- __MACOSX/SourceData/FlowCytometry/RobertsonEtAl-2021-FlowCytometry/FlowFISH/Rep2-281019/
- __MACOSX/SourceData/FlowCytometry/RobertsonEtAl-2021-FlowCytometry/FlowFISH/Rep2-281019/._standard__WT_FS_3_004.fcs
- SourceData/FlowCytometry/RobertsonEtAl-2021-FlowCytometry/FlowFISH/Rep2-281019/standard__WT_scram_001.fcs
- __MACOSX/SourceData/FlowCytometry/RobertsonEtAl-2021-FlowCytometry/FlowFISH/Rep2-281019/._standard__WT_scram_001.fcs
- SourceData/FlowCytometry/RobertsonEtAl-2021-FlowCytometry/FlowFISH/Rep2-281019/standard__C_SCRAM_007.fcs
- __MACOSX/SourceData/FlowCytometry/RobertsonEtAl-2021-FlowCytometry/FlowFISH/Rep2-281019/._standard__C_SCRAM_007.fcs
- SourceData/FlowCytometry/RobertsonEtAl-2021-FlowCytometry/FlowFISH/Rep2-281019/standard__WT_FS_2_003.fcs
- __MACOSX/SourceData/FlowCytometry/RobertsonEtAl-2021-FlowCytometry/FlowFISH/Rep2-281019/._standard__WT_FS_2_003.fcs
- SourceData/FlowCytometry/RobertsonEtAl-2021-FlowCytometry/FlowFISH/Rep2-281019/standard__D_FS_2_009.fcs
- __MACOSX/SourceData/FlowCytometry/RobertsonEtAl-2021-FlowCytometry/FlowFISH/Rep2-281019/._standard__D_FS_2_009.fcs
- SourceData/FlowCytometry/RobertsonEtAl-2021-FlowCytometry/FlowFISH/Rep2-281019/standard__D_SCRAM_010.fcs
- __MACOSX/SourceData/FlowCytometry/RobertsonEtAl-2021-FlowCytometry/FlowFISH/Rep2-281019/._standard__D_SCRAM_010.fcs
- SourceData/FlowCytometry/RobertsonEtAl-2021-FlowCytometry/FlowFISH/Rep2-281019/standard__WT_FS_1_002.fcs
- __MACOSX/SourceData/FlowCytometry/RobertsonEtAl-2021-FlowCytometry/FlowFISH/Rep2-281019/._standard__WT_FS_1_002.fcs
- SourceData/FlowCytometry/RobertsonEtAl-2021-FlowCytometry/FlowFISH/Rep2-281019/standard__F_FS_1_011.fcs
- __MACOSX/SourceData/FlowCytometry/RobertsonEtAl-2021-FlowCytometry/FlowFISH/Rep2-281019/._standard__F_FS_1_011.fcs
- SourceData/FlowCytometry/RobertsonEtAl-2021-FlowCytometry/FlowFISH/Rep2-281019/standard__D_FS_1_008.fcs
- __MACOSX/SourceData/FlowCytometry/RobertsonEtAl-2021-FlowCytometry/FlowFISH/Rep2-281019/._standard__D_FS_1_008.fcs
- SourceData/FlowCytometry/RobertsonEtAl-2021-FlowCytometry/FlowFISH/Rep2-281019/standard__C_FS_1_005.fcs
- __MACOSX/SourceData/FlowCytometry/RobertsonEtAl-2021-FlowCytometry/FlowFISH/Rep2-281019/._standard__C_FS_1_005.fcs
- SourceData/FlowCytometry/RobertsonEtAl-2021-FlowCytometry/FlowFISH/Rep2-281019/standard__C_FS_2_006.fcs
- __MACOSX/SourceData/FlowCytometry/RobertsonEtAl-2021-FlowCytometry/FlowFISH/Rep2-281019/._standard__C_FS_2_006.fcs
- SourceData/FlowCytometry/RobertsonEtAl-2021-FlowCytometry/FlowFISH/Rep2-281019/standard__F_SCRAM_012.fcs
- __MACOSX/SourceData/FlowCytometry/RobertsonEtAl-2021-FlowCytometry/FlowFISH/Rep2-281019/._standard__F_SCRAM_012.fcs
- __MACOSX/SourceData/FlowCytometry/RobertsonEtAl-2021-FlowCytometry/FlowFISH/._Rep2-281019
- __MACOSX/SourceData/FlowCytometry/RobertsonEtAl-2021-FlowCytometry/._FlowFISH
- SourceData/FlowCytometry/RobertsonEtAl-2021-FlowCytometry/TCell-CRISPR-KO/
- SourceData/FlowCytometry/RobertsonEtAl-2021-FlowCytometry/TCell-CRISPR-KO/Rep2/
- SourceData/FlowCytometry/RobertsonEtAl-2021-FlowCytometry/TCell-CRISPR-KO/Rep2/201220-MRP-KO-24h-newset-rep2_MRP-KO-24h-mock1_001.fcs
- __MACOSX/SourceData/FlowCytometry/RobertsonEtAl-2021-FlowCytometry/TCell-CRISPR-KO/
- __MACOSX/SourceData/FlowCytometry/RobertsonEtAl-2021-FlowCytometry/TCell-CRISPR-KO/Rep2/
- __MACOSX/SourceData/FlowCytometry/RobertsonEtAl-2021-FlowCytometry/TCell-CRISPR-KO/Rep2/._201220-MRP-KO-24h-newset-rep2_MRP-KO-24h-mock1_001.fcs
- SourceData/FlowCytometry/RobertsonEtAl-2021-FlowCytometry/TCell-CRISPR-KO/Rep2/201220-MRP-KO-24h-newset-rep2_MRP-KO-24h-guide4_007.fcs
- __MACOSX/SourceData/FlowCytometry/RobertsonEtAl-2021-FlowCytometry/TCell-CRISPR-KO/Rep2/._201220-MRP-KO-24h-newset-rep2_MRP-KO-24h-guide4_007.fcs
- SourceData/FlowCytometry/RobertsonEtAl-2021-FlowCytometry/TCell-CRISPR-KO/Rep2/201220-MRP-KO-24h-newset-rep2_MRP-KO-24h-mock2_002.fcs
- __MACOSX/SourceData/FlowCytometry/RobertsonEtAl-2021-FlowCytometry/TCell-CRISPR-KO/Rep2/._201220-MRP-KO-24h-newset-rep2_MRP-KO-24h-mock2_002.fcs
- SourceData/FlowCytometry/RobertsonEtAl-2021-FlowCytometry/TCell-CRISPR-KO/Rep2/201220-MRP-KO-24h-newset-rep2_MRP-KO-24h-mock3_003.fcs
- __MACOSX/SourceData/FlowCytometry/RobertsonEtAl-2021-FlowCytometry/TCell-CRISPR-KO/Rep2/._201220-MRP-KO-24h-newset-rep2_MRP-KO-24h-mock3_003.fcs
- SourceData/FlowCytometry/RobertsonEtAl-2021-FlowCytometry/TCell-CRISPR-KO/Rep2/201220-MRP-KO-24h-newset-rep2_MRP-KO-24h-guide2_005.fcs
- __MACOSX/SourceData/FlowCytometry/RobertsonEtAl-2021-FlowCytometry/TCell-CRISPR-KO/Rep2/._201220-MRP-KO-24h-newset-rep2_MRP-KO-24h-guide2_005.fcs
- SourceData/FlowCytometry/RobertsonEtAl-2021-FlowCytometry/TCell-CRISPR-KO/Rep2/201220-MRP-KO-24h-newset-rep2_MRP-KO-24h-guide3_006.fcs
- __MACOSX/SourceData/FlowCytometry/RobertsonEtAl-2021-FlowCytometry/TCell-CRISPR-KO/Rep2/._201220-MRP-KO-24h-newset-rep2_MRP-KO-24h-guide3_006.fcs
- SourceData/FlowCytometry/RobertsonEtAl-2021-FlowCytometry/TCell-CRISPR-KO/Rep2/201220-MRP-KO-24h-newset-rep2_MRP-KO-24h-guide1_004.fcs
- __MACOSX/SourceData/FlowCytometry/RobertsonEtAl-2021-FlowCytometry/TCell-CRISPR-KO/Rep2/._201220-MRP-KO-24h-newset-rep2_MRP-KO-24h-guide1_004.fcs
- __MACOSX/SourceData/FlowCytometry/RobertsonEtAl-2021-FlowCytometry/TCell-CRISPR-KO/._Rep2
- SourceData/FlowCytometry/RobertsonEtAl-2021-FlowCytometry/TCell-CRISPR-KO/Rep3/
- SourceData/FlowCytometry/RobertsonEtAl-2021-FlowCytometry/TCell-CRISPR-KO/Rep3/211220-MRP-KO-24h-newset-rep3_MRP-KO-24h-mock3_003.fcs
- __MACOSX/SourceData/FlowCytometry/RobertsonEtAl-2021-FlowCytometry/TCell-CRISPR-KO/Rep3/
- __MACOSX/SourceData/FlowCytometry/RobertsonEtAl-2021-FlowCytometry/TCell-CRISPR-KO/Rep3/._211220-MRP-KO-24h-newset-rep3_MRP-KO-24h-mock3_003.fcs
- SourceData/FlowCytometry/RobertsonEtAl-2021-FlowCytometry/TCell-CRISPR-KO/Rep3/211220-MRP-KO-24h-newset-rep3_MRP-KO-24h-guide4_007.fcs
- __MACOSX/SourceData/FlowCytometry/RobertsonEtAl-2021-FlowCytometry/TCell-CRISPR-KO/Rep3/._211220-MRP-KO-24h-newset-rep3_MRP-KO-24h-guide4_007.fcs
- SourceData/FlowCytometry/RobertsonEtAl-2021-FlowCytometry/TCell-CRISPR-KO/Rep3/211220-MRP-KO-24h-newset-rep3_MRP-KO-24h-mock2_002.fcs
- __MACOSX/SourceData/FlowCytometry/RobertsonEtAl-2021-FlowCytometry/TCell-CRISPR-KO/Rep3/._211220-MRP-KO-24h-newset-rep3_MRP-KO-24h-mock2_002.fcs
- SourceData/FlowCytometry/RobertsonEtAl-2021-FlowCytometry/TCell-CRISPR-KO/Rep3/211220-MRP-KO-24h-newset-rep3_MRP-KO-24h-mock1_001.fcs
- __MACOSX/SourceData/FlowCytometry/RobertsonEtAl-2021-FlowCytometry/TCell-CRISPR-KO/Rep3/._211220-MRP-KO-24h-newset-rep3_MRP-KO-24h-mock1_001.fcs
- SourceData/FlowCytometry/RobertsonEtAl-2021-FlowCytometry/TCell-CRISPR-KO/Rep3/211220-MRP-KO-24h-newset-rep3_MRP-KO-24h-guide3_006.fcs
- __MACOSX/SourceData/FlowCytometry/RobertsonEtAl-2021-FlowCytometry/TCell-CRISPR-KO/Rep3/._211220-MRP-KO-24h-newset-rep3_MRP-KO-24h-guide3_006.fcs
- SourceData/FlowCytometry/RobertsonEtAl-2021-FlowCytometry/TCell-CRISPR-KO/Rep3/211220-MRP-KO-24h-newset-rep3_MRP-KO-24h-guide2_005.fcs
- __MACOSX/SourceData/FlowCytometry/RobertsonEtAl-2021-FlowCytometry/TCell-CRISPR-KO/Rep3/._211220-MRP-KO-24h-newset-rep3_MRP-KO-24h-guide2_005.fcs
- SourceData/FlowCytometry/RobertsonEtAl-2021-FlowCytometry/TCell-CRISPR-KO/Rep3/211220-MRP-KO-24h-newset-rep3_MRP-KO-24h-guide1_004.fcs
- __MACOSX/SourceData/FlowCytometry/RobertsonEtAl-2021-FlowCytometry/TCell-CRISPR-KO/Rep3/._211220-MRP-KO-24h-newset-rep3_MRP-KO-24h-guide1_004.fcs
- __MACOSX/SourceData/FlowCytometry/RobertsonEtAl-2021-FlowCytometry/TCell-CRISPR-KO/._Rep3
- SourceData/FlowCytometry/RobertsonEtAl-2021-FlowCytometry/TCell-CRISPR-KO/Rep1/
- SourceData/FlowCytometry/RobertsonEtAl-2021-FlowCytometry/TCell-CRISPR-KO/Rep1/131220-MRP-KO-24h-newset-rep1_MRP-KO-24h-guide2_005.fcs
- __MACOSX/SourceData/FlowCytometry/RobertsonEtAl-2021-FlowCytometry/TCell-CRISPR-KO/Rep1/
- __MACOSX/SourceData/FlowCytometry/RobertsonEtAl-2021-FlowCytometry/TCell-CRISPR-KO/Rep1/._131220-MRP-KO-24h-newset-rep1_MRP-KO-24h-guide2_005.fcs
- SourceData/FlowCytometry/RobertsonEtAl-2021-FlowCytometry/TCell-CRISPR-KO/Rep1/131220-MRP-KO-24h-newset-rep1_MRP-KO-24h-guide3_006.fcs
- __MACOSX/SourceData/FlowCytometry/RobertsonEtAl-2021-FlowCytometry/TCell-CRISPR-KO/Rep1/._131220-MRP-KO-24h-newset-rep1_MRP-KO-24h-guide3_006.fcs
- SourceData/FlowCytometry/RobertsonEtAl-2021-FlowCytometry/TCell-CRISPR-KO/Rep1/131220-MRP-KO-24h-newset-rep1_MRP-KO-24h-guide1_004.fcs
- __MACOSX/SourceData/FlowCytometry/RobertsonEtAl-2021-FlowCytometry/TCell-CRISPR-KO/Rep1/._131220-MRP-KO-24h-newset-rep1_MRP-KO-24h-guide1_004.fcs
- SourceData/FlowCytometry/RobertsonEtAl-2021-FlowCytometry/TCell-CRISPR-KO/Rep1/131220-MRP-KO-24h-newset-rep1_MRP-KO-24h-mock3_003.fcs
- __MACOSX/SourceData/FlowCytometry/RobertsonEtAl-2021-FlowCytometry/TCell-CRISPR-KO/Rep1/._131220-MRP-KO-24h-newset-rep1_MRP-KO-24h-mock3_003.fcs
- SourceData/FlowCytometry/RobertsonEtAl-2021-FlowCytometry/TCell-CRISPR-KO/Rep1/131220-MRP-KO-24h-newset-rep1_MRP-KO-24h-guide4_007.fcs
- __MACOSX/SourceData/FlowCytometry/RobertsonEtAl-2021-FlowCytometry/TCell-CRISPR-KO/Rep1/._131220-MRP-KO-24h-newset-rep1_MRP-KO-24h-guide4_007.fcs
- SourceData/FlowCytometry/RobertsonEtAl-2021-FlowCytometry/TCell-CRISPR-KO/Rep1/131220-MRP-KO-24h-newset-rep1_MRP-KO-24h-mock2_002.fcs
- __MACOSX/SourceData/FlowCytometry/RobertsonEtAl-2021-FlowCytometry/TCell-CRISPR-KO/Rep1/._131220-MRP-KO-24h-newset-rep1_MRP-KO-24h-mock2_002.fcs
- SourceData/FlowCytometry/RobertsonEtAl-2021-FlowCytometry/TCell-CRISPR-KO/Rep1/131220-MRP-KO-24h-newset-rep1_MRP-KO-24h-mock1_001.fcs
- __MACOSX/SourceData/FlowCytometry/RobertsonEtAl-2021-FlowCytometry/TCell-CRISPR-KO/Rep1/._131220-MRP-KO-24h-newset-rep1_MRP-KO-24h-mock1_001.fcs
- __MACOSX/SourceData/FlowCytometry/RobertsonEtAl-2021-FlowCytometry/TCell-CRISPR-KO/._Rep1
- __MACOSX/SourceData/FlowCytometry/RobertsonEtAl-2021-FlowCytometry/._TCell-CRISPR-KO
- __MACOSX/SourceData/FlowCytometry/._RobertsonEtAl-2021-FlowCytometry
- __MACOSX/SourceData/._FlowCytometry
- SourceData/RMRP-SHAPE-MaP/
- SourceData/RMRP-SHAPE-MaP/70AG4vsWT3
- __MACOSX/SourceData/RMRP-SHAPE-MaP/
- __MACOSX/SourceData/RMRP-SHAPE-MaP/._70AG4vsWT3
- SourceData/RMRP-SHAPE-MaP/Wildtype_RMRP_3_RMRP_profiles.pdf
- __MACOSX/SourceData/RMRP-SHAPE-MaP/._Wildtype_RMRP_3_RMRP_profiles.pdf
- SourceData/RMRP-SHAPE-MaP/70AG1vsWT1.pdf
- __MACOSX/SourceData/RMRP-SHAPE-MaP/._70AG1vsWT1.pdf
- SourceData/RMRP-SHAPE-MaP/70AG_RMRP_4_RMRP_histograms.pdf
- __MACOSX/SourceData/RMRP-SHAPE-MaP/._70AG_RMRP_4_RMRP_histograms.pdf
- SourceData/RMRP-SHAPE-MaP/WT3vs70AG4
- __MACOSX/SourceData/RMRP-SHAPE-MaP/._WT3vs70AG4
- SourceData/RMRP-SHAPE-MaP/70AG_RMRP_3_RMRP_histograms.pdf
- __MACOSX/SourceData/RMRP-SHAPE-MaP/._70AG_RMRP_3_RMRP_histograms.pdf
- SourceData/RMRP-SHAPE-MaP/Wildtype_RMRP_2_RMRP_profiles.pdf
- __MACOSX/SourceData/RMRP-SHAPE-MaP/._Wildtype_RMRP_2_RMRP_profiles.pdf
- SourceData/RMRP-SHAPE-MaP/70AG_RMRP_2_RMRP_histograms.pdf
- __MACOSX/SourceData/RMRP-SHAPE-MaP/._70AG_RMRP_2_RMRP_histograms.pdf
- SourceData/RMRP-SHAPE-MaP/70AG_RMRP_1_RMRP_histograms.pdf
- __MACOSX/SourceData/RMRP-SHAPE-MaP/._70AG_RMRP_1_RMRP_histograms.pdf
- SourceData/RMRP-SHAPE-MaP/70AG1vsWT1
- __MACOSX/SourceData/RMRP-SHAPE-MaP/._70AG1vsWT1
- SourceData/RMRP-SHAPE-MaP/Wildtype_RMRP_1_RMRP_profiles.pdf
- __MACOSX/SourceData/RMRP-SHAPE-MaP/._Wildtype_RMRP_1_RMRP_profiles.pdf
- SourceData/RMRP-SHAPE-MaP/70AG3vsWT2
- __MACOSX/SourceData/RMRP-SHAPE-MaP/._70AG3vsWT2
- SourceData/RMRP-SHAPE-MaP/70AG_RMRP_1_RMRP_profiles.pdf
- __MACOSX/SourceData/RMRP-SHAPE-MaP/._70AG_RMRP_1_RMRP_profiles.pdf
- SourceData/RMRP-SHAPE-MaP/WT2vs70AG3
- __MACOSX/SourceData/RMRP-SHAPE-MaP/._WT2vs70AG3
- SourceData/RMRP-SHAPE-MaP/70AG_RMRP_4_RMRP_profiles.pdf
- __MACOSX/SourceData/RMRP-SHAPE-MaP/._70AG_RMRP_4_RMRP_profiles.pdf
[truncated: 53 more entries]
