# Supplementary material for: A disease-linked lncRNA mutation in RNase MRP inhibits ribosome synthesis
Source: Nat Commun. 2022 Feb 3;13:649. doi: 10.1038/s41467-022-28295-8 (PMC8814244; doi:10.1038/s41467-022-28295-8)
Supplement: Supplementary file 4 — Source Data [file 41467_2022_28295_MOESM4_ESM.zip › SourceData/CRAC/yeastPop1CRAC/NME1-NR43BY.pileup]

# /usr/local/bin/pyPileup.py -f 05_novoalign/NR43BY.novo --gtf=/homes/nicrobertson/datastore/Saccharomyces_cerevisiae.EF4.74_SGDv64_CUTandSUT_withUTRs_noEstimates_antisense_intergenic_4xlncRNAs_final.pyCheckGTFfile.output.gtf -g genelist.txt
# Mon Oct 15 20:14:10 2018
# align quality threshold:	0
# align score threshold:	0
# read length threshold:	1000
# total number of reads:	123766
# total number of mapped reads:	70151
# total number paired reads:	17508
# total number single reads:	35135
# total sense NME1 reads found:	48680
# gene	position	nucleotide	hits	substitutions	deletions
NME1	1	T	5	0	0
NME1	2	C	5	0	0
NME1	3	A	13	8	0
NME1	4	A	31	3	0
NME1	5	T	74	1	0
NME1	6	C	88	0	0
NME1	7	C	89	1	0
NME1	8	A	92	0	0
NME1	9	T	94	5	0
NME1	10	G	94	1	0
NME1	11	A	100	4	0
NME1	12	C	114	2	0
NME1	13	C	116	1	0
NME1	14	A	116	1	0
NME1	15	A	123	1	0
NME1	16	A	126	4	0
NME1	17	G	134	5	0
NME1	18	A	143	3	0
NME1	19	A	159	7	1
NME1	20	T	214	3	1
NME1	21	C	239	7	0
NME1	22	G	265	12	1
NME1	23	T	406	9	0
NME1	24	C	451	39	0
NME1	25	A	936	8	0
NME1	26	C	969	7	4
NME1	27	A	1006	10	6
NME1	28	A	1026	5	0
NME1	29	A	1121	2	0
NME1	30	T	1204	7	0
NME1	31	C	1212	9	0
NME1	32	G	1237	10	0
NME1	33	A	1265	31	0
NME1	34	A	1313	30	0
NME1	35	G	1703	28	0
NME1	36	C	1771	51	16
NME1	37	T	1841	34	0
NME1	38	T	2094	160	0
NME1	39	A	3472	57	0
NME1	40	C	3973	40	0
NME1	41	A	4446	50	1
NME1	42	A	4598	76	1
NME1	43	A	4686	46	0
NME1	44	A	4993	56	0
NME1	45	T	5037	45	1
NME1	46	G	5050	27	0
NME1	47	G	5087	41	0
NME1	48	A	5255	30	0
NME1	49	G	5310	40	0
NME1	50	T	5364	53	0
NME1	51	A	5479	56	1
NME1	52	A	5573	76	18
NME1	53	A	5692	103	1
NME1	54	A	6064	156	0
NME1	55	T	6775	153	0
NME1	56	T	7411	380	0
NME1	57	T	7665	174	0
NME1	58	T	7942	311	3
NME1	59	T	8079	461	18
NME1	60	T	8333	183	349
NME1	61	T	8818	778	1
NME1	62	T	9306	755	2
NME1	63	A	9489	293	4
NME1	64	C	9548	217	17
NME1	65	T	9635	421	7
NME1	66	C	9696	1592	16
NME1	67	A	10439	1482	12
NME1	68	G	11226	331	3
NME1	69	T	11270	433	13
NME1	70	A	11387	322	37
NME1	71	A	11692	110	5
NME1	72	T	11811	91	6
NME1	73	A	11844	86	0
NME1	74	T	11908	101	0
NME1	75	G	13217	104	0
NME1	76	C	13222	69	23
NME1	77	T	13333	83	36
NME1	78	T	13380	128	0
NME1	79	T	13423	122	0
NME1	80	G	13433	73	38
NME1	81	G	13436	170	3
NME1	82	G	13439	220	13
NME1	83	T	13760	121	2
NME1	84	T	13760	127	0
NME1	85	G	13816	107	2
NME1	86	A	13917	177	10
NME1	87	A	14015	151	0
NME1	88	A	14023	166	1
NME1	89	G	14067	81	0
NME1	90	T	14098	133	1
NME1	91	C	14084	120	0
NME1	92	T	14083	203	0
NME1	93	C	13901	120	16
NME1	94	C	14051	324	1
NME1	95	C	14126	177	8
NME1	96	A	17501	3830	11
NME1	97	C	23438	158	9
NME1	98	C	23569	179	5
NME1	99	A	23774	317	1
NME1	100	A	24186	242	1
NME1	101	T	24391	241	3
NME1	102	T	26378	323	144
NME1	103	C	26471	714	183
NME1	104	G	31232	147	6
NME1	105	T	31426	1927	96
NME1	106	A	31367	164	3
NME1	107	T	30889	214	1
NME1	108	G	32121	406	1
NME1	109	C	32054	184	6
NME1	110	G	32013	90	0
NME1	111	G	31954	170	0
NME1	112	A	31888	188	2
NME1	113	A	31844	382	33
NME1	114	A	31806	211	6
NME1	115	A	31735	276	3
NME1	116	C	31697	249	4
NME1	117	G	31419	126	3
NME1	118	T	31376	178	14
NME1	119	A	31357	222	0
NME1	120	A	31217	268	0
NME1	121	T	31221	225	0
NME1	122	G	31216	211	0
NME1	123	A	31254	171	0
NME1	124	G	31164	257	0
NME1	125	A	31391	271	0
NME1	126	T	32247	166	4
NME1	127	T	37507	330	0
NME1	128	T	38390	330	0
NME1	129	A	39188	308	0
NME1	130	A	39135	375	45
NME1	131	A	38701	378	157
NME1	132	A	39376	495	116
NME1	133	A	39261	362	118
NME1	134	T	39147	348	201
NME1	135	T	38721	296	442
NME1	136	T	38014	264	68
NME1	137	T	37737	418	34
NME1	138	A	37591	411	62
NME1	139	A	37451	308	7
NME1	140	A	37429	355	15
NME1	141	T	37380	392	40
NME1	142	T	37359	452	6
NME1	143	G	37302	304	4
NME1	144	T	37299	232	83
NME1	145	T	37245	293	0
NME1	146	T	37242	284	1
NME1	147	A	37241	280	18
NME1	148	A	37243	299	6
NME1	149	A	37293	399	8
NME1	150	T	37280	429	5
NME1	151	C	37107	469	12
NME1	152	A	37113	345	7
NME1	153	A	37072	312	1
NME1	154	C	37051	261	2
NME1	155	T	36896	336	2
NME1	156	C	36890	335	0
NME1	157	A	36896	212	6
NME1	158	T	36891	282	0
NME1	159	T	36885	316	9
NME1	160	A	36883	298	0
NME1	161	A	36881	427	15
NME1	162	G	36868	351	7
NME1	163	G	36824	313	4
NME1	164	A	34548	359	11
NME1	165	G	30714	302	4
NME1	166	G	30519	237	0
NME1	167	A	30339	213	3
NME1	168	T	30116	260	2
NME1	169	G	29981	310	6
NME1	170	C	28785	286	53
NME1	171	C	28708	195	14
NME1	172	C	25497	117	39
NME1	173	T	25345	142	1
NME1	174	T	25338	203	0
NME1	175	G	25337	136	15
NME1	176	G	24615	109	0
NME1	177	G	24582	362	3
NME1	178	T	24584	117	2
NME1	179	A	24583	134	0
NME1	180	T	24580	107	0
NME1	181	T	24576	186	1
NME1	182	C	24573	148	4
NME1	183	T	24571	145	2
NME1	184	G	24572	117	1
NME1	185	C	24572	98	4
NME1	186	T	24570	126	20
NME1	187	T	24569	146	41
NME1	188	C	24568	164	93
NME1	189	T	24570	90	0
NME1	190	T	24570	287	1
NME1	191	G	24572	144	0
NME1	192	A	24568	124	7
NME1	193	C	24545	136	1
NME1	194	C	24542	165	1
NME1	195	T	24540	135	42
NME1	196	G	24529	171	2
NME1	197	G	24470	342	8
NME1	198	T	24470	107	1
NME1	199	A	24380	103	4
NME1	200	C	24152	230	5
NME1	201	C	23706	185	63
NME1	202	T	22385	161	71
NME1	203	C	11801	144	24
NME1	204	T	9998	57	13
NME1	205	A	8378	32	3
NME1	206	T	7742	60	2
NME1	207	T	7183	71	2
NME1	208	G	4722	16	2
NME1	209	C	4623	15	0
NME1	210	A	4621	13	0
NME1	211	G	4647	6	1
NME1	212	G	4661	6	0
NME1	213	G	4670	9	0
NME1	214	T	4681	8	0
NME1	215	A	4669	15	0
NME1	216	C	4663	10	0
NME1	217	T	4665	10	2
NME1	218	G	4669	11	0
NME1	219	G	4672	21	5
NME1	220	T	4671	17	5
NME1	221	G	4669	16	0
NME1	222	T	4668	17	1
NME1	223	T	4663	6	19
NME1	224	T	4670	17	7
NME1	225	T	4558	7	4
NME1	226	C	4544	5	2
NME1	227	T	4595	42	2
NME1	228	T	4614	16	0
NME1	229	C	4635	16	1
NME1	230	G	4519	7	0
NME1	231	G	4531	7	0
NME1	232	T	4534	10	0
NME1	233	A	4534	10	0
NME1	234	C	4535	9	0
NME1	235	T	4535	8	0
NME1	236	G	4537	6	0
NME1	237	G	4536	6	0
NME1	238	A	4536	14	0
NME1	239	T	4536	6	0
NME1	240	T	4535	11	0
NME1	241	C	4532	13	0
NME1	242	C	4456	19	0
NME1	243	G	4440	8	1
NME1	244	T	4415	23	9
NME1	245	T	4395	7	2
NME1	246	T	4260	18	2
NME1	247	G	4146	9	16
NME1	248	T	4140	19	7
NME1	249	A	4143	4	0
NME1	250	T	4142	2	0
NME1	251	G	4143	2	0
NME1	252	G	4153	7	0
NME1	253	A	4177	5	0
NME1	254	A	4229	13	0
NME1	255	T	4264	6	0
NME1	256	C	4300	28	0
NME1	257	T	4377	133	0
NME1	258	A	4700	56	0
NME1	259	A	4779	171	0
NME1	260	A	5644	529	52
NME1	261	C	6910	308	350
NME1	262	C	7082	128	140
NME1	263	A	7126	96	127
NME1	264	T	7210	67	4
NME1	265	A	7229	63	2
NME1	266	G	7235	136	15
NME1	267	T	7257	93	3
NME1	268	T	7265	48	2
NME1	269	A	7266	36	0
NME1	270	T	7263	93	0
NME1	271	G	7261	37	3
NME1	272	A	7261	46	0
NME1	273	C	7261	90	0
NME1	274	G	7261	44	0
NME1	275	A	7260	42	1
NME1	276	T	7193	65	2
NME1	277	T	7175	55	0
NME1	278	G	7172	69	1
NME1	279	C	7171	38	4
NME1	280	T	7168	93	7
NME1	281	C	7168	42	7
NME1	282	T	7168	63	17
NME1	283	T	7168	48	2
NME1	284	T	7165	48	0
NME1	285	C	7134	63	7
NME1	286	C	7124	61	6
NME1	287	C	7038	71	26
NME1	288	G	6989	56	61
NME1	289	T	6962	72	61
NME1	290	G	6906	418	27
NME1	291	C	6900	54	7
NME1	292	T	6880	37	1
NME1	293	G	6877	54	1
NME1	294	G	6876	46	0
NME1	295	A	6868	40	0
NME1	296	T	6849	40	0
NME1	297	C	6831	64	0
NME1	298	G	6831	44	0
NME1	299	A	6814	26	0
NME1	300	G	6791	49	0
NME1	301	T	6775	78	3
NME1	302	A	6725	42	0
NME1	303	A	6693	51	0
NME1	304	C	6684	50	0
NME1	305	C	6599	72	0
NME1	306	C	6593	54	55
NME1	307	A	6590	36	0
NME1	308	A	6589	51	0
NME1	309	T	6588	40	6
NME1	310	G	6588	59	0
NME1	311	G	6587	38	0
NME1	312	A	6564	28	0
NME1	313	G	6551	48	0
NME1	314	C	6498	28	2
NME1	315	T	6447	47	2
NME1	316	T	6427	36	1
NME1	317	A	6421	144	0
NME1	318	C	6411	57	15
NME1	319	T	6398	40	14
NME1	320	A	6398	52	0
NME1	321	T	6398	40	2
NME1	322	T	6398	34	2
NME1	323	C	6380	93	1
NME1	324	T	6380	51	0
NME1	325	T	6298	47	0
NME1	326	G	6295	57	1
NME1	327	G	6287	39	0
NME1	328	T	6215	64	1
NME1	329	C	6178	90	0
NME1	330	C	5872	94	0
NME1	331	A	5833	87	0
NME1	332	T	5777	114	0
NME1	333	G	5619	50	0
NME1	334	G	4978	199	0
NME1	335	A	4631	99	0
NME1	336	T	2838	159	0
NME1	337	T	165	9	0
NME1	338	C	81	54	0
NME1	339	A	19	13	0
NME1	340	C	2	0	0
