# Supplementary material for: A disease-linked lncRNA mutation in RNase MRP inhibits ribosome synthesis
Source: Nat Commun. 2022 Feb 3;13:649. doi: 10.1038/s41467-022-28295-8 (PMC8814244; doi:10.1038/s41467-022-28295-8)
Supplement: Supplementary file 4 — Source Data [file 41467_2022_28295_MOESM4_ESM.zip › SourceData/CRAC/yeastPop1CRAC/NME1-NR45BY.pileup]

# /usr/local/bin/pyPileup.py -f 05_novoalign/NR45BY.novo --gtf=/homes/nicrobertson/datastore/Saccharomyces_cerevisiae.EF4.74_SGDv64_CUTandSUT_withUTRs_noEstimates_antisense_intergenic_4xlncRNAs_final.pyCheckGTFfile.output.gtf -g genelist.txt
# Fri Jan 11 14:04:33 2019
# align quality threshold:	0
# align score threshold:	0
# read length threshold:	1000
# total number of reads:	28694
# total number of mapped reads:	2978
# total number paired reads:	432
# total number single reads:	2114
# total sense NME1 reads found:	226
# gene	position	nucleotide	hits	substitutions	deletions
NME1	1	T	0	0	0
NME1	2	C	0	0	0
NME1	3	A	0	0	0
NME1	4	A	0	0	0
NME1	5	T	0	0	0
NME1	6	C	0	0	0
NME1	7	C	0	0	0
NME1	8	A	0	0	0
NME1	9	T	0	0	0
NME1	10	G	0	0	0
NME1	11	A	0	0	0
NME1	12	C	0	0	0
NME1	13	C	0	0	0
NME1	14	A	0	0	0
NME1	15	A	0	0	0
NME1	16	A	0	0	0
NME1	17	G	0	0	0
NME1	18	A	0	0	0
NME1	19	A	0	0	0
NME1	20	T	0	0	0
NME1	21	C	0	0	0
NME1	22	G	0	0	0
NME1	23	T	0	0	0
NME1	24	C	0	0	0
NME1	25	A	2	0	0
NME1	26	C	2	0	0
NME1	27	A	2	0	0
NME1	28	A	2	0	0
NME1	29	A	2	0	0
NME1	30	T	2	0	0
NME1	31	C	2	0	0
NME1	32	G	2	0	0
NME1	33	A	2	0	0
NME1	34	A	2	0	0
NME1	35	G	2	0	0
NME1	36	C	2	0	0
NME1	37	T	2	0	0
NME1	38	T	2	0	0
NME1	39	A	2	0	0
NME1	40	C	2	0	0
NME1	41	A	2	0	0
NME1	42	A	2	0	0
NME1	43	A	2	0	0
NME1	44	A	2	0	0
NME1	45	T	2	0	0
NME1	46	G	2	0	0
NME1	47	G	2	0	0
NME1	48	A	2	0	0
NME1	49	G	2	0	0
NME1	50	T	2	0	0
NME1	51	A	2	1	0
NME1	52	A	2	0	0
NME1	53	A	2	0	0
NME1	54	A	2	0	0
NME1	55	T	2	0	0
NME1	56	T	4	0	0
NME1	57	T	4	0	0
NME1	58	T	4	0	0
NME1	59	T	4	0	0
NME1	60	T	4	0	0
NME1	61	T	4	0	0
NME1	62	T	4	1	0
NME1	63	A	4	0	0
NME1	64	C	4	0	0
NME1	65	T	4	0	0
NME1	66	C	4	0	0
NME1	67	A	4	0	0
NME1	68	G	10	0	0
NME1	69	T	10	1	0
NME1	70	A	10	1	0
NME1	71	A	12	0	0
NME1	72	T	12	0	0
NME1	73	A	12	0	0
NME1	74	T	12	0	0
NME1	75	G	12	0	0
NME1	76	C	12	0	0
NME1	77	T	12	0	0
NME1	78	T	12	0	0
NME1	79	T	12	0	0
NME1	80	G	12	0	0
NME1	81	G	12	0	0
NME1	82	G	12	0	0
NME1	83	T	12	0	0
NME1	84	T	12	0	0
NME1	85	G	13	0	0
NME1	86	A	13	0	0
NME1	87	A	13	0	0
NME1	88	A	13	0	0
NME1	89	G	13	0	0
NME1	90	T	13	0	0
NME1	91	C	13	0	0
NME1	92	T	11	0	0
NME1	93	C	11	0	0
NME1	94	C	17	1	0
NME1	95	C	19	6	0
NME1	96	A	25	8	0
NME1	97	C	104	0	0
NME1	98	C	105	0	0
NME1	99	A	111	4	0
NME1	100	A	115	1	0
NME1	101	T	129	3	0
NME1	102	T	142	2	0
NME1	103	C	142	13	0
NME1	104	G	199	2	0
NME1	105	T	199	14	0
NME1	106	A	199	0	0
NME1	107	T	199	0	0
NME1	108	G	199	1	0
NME1	109	C	199	0	0
NME1	110	G	199	1	0
NME1	111	G	199	0	0
NME1	112	A	199	0	0
NME1	113	A	199	0	0
NME1	114	A	199	0	0
NME1	115	A	199	1	0
NME1	116	C	199	2	0
NME1	117	G	197	1	0
NME1	118	T	197	0	0
NME1	119	A	197	3	0
NME1	120	A	197	0	0
NME1	121	T	197	4	0
NME1	122	G	197	1	0
NME1	123	A	197	1	0
NME1	124	G	197	3	0
NME1	125	A	197	6	0
NME1	126	T	197	3	0
NME1	127	T	198	6	0
NME1	128	T	198	4	0
NME1	129	A	198	4	0
NME1	130	A	198	7	0
NME1	131	A	197	4	0
NME1	132	A	198	4	0
NME1	133	A	198	15	0
NME1	134	T	198	3	1
NME1	135	T	198	3	1
NME1	136	T	197	2	0
NME1	137	T	196	4	0
NME1	138	A	196	3	0
NME1	139	A	196	3	0
NME1	140	A	196	2	0
NME1	141	T	196	7	0
NME1	142	T	196	6	0
NME1	143	G	196	2	0
NME1	144	T	196	4	0
NME1	145	T	196	1	0
NME1	146	T	196	2	0
NME1	147	A	196	3	0
NME1	148	A	196	2	0
NME1	149	A	196	7	0
NME1	150	T	196	1	0
NME1	151	C	196	4	0
NME1	152	A	196	6	0
NME1	153	A	196	0	0
NME1	154	C	196	1	0
NME1	155	T	199	2	0
NME1	156	C	199	7	0
NME1	157	A	199	2	0
NME1	158	T	199	4	0
NME1	159	T	199	0	0
NME1	160	A	199	2	0
NME1	161	A	199	6	0
NME1	162	G	199	3	0
NME1	163	G	199	2	0
NME1	164	A	189	2	0
NME1	165	G	189	0	0
NME1	166	G	186	0	0
NME1	167	A	185	0	0
NME1	168	T	181	2	0
NME1	169	G	177	4	0
NME1	170	C	177	4	0
NME1	171	C	169	0	0
NME1	172	C	169	1	0
NME1	173	T	169	1	0
NME1	174	T	169	2	0
NME1	175	G	169	3	0
NME1	176	G	169	1	0
NME1	177	G	169	0	0
NME1	178	T	169	2	0
NME1	179	A	169	1	0
NME1	180	T	169	2	0
NME1	181	T	169	0	0
NME1	182	C	169	6	0
NME1	183	T	169	0	0
NME1	184	G	169	1	0
NME1	185	C	169	3	0
NME1	186	T	169	1	0
NME1	187	T	169	0	0
NME1	188	C	169	2	0
NME1	189	T	169	1	0
NME1	190	T	169	2	0
NME1	191	G	169	0	0
NME1	192	A	169	0	0
NME1	193	C	169	0	0
NME1	194	C	169	2	0
NME1	195	T	169	3	0
NME1	196	G	169	1	0
NME1	197	G	169	3	0
NME1	198	T	169	2	0
NME1	199	A	169	2	0
NME1	200	C	169	2	0
NME1	201	C	166	4	0
NME1	202	T	165	1	0
NME1	203	C	10	0	0
NME1	204	T	10	0	0
NME1	205	A	10	0	0
NME1	206	T	2	0	0
NME1	207	T	2	0	0
NME1	208	G	0	0	0
NME1	209	C	0	0	0
NME1	210	A	0	0	0
NME1	211	G	0	0	0
NME1	212	G	0	0	0
NME1	213	G	0	0	0
NME1	214	T	0	0	0
NME1	215	A	0	0	0
NME1	216	C	0	0	0
NME1	217	T	0	0	0
NME1	218	G	0	0	0
NME1	219	G	0	0	0
NME1	220	T	0	0	0
NME1	221	G	0	0	0
NME1	222	T	0	0	0
NME1	223	T	0	0	0
NME1	224	T	0	0	0
NME1	225	T	0	0	0
NME1	226	C	0	0	0
NME1	227	T	0	0	0
NME1	228	T	0	0	0
NME1	229	C	1	0	0
NME1	230	G	1	1	0
NME1	231	G	4	0	0
NME1	232	T	4	0	0
NME1	233	A	4	0	0
NME1	234	C	4	0	0
NME1	235	T	4	0	0
NME1	236	G	4	0	0
NME1	237	G	4	0	0
NME1	238	A	4	0	0
NME1	239	T	4	0	0
NME1	240	T	4	0	0
NME1	241	C	4	0	0
NME1	242	C	4	0	0
NME1	243	G	4	0	0
NME1	244	T	4	0	0
NME1	245	T	4	0	0
NME1	246	T	4	0	0
NME1	247	G	4	0	0
NME1	248	T	4	0	0
NME1	249	A	4	0	0
NME1	250	T	4	0	0
NME1	251	G	4	0	0
NME1	252	G	4	0	0
NME1	253	A	4	0	0
NME1	254	A	1	0	0
NME1	255	T	1	0	0
NME1	256	C	1	0	0
NME1	257	T	1	0	0
NME1	258	A	2	0	0
NME1	259	A	2	1	0
NME1	260	A	2	0	0
NME1	261	C	2	1	0
NME1	262	C	2	0	0
NME1	263	A	2	0	0
NME1	264	T	2	0	0
NME1	265	A	2	0	0
NME1	266	G	2	0	0
NME1	267	T	2	0	0
NME1	268	T	2	0	0
NME1	269	A	2	0	0
NME1	270	T	2	0	0
NME1	271	G	2	0	0
NME1	272	A	2	0	0
NME1	273	C	2	0	0
NME1	274	G	2	0	0
NME1	275	A	2	0	0
NME1	276	T	2	0	0
NME1	277	T	2	0	0
NME1	278	G	2	0	0
NME1	279	C	2	0	0
NME1	280	T	2	0	0
NME1	281	C	2	0	0
NME1	282	T	2	0	0
NME1	283	T	2	0	0
NME1	284	T	2	0	0
NME1	285	C	13	1	0
NME1	286	C	13	0	0
NME1	287	C	13	0	0
NME1	288	G	13	0	0
NME1	289	T	13	0	0
NME1	290	G	12	0	0
NME1	291	C	12	0	0
NME1	292	T	12	0	0
NME1	293	G	12	0	0
NME1	294	G	12	0	0
NME1	295	A	12	0	0
NME1	296	T	12	0	0
NME1	297	C	12	0	0
NME1	298	G	12	0	0
NME1	299	A	12	0	0
NME1	300	G	12	0	0
NME1	301	T	12	0	0
NME1	302	A	12	0	0
NME1	303	A	12	0	0
NME1	304	C	12	0	0
NME1	305	C	1	0	0
NME1	306	C	1	0	0
NME1	307	A	1	0	0
NME1	308	A	1	0	0
NME1	309	T	1	0	0
NME1	310	G	1	0	0
NME1	311	G	1	0	0
NME1	312	A	1	0	0
NME1	313	G	1	0	0
NME1	314	C	1	0	0
NME1	315	T	1	0	0
NME1	316	T	1	0	0
NME1	317	A	1	0	0
NME1	318	C	1	0	0
NME1	319	T	1	0	0
NME1	320	A	1	0	0
NME1	321	T	1	0	0
NME1	322	T	1	0	0
NME1	323	C	1	0	0
NME1	324	T	1	0	0
NME1	325	T	1	0	0
NME1	326	G	1	0	0
NME1	327	G	1	0	0
NME1	328	T	1	0	0
NME1	329	C	1	0	0
NME1	330	C	1	0	0
NME1	331	A	1	0	0
NME1	332	T	1	0	0
NME1	333	G	1	0	0
NME1	334	G	1	0	0
NME1	335	A	1	0	0
NME1	336	T	1	0	0
NME1	337	T	0	0	0
NME1	338	C	0	0	0
NME1	339	A	0	0	0
NME1	340	C	0	0	0
