# Supplementary material for: A disease-linked lncRNA mutation in RNase MRP inhibits ribosome synthesis
Source: Nat Commun. 2022 Feb 3;13:649. doi: 10.1038/s41467-022-28295-8 (PMC8814244; doi:10.1038/s41467-022-28295-8)
Supplement: Supplementary file 4 — Source Data [file 41467_2022_28295_MOESM4_ESM.zip › SourceData/CRAC/yeastPop1CRAC/NME1-NR43POP1.pileup]

# /usr/local/bin/pyPileup.py -f 05_novoalign/NR43POP1.novo --gtf=/homes/nicrobertson/datastore/Saccharomyces_cerevisiae.EF4.74_SGDv64_CUTandSUT_withUTRs_noEstimates_antisense_intergenic_4xlncRNAs_final.pyCheckGTFfile.output.gtf -g genelist.txt
# Mon Oct 15 20:50:02 2018
# align quality threshold:	0
# align score threshold:	0
# read length threshold:	1000
# total number of reads:	15992876
# total number of mapped reads:	11507153
# total number paired reads:	3492035
# total number single reads:	4523083
# total sense NME1 reads found:	7782243
# gene	position	nucleotide	hits	substitutions	deletions
NME1	1	T	9039	40	0
NME1	2	C	9965	112	0
NME1	3	A	12970	2174	0
NME1	4	A	19546	2434	13
NME1	5	T	25266	1250	13
NME1	6	C	40488	339	1
NME1	7	C	42342	634	1
NME1	8	A	44628	405	0
NME1	9	T	46051	865	0
NME1	10	G	46441	362	0
NME1	11	A	48706	1614	1
NME1	12	C	53635	344	0
NME1	13	C	54737	334	0
NME1	14	A	56496	659	22
NME1	15	A	62773	1790	78
NME1	16	A	67379	1517	77
NME1	17	G	70436	969	81
NME1	18	A	73715	896	0
NME1	19	A	78677	2761	192
NME1	20	T	89377	1961	124
NME1	21	C	94807	2640	111
NME1	22	G	100118	2644	196
NME1	23	T	151355	2706	8
NME1	24	C	185230	28730	125
NME1	25	A	346861	2569	46
NME1	26	C	364838	2362	673
NME1	27	A	371946	2681	989
NME1	28	A	381656	3938	53
NME1	29	A	405240	1488	4
NME1	30	T	427609	2983	3
NME1	31	C	434450	2915	0
NME1	32	G	441284	2852	70
NME1	33	A	446436	4006	158
NME1	34	A	453902	5412	54
NME1	35	G	465294	9038	0
NME1	36	C	476293	8076	2654
NME1	37	T	493599	6020	128
NME1	38	T	548244	42857	416
NME1	39	A	917209	10507	62
NME1	40	C	1026238	8620	112
NME1	41	A	1104290	9570	843
NME1	42	A	1143477	13652	2741
NME1	43	A	1168570	14649	2000
NME1	44	A	1237390	12866	63
NME1	45	T	1248709	10647	874
NME1	46	G	1253797	9480	103
NME1	47	G	1264331	8150	14
NME1	48	A	1286667	8331	211
NME1	49	G	1296894	9801	1
NME1	50	T	1308584	11946	0
NME1	51	A	1324233	13777	79
NME1	52	A	1339252	27280	10770
NME1	53	A	1354829	25647	693
NME1	54	A	1403586	32885	90
NME1	55	T	1493902	30165	2
NME1	56	T	1573570	66100	78
NME1	57	T	1612206	36723	201
NME1	58	T	1655735	56718	1323
NME1	59	T	1677038	80357	6601
NME1	60	T	1710099	35135	65275
NME1	61	T	1777781	131023	1037
NME1	62	T	1856044	122668	1238
NME1	63	A	1884086	59277	1929
NME1	64	C	1895891	43396	3135
NME1	65	T	1910814	78838	1186
NME1	66	C	1924987	266075	6006
NME1	67	A	2037560	254470	6548
NME1	68	G	2175799	61466	845
NME1	69	T	2191333	79005	5367
NME1	70	A	2220893	72156	6961
NME1	71	A	2323560	27603	2978
NME1	72	T	2332347	24874	2234
NME1	73	A	2342605	24855	491
NME1	74	T	2351204	21490	186
NME1	75	G	2381891	27333	208
NME1	76	C	2391501	20142	381
NME1	77	T	2410632	17807	4254
NME1	78	T	2422143	24728	228
NME1	79	T	2431541	23848	360
NME1	80	G	2434855	20429	4153
NME1	81	G	2436911	40263	3564
NME1	82	G	2441271	36443	16630
NME1	83	T	2510473	19597	1501
NME1	84	T	2517407	25685	125
NME1	85	G	2528435	26993	10
NME1	86	A	2536237	29502	1938
NME1	87	A	2543375	21532	394
NME1	88	A	2550690	36560	1227
NME1	89	G	2555333	19580	465
NME1	90	T	2542052	29287	628
NME1	91	C	2532997	30411	314
NME1	92	T	2467570	37472	165
NME1	93	C	2461164	27415	4216
NME1	94	C	2520652	43429	975
NME1	95	C	2601926	110930	636
NME1	96	A	3531859	1063562	1005
NME1	97	C	4805232	25676	667
NME1	98	C	4869667	27041	3661
NME1	99	A	4908248	69644	779
NME1	100	A	5015949	69796	2531
NME1	101	T	5098113	86104	4769
NME1	102	T	5482315	38531	14105
NME1	103	C	5548238	240883	19842
NME1	104	G	6806727	35619	8025
NME1	105	T	6882289	484890	20315
NME1	106	A	6725741	38725	1116
NME1	107	T	6673355	42721	886
NME1	108	G	6649944	56046	223
NME1	109	C	6635625	40897	3692
NME1	110	G	6626418	24752	256
NME1	111	G	6604086	30622	85
NME1	112	A	6598470	32711	1454
NME1	113	A	6595502	63703	16342
NME1	114	A	6588481	35618	577
NME1	115	A	6584677	45286	979
NME1	116	C	6581531	52044	634
NME1	117	G	6576783	25710	414
NME1	118	T	6575386	38464	6537
NME1	119	A	6573765	55971	2021
NME1	120	A	6573472	52975	1648
NME1	121	T	6571412	41957	1243
NME1	122	G	6566942	38152	239
NME1	123	A	6562701	37038	291
NME1	124	G	6557485	51642	47
NME1	125	A	6561950	58539	573
NME1	126	T	6583651	35749	5926
NME1	127	T	6727830	59806	148
NME1	128	T	6750552	51580	36
NME1	129	A	6768936	57622	241
NME1	130	A	6762535	65243	3224
NME1	131	A	6739429	64714	23010
NME1	132	A	6739356	85799	15055
NME1	133	A	6729394	70879	17182
NME1	134	T	6666939	71894	32638
NME1	135	T	6578545	53366	100765
NME1	136	T	6561425	51411	7668
NME1	137	T	6533699	70542	4438
NME1	138	A	6468500	71875	10764
NME1	139	A	6459016	56612	3445
NME1	140	A	6448552	64129	7528
NME1	141	T	6445551	78493	5814
NME1	142	T	6424849	81099	1322
NME1	143	G	6417377	69549	694
NME1	144	T	6406042	51535	15192
NME1	145	T	6398949	46111	72
NME1	146	T	6395288	52019	240
NME1	147	A	6394046	55419	3382
NME1	148	A	6393157	64663	853
NME1	149	A	6390781	80971	1584
NME1	150	T	6349626	71749	691
NME1	151	C	6345061	85049	3096
NME1	152	A	6338073	65370	1689
NME1	153	A	6333122	69997	930
NME1	154	C	6328213	54609	923
NME1	155	T	6324270	60761	745
NME1	156	C	6321987	66504	113
NME1	157	A	6317852	52760	2288
NME1	158	T	6316543	53490	44
NME1	159	T	6312479	57986	1981
NME1	160	A	6308750	62342	175
NME1	161	A	6267406	76148	5301
NME1	162	G	6207375	63218	2483
NME1	163	G	5470012	54528	994
NME1	164	A	4465898	46818	2902
NME1	165	G	4393570	51220	955
NME1	166	G	4356444	48784	636
NME1	167	A	4272911	43487	977
NME1	168	T	4210918	41970	467
NME1	169	G	3913573	46173	1200
NME1	170	C	3855757	51346	6782
NME1	171	C	2849055	16351	1790
NME1	172	C	2755111	13594	5610
NME1	173	T	2744989	20829	300
NME1	174	T	2742232	29963	117
NME1	175	G	2741962	20038	2574
NME1	176	G	2740818	16449	132
NME1	177	G	2739954	57094	652
NME1	178	T	2738987	15811	232
NME1	179	A	2738525	19274	233
NME1	180	T	2737906	20987	257
NME1	181	T	2737578	22077	603
NME1	182	C	2736708	23208	1123
NME1	183	T	2735359	21614	263
NME1	184	G	2728281	14798	236
NME1	185	C	2726652	15788	1115
NME1	186	T	2725251	20291	5056
NME1	187	T	2718294	18065	4126
NME1	188	C	2716863	23251	12348
NME1	189	T	2716175	16308	600
NME1	190	T	2716079	46456	110
NME1	191	G	2716012	22508	1
NME1	192	A	2715661	23654	1252
NME1	193	C	2713059	21096	751
NME1	194	C	2712744	28422	1060
NME1	195	T	2712583	26273	6829
NME1	196	G	2711622	23806	546
NME1	197	G	2705656	49566	654
NME1	198	T	2704429	20403	44
NME1	199	A	2697189	19807	379
NME1	200	C	2676272	35504	987
NME1	201	C	2635031	27982	8649
NME1	202	T	2515549	24077	9561
NME1	203	C	1618253	24671	2301
NME1	204	T	1447223	11947	1584
NME1	205	A	1304147	6539	1433
NME1	206	T	1251867	11550	706
NME1	207	T	1200290	8194	792
NME1	208	G	1018481	6527	586
NME1	209	C	1010037	4969	219
NME1	210	A	1008374	5309	125
NME1	211	G	1007058	2027	761
NME1	212	G	1006740	2302	49
NME1	213	G	1006645	2340	75
NME1	214	T	1005730	2567	149
NME1	215	A	1003584	2799	94
NME1	216	C	1003095	2515	56
NME1	217	T	994885	2755	1493
NME1	218	G	994734	3020	477
NME1	219	G	994486	3207	1632
NME1	220	T	994333	3431	1175
NME1	221	G	993656	3022	2
NME1	222	T	981025	4321	899
NME1	223	T	979022	2263	5466
NME1	224	T	979160	2805	1949
NME1	225	T	967838	1947	1070
NME1	226	C	967369	1694	927
NME1	227	T	976225	1462	208
NME1	228	T	982714	2244	3
NME1	229	C	985964	2647	250
NME1	230	G	985646	1866	485
NME1	231	G	998048	1582	683
NME1	232	T	999403	2615	599
NME1	233	A	1009326	3122	599
NME1	234	C	1009882	1777	238
NME1	235	T	1009549	1393	240
NME1	236	G	1009694	2000	2
NME1	237	G	1009688	1793	0
NME1	238	A	1009425	1997	127
NME1	239	T	1009041	1897	0
NME1	240	T	1008587	2341	17
NME1	241	C	1007484	2875	31
NME1	242	C	998488	3518	73
NME1	243	G	996965	2936	1200
NME1	244	T	993725	4064	3460
NME1	245	T	994732	3470	1921
NME1	246	T	982826	3586	2079
NME1	247	G	972713	2510	2245
NME1	248	T	971838	5838	3484
NME1	249	A	971611	1494	11
NME1	250	T	971587	1280	93
NME1	251	G	971540	1296	2
NME1	252	G	971668	2311	50
NME1	253	A	972081	2043	41
NME1	254	A	972778	2303	145
NME1	255	T	972490	2085	192
NME1	256	C	973086	6127	44
NME1	257	T	974576	19652	194
NME1	258	A	980364	10736	991
NME1	259	A	981352	29385	75
NME1	260	A	997087	76710	6461
NME1	261	C	1057579	42694	91454
NME1	262	C	1068535	22875	24326
NME1	263	A	1073769	20692	20825
NME1	264	T	1075474	14106	1107
NME1	265	A	1075963	15773	471
NME1	266	G	1077359	22916	5754
NME1	267	T	1079286	17475	567
NME1	268	T	1079594	9729	573
NME1	269	A	1079647	10541	36
NME1	270	T	1076248	18226	76
NME1	271	G	1074984	9359	130
NME1	272	A	1073497	10303	3
NME1	273	C	1072832	15301	84
NME1	274	G	1071265	9451	4
NME1	275	A	1044580	9703	525
NME1	276	T	1026472	12241	415
NME1	277	T	1021109	9096	57
NME1	278	G	1020184	15312	102
NME1	279	C	1019517	9202	1559
NME1	280	T	1019050	14790	2443
NME1	281	C	1018604	6169	2952
NME1	282	T	1018336	8955	4838
NME1	283	T	1018039	7510	628
NME1	284	T	1017329	10999	103
NME1	285	C	1012908	11995	971
NME1	286	C	1009815	11223	2699
NME1	287	C	999360	14881	7695
NME1	288	G	986756	11984	10497
NME1	289	T	982271	16186	9318
NME1	290	G	961189	64486	7057
NME1	291	C	958319	10380	1717
NME1	292	T	951576	8259	409
NME1	293	G	951243	10748	62
NME1	294	G	950444	6967	3
NME1	295	A	940382	8132	9
NME1	296	T	933073	8037	8
NME1	297	C	931365	12378	26
NME1	298	G	922816	6190	3
NME1	299	A	912762	6899	47
NME1	300	G	902221	9827	0
NME1	301	T	888360	14861	401
NME1	302	A	884739	6055	2
NME1	303	A	883736	10633	14
NME1	304	C	881582	8671	348
NME1	305	C	870359	11469	8
NME1	306	C	868560	12309	8099
NME1	307	A	864031	7916	859
NME1	308	A	863093	8377	1
NME1	309	T	862043	11294	958
NME1	310	G	861431	12542	142
NME1	311	G	861195	7955	66
NME1	312	A	856705	8144	7
NME1	313	G	851599	7425	10
NME1	314	C	837243	4876	500
NME1	315	T	828881	10718	992
NME1	316	T	826538	7358	185
NME1	317	A	824705	46224	307
NME1	318	C	822622	9931	2475
NME1	319	T	821931	6148	2378
NME1	320	A	821793	7046	261
NME1	321	T	821499	6299	747
NME1	322	T	821287	7240	251
NME1	323	C	819896	42455	253
NME1	324	T	819128	8322	143
NME1	325	T	814717	6766	325
NME1	326	G	812140	21720	164
NME1	327	G	786971	11967	4
NME1	328	T	738691	11212	318
NME1	329	C	717042	13955	227
NME1	330	C	669373	12395	217
NME1	331	A	663367	12809	0
NME1	332	T	653281	20495	115
NME1	333	G	631869	9449	15
NME1	334	G	554026	28957	0
NME1	335	A	506478	16829	29
NME1	336	T	310237	22567	0
NME1	337	T	25469	1101	0
NME1	338	C	12457	7287	0
NME1	339	A	4138	2528	0
NME1	340	C	918	28	0
