# Supplementary material for: A disease-linked lncRNA mutation in RNase MRP inhibits ribosome synthesis
Source: Nat Commun. 2022 Feb 3;13:649. doi: 10.1038/s41467-022-28295-8 (PMC8814244; doi:10.1038/s41467-022-28295-8)
Supplement: Supplementary file 4 — Source Data [file 41467_2022_28295_MOESM4_ESM.zip › SourceData/CRAC/yeastPop1CRAC/NME1-NR45POP1.pileup]

# /usr/local/bin/pyPileup.py -f 05_novoalign/NR45POP1.novo --gtf=/homes/nicrobertson/datastore/Saccharomyces_cerevisiae.EF4.74_SGDv64_CUTandSUT_withUTRs_noEstimates_antisense_intergenic_4xlncRNAs_final.pyCheckGTFfile.output.gtf -g genelist.txt
# Fri Jan 11 14:13:47 2019
# align quality threshold:	0
# align score threshold:	0
# read length threshold:	1000
# total number of reads:	2053844
# total number of mapped reads:	1476697
# total number paired reads:	540624
# total number single reads:	395449
# total sense NME1 reads found:	842357
# gene	position	nucleotide	hits	substitutions	deletions
NME1	1	T	12185	359	2
NME1	2	C	12599	236	2
NME1	3	A	13339	819	1
NME1	4	A	16410	294	0
NME1	5	T	20257	192	2
NME1	6	C	22922	160	0
NME1	7	C	23212	267	0
NME1	8	A	23632	107	9
NME1	9	T	23792	182	0
NME1	10	G	23859	68	8
NME1	11	A	24149	111	14
NME1	12	C	24482	93	8
NME1	13	C	24616	72	0
NME1	14	A	24989	146	26
NME1	15	A	25754	136	42
NME1	16	A	26335	162	41
NME1	17	G	26594	183	42
NME1	18	A	26857	253	0
NME1	19	A	27367	287	11
NME1	20	T	27954	289	22
NME1	21	C	28200	387	9
NME1	22	G	28359	327	4
NME1	23	T	29908	550	1
NME1	24	C	31338	1090	12
NME1	25	A	36641	265	11
NME1	26	C	37315	206	0
NME1	27	A	37776	323	16
NME1	28	A	38407	422	2
NME1	29	A	39896	227	3
NME1	30	T	41843	243	1
NME1	31	C	42337	297	0
NME1	32	G	42747	623	1
NME1	33	A	43111	418	0
NME1	34	A	43269	349	1
NME1	35	G	43513	758	0
NME1	36	C	43717	302	486
NME1	37	T	44242	302	6
NME1	38	T	45639	1448	14
NME1	39	A	51246	328	5
NME1	40	C	52864	320	1
NME1	41	A	53823	376	54
NME1	42	A	54788	744	192
NME1	43	A	55243	821	121
NME1	44	A	58153	1665	9
NME1	45	T	58921	980	86
NME1	46	G	59037	988	6
NME1	47	G	59205	763	4
NME1	48	A	59233	457	6
NME1	49	G	59584	520	4
NME1	50	T	60087	694	0
NME1	51	A	60538	500	10
NME1	52	A	60948	1180	391
NME1	53	A	61184	1298	26
NME1	54	A	62080	861	0
NME1	55	T	63080	858	0
NME1	56	T	64731	795	0
NME1	57	T	65299	884	0
NME1	58	T	65578	740	1
NME1	59	T	65647	592	167
NME1	60	T	65890	608	3165
NME1	61	T	66139	568	30
NME1	62	T	66381	997	21
NME1	63	A	66519	1729	7
NME1	64	C	65476	1096	5
NME1	65	T	64986	896	12
NME1	66	C	65093	1185	146
NME1	67	A	68782	4305	139
NME1	68	G	72805	475	17
NME1	69	T	72540	1120	109
NME1	70	A	73796	2345	48
NME1	71	A	80328	561	129
NME1	72	T	80912	873	75
NME1	73	A	82005	882	8
NME1	74	T	82400	1198	2
NME1	75	G	83451	866	0
NME1	76	C	83969	637	17
NME1	77	T	85007	706	140
NME1	78	T	86484	1879	21
NME1	79	T	86693	1946	19
NME1	80	G	86940	1480	197
NME1	81	G	87027	1143	114
NME1	82	G	87944	1367	832
NME1	83	T	91076	1108	74
NME1	84	T	92352	910	9
NME1	85	G	94812	813	1
NME1	86	A	97056	1048	73
NME1	87	A	98335	944	7
NME1	88	A	100060	1242	62
NME1	89	G	102769	781	34
NME1	90	T	104255	1069	27
NME1	91	C	105777	1497	16
NME1	92	T	107167	2773	11
NME1	93	C	109013	3117	264
NME1	94	C	124112	2527	50
NME1	95	C	128093	4893	28
NME1	96	A	162148	12815	35
NME1	97	C	384124	2763	34
NME1	98	C	398042	3015	147
NME1	99	A	411510	8413	37
NME1	100	A	430877	6268	114
NME1	101	T	454986	5744	496
NME1	102	T	504287	4325	1424
NME1	103	C	514542	31403	2513
NME1	104	G	638700	3513	1042
NME1	105	T	644303	54109	3021
NME1	106	A	644919	4611	182
NME1	107	T	642964	7021	382
NME1	108	G	640591	6320	79
NME1	109	C	639728	6042	1112
NME1	110	G	639357	2290	35
NME1	111	G	639206	3681	13
NME1	112	A	639024	4160	158
NME1	113	A	638785	8018	2429
NME1	114	A	632529	5295	97
NME1	115	A	629058	5053	222
NME1	116	C	628275	6912	96
NME1	117	G	611696	4393	113
NME1	118	T	610633	5781	865
NME1	119	A	609074	10583	272
NME1	120	A	595624	6851	434
NME1	121	T	594868	8751	117
NME1	122	G	594382	5663	188
NME1	123	A	594119	7400	129
NME1	124	G	593335	6528	12
NME1	125	A	592429	7815	92
NME1	126	T	591828	5674	851
NME1	127	T	594973	19423	40
NME1	128	T	594434	11601	9
NME1	129	A	594094	13002	116
NME1	130	A	593400	13908	626
NME1	131	A	591391	14971	3326
NME1	132	A	589753	15551	1841
NME1	133	A	588392	22233	1897
NME1	134	T	587482	11502	3357
NME1	135	T	585956	8142	10030
NME1	136	T	578740	13729	950
NME1	137	T	578372	9822	718
NME1	138	A	578325	11722	1365
NME1	139	A	578038	9699	344
NME1	140	A	577855	12674	671
NME1	141	T	577515	19262	1095
NME1	142	T	577320	14130	476
NME1	143	G	576982	14190	131
NME1	144	T	576848	9044	1394
NME1	145	T	576627	9337	38
NME1	146	T	576552	9953	49
NME1	147	A	576114	8885	649
NME1	148	A	575887	8364	152
NME1	149	A	575738	16024	216
NME1	150	T	576325	12622	102
NME1	151	C	576157	14460	400
NME1	152	A	576241	11984	347
NME1	153	A	576338	10232	91
NME1	154	C	576297	12904	112
NME1	155	T	585436	8949	124
NME1	156	C	585337	9702	32
NME1	157	A	585231	9216	350
NME1	158	T	592034	9317	30
NME1	159	T	591584	12314	356
NME1	160	A	585904	16320	48
NME1	161	A	539115	14688	930
NME1	162	G	535083	13460	234
NME1	163	G	532533	8375	153
NME1	164	A	529631	8771	718
NME1	165	G	525819	11005	220
NME1	166	G	517339	9856	99
NME1	167	A	514939	9425	105
NME1	168	T	489013	6227	140
NME1	169	G	487211	6110	264
NME1	170	C	486735	6373	1375
NME1	171	C	486630	3911	287
NME1	172	C	486440	3583	1629
NME1	173	T	486505	4523	105
NME1	174	T	486410	5770	71
NME1	175	G	486415	4829	1217
NME1	176	G	486338	3724	27
NME1	177	G	486188	10034	97
NME1	178	T	486127	6321	41
NME1	179	A	486097	5007	86
NME1	180	T	486079	4914	115
NME1	181	T	485663	5616	135
NME1	182	C	485573	7225	270
NME1	183	T	485424	6700	53
NME1	184	G	484995	4147	14
NME1	185	C	484912	6037	321
NME1	186	T	484915	4826	1245
NME1	187	T	484965	4793	1531
NME1	188	C	485073	9114	4574
NME1	189	T	485879	8735	228
NME1	190	T	485935	11937	58
NME1	191	G	485913	4366	5
NME1	192	A	485980	4406	262
NME1	193	C	477755	6276	207
NME1	194	C	477601	6774	237
NME1	195	T	477563	7485	2549
NME1	196	G	477492	6504	102
NME1	197	G	477157	10093	74
NME1	198	T	477117	8169	4
NME1	199	A	475047	6104	14
NME1	200	C	471780	7351	95
NME1	201	C	458970	10604	778
NME1	202	T	432967	3989	1020
NME1	203	C	69499	2874	290
NME1	204	T	61187	1632	207
NME1	205	A	54532	1042	300
NME1	206	T	44938	1419	159
NME1	207	T	43258	1165	122
NME1	208	G	41538	1366	129
NME1	209	C	41715	595	2
NME1	210	A	41964	699	0
NME1	211	G	41952	660	93
NME1	212	G	41930	373	0
NME1	213	G	41893	979	15
NME1	214	T	41608	443	12
NME1	215	A	41296	480	18
NME1	216	C	41282	549	10
NME1	217	T	41249	483	753
NME1	218	G	41273	659	354
NME1	219	G	40616	356	519
NME1	220	T	40630	576	361
NME1	221	G	40703	481	26
NME1	222	T	40272	506	312
NME1	223	T	40276	566	1400
NME1	224	T	40495	463	871
NME1	225	T	40867	417	395
NME1	226	C	40991	290	324
NME1	227	T	43078	478	161
NME1	228	T	51617	441	11
NME1	229	C	51553	516	88
NME1	230	G	51576	379	51
NME1	231	G	53011	350	84
NME1	232	T	53188	398	65
NME1	233	A	57729	656	89
NME1	234	C	58715	389	43
NME1	235	T	58704	264	78
NME1	236	G	58681	414	0
NME1	237	G	58693	535	1
NME1	238	A	58736	418	4
NME1	239	T	58747	331	1
NME1	240	T	58684	579	19
NME1	241	C	58582	413	4
NME1	242	C	58664	583	7
NME1	243	G	59437	590	99
NME1	244	T	60887	532	451
NME1	245	T	62876	366	161
NME1	246	T	62916	597	249
NME1	247	G	58068	514	297
NME1	248	T	58176	1402	599
NME1	249	A	58571	494	13
NME1	250	T	58648	309	58
NME1	251	G	58757	306	1
NME1	252	G	59060	737	23
NME1	253	A	59439	317	10
NME1	254	A	61082	1181	13
NME1	255	T	60971	435	14
NME1	256	C	61998	2538	1
NME1	257	T	62515	3214	3
NME1	258	A	63361	1209	141
NME1	259	A	64977	4599	18
NME1	260	A	68883	2945	1267
NME1	261	C	80698	12044	19152
NME1	262	C	107417	1224	3194
NME1	263	A	110475	2364	2884
NME1	264	T	110457	1809	112
NME1	265	A	110409	1912	70
NME1	266	G	111945	1526	1225
NME1	267	T	111652	2030	82
NME1	268	T	111578	892	9
NME1	269	A	111548	978	4
NME1	270	T	111418	1578	11
NME1	271	G	111332	1180	18
NME1	272	A	108937	1194	12
NME1	273	C	107597	1110	10
NME1	274	G	107213	1313	6
NME1	275	A	107139	1256	46
NME1	276	T	107088	1488	37
NME1	277	T	107048	1288	1
NME1	278	G	107028	1392	5
NME1	279	C	107008	659	110
NME1	280	T	106924	1555	125
NME1	281	C	106746	817	54
NME1	282	T	106544	1345	197
NME1	283	T	106466	912	13
NME1	284	T	106248	1549	17
NME1	285	C	99297	1698	47
NME1	286	C	96366	1339	202
NME1	287	C	93820	1910	628
NME1	288	G	81853	2050	839
NME1	289	T	79676	1346	998
NME1	290	G	70519	2986	779
NME1	291	C	69183	1411	153
NME1	292	T	67064	826	62
NME1	293	G	66946	958	6
NME1	294	G	66827	649	1
NME1	295	A	66418	603	0
NME1	296	T	65977	805	8
NME1	297	C	64669	1014	0
NME1	298	G	63842	520	0
NME1	299	A	63652	545	4
NME1	300	G	63343	1044	0
NME1	301	T	63315	1354	14
NME1	302	A	63191	385	0
NME1	303	A	62797	766	4
NME1	304	C	61778	713	34
NME1	305	C	57392	861	2
NME1	306	C	57282	633	357
NME1	307	A	56112	712	138
NME1	308	A	55744	982	0
NME1	309	T	54990	1217	133
NME1	310	G	54843	843	5
NME1	311	G	54756	798	2
NME1	312	A	54221	490	6
NME1	313	G	53973	541	1
NME1	314	C	53748	560	52
NME1	315	T	53237	616	85
NME1	316	T	53217	373	60
NME1	317	A	53172	1168	61
NME1	318	C	52953	833	43
NME1	319	T	52897	755	31
NME1	320	A	52813	764	18
NME1	321	T	52650	231	52
NME1	322	T	52526	649	35
NME1	323	C	52279	1670	18
NME1	324	T	51812	804	5
NME1	325	T	46396	574	100
NME1	326	G	43136	1879	4
NME1	327	G	42390	242	12
NME1	328	T	41626	312	23
NME1	329	C	41062	1363	5
NME1	330	C	33363	977	5
NME1	331	A	33155	582	0
NME1	332	T	31734	918	62
NME1	333	G	30911	556	1
NME1	334	G	27483	1312	1
NME1	335	A	24816	574	6
NME1	336	T	13596	820	0
NME1	337	T	2307	377	0
NME1	338	C	1064	418	0
NME1	339	A	669	247	0
NME1	340	C	369	28	0
