# Supplementary material for: A disease-linked lncRNA mutation in RNase MRP inhibits ribosome synthesis
Source: Nat Commun. 2022 Feb 3;13:649. doi: 10.1038/s41467-022-28295-8 (PMC8814244; doi:10.1038/s41467-022-28295-8)
Supplement: Supplementary file 4 — Source Data [file 41467_2022_28295_MOESM4_ESM.zip › SourceData/CRAC/human_MRP_CRAC_read_profiles/fCRAC2_NR201120_POP1_PROFILES_reads.csv]

	0	1	2	3	4	5	6	7	8	9	10	11	12	13	14	15	16	17	18	19	20	21	22	23	24	25	26	27	28	29	30	31	32	33	34	35	36	37	38	39	40	41	42	43	44	45	46	47	48
ENSG00000199990_ENST00000363120_VTRNA1-1_miscRNA	0.0	325.0	325.0	326.0	326.0	326.0	326.0	326.0	326.0	326.0	413.0	413.0	491.0	491.0	491.0	532.0	532.0	532.0	532.0	532.0	532.0	532.0	532.0	528.0	427.0	427.0	427.0	426.0	426.0	426.0	425.0	422.0	349.0	349.0	349.0	349.0	349.0	349.0	348.0	343.0	212.0	212.0	210.0	209.0	171.0	171.0	171.0	171.0	171.0
ENSG00000202111_ENST00000365241_VTRNA1-2_miscRNA	0.0	879.0	881.0	883.0	883.0	883.0	883.0	883.0	883.0	883.0	970.0	970.0	1205.0	1205.0	1205.0	1205.0	1205.0	1250.0	1250.0	1250.0	1250.0	1313.0	1313.0	1309.0	1294.0	1294.0	1296.0	1297.0	1297.0	1381.0	1381.0	1308.0	1306.0	831.0	830.0	867.0	867.0	958.0	958.0	960.0	1033.0	1033.0	1034.0	1034.0	1034.0	1034.0	1034.0	1034.0	1034.0
ENSG00000210082_ENST00000387347_MT-RNR2_MtrRNA	0.0	0.0	0.0	0.0	0.0	0.0	0.0	0.0	0.0	0.0	0.0	0.0	0.0	0.0	0.0	0.0	0.0	0.0	0.0	0.0	0.0	0.0	0.0	0.0	0.0	0.0	0.0	0.0	0.0	0.0	0.0	0.0	0.0	0.0	0.0	0.0	0.0	0.0	0.0	0.0	0.0	0.0	0.0	0.0	0.0	0.0	0.0	0.0	0.0
ENSG00000211459_ENST00000389680_MT-RNR1_MtrRNA	0.0	102.0	102.0	103.0	103.0	103.0	103.0	103.0	103.0	103.0	103.0	103.0	103.0	103.0	103.0	103.0	140.0	140.0	140.0	140.0	140.0	140.0	140.0	140.0	140.0	140.0	140.0	140.0	140.0	140.0	140.0	140.0	140.0	140.0	140.0	140.0	140.0	140.0	140.0	140.0	140.0	140.0	140.0	140.0	140.0	140.0	37.0	37.0	72.0
ENSG00000221676_ENST00000408749_RNU6ATAC_snRNA	0.0	65.0	65.0	129.0	129.0	129.0	129.0	129.0	201.0	201.0	220.0	220.0	220.0	220.0	220.0	220.0	220.0	220.0	220.0	220.0	220.0	220.0	220.0	220.0	220.0	220.0	365.0	365.0	366.0	464.0	464.0	465.0	465.0	465.0	465.0	465.0	465.0	465.0	465.0	465.0	465.0	590.0	591.0	591.0	591.0	591.0	591.0	591.0	591.0
ENSG00000269900_ENST00000602361_RMRP_lncRNA	0.0	346745.0	359203.0	360233.0	396544.0	399523.0	401395.0	401993.0	402495.0	402532.0	402876.0	403509.0	403748.0	403950.0	404092.0	404435.0	404435.0	403553.0	403776.0	404576.0	404568.0	435734.0	436501.0	440039.0	441078.0	441228.0	441030.0	441037.0	441116.0	441058.0	440522.0	436949.0	436891.0	434130.0	434485.0	443050.0	443588.0	445072.0	446464.0	446506.0	459737.0	459310.0	458972.0	456186.0	459735.0	567165.0	584577.0	587062.0	587393.0
ENSG00000277209_ENST00000516869_RPPH1_lncRNA	0.0	3035.0	3341.0	3362.0	3688.0	3880.0	3889.0	3924.0	4269.0	4742.0	4930.0	5071.0	5320.0	5956.0	6174.0	6652.0	8565.0	9043.0	10111.0	24365.0	24866.0	24919.0	25621.0	25970.0	25975.0	25976.0	26042.0	26144.0	26838.0	26988.0	27187.0	27336.0	27392.0	27393.0	27545.0	27682.0	27696.0	27696.0	27693.0	27763.0	27785.0	27747.0	27640.0	220587.0	639547.0	671260.0	674925.0	675736.0	677626.0
ENSG00000283293_ENST00000636484_RN7SK_snRNA	0.0	0.0	0.0	0.0	0.0	0.0	0.0	0.0	0.0	0.0	0.0	0.0	48.0	48.0	48.0	157.0	222.0	386.0	387.0	387.0	452.0	519.0	519.0	519.0	533.0	533.0	662.0	663.0	727.0	789.0	789.0	789.0	851.0	852.0	852.0	852.0	879.0	879.0	945.0	945.0	980.0	1020.0	1021.0	1021.0	1021.0	1021.0	1021.0	1021.0	1021.0
ENSG00000286171_ENST00000651540_AC073140.1_lncRNA	0.0	0.0	0.0	0.0	0.0	0.0	1079.0	1080.0	1082.0	1082.0	1082.0	1082.0	1082.0	1082.0	1082.0	1099.0	1099.0	1099.0	1099.0	1194.0	1194.0	1194.0	1194.0	1194.0	1194.0	1194.0	1193.0	1180.0	1005.0	809.0	809.0	810.0	807.0	807.0	807.0	806.0	804.0	767.0	767.0	718.0	603.0	603.0	603.0	603.0	603.0	603.0	603.0	600.0	654.0
rRNA2_rRNA2_RNA45SN1_rRNA	0.0	0.0	0.0	0.0	0.0	0.0	0.0	0.0	0.0	0.0	0.0	0.0	0.0	0.0	0.0	0.0	0.0	0.0	0.0	0.0	0.0	0.0	0.0	0.0	0.0	0.0	0.0	0.0	0.0	0.0	0.0	0.0	0.0	0.0	0.0	0.0	0.0	0.0	0.0	0.0	0.0	0.0	0.0	0.0	0.0	0.0	0.0	0.0	0.0
tRNA23969_tRNA23969_Met-tRNA-23969_tRNA	0.0	0.0	0.0	0.0	0.0	0.0	0.0	0.0	0.0	0.0	0.0	0.0	0.0	0.0	0.0	0.0	0.0	0.0	0.0	0.0	0.0	0.0	0.0	0.0	0.0	0.0	0.0	0.0	0.0	0.0	0.0	0.0	0.0	0.0	74.0	125.0	125.0	261.0	261.0	261.0	261.0	261.0	261.0	261.0	261.0	261.0	261.0	261.0	261.0
tRNA25584_tRNA25584_Pro-tRNA-25584_tRNA	0.0	317.0	317.0	317.0	317.0	317.0	317.0	317.0	317.0	317.0	317.0	317.0	336.0	336.0	739.0	739.0	740.0	740.0	740.0	740.0	740.0	740.0	740.0	740.0	740.0	740.0	740.0	740.0	740.0	845.0	845.0	845.0	845.0	845.0	845.0	845.0	845.0	845.0	845.0	845.0	845.0	845.0	845.0	845.0	845.0	845.0	845.0	845.0	845.0
tRNA28524_tRNA28524_Val-tRNA-28524_tRNA	0.0	161.0	161.0	161.0	161.0	161.0	161.0	161.0	161.0	161.0	161.0	161.0	161.0	161.0	161.0	161.0	161.0	161.0	161.0	161.0	161.0	161.0	161.0	161.0	258.0	258.0	258.0	258.0	258.0	258.0	258.0	258.0	258.0	258.0	258.0	256.0	256.0	203.0	203.0	203.0	203.0	203.0	203.0	203.0	203.0	203.0	203.0	203.0	203.0
tRNA30958_tRNA30958_Leu-tRNA-30958_tRNA	0.0	1738.0	1742.0	1745.0	1923.0	1925.0	1925.0	1925.0	1925.0	1925.0	1925.0	1925.0	1925.0	1925.0	1925.0	1925.0	1925.0	1962.0	1962.0	1809.0	1675.0	1546.0	920.0	920.0	920.0	920.0	920.0	614.0	613.0	613.0	517.0	517.0	517.0	516.0	515.0	515.0	441.0	441.0	441.0	441.0	441.0	313.0	313.0	313.0	313.0	313.0	313.0	313.0	313.0
[truncated: 5,000 more columns]
