# Supplementary material for: A disease-linked lncRNA mutation in RNase MRP inhibits ribosome synthesis
Source: Nat Commun. 2022 Feb 3;13:649. doi: 10.1038/s41467-022-28295-8 (PMC8814244; doi:10.1038/s41467-022-28295-8)
Supplement: Supplementary file 4 — Source Data [file 41467_2022_28295_MOESM4_ESM.zip › SourceData/CRAC/human_MRP_CRAC_read_profiles/fCRAC4_NR201120_POP1_PROFILES_deletions_expand0.csv]

	0	1	2	3	4	5	6	7	8	9	10	11	12	13	14	15	16	17	18	19	20	21	22	23	24	25	26	27	28	29	30	31	32	33	34	35	36	37	38	39	40	41	42	43	44	45	46	47	48
ENSG00000199990_ENST00000363120_VTRNA1-1_miscRNA	0.0	0.0	0.0	0.0	0.0	0.0	0.0	0.0	0.0	0.0	0.0	0.0	0.0	0.0	0.0	0.0	0.0	0.0	0.0	0.0	0.0	0.0	0.0	0.0	0.0	0.0	35.0	0.0	0.0	0.0	0.0	0.0	13.0	13.0	14.0	14.0	15.0	271.0	0.0	0.0	21.0	0.0	22.0	0.0	0.0	0.0	0.0	0.0	0.0
ENSG00000202111_ENST00000365241_VTRNA1-2_miscRNA	0.0	0.0	0.0	0.0	0.0	0.0	0.0	0.0	0.0	0.0	0.0	0.0	0.0	0.0	0.0	29.0	1.0	14.0	13.0	13.0	26.0	0.0	16.0	0.0	0.0	0.0	122.0	15.0	2.0	7.0	5.0	0.0	0.0	0.0	0.0	0.0	17.0	27.0	42.0	0.0	2.0	0.0	0.0	0.0	1.0	4.0	502.0	500.0	155.0
ENSG00000210082_ENST00000387347_MT-RNR2_MtrRNA	0.0	0.0	0.0	0.0	0.0	0.0	0.0	0.0	0.0	0.0	0.0	0.0	0.0	0.0	0.0	0.0	0.0	0.0	0.0	0.0	0.0	0.0	0.0	0.0	0.0	0.0	0.0	0.0	0.0	0.0	0.0	0.0	0.0	0.0	0.0	0.0	0.0	0.0	0.0	0.0	0.0	0.0	0.0	0.0	0.0	0.0	0.0	0.0	0.0
ENSG00000211459_ENST00000389680_MT-RNR1_MtrRNA	0.0	0.0	0.0	0.0	0.0	0.0	0.0	0.0	0.0	0.0	0.0	0.0	0.0	0.0	0.0	0.0	0.0	0.0	0.0	0.0	15.0	0.0	0.0	0.0	0.0	0.0	0.0	0.0	0.0	0.0	0.0	0.0	0.0	0.0	0.0	0.0	0.0	0.0	0.0	0.0	0.0	0.0	0.0	0.0	0.0	0.0	0.0	0.0	0.0
ENSG00000221676_ENST00000408749_RNU6ATAC_snRNA	0.0	0.0	0.0	0.0	0.0	0.0	0.0	0.0	0.0	0.0	0.0	0.0	0.0	0.0	0.0	0.0	0.0	0.0	0.0	0.0	0.0	0.0	0.0	0.0	19.0	0.0	0.0	0.0	0.0	0.0	0.0	0.0	0.0	0.0	0.0	0.0	0.0	0.0	0.0	0.0	0.0	9.0	0.0	19.0	23.0	33.0	22.0	0.0	0.0
ENSG00000269900_ENST00000602361_RMRP_lncRNA	0.0	0.0	0.0	0.0	0.0	0.0	0.0	0.0	2.0	0.0	0.0	0.0	4.0	0.0	261.0	1.0	4114.0	263.0	7177.0	7916.0	860.0	1822.0	760.0	2267.0	664.0	1078.0	503.0	1149.0	367.0	2431.0	27736.0	4917.0	4572.0	1181.0	881.0	1365.0	1409.0	19950.0	1445.0	1039.0	1184.0	561.0	634.0	15173.0	30153.0	3296.0	6016.0	4141.0	1501.0
ENSG00000277209_ENST00000516869_RPPH1_lncRNA	0.0	0.0	0.0	0.0	0.0	0.0	0.0	0.0	0.0	0.0	0.0	0.0	0.0	0.0	56.0	56.0	86.0	0.0	1.0	0.0	17.0	34.0	35.0	1.0	0.0	0.0	83.0	0.0	0.0	0.0	5.0	32.0	15.0	80.0	2076.0	23.0	16.0	1.0	0.0	21.0	107.0	688.0	463.0	1796.0	273.0	1021.0	357.0	425.0	134.0
ENSG00000283293_ENST00000636484_RN7SK_snRNA	0.0	0.0	0.0	0.0	0.0	0.0	0.0	0.0	0.0	0.0	0.0	0.0	0.0	0.0	0.0	0.0	0.0	0.0	5.0	17.0	5.0	0.0	0.0	0.0	0.0	0.0	0.0	0.0	0.0	17.0	0.0	0.0	0.0	0.0	0.0	0.0	0.0	0.0	1.0	95.0	0.0	0.0	0.0	0.0	0.0	0.0	0.0	0.0	14.0
ENSG00000286171_ENST00000651540_AC073140.1_lncRNA	0.0	0.0	0.0	0.0	0.0	0.0	0.0	0.0	0.0	0.0	0.0	0.0	0.0	0.0	0.0	0.0	0.0	0.0	43.0	0.0	0.0	0.0	0.0	1.0	33.0	0.0	0.0	42.0	15.0	16.0	4.0	0.0	1.0	14.0	0.0	1.0	0.0	10.0	162.0	0.0	1.0	11.0	13.0	0.0	0.0	0.0	0.0	0.0	0.0
rRNA2_rRNA2_RNA45SN1_rRNA	0.0	0.0	0.0	0.0	0.0	0.0	0.0	0.0	0.0	0.0	0.0	0.0	0.0	0.0	0.0	0.0	0.0	0.0	0.0	0.0	0.0	0.0	0.0	0.0	0.0	0.0	0.0	0.0	0.0	0.0	0.0	0.0	0.0	0.0	0.0	0.0	0.0	0.0	0.0	4.0	17.0	4.0	0.0	0.0	0.0	0.0	0.0	0.0	0.0
tRNA23969_tRNA23969_Met-tRNA-23969_tRNA	0.0	0.0	0.0	0.0	0.0	0.0	0.0	0.0	0.0	0.0	0.0	0.0	0.0	0.0	0.0	0.0	0.0	0.0	0.0	0.0	0.0	0.0	0.0	0.0	0.0	0.0	0.0	0.0	0.0	0.0	0.0	0.0	0.0	0.0	0.0	0.0	0.0	0.0	0.0	0.0	0.0	0.0	0.0	0.0	0.0	0.0	0.0	0.0	0.0
tRNA25584_tRNA25584_Pro-tRNA-25584_tRNA	0.0	0.0	0.0	0.0	0.0	0.0	0.0	0.0	0.0	0.0	0.0	0.0	0.0	0.0	0.0	0.0	0.0	0.0	0.0	0.0	2.0	2.0	10.0	0.0	13.0	0.0	0.0	0.0	0.0	11.0	40.0	366.0	100.0	100.0	7.0	0.0	0.0	17.0	0.0	0.0	0.0	0.0	0.0	0.0	0.0	0.0	0.0	0.0	0.0
tRNA28524_tRNA28524_Val-tRNA-28524_tRNA	0.0	0.0	0.0	0.0	0.0	0.0	0.0	0.0	0.0	0.0	0.0	0.0	0.0	0.0	0.0	0.0	0.0	0.0	0.0	0.0	0.0	2.0	0.0	1.0	0.0	1.0	30.0	0.0	0.0	0.0	0.0	13.0	0.0	17.0	1.0	1.0	0.0	0.0	0.0	0.0	0.0	0.0	1.0	0.0	0.0	18.0	0.0	11.0	2.0
tRNA30958_tRNA30958_Leu-tRNA-30958_tRNA	0.0	0.0	0.0	0.0	0.0	0.0	0.0	0.0	0.0	0.0	0.0	0.0	0.0	0.0	0.0	0.0	260.0	59.0	0.0	13.0	0.0	29.0	0.0	0.0	0.0	0.0	0.0	6.0	0.0	0.0	0.0	0.0	0.0	14.0	0.0	0.0	0.0	0.0	16.0	16.0	32.0	16.0	16.0	0.0	0.0	8.0	17.0	17.0	17.0
[truncated: 5,000 more columns]
