# Supplementary material for: A disease-linked lncRNA mutation in RNase MRP inhibits ribosome synthesis
Source: Nat Commun. 2022 Feb 3;13:649. doi: 10.1038/s41467-022-28295-8 (PMC8814244; doi:10.1038/s41467-022-28295-8)
Supplement: Supplementary file 4 — Source Data [file 41467_2022_28295_MOESM4_ESM.zip › SourceData/CRAC/human_MRP_CRAC_read_profiles/fCRAC2_NR201120_POP4_PROFILES_reads.csv]

	0	1	2	3	4	5	6	7	8	9	10	11	12	13	14	15	16	17	18	19	20	21	22	23	24	25	26	27	28	29	30	31	32	33	34	35	36	37	38	39	40	41	42	43	44	45	46	47	48
ENSG00000199990_ENST00000363120_VTRNA1-1_miscRNA	0.0	107.0	121.0	121.0	121.0	121.0	121.0	121.0	121.0	121.0	146.0	161.0	206.0	206.0	206.0	219.0	219.0	219.0	219.0	219.0	219.0	219.0	219.0	219.0	219.0	219.0	219.0	219.0	219.0	219.0	219.0	190.0	145.0	145.0	145.0	145.0	134.0	121.0	121.0	121.0	195.0	195.0	195.0	195.0	207.0	207.0	207.0	207.0	207.0
ENSG00000202111_ENST00000365241_VTRNA1-2_miscRNA	0.0	149.0	164.0	164.0	164.0	164.0	164.0	164.0	164.0	164.0	187.0	204.0	251.0	251.0	252.0	252.0	252.0	276.0	277.0	277.0	338.0	338.0	338.0	338.0	433.0	434.0	434.0	434.0	434.0	434.0	434.0	348.0	348.0	368.0	368.0	492.0	492.0	493.0	493.0	493.0	495.0	495.0	495.0	495.0	495.0	495.0	495.0	495.0	495.0
ENSG00000210082_ENST00000387347_MT-RNR2_MtrRNA	0.0	43.0	43.0	43.0	65.0	65.0	65.0	65.0	65.0	65.0	65.0	65.0	65.0	65.0	65.0	65.0	65.0	65.0	65.0	65.0	65.0	65.0	89.0	90.0	90.0	90.0	90.0	90.0	90.0	90.0	124.0	125.0	125.0	125.0	116.0	103.0	103.0	103.0	91.0	91.0	91.0	91.0	88.0	88.0	89.0	89.0	89.0	89.0	89.0
ENSG00000211459_ENST00000389680_MT-RNR1_MtrRNA	0.0	51.0	116.0	116.0	132.0	132.0	132.0	132.0	132.0	132.0	132.0	132.0	132.0	168.0	168.0	168.0	168.0	168.0	168.0	168.0	168.0	168.0	168.0	168.0	168.0	188.0	188.0	189.0	233.0	233.0	233.0	233.0	226.0	225.0	225.0	197.0	197.0	197.0	226.0	226.0	226.0	226.0	226.0	225.0	225.0	225.0	225.0	225.0	251.0
ENSG00000221676_ENST00000408749_RNU6ATAC_snRNA	0.0	0.0	0.0	0.0	0.0	0.0	0.0	0.0	0.0	0.0	0.0	0.0	0.0	0.0	0.0	0.0	0.0	0.0	0.0	0.0	0.0	0.0	0.0	0.0	0.0	0.0	0.0	0.0	0.0	68.0	68.0	68.0	68.0	68.0	68.0	68.0	68.0	68.0	68.0	68.0	68.0	95.0	95.0	95.0	95.0	95.0	95.0	95.0	95.0
ENSG00000269900_ENST00000602361_RMRP_lncRNA	0.0	496377.0	512272.0	514317.0	544650.0	548284.0	550638.0	553633.0	554644.0	555292.0	555742.0	556492.0	556870.0	557530.0	557944.0	558273.0	558345.0	558829.0	559064.0	559851.0	560180.0	564182.0	564455.0	565273.0	565579.0	565916.0	566332.0	566336.0	566390.0	566372.0	566381.0	567304.0	567428.0	569060.0	569515.0	574389.0	574691.0	575552.0	576723.0	576864.0	597643.0	597454.0	597408.0	594915.0	603703.0	1016310.0	1051943.0	1055984.0	1057321.0
ENSG00000277209_ENST00000516869_RPPH1_lncRNA	0.0	7882.0	8212.0	8499.0	8997.0	9854.0	10336.0	10544.0	11309.0	13232.0	14376.0	14614.0	15116.0	16624.0	16959.0	17360.0	18360.0	18905.0	20133.0	25571.0	26283.0	26639.0	27455.0	27569.0	27640.0	27704.0	27840.0	27955.0	30054.0	30599.0	31541.0	31900.0	32232.0	32381.0	32896.0	33719.0	33999.0	34254.0	34417.0	34972.0	35251.0	37608.0	38223.0	921140.0	3151838.0	3350103.0	3377166.0	3385562.0	3397362.0
ENSG00000283293_ENST00000636484_RN7SK_snRNA	0.0	90.0	90.0	108.0	129.0	129.0	206.0	217.0	219.0	233.0	233.0	233.0	454.0	454.0	470.0	888.0	1096.0	1430.0	1434.0	1449.0	1471.0	1889.0	1889.0	1971.0	1990.0	1994.0	2163.0	2163.0	2320.0	2416.0	2487.0	2487.0	2487.0	2575.0	2578.0	2618.0	2668.0	2661.0	2884.0	2886.0	2907.0	2940.0	2940.0	2940.0	2940.0	2923.0	2908.0	2925.0	2980.0
ENSG00000286171_ENST00000651540_AC073140.1_lncRNA	0.0	0.0	0.0	0.0	0.0	0.0	144.0	154.0	154.0	154.0	154.0	154.0	154.0	154.0	154.0	173.0	174.0	174.0	174.0	210.0	210.0	220.0	220.0	220.0	220.0	220.0	220.0	212.0	205.0	227.0	227.0	224.0	224.0	224.0	224.0	216.0	214.0	213.0	213.0	161.0	150.0	150.0	150.0	150.0	148.0	159.0	159.0	156.0	151.0
rRNA2_rRNA2_RNA45SN1_rRNA	0.0	0.0	0.0	0.0	0.0	0.0	0.0	0.0	0.0	0.0	0.0	0.0	0.0	0.0	0.0	0.0	0.0	0.0	0.0	0.0	0.0	0.0	0.0	0.0	0.0	0.0	0.0	0.0	0.0	0.0	0.0	0.0	0.0	0.0	0.0	0.0	0.0	0.0	0.0	0.0	0.0	0.0	0.0	0.0	0.0	0.0	0.0	0.0	0.0
tRNA23969_tRNA23969_Met-tRNA-23969_tRNA	0.0	103.0	103.0	103.0	103.0	103.0	103.0	103.0	103.0	106.0	106.0	106.0	106.0	106.0	106.0	106.0	106.0	108.0	108.0	108.0	108.0	108.0	108.0	108.0	108.0	108.0	108.0	108.0	108.0	99.0	99.0	99.0	83.0	82.0	35.0	48.0	47.0	71.0	71.0	91.0	91.0	91.0	91.0	91.0	91.0	91.0	91.0	91.0	91.0
tRNA25584_tRNA25584_Pro-tRNA-25584_tRNA	0.0	12.0	12.0	12.0	12.0	12.0	12.0	12.0	12.0	12.0	12.0	12.0	12.0	12.0	34.0	34.0	34.0	34.0	34.0	34.0	44.0	44.0	55.0	71.0	71.0	71.0	71.0	71.0	71.0	71.0	71.0	71.0	71.0	71.0	80.0	80.0	80.0	80.0	80.0	80.0	80.0	80.0	80.0	80.0	80.0	80.0	80.0	80.0	70.0
tRNA30958_tRNA30958_Leu-tRNA-30958_tRNA	0.0	371.0	372.0	373.0	373.0	373.0	373.0	373.0	373.0	373.0	373.0	373.0	383.0	383.0	383.0	385.0	385.0	385.0	385.0	364.0	363.0	334.0	275.0	275.0	275.0	275.0	275.0	191.0	191.0	191.0	191.0	191.0	191.0	191.0	186.0	185.0	143.0	143.0	143.0	143.0	142.0	127.0	127.0	127.0	127.0	127.0	127.0	127.0	127.0
[truncated: 5,000 more columns]
