# Supplementary material for: A disease-linked lncRNA mutation in RNase MRP inhibits ribosome synthesis
Source: Nat Commun. 2022 Feb 3;13:649. doi: 10.1038/s41467-022-28295-8 (PMC8814244; doi:10.1038/s41467-022-28295-8)
Supplement: Supplementary file 4 — Source Data [file 41467_2022_28295_MOESM4_ESM.zip › SourceData/CRAC/human_MRP_CRAC_read_profiles/fCRAC4_NR201120_POP5_PROFILES_reads.csv]

	0	1	2	3	4	5	6	7	8	9	10	11	12	13	14	15	16	17	18	19	20	21	22	23	24	25	26	27	28	29	30	31	32	33	34	35	36	37	38	39	40	41	42	43	44	45	46	47	48
ENSG00000199990_ENST00000363120_VTRNA1-1_miscRNA	0.0	906.0	906.0	910.0	910.0	910.0	910.0	910.0	910.0	910.0	912.0	1458.0	1653.0	1653.0	1653.0	1653.0	1653.0	1653.0	1653.0	1653.0	1653.0	1653.0	1653.0	1656.0	2034.0	2037.0	2041.0	2041.0	2041.0	2041.0	2039.0	2031.0	1954.0	1954.0	1954.0	1954.0	1954.0	1954.0	1954.0	2987.0	7279.0	7291.0	7298.0	7476.0	7977.0	7978.0	7980.0	7979.0	8357.0
ENSG00000202111_ENST00000365241_VTRNA1-2_miscRNA	0.0	1591.0	1595.0	1597.0	1597.0	1597.0	1597.0	1597.0	1597.0	1597.0	1829.0	2032.0	2032.0	2032.0	2032.0	2032.0	2032.0	2032.0	2032.0	2032.0	2032.0	2032.0	2032.0	2032.0	1435.0	1435.0	1435.0	1435.0	1435.0	1435.0	1433.0	1418.0	1409.0	605.0	794.0	192.0	192.0	192.0	192.0	192.0	192.0	192.0	192.0	192.0	192.0	192.0	193.0	193.0	325.0
ENSG00000210082_ENST00000387347_MT-RNR2_MtrRNA	0.0	152.0	152.0	152.0	152.0	152.0	152.0	152.0	152.0	152.0	152.0	152.0	152.0	152.0	152.0	152.0	152.0	152.0	152.0	152.0	152.0	152.0	152.0	152.0	152.0	152.0	152.0	152.0	152.0	152.0	152.0	152.0	152.0	152.0	152.0	152.0	152.0	152.0	233.0	233.0	234.0	234.0	234.0	234.0	234.0	234.0	234.0	234.0	234.0
ENSG00000211459_ENST00000389680_MT-RNR1_MtrRNA	0.0	0.0	0.0	0.0	0.0	0.0	0.0	0.0	0.0	0.0	0.0	0.0	0.0	0.0	0.0	0.0	239.0	239.0	240.0	240.0	240.0	240.0	240.0	240.0	240.0	240.0	240.0	240.0	240.0	240.0	240.0	240.0	240.0	240.0	240.0	240.0	240.0	240.0	240.0	240.0	240.0	240.0	240.0	240.0	240.0	240.0	240.0	240.0	240.0
ENSG00000269900_ENST00000602361_RMRP_lncRNA	0.0	125001.0	125830.0	126097.0	126151.0	126247.0	126262.0	126575.0	126578.0	126587.0	126948.0	126951.0	126957.0	127181.0	127183.0	127186.0	127190.0	127450.0	127454.0	127360.0	127411.0	127648.0	127711.0	127814.0	127817.0	127871.0	128213.0	128214.0	128215.0	128214.0	127954.0	128039.0	128129.0	128130.0	128362.0	128601.0	128736.0	128920.0	128917.0	128910.0	129516.0	129469.0	129429.0	129003.0	130147.0	43036.0	42183.0	41874.0	41874.0
ENSG00000277209_ENST00000516869_RPPH1_lncRNA	0.0	1623.0	2076.0	2594.0	3064.0	3986.0	4794.0	5039.0	6723.0	9323.0	11618.0	13669.0	16185.0	17619.0	19288.0	24057.0	31020.0	33835.0	42493.0	61150.0	64197.0	68366.0	70126.0	70794.0	71072.0	71786.0	72445.0	73555.0	75402.0	75555.0	76252.0	76450.0	76616.0	76781.0	77005.0	77004.0	76972.0	77065.0	76981.0	76697.0	76673.0	76474.0	80785.0	103284.0	102934.0	105259.0	105654.0	105676.0	106167.0
ENSG00000283293_ENST00000636484_RN7SK_snRNA	0.0	55.0	55.0	55.0	55.0	55.0	55.0	55.0	55.0	55.0	55.0	55.0	55.0	55.0	164.0	529.0	532.0	646.0	646.0	646.0	647.0	865.0	865.0	949.0	949.0	951.0	1031.0	1031.0	1031.0	1031.0	1031.0	1031.0	1277.0	1277.0	1281.0	1281.0	1355.0	1355.0	1358.0	1367.0	1367.0	1520.0	1520.0	1521.0	1521.0	1521.0	1512.0	1512.0	1405.0
ENSG00000286171_ENST00000651540_AC073140.1_lncRNA	0.0	0.0	0.0	0.0	0.0	555.0	1071.0	1072.0	1072.0	1072.0	1072.0	1072.0	1072.0	1072.0	1072.0	1213.0	1213.0	1213.0	1213.0	1213.0	1213.0	1213.0	1213.0	1211.0	1211.0	1211.0	1211.0	1194.0	1188.0	800.0	800.0	800.0	800.0	800.0	800.0	792.0	791.0	654.0	654.0	653.0	143.0	142.0	142.0	142.0	142.0	142.0	142.0	142.0	142.0
rRNA2_rRNA2_RNA45SN1_rRNA	0.0	0.0	0.0	0.0	0.0	0.0	0.0	0.0	0.0	0.0	0.0	0.0	0.0	0.0	0.0	0.0	0.0	0.0	0.0	0.0	0.0	0.0	0.0	0.0	0.0	0.0	0.0	0.0	0.0	0.0	0.0	0.0	0.0	0.0	0.0	0.0	0.0	0.0	0.0	0.0	0.0	0.0	0.0	0.0	0.0	0.0	0.0	0.0	0.0
tRNA23969_tRNA23969_Met-tRNA-23969_tRNA	0.0	156.0	156.0	158.0	158.0	158.0	158.0	158.0	158.0	158.0	158.0	158.0	158.0	158.0	158.0	158.0	158.0	158.0	158.0	158.0	158.0	158.0	158.0	158.0	158.0	158.0	158.0	158.0	158.0	158.0	158.0	158.0	158.0	157.0	295.0	142.0	142.0	142.0	142.0	142.0	142.0	142.0	142.0	142.0	142.0	142.0	142.0	142.0	142.0
tRNA28524_tRNA28524_Val-tRNA-28524_tRNA	0.0	0.0	0.0	0.0	0.0	0.0	0.0	0.0	0.0	0.0	0.0	0.0	0.0	0.0	0.0	0.0	0.0	0.0	0.0	0.0	0.0	0.0	0.0	0.0	0.0	0.0	0.0	0.0	0.0	0.0	0.0	0.0	0.0	0.0	159.0	159.0	161.0	161.0	161.0	161.0	161.0	161.0	161.0	161.0	161.0	161.0	161.0	161.0	161.0
tRNA30958_tRNA30958_Leu-tRNA-30958_tRNA	0.0	1281.0	1281.0	1282.0	1282.0	1282.0	1282.0	1282.0	1282.0	1282.0	1282.0	1282.0	1282.0	1282.0	1282.0	1282.0	1282.0	1282.0	1282.0	1282.0	1282.0	789.0	392.0	392.0	392.0	392.0	392.0	392.0	392.0	392.0	392.0	392.0	392.0	392.0	392.0	392.0	392.0	391.0	391.0	389.0	378.0	1.0	0.0	0.0	0.0	0.0	0.0	0.0	0.0
[truncated: 5,000 more columns]
