# Supplementary material for: A disease-linked lncRNA mutation in RNase MRP inhibits ribosome synthesis
Source: Nat Commun. 2022 Feb 3;13:649. doi: 10.1038/s41467-022-28295-8 (PMC8814244; doi:10.1038/s41467-022-28295-8)
Supplement: Supplementary file 4 — Source Data [file 41467_2022_28295_MOESM4_ESM.zip › SourceData/CRAC/human_MRP_CRAC_read_profiles/fCRAC4_NR201120_POP4_PROFILES_reads.csv]

	0	1	2	3	4	5	6	7	8	9	10	11	12	13	14	15	16	17	18	19	20	21	22	23	24	25	26	27	28	29	30	31	32	33	34	35	36	37	38	39	40	41	42	43	44	45	46	47	48
ENSG00000199990_ENST00000363120_VTRNA1-1_miscRNA	0.0	911.0	914.0	917.0	917.0	917.0	917.0	917.0	976.0	1133.0	1533.0	1837.0	2351.0	2353.0	2354.0	2354.0	2354.0	2441.0	2441.0	2441.0	2441.0	2441.0	2441.0	2529.0	2486.0	2486.0	2482.0	2143.0	1944.0	1944.0	1942.0	2034.0	1340.0	1339.0	1339.0	1339.0	1339.0	1337.0	1336.0	1283.0	1759.0	1759.0	1756.0	1515.0	1515.0	1515.0	1515.0	1514.0	1650.0
ENSG00000202111_ENST00000365241_VTRNA1-2_miscRNA	0.0	2677.0	2685.0	2688.0	2688.0	2688.0	2688.0	2688.0	2689.0	2844.0	2983.0	3463.0	3826.0	3827.0	3827.0	3827.0	3827.0	3827.0	3827.0	3827.0	3827.0	3827.0	3827.0	3827.0	3622.0	3622.0	3620.0	3281.0	3487.0	3596.0	3596.0	3419.0	3398.0	1304.0	1304.0	1238.0	1242.0	1242.0	1354.0	1486.0	1519.0	1519.0	1519.0	1519.0	1519.0	1519.0	1516.0	1516.0	1526.0
ENSG00000210082_ENST00000387347_MT-RNR2_MtrRNA	0.0	285.0	285.0	286.0	286.0	286.0	286.0	286.0	286.0	286.0	286.0	286.0	286.0	286.0	286.0	286.0	437.0	437.0	440.0	440.0	440.0	440.0	440.0	496.0	496.0	496.0	553.0	553.0	553.0	553.0	553.0	553.0	553.0	553.0	553.0	556.0	556.0	595.0	595.0	595.0	595.0	653.0	653.0	654.0	654.0	654.0	654.0	649.0	753.0
ENSG00000211459_ENST00000389680_MT-RNR1_MtrRNA	0.0	897.0	2885.0	2923.0	3253.0	3293.0	3293.0	3293.0	3548.0	3630.0	3630.0	3630.0	3630.0	3707.0	3719.0	3719.0	3767.0	3767.0	3767.0	3822.0	3822.0	3822.0	3822.0	3822.0	4285.0	4151.0	4151.0	4360.0	4620.0	4620.0	4620.0	4620.0	4620.0	4657.0	4655.0	4279.0	4279.0	4351.0	4421.0	4421.0	4421.0	4421.0	4421.0	4421.0	4422.0	4805.0	4964.0	5148.0	5573.0
ENSG00000221676_ENST00000408749_RNU6ATAC_snRNA	0.0	146.0	210.0	255.0	255.0	255.0	294.0	320.0	320.0	497.0	908.0	908.0	909.0	909.0	909.0	909.0	909.0	909.0	909.0	909.0	924.0	924.0	924.0	928.0	928.0	781.0	927.0	927.0	1011.0	972.0	973.0	973.0	973.0	974.0	974.0	974.0	1067.0	1121.0	1121.0	1121.0	1742.0	2263.0	2264.0	2264.0	2403.0	2404.0	2404.0	2404.0	2405.0
ENSG00000269900_ENST00000602361_RMRP_lncRNA	0.0	259072.0	270386.0	272582.0	350227.0	358100.0	359841.0	365220.0	366509.0	368714.0	369571.0	370138.0	370391.0	370930.0	371421.0	371597.0	371951.0	372325.0	372457.0	372465.0	373344.0	374179.0	374229.0	374685.0	375009.0	375421.0	375372.0	375533.0	376122.0	376151.0	376350.0	376886.0	378159.0	380448.0	384089.0	390017.0	390210.0	390431.0	391155.0	391214.0	421919.0	422115.0	422065.0	422633.0	493942.0	482982.0	502431.0	504683.0	506091.0
ENSG00000277209_ENST00000516869_RPPH1_lncRNA	0.0	12201.0	12664.0	13136.0	13403.0	15942.0	17459.0	19104.0	22585.0	24218.0	25760.0	26582.0	28147.0	30310.0	31700.0	35205.0	38135.0	39389.0	52042.0	64303.0	65833.0	67953.0	70660.0	71223.0	71779.0	72014.0	72712.0	76042.0	80364.0	82121.0	82782.0	83134.0	83777.0	84581.0	85652.0	86627.0	87202.0	87780.0	88311.0	88890.0	91044.0	93195.0	417407.0	1906076.0	3301811.0	3531647.0	3560651.0	3589647.0	3625094.0
ENSG00000283293_ENST00000636484_RN7SK_snRNA	0.0	1829.0	1944.0	2511.0	3060.0	3941.0	5257.0	6103.0	6343.0	6389.0	6391.0	7382.0	8346.0	8569.0	9650.0	11778.0	13178.0	14400.0	15032.0	15149.0	16116.0	18413.0	18942.0	19732.0	20907.0	23004.0	26865.0	28492.0	31846.0	33518.0	34997.0	35266.0	36034.0	36550.0	36717.0	38360.0	39201.0	42655.0	44227.0	45594.0	47632.0	48831.0	49197.0	49392.0	49440.0	48928.0	48921.0	49801.0	49156.0
ENSG00000286171_ENST00000651540_AC073140.1_lncRNA	0.0	0.0	0.0	0.0	0.0	1619.0	3584.0	3585.0	3585.0	3585.0	3585.0	3585.0	3585.0	3585.0	3734.0	3855.0	4069.0	4069.0	4069.0	4069.0	4069.0	4069.0	4069.0	4066.0	4065.0	4065.0	4065.0	3932.0	3904.0	3170.0	3170.0	3167.0	2991.0	2990.0	2966.0	2725.0	2667.0	2637.0	2636.0	2503.0	1952.0	1950.0	1947.0	1944.0	1944.0	1633.0	1632.0	1628.0	1316.0
rRNA2_rRNA2_RNA45SN1_rRNA	0.0	0.0	0.0	0.0	0.0	0.0	0.0	0.0	0.0	0.0	0.0	0.0	0.0	1.0	1.0	1.0	1.0	1.0	1.0	1.0	1.0	1.0	1.0	1.0	133.0	134.0	134.0	134.0	134.0	134.0	134.0	134.0	134.0	134.0	134.0	134.0	134.0	134.0	134.0	134.0	134.0	134.0	134.0	134.0	134.0	134.0	134.0	134.0	132.0
tRNA23969_tRNA23969_Met-tRNA-23969_tRNA	0.0	1673.0	1673.0	1683.0	1683.0	1683.0	1683.0	1683.0	1865.0	1865.0	1865.0	1865.0	1865.0	1865.0	1865.0	1865.0	2340.0	2341.0	2342.0	2342.0	2348.0	2354.0	2354.0	2354.0	2354.0	2354.0	2060.0	2062.0	2063.0	1777.0	1777.0	1776.0	1773.0	2205.0	2203.0	1818.0	2337.0	4924.0	5635.0	6369.0	6370.0	6621.0	6831.0	6947.0	6948.0	6948.0	6948.0	6948.0	6948.0
tRNA25584_tRNA25584_Pro-tRNA-25584_tRNA	0.0	314.0	315.0	315.0	316.0	321.0	321.0	817.0	820.0	823.0	823.0	823.0	823.0	823.0	994.0	994.0	994.0	994.0	994.0	1065.0	1137.0	1138.0	1250.0	1250.0	1250.0	1250.0	1251.0	1251.0	1251.0	1251.0	1251.0	1251.0	1251.0	1251.0	1710.0	1710.0	1710.0	1710.0	1710.0	1710.0	1710.0	1710.0	1710.0	1710.0	1710.0	1710.0	1710.0	1710.0	1710.0
tRNA28524_tRNA28524_Val-tRNA-28524_tRNA	0.0	4.0	4.0	4.0	4.0	4.0	4.0	4.0	4.0	4.0	4.0	4.0	4.0	4.0	4.0	4.0	4.0	4.0	4.0	4.0	4.0	4.0	4.0	4.0	4.0	4.0	4.0	4.0	4.0	4.0	4.0	4.0	4.0	4.0	3.0	1.0	1.0	0.0	0.0	0.0	0.0	0.0	0.0	0.0	0.0	0.0	0.0	0.0	0.0
tRNA30958_tRNA30958_Leu-tRNA-30958_tRNA	0.0	11970.0	11990.0	12045.0	12216.0	12216.0	12217.0	12257.0	12257.0	12257.0	12257.0	12257.0	12257.0	12257.0	12257.0	12257.0	12257.0	12326.0	12326.0	12224.0	12123.0	12011.0	11400.0	11400.0	11402.0	11401.0	11416.0	8632.0	8624.0	8594.0	7684.0	7608.0	7594.0	7571.0	6589.0	6383.0	4681.0	4570.0	4567.0	4559.0	4513.0	2716.0	1875.0	1875.0	1875.0	1871.0	1870.0	1774.0	1706.0
[truncated: 5,000 more columns]
