# Supplementary material for: A disease-linked lncRNA mutation in RNase MRP inhibits ribosome synthesis
Source: Nat Commun. 2022 Feb 3;13:649. doi: 10.1038/s41467-022-28295-8 (PMC8814244; doi:10.1038/s41467-022-28295-8)
Supplement: Supplementary file 4 — Source Data [file 41467_2022_28295_MOESM4_ESM.zip › SourceData/CRAC/human_MRP_CRAC_read_profiles/fCRAC2_NR201120_POP5_PROFILES_reads.csv]

	0	1	2	3	4	5	6	7	8	9	10	11	12	13	14	15	16	17	18	19	20	21	22	23	24	25	26	27	28	29	30	31	32	33	34	35	36	37	38	39	40	41	42	43	44	45	46	47	48
ENSG00000199990_ENST00000363120_VTRNA1-1_miscRNA	0.0	244.0	244.0	244.0	244.0	244.0	244.0	244.0	244.0	249.0	280.0	280.0	861.0	864.0	864.0	864.0	864.0	876.0	876.0	871.0	860.0	860.0	860.0	860.0	939.0	941.0	951.0	915.0	911.0	883.0	882.0	843.0	840.0	840.0	856.0	852.0	832.0	832.0	855.0	855.0	1717.0	1718.0	1719.0	1750.0	2033.0	2033.0	2034.0	2034.0	2034.0
ENSG00000202111_ENST00000365241_VTRNA1-2_miscRNA	0.0	367.0	368.0	368.0	368.0	369.0	369.0	369.0	369.0	379.0	565.0	571.0	757.0	757.0	757.0	757.0	757.0	810.0	810.0	805.0	794.0	794.0	794.0	794.0	898.0	898.0	890.0	866.0	887.0	914.0	913.0	856.0	874.0	653.0	653.0	922.0	922.0	920.0	910.0	910.0	887.0	887.0	887.0	887.0	884.0	884.0	884.0	884.0	874.0
ENSG00000210082_ENST00000387347_MT-RNR2_MtrRNA	0.0	91.0	91.0	91.0	104.0	104.0	105.0	105.0	105.0	105.0	105.0	105.0	105.0	105.0	105.0	105.0	117.0	117.0	117.0	117.0	117.0	117.0	121.0	121.0	121.0	120.0	120.0	113.0	113.0	113.0	113.0	113.0	113.0	113.0	113.0	99.0	99.0	99.0	99.0	94.0	94.0	94.0	51.0	51.0	51.0	51.0	51.0	51.0	39.0
ENSG00000211459_ENST00000389680_MT-RNR1_MtrRNA	0.0	0.0	27.0	27.0	46.0	46.0	46.0	46.0	48.0	48.0	48.0	48.0	48.0	48.0	48.0	48.0	48.0	48.0	48.0	48.0	48.0	48.0	48.0	48.0	48.0	46.0	46.0	46.0	46.0	46.0	46.0	46.0	46.0	46.0	46.0	27.0	27.0	27.0	39.0	39.0	39.0	39.0	39.0	39.0	39.0	39.0	39.0	39.0	39.0
ENSG00000221676_ENST00000408749_RNU6ATAC_snRNA	0.0	0.0	0.0	0.0	0.0	0.0	0.0	0.0	0.0	0.0	45.0	45.0	45.0	45.0	45.0	45.0	45.0	45.0	45.0	45.0	45.0	45.0	45.0	45.0	45.0	45.0	45.0	45.0	45.0	45.0	45.0	45.0	45.0	45.0	45.0	45.0	45.0	45.0	45.0	45.0	45.0	87.0	87.0	87.0	87.0	87.0	87.0	87.0	87.0
ENSG00000269900_ENST00000602361_RMRP_lncRNA	0.0	128758.0	131168.0	131554.0	159442.0	160093.0	160515.0	160893.0	161041.0	161135.0	161177.0	161467.0	161589.0	161699.0	161792.0	161855.0	161858.0	161914.0	161944.0	162054.0	162131.0	162528.0	162544.0	162556.0	162640.0	162702.0	162743.0	162743.0	162767.0	162742.0	162699.0	162923.0	162939.0	162999.0	163028.0	163563.0	163279.0	162541.0	162467.0	162463.0	164137.0	163350.0	162688.0	158050.0	156918.0	151410.0	154832.0	155365.0	155609.0
ENSG00000277209_ENST00000516869_RPPH1_lncRNA	0.0	1724.0	1923.0	2031.0	2435.0	2655.0	3085.0	3152.0	3754.0	4447.0	4974.0	5022.0	5214.0	6171.0	6315.0	6510.0	7387.0	7727.0	8293.0	11380.0	11607.0	11935.0	12784.0	12864.0	12929.0	12957.0	13037.0	13100.0	13646.0	13992.0	14373.0	14395.0	14470.0	14510.0	14592.0	14858.0	14945.0	14905.0	14903.0	14886.0	14889.0	14859.0	14863.0	121416.0	406076.0	437206.0	440087.0	441873.0	444620.0
ENSG00000283293_ENST00000636484_RN7SK_snRNA	0.0	105.0	121.0	121.0	166.0	193.0	298.0	298.0	317.0	317.0	317.0	317.0	386.0	395.0	404.0	828.0	1078.0	1242.0	1244.0	1269.0	1319.0	1657.0	1674.0	1740.0	1766.0	1766.0	1871.0	1871.0	1929.0	1998.0	1998.0	1998.0	1992.0	2006.0	2006.0	2035.0	2035.0	2035.0	2039.0	2049.0	2055.0	2069.0	2069.0	2070.0	2071.0	2071.0	2071.0	2070.0	2092.0
ENSG00000286171_ENST00000651540_AC073140.1_lncRNA	0.0	0.0	0.0	0.0	0.0	12.0	244.0	244.0	244.0	244.0	254.0	254.0	254.0	254.0	254.0	254.0	258.0	258.0	258.0	261.0	261.0	261.0	261.0	261.0	261.0	261.0	260.0	260.0	260.0	312.0	311.0	311.0	311.0	311.0	302.0	317.0	317.0	313.0	312.0	307.0	280.0	280.0	280.0	280.0	280.0	284.0	283.0	277.0	247.0
rRNA2_rRNA2_RNA45SN1_rRNA	0.0	0.0	0.0	0.0	0.0	0.0	0.0	0.0	0.0	0.0	0.0	0.0	0.0	0.0	0.0	0.0	0.0	0.0	0.0	0.0	0.0	0.0	0.0	0.0	0.0	0.0	0.0	0.0	0.0	0.0	0.0	0.0	0.0	0.0	0.0	0.0	0.0	0.0	0.0	0.0	0.0	0.0	0.0	0.0	0.0	0.0	0.0	0.0	0.0
tRNA23969_tRNA23969_Met-tRNA-23969_tRNA	0.0	0.0	0.0	0.0	0.0	0.0	0.0	0.0	0.0	0.0	0.0	0.0	0.0	0.0	0.0	0.0	0.0	0.0	0.0	0.0	0.0	0.0	0.0	0.0	0.0	0.0	0.0	0.0	0.0	10.0	10.0	10.0	27.0	27.0	54.0	55.0	55.0	84.0	84.0	84.0	84.0	84.0	84.0	84.0	84.0	84.0	84.0	84.0	84.0
tRNA25584_tRNA25584_Pro-tRNA-25584_tRNA	0.0	17.0	17.0	17.0	17.0	17.0	17.0	17.0	17.0	17.0	17.0	17.0	17.0	17.0	17.0	17.0	17.0	17.0	17.0	17.0	65.0	66.0	66.0	66.0	66.0	66.0	66.0	66.0	66.0	66.0	66.0	66.0	66.0	66.0	103.0	123.0	123.0	123.0	123.0	123.0	123.0	123.0	123.0	123.0	123.0	123.0	123.0	123.0	123.0
tRNA28524_tRNA28524_Val-tRNA-28524_tRNA	0.0	0.0	0.0	0.0	0.0	0.0	0.0	0.0	0.0	0.0	0.0	0.0	0.0	0.0	0.0	0.0	0.0	0.0	0.0	0.0	0.0	0.0	0.0	0.0	17.0	17.0	17.0	17.0	17.0	17.0	17.0	17.0	17.0	17.0	17.0	17.0	17.0	17.0	17.0	17.0	17.0	17.0	17.0	17.0	17.0	17.0	15.0	15.0	15.0
tRNA30958_tRNA30958_Leu-tRNA-30958_tRNA	0.0	241.0	241.0	241.0	272.0	272.0	272.0	272.0	286.0	292.0	292.0	292.0	292.0	299.0	299.0	299.0	299.0	299.0	299.0	292.0	278.0	276.0	232.0	232.0	232.0	232.0	231.0	196.0	203.0	201.0	172.0	172.0	172.0	172.0	171.0	171.0	221.0	222.0	223.0	222.0	221.0	215.0	215.0	215.0	215.0	232.0	232.0	232.0	231.0
[truncated: 5,000 more columns]
