# Supplementary material for: A disease-linked lncRNA mutation in RNase MRP inhibits ribosome synthesis
Source: Nat Commun. 2022 Feb 3;13:649. doi: 10.1038/s41467-022-28295-8 (PMC8814244; doi:10.1038/s41467-022-28295-8)
Supplement: Supplementary file 4 — Source Data [file 41467_2022_28295_MOESM4_ESM.zip › SourceData/CRAC/human_MRP_CRAC_read_profiles/fCRAC2_NR201120_WT_PROFILES_reads.csv]

	0	1	2	3	4	5	6	7	8	9	10	11	12	13	14	15	16	17	18	19	20	21	22	23	24	25	26	27	28	29	30	31	32	33	34	35	36	37	38	39	40	41	42	43	44	45	46	47	48
ENSG00000199990_ENST00000363120_VTRNA1-1_miscRNA	0.0	168.0	168.0	168.0	168.0	168.0	168.0	168.0	168.0	168.0	168.0	168.0	277.0	277.0	277.0	277.0	277.0	277.0	277.0	277.0	277.0	273.0	273.0	273.0	273.0	272.0	271.0	263.0	263.0	263.0	263.0	110.0	109.0	109.0	109.0	109.0	109.0	109.0	109.0	109.0	203.0	204.0	204.0	204.0	204.0	204.0	204.0	204.0	230.0
ENSG00000202111_ENST00000365241_VTRNA1-2_miscRNA	0.0	333.0	333.0	333.0	333.0	333.0	333.0	333.0	333.0	333.0	333.0	333.0	421.0	421.0	421.0	421.0	421.0	421.0	421.0	421.0	421.0	417.0	417.0	417.0	417.0	416.0	415.0	407.0	407.0	408.0	408.0	255.0	254.0	196.0	196.0	181.0	181.0	181.0	181.0	181.0	181.0	181.0	181.0	181.0	181.0	181.0	181.0	181.0	180.0
ENSG00000210082_ENST00000387347_MT-RNR2_MtrRNA	0.0	97.0	97.0	97.0	97.0	97.0	97.0	97.0	97.0	97.0	97.0	97.0	97.0	97.0	97.0	97.0	97.0	97.0	97.0	97.0	97.0	97.0	97.0	97.0	97.0	97.0	97.0	97.0	96.0	95.0	0.0	0.0	0.0	0.0	0.0	0.0	0.0	0.0	0.0	0.0	0.0	0.0	0.0	0.0	0.0	0.0	0.0	0.0	0.0
ENSG00000211459_ENST00000389680_MT-RNR1_MtrRNA	0.0	0.0	44.0	45.0	46.0	46.0	46.0	46.0	46.0	46.0	46.0	46.0	46.0	46.0	46.0	46.0	46.0	46.0	46.0	46.0	46.0	46.0	46.0	46.0	46.0	0.0	0.0	0.0	0.0	0.0	0.0	0.0	0.0	0.0	0.0	0.0	0.0	0.0	0.0	0.0	0.0	0.0	0.0	0.0	0.0	0.0	0.0	0.0	0.0
ENSG00000269900_ENST00000602361_RMRP_lncRNA	0.0	0.0	0.0	0.0	0.0	0.0	0.0	0.0	0.0	0.0	0.0	0.0	0.0	0.0	0.0	0.0	0.0	0.0	0.0	0.0	0.0	0.0	0.0	0.0	0.0	0.0	0.0	0.0	0.0	0.0	0.0	0.0	0.0	0.0	0.0	47.0	47.0	47.0	47.0	47.0	47.0	47.0	47.0	47.0	48.0	49.0	49.0	49.0	49.0
ENSG00000277209_ENST00000516869_RPPH1_lncRNA	0.0	0.0	0.0	0.0	0.0	0.0	0.0	0.0	0.0	0.0	0.0	0.0	0.0	0.0	0.0	0.0	0.0	0.0	0.0	0.0	0.0	0.0	0.0	0.0	0.0	0.0	0.0	0.0	0.0	0.0	0.0	0.0	0.0	0.0	0.0	0.0	0.0	0.0	0.0	0.0	0.0	0.0	0.0	0.0	31.0	31.0	31.0	31.0	31.0
ENSG00000283293_ENST00000636484_RN7SK_snRNA	0.0	33.0	123.0	148.0	235.0	235.0	235.0	235.0	235.0	235.0	235.0	235.0	235.0	235.0	235.0	356.0	390.0	528.0	529.0	529.0	529.0	864.0	864.0	935.0	967.0	968.0	1061.0	1061.0	1061.0	1061.0	1118.0	1118.0	1118.0	1195.0	1196.0	1196.0	1230.0	1230.0	1231.0	1231.0	1272.0	1272.0	1272.0	1272.0	1272.0	1272.0	1272.0	1272.0	1308.0
ENSG00000286171_ENST00000651540_AC073140.1_lncRNA	0.0	0.0	0.0	0.0	0.0	0.0	188.0	188.0	188.0	188.0	188.0	188.0	188.0	188.0	188.0	188.0	188.0	188.0	188.0	188.0	188.0	188.0	188.0	188.0	188.0	188.0	188.0	187.0	186.0	87.0	87.0	87.0	87.0	87.0	87.0	87.0	87.0	82.0	82.0	0.0	0.0	0.0	0.0	0.0	0.0	0.0	0.0	0.0	85.0
rRNA2_rRNA2_RNA45SN1_rRNA	0.0	0.0	0.0	0.0	0.0	0.0	0.0	0.0	0.0	0.0	0.0	0.0	0.0	0.0	0.0	0.0	0.0	0.0	0.0	0.0	0.0	0.0	0.0	0.0	0.0	0.0	0.0	0.0	0.0	0.0	0.0	0.0	0.0	0.0	0.0	0.0	0.0	0.0	0.0	0.0	0.0	0.0	0.0	0.0	0.0	0.0	0.0	0.0	0.0
tRNA23969_tRNA23969_Met-tRNA-23969_tRNA	0.0	0.0	0.0	0.0	0.0	0.0	0.0	0.0	0.0	0.0	0.0	0.0	0.0	0.0	0.0	0.0	0.0	0.0	0.0	0.0	0.0	0.0	0.0	0.0	0.0	0.0	0.0	1.0	1.0	1.0	1.0	1.0	1.0	1.0	1.0	1.0	1.0	1.0	1.0	1.0	1.0	1.0	1.0	1.0	1.0	1.0	1.0	1.0	1.0
tRNA25584_tRNA25584_Pro-tRNA-25584_tRNA	0.0	0.0	0.0	0.0	0.0	0.0	0.0	0.0	0.0	0.0	0.0	0.0	0.0	0.0	0.0	0.0	0.0	0.0	0.0	0.0	0.0	0.0	0.0	0.0	0.0	0.0	0.0	0.0	0.0	0.0	0.0	0.0	0.0	0.0	33.0	33.0	33.0	33.0	33.0	33.0	33.0	33.0	33.0	33.0	33.0	33.0	33.0	33.0	33.0
tRNA30958_tRNA30958_Leu-tRNA-30958_tRNA	0.0	232.0	232.0	232.0	341.0	341.0	341.0	341.0	341.0	341.0	341.0	341.0	341.0	341.0	341.0	341.0	341.0	339.0	339.0	278.0	239.0	221.0	0.0	0.0	0.0	0.0	0.0	0.0	0.0	0.0	0.0	0.0	0.0	0.0	0.0	0.0	0.0	0.0	0.0	0.0	0.0	0.0	0.0	0.0	0.0	0.0	0.0	0.0	0.0
[truncated: 5,000 more columns]
