# Supplementary material for: A disease-linked lncRNA mutation in RNase MRP inhibits ribosome synthesis
Source: Nat Commun. 2022 Feb 3;13:649. doi: 10.1038/s41467-022-28295-8 (PMC8814244; doi:10.1038/s41467-022-28295-8)
Supplement: Supplementary file 4 — Source Data [file 41467_2022_28295_MOESM4_ESM.zip › SourceData/CRAC/human_MRP_CRAC_read_profiles/fCRAC4_NR201120_POP1_PROFILES_reads.csv]

	0	1	2	3	4	5	6	7	8	9	10	11	12	13	14	15	16	17	18	19	20	21	22	23	24	25	26	27	28	29	30	31	32	33	34	35	36	37	38	39	40	41	42	43	44	45	46	47	48
ENSG00000199990_ENST00000363120_VTRNA1-1_miscRNA	0.0	1997.0	1999.0	2003.0	2003.0	2003.0	2003.0	2004.0	2005.0	2062.0	2179.0	2571.0	3808.0	3812.0	3815.0	3815.0	3879.0	3810.0	3810.0	3810.0	3810.0	3799.0	3798.0	3861.0	3859.0	3858.0	3857.0	3530.0	3567.0	3613.0	3378.0	3372.0	2765.0	2775.0	2775.0	2783.0	2756.0	2777.0	2903.0	3156.0	4343.0	4363.0	4361.0	4387.0	4469.0	4470.0	4488.0	4488.0	4593.0
ENSG00000202111_ENST00000365241_VTRNA1-2_miscRNA	0.0	4143.0	4177.0	4184.0	4184.0	4185.0	4201.0	4201.0	4201.0	4324.0	4737.0	5291.0	6439.0	6496.0	6515.0	6516.0	6607.0	6678.0	6678.0	6678.0	6686.0	6678.0	6689.0	6821.0	7313.0	7326.0	7403.0	7190.0	7449.0	7770.0	7749.0	7426.0	7622.0	6566.0	7256.0	9524.0	9583.0	9709.0	9759.0	9796.0	9885.0	9885.0	9886.0	9900.0	9898.0	9900.0	9923.0	9933.0	10304.0
ENSG00000210082_ENST00000387347_MT-RNR2_MtrRNA	0.0	10.0	10.0	10.0	26.0	26.0	26.0	26.0	26.0	26.0	26.0	26.0	26.0	26.0	26.0	26.0	35.0	35.0	35.0	35.0	35.0	49.0	49.0	49.0	49.0	49.0	49.0	90.0	90.0	90.0	90.0	90.0	90.0	90.0	90.0	107.0	107.0	121.0	111.0	111.0	111.0	111.0	119.0	119.0	119.0	119.0	119.0	119.0	119.0
ENSG00000211459_ENST00000389680_MT-RNR1_MtrRNA	0.0	125.0	183.0	209.0	251.0	251.0	252.0	267.0	267.0	267.0	267.0	267.0	267.0	267.0	267.0	267.0	267.0	267.0	267.0	267.0	267.0	268.0	268.0	268.0	290.0	319.0	318.0	318.0	301.0	301.0	301.0	301.0	301.0	301.0	301.0	330.0	330.0	330.0	342.0	342.0	342.0	342.0	342.0	343.0	368.0	368.0	421.0	421.0	430.0
ENSG00000221676_ENST00000408749_RNU6ATAC_snRNA	0.0	0.0	17.0	29.0	29.0	29.0	60.0	219.0	655.0	850.0	1242.0	1274.0	1321.0	1350.0	1361.0	1361.0	1361.0	1372.0	1389.0	1389.0	1389.0	1421.0	1437.0	1468.0	1530.0	2038.0	2739.0	2791.0	3288.0	5238.0	5288.0	5296.0	5345.0	5367.0	5387.0	5387.0	5408.0	5506.0	5623.0	5683.0	6849.0	12219.0	12325.0	12335.0	12360.0	12414.0	12477.0	12629.0	12659.0
ENSG00000269900_ENST00000602361_RMRP_lncRNA	0.0	4630958.0	4755769.0	4779182.0	5329712.0	5351708.0	5362403.0	5368962.0	5375212.0	5378537.0	5385101.0	5394244.0	5398985.0	5405065.0	5408296.0	5410767.0	5414622.0	5424632.0	5431310.0	5438765.0	5497725.0	5670322.0	5675510.0	5682415.0	5686418.0	5687496.0	5684815.0	5685970.0	5686644.0	5685815.0	5681227.0	5638073.0	5649805.0	5665819.0	5706210.0	5847909.0	5854851.0	5864730.0	5866282.0	5867231.0	5914031.0	5916029.0	5918275.0	5913223.0	6545721.0	6843971.0	6971389.0	6988457.0	7000094.0
ENSG00000277209_ENST00000516869_RPPH1_lncRNA	0.0	8051.0	8627.0	8996.0	10199.0	12323.0	14000.0	15083.0	20387.0	25257.0	29390.0	31387.0	36338.0	43063.0	45214.0	50373.0	64468.0	69106.0	90701.0	163443.0	166509.0	168453.0	172424.0	173389.0	173976.0	174284.0	174853.0	177261.0	187482.0	189440.0	192337.0	192918.0	193840.0	194664.0	195937.0	197654.0	198014.0	198810.0	199227.0	200683.0	201513.0	204270.0	385823.0	1268101.0	2735391.0	2844527.0	2864452.0	2873522.0	2890885.0
ENSG00000283293_ENST00000636484_RN7SK_snRNA	0.0	235.0	263.0	307.0	325.0	370.0	442.0	475.0	515.0	519.0	519.0	519.0	622.0	743.0	858.0	1194.0	1309.0	1559.0	1569.0	1634.0	1772.0	2018.0	2061.0	2203.0	2351.0	2455.0	2855.0	3036.0	3383.0	3569.0	3604.0	3648.0	3757.0	3975.0	3984.0	4103.0	4206.0	4361.0	4722.0	4801.0	4931.0	4993.0	4995.0	5026.0	5096.0	5126.0	5146.0	5154.0	5201.0
ENSG00000286171_ENST00000651540_AC073140.1_lncRNA	0.0	0.0	0.0	0.0	0.0	371.0	2704.0	2748.0	2750.0	2751.0	2763.0	2763.0	2763.0	2782.0	2791.0	2829.0	2829.0	2842.0	2842.0	2872.0	2872.0	2872.0	2872.0	2872.0	2872.0	2872.0	2872.0	2867.0	2882.0	2829.0	2829.0	2815.0	2813.0	2812.0	2789.0	2689.0	2666.0	2649.0	2648.0	2560.0	2214.0	2214.0	2211.0	2200.0	2136.0	1962.0	1956.0	1938.0	1851.0
rRNA2_rRNA2_RNA45SN1_rRNA	0.0	173.0	173.0	173.0	173.0	173.0	173.0	186.0	186.0	204.0	204.0	204.0	207.0	207.0	207.0	208.0	230.0	205.0	205.0	205.0	205.0	205.0	205.0	205.0	205.0	198.0	162.0	172.0	172.0	172.0	172.0	172.0	172.0	172.0	172.0	172.0	172.0	172.0	172.0	172.0	172.0	172.0	172.0	172.0	172.0	150.0	150.0	149.0	138.0
tRNA23969_tRNA23969_Met-tRNA-23969_tRNA	0.0	67.0	67.0	67.0	67.0	67.0	67.0	67.0	67.0	67.0	67.0	67.0	67.0	67.0	67.0	67.0	67.0	87.0	87.0	87.0	103.0	129.0	129.0	129.0	129.0	129.0	114.0	114.0	132.0	182.0	182.0	182.0	182.0	197.0	255.0	282.0	374.0	675.0	676.0	677.0	677.0	677.0	661.0	661.0	661.0	661.0	661.0	660.0	660.0
tRNA25584_tRNA25584_Pro-tRNA-25584_tRNA	0.0	1332.0	1336.0	1337.0	1337.0	1337.0	1337.0	1337.0	1361.0	1394.0	1395.0	1417.0	1514.0	1652.0	2097.0	2099.0	2101.0	2115.0	2121.0	2187.0	2311.0	2408.0	2439.0	2455.0	2455.0	2475.0	2475.0	2490.0	2523.0	2567.0	2577.0	2579.0	2688.0	2687.0	2736.0	2752.0	2727.0	2711.0	2711.0	2701.0	2691.0	2691.0	2691.0	2691.0	2691.0	2691.0	2691.0	2674.0	2674.0
tRNA28524_tRNA28524_Val-tRNA-28524_tRNA	0.0	5812.0	5832.0	5875.0	5878.0	5879.0	5902.0	5902.0	5902.0	5937.0	5946.0	5946.0	5955.0	5973.0	6031.0	6093.0	6093.0	6149.0	6149.0	6149.0	6193.0	6276.0	6277.0	6333.0	6463.0	6526.0	6575.0	6575.0	6576.0	6575.0	6575.0	6570.0	6552.0	6559.0	6268.0	4660.0	4686.0	4786.0	4792.0	4792.0	4792.0	4818.0	4818.0	4818.0	4818.0	4817.0	4817.0	4816.0	4832.0
tRNA30958_tRNA30958_Leu-tRNA-30958_tRNA	0.0	8757.0	8782.0	8852.0	9019.0	9019.0	9033.0	9050.0	9060.0	9186.0	9187.0	9187.0	9187.0	9187.0	9187.0	9203.0	9208.0	9190.0	9193.0	9192.0	9141.0	9126.0	8264.0	8238.0	8228.0	8226.0	8218.0	7775.0	7788.0	7668.0	6902.0	6913.0	6923.0	6917.0	6747.0	6797.0	6126.0	6166.0	6161.0	6119.0	5992.0	3792.0	3576.0	3576.0	3575.0	3573.0	3567.0	3577.0	3577.0
[truncated: 5,000 more columns]
