# Supplementary material for: A disease-linked lncRNA mutation in RNase MRP inhibits ribosome synthesis
Source: Nat Commun. 2022 Feb 3;13:649. doi: 10.1038/s41467-022-28295-8 (PMC8814244; doi:10.1038/s41467-022-28295-8)
Supplement: Supplementary file 4 — Source Data [file 41467_2022_28295_MOESM4_ESM.zip › SourceData/CRAC/MRP_CRAC_read_distrubution.xlsx]

## Sheet: human_MRP_CRAC_reads
fCRAC2 POP1			fCRAC4 POP1
	reads	%		reads	%
RMRP	5.93113e+06	76.7	RMRP	3.46335e+07	81.9688
RPPH1	1.74413e+06	22.55	RPPH1	7.196e+06	17.0311
Others	37500	0.48	Others	243347	0.575941
tRNA	20613.5	0.27	tRNA	179201	0.424124
fCRAC2 POP4			fCRAC4 POP4
	reads	%		reads	%
RMRP	2705039	13.5937	RMRP	3.25885e+06	15.6697
RPPH1	1.71173e+07	86.0198	RPPH1	16410580	78.9076
Others	62900	0.316	Others	835010	4.01501
tRNA	14046.8	0.0705895	tRNA	292762	1.4077
fCRAC2 POP5			fCRAC4 POP5
	reads	%		reads	%
RMRP	1.1294e+06	43.1966	RPPH1	657257	66.0173
RPPH1	1.42857e+06	54.6392	RMRP	282101	28.3352
Others	45600	1.74	Others	44002.2	4.41974
tRNA	11014.8	0.421288	tRNA	12223.5	1.22777

## Sheet: yeast_MRP_CRAC_reads
NR43 POP1			NR45 POP1
	reads	%		reads	%
NME1	2625123	93.8115	NME1	842357	88.8365
RPR1	84966	3.03635	RPR1	63484	6.69513
rRNA	60254	2.15324	rRNA	22703	2.3943
TLC1	17918	0.640318	TLC1	13095	1.38102
tRNA	1768	0.0631813	tRNA	1631	0.172008
Others	8268	0.295465	Others	4941	0.521087

## Sheet: human_MRP_CRAC_deletions
These are in separate CSV files, one for each human CRAC experiment.
Each line is a different transcript showing number of reads, or reads with deletions at that nucleotide.

## Sheet: yeast_MRP_CRAC_deletions
Deletions (cross-links) across NME1 in yeast Pop1 CRAC
This graph was produced from the "deletions" column in the file "NME1-NR43POP1.pileup" in the folder "yeastPop1CRAC".
NME-1NR43BY.pileup is the corresponding untagged negative control sample.
A biological replicate of this experiment (not plotted in the paper) is also provided as experiment "NR45".
