# Supplementary material for: A disease-linked lncRNA mutation in RNase MRP inhibits ribosome synthesis
Source: Nat Commun. 2022 Feb 3;13:649. doi: 10.1038/s41467-022-28295-8 (PMC8814244; doi:10.1038/s41467-022-28295-8)
Supplement: Supplementary file 4 — Source Data [file 41467_2022_28295_MOESM4_ESM.zip › SourceData/ICE-Sanger-Files/T_cell_RMRP_CRISPR_KO_All-TIDE.xlsx]

## Sheet: Sheet1
Label	Control File	Experiment File	Guide Sequence	Donor Sequence
Rep101220-G1-FW	RMRP-TIDE-WT-FW.ab1	Rep101220-G1-FW.ab1	GTTTCCTAGGCTACATACGA
Rep101220-G1-RV	RMRP-TIDE-WT-RV.ab1	Rep101220-G1-RV.ab1	GTTTCCTAGGCTACATACGA
Rep101220-G2-FW	RMRP-TIDE-WT-FW.ab1	Rep101220-G2-FW.ab1	GCCAAGAAGCGACCCCTCCG
Rep101220-G2-RV	RMRP-TIDE-WT-RV.ab1	Rep101220-G2-RV.ab1	GCCAAGAAGCGACCCCTCCG
Rep101220-G3-FW	RMRP-TIDE-WT-FW.ab1	Rep101220-G3-FW.ab1	TGGCTCGCACCAACCACACG
Rep101220-G3-RV	RMRP-TIDE-WT-RV.ab1	Rep101220-G3-RV.ab1	TGGCTCGCACCAACCACACG
Rep101220-G4-FW	RMRP-TIDE-WT-FW.ab1	Rep101220-G4-FW.ab1	GGGGAAAGTCCCCGGACCAC
Rep101220-G4-RV	RMRP-TIDE-WT-RV.ab1	Rep101220-G4-RV.ab1	GGGGAAAGTCCCCGGACCAC
Rep201220-G1-FW	RMRP-TIDE-WT-FW.ab1	Rep201220-G1-FW.ab1	GTTTCCTAGGCTACATACGA
Rep201220-G1-RV	RMRP-TIDE-WT-RV.ab1	Rep201220-G1-RV.ab1	GTTTCCTAGGCTACATACGA
Rep201220-G2-FW	RMRP-TIDE-WT-FW.ab1	Rep201220-G2-FW.ab1	GCCAAGAAGCGACCCCTCCG
Rep201220-G2-RV	RMRP-TIDE-WT-RV.ab1	Rep201220-G2-RV.ab1	GCCAAGAAGCGACCCCTCCG
Rep201220-G3-FW	RMRP-TIDE-WT-FW.ab1	Rep201220-G3-FW.ab1	TGGCTCGCACCAACCACACG
Rep201220-G3-RV	RMRP-TIDE-WT-RV.ab1	Rep201220-G3-RV.ab1	TGGCTCGCACCAACCACACG
Rep201220-G4-FW	RMRP-TIDE-WT-FW.ab1	Rep201220-G4-FW.ab1	GGGGAAAGTCCCCGGACCAC
Rep201220-G4-RV	RMRP-TIDE-WT-RV.ab1	Rep201220-G4-RV.ab1	GGGGAAAGTCCCCGGACCAC
Rep211220-G1-FW	RMRP-TIDE-WT-FW.ab1	Rep211220-G1-FW.ab1	GTTTCCTAGGCTACATACGA
Rep211220-G1-RV	RMRP-TIDE-WT-RV.ab1	Rep211220-G1-RV.ab1	GTTTCCTAGGCTACATACGA
Rep211220-G2-FW	RMRP-TIDE-WT-FW.ab1	Rep211220-G2-FW.ab1	GCCAAGAAGCGACCCCTCCG
Rep211220-G2-RV	RMRP-TIDE-WT-RV.ab1	Rep211220-G2-RV.ab1	GCCAAGAAGCGACCCCTCCG
Rep211220-G3-FW	RMRP-TIDE-WT-FW.ab1	Rep211220-G3-FW.ab1	TGGCTCGCACCAACCACACG
Rep211220-G3-RV	RMRP-TIDE-WT-RV.ab1	Rep211220-G3-RV.ab1	TGGCTCGCACCAACCACACG
Rep211220-G4-FW	RMRP-TIDE-WT-FW.ab1	Rep211220-G4-FW.ab1	GGGGAAAGTCCCCGGACCAC
Rep211220-G4-RV	RMRP-TIDE-WT-RV.ab1	Rep211220-G4-RV.ab1	GGGGAAAGTCCCCGGACCAC
