# Supplementary material for: A disease-linked lncRNA mutation in RNase MRP inhibits ribosome synthesis
Source: Nat Commun. 2022 Feb 3;13:649. doi: 10.1038/s41467-022-28295-8 (PMC8814244; doi:10.1038/s41467-022-28295-8)
Supplement: Supplementary file 4 — Source Data [file 41467_2022_28295_MOESM4_ESM.zip › SourceData/RMRP-SHAPE-MaP/70AG4vsWT3]

Nuc	Seq	DeltaSHAPE	Z-factor	Std_Score	Smoothed_Data1	Smoothed_Data2	Unsmoothed_Diff	Data1	Data2
1	G	0	-999	-999	-999	-999	-999	-999	-999
2	U	0	-999	-999	-999	-999	-999	-999	-999
3	U	0	-999	-999	-999	-999	-999	-999	-999
4	C	0	-999	-999	-999	-999	-999	-999	-999
5	G	0	-999	-999	-999	-999	-999	-999	-999
6	U	0	-999	-999	-999	-999	-999	-999	-999
7	G	0	-999	-999	-999	-999	-999	-999	-999
8	C	0	-999	-999	-999	-999	-999	-999	-999
9	U	0	-999	-999	-999	-999	-999	-999	-999
10	G	0	-999	-999	-999	-999	-999	-999	-999
11	A	0	-999	-999	-999	-999	-999	-999	-999
12	A	0	-999	-999	-999	-999	-999	-999	-999
13	G	0	-999	-999	-999	-999	-999	-999	-999
14	G	0	-999	-999	-999	-999	-999	-999	-999
15	C	0	0.8329551018217205	0.052684867765392114	0.027606	-0.010138	-0.000621	-0.000433	0.000188
16	C	0	0.2627586375145935	-0.04510166781501851	0.022951	0.007697666666666666	0.076109	0.055645	-0.020464
17	U	0	0.7993157482032925	0.16742665411286498	0.08891666666666666	0.024782333333333333	-0.029727999999999997	0.013641	0.043369
18	G	0	0.705005034874288	0.07929674182170435	0.09461833333333332	0.05075366666666667	0.14602199999999999	0.197464	0.051442
19	U	0	0.8276532553752681	0.14807427668807807	0.16845066666666667	0.10876733333333333	0.015299999999999994	0.07275	0.05745
20	A	0	0.6649237070314903	0.09021714651696155	0.216662	0.17028566666666667	0.01772800000000002	0.235138	0.21741
21	U	0	0.7818950537228221	0.207348813069143	0.21500200000000003	0.14168566666666668	0.106101	0.342098	0.235997
22	C	0	0.811773758301118	0.25773050230885447	0.14961366666666667	0.06470966666666668	0.09612	0.06777	-0.02835
23	C	0	0.838605209005274	0.15343230404817973	0.048211333333333335	-0.012704333333333333	0.052491	0.038973	-0.013518
24	U	0	0.7817249586788522	0.047679018021872764	0.034715	-0.001877666666666667	0.034136	0.037891	0.003755
25	A	0	0.8573313694162628	0.15857873498021136	0.058532	-0.0035673333333333334	0.023150999999999998	0.027281	0.00413
26	G	0	0.9327771976183071	0.9621437070975487	0.171193	-0.07572433333333332	0.129011	0.110424	-0.018587
27	G	0	0.9319260565790985	0.9660843282477019	0.16859500000000002	-0.07922866666666666	0.58859	0.375874	-0.212716
28	C	0	0.9299414550632806	0.9212258854968589	0.17054366666666665	-0.06696266666666666	0.02587	0.019487	-0.006383
29	U	0	0.8173968913699596	0.11074055074914968	0.053912999999999996	0.002816333333333334	0.098059	0.11627	0.018211
30	A	0	0.8407206936973032	0.15010618211379148	0.08343133333333334	0.023280666666666668	0.029361	0.025982	-0.003379
31	C	0	0.5699509681798379	-0.02155649267511825	0.041571333333333335	0.020902666666666667	0.053031999999999996	0.108042	0.05501
32	A	0	0.20961421452727935	-0.06080907937270897	0.063584	0.05194333333333334	-0.020387000000000002	-0.00931	0.011077
33	C	0	0.7826604497808587	-0.2861998554041635	-0.006278999999999997	0.03391966666666667	0.0022770000000000012	0.09202	0.089743
34	A	0	0.8434325456116754	-0.36409922532719924	-0.027136999999999998	0.030978333333333333	-0.102486	-0.101547	0.000939
35	C	0	0.8193983649268924	-0.34640193777128875	-0.031828333333333333	0.022216666666666666	-0.07413700000000001	-0.071884	0.002253
36	U	-1.131588	0.983247817541128	-5.031420771165396	-1.1122503333333333	0.01933766666666667	0.014488000000000001	0.077946	0.063458
37	G	-1.1098166666666667	0.982901019243927	-4.936761804706733	-1.0892273333333333	0.020589333333333334	-3.335115	-3.342813	-0.007698
38	A	-1.1036146666666666	0.9827529415443071	-4.909796303743235	-1.1103736666666666	-0.006759	-0.008823000000000001	-0.002815	0.006008
39	G	0	-0.3568252419636566	-0.08005276000225445	0.0029590000000000003	-0.004255666666666667	0.033094	0.014507	-0.018587
40	G	0	-0.15197417335552355	-0.1477882549249135	-0.013496333333333332	-0.005132	-0.002627	-0.002815	-0.000188
41	A	0	0.8789126147127598	-0.4293897670022275	-0.06950233333333333	0.0036296666666666665	-0.05556	-0.052181	0.003379
42	C	0	0.8978022154021377	-1.1665873745263449	0.8016196666666667	1.0443053333333332	-0.16120900000000002	-0.153511	0.007698
43	U	0	0.8911400408353488	-1.1778874933596453	1.1710706666666668	1.4163553333333334	-0.511288	2.610551	3.121839
44	C	0	0.8622546260258823	-0.996591383931137	1.488629666666667	1.6922166666666667	-0.06335699999999989	1.056172	1.119529
45	U	0	0.19000876063304617	-0.21766145348732072	0.7024546666666667	0.7268896666666667	-0.036115999999999926	0.799166	0.835282
46	G	0	0.6344971469455714	-0.3426859566646345	0.427189	0.4803793333333333	0.02616799999999997	0.252026	0.225858
47	U	0	0.8958928500789687	-0.9808202035869052	0.019702999999999988	0.21966266666666664	-0.149623	0.230375	0.379998
48	U	-0.3205716666666667	0.9440371891263512	-1.5052257182933533	-0.1805756666666667	0.139996	-0.476424	-0.423292	0.053132
49	C	-0.32626933333333336	0.9512248096634381	-1.5299984425741802	-0.3148166666666667	0.011452666666666667	-0.335668	-0.34881	-0.013142
50	C	-0.5423863333333334	0.9233351052810963	-2.469647454461998	0.06979066666666667	0.612177	-0.166716	-0.172348	-0.005632
51	U	-0.4477083333333334	0.9035256260371012	-2.057999647267215	0.40221733333333337	0.8499256666666666	-1.124775	0.73053	1.855305
52	C	-0.382175	0.8860441134631206	-1.7730691146743063	0.47576100000000004	0.857936	-0.05163399999999996	0.64847	0.700104
53	C	0	-3.726633596778938	-0.09499639541204827	0.27144066666666666	0.267663	0.029884	0.048283	0.018399
54	C	0	0.8041611780556094	0.3130499246337339	0.566554	0.46892666666666666	0.033083	0.117569	0.084486
55	C	0	0.7002850786028756	0.2819336553826163	1.434356	1.3438853333333334	0.22991499999999987	1.53381	1.303895
56	U	0.260324	0.8784964093834008	1.0204341751590278	2.582115	2.3217909999999997	0.008414000000000144	2.651689	2.643275
57	U	0.5604223333333334	0.9347958106703517	2.325223258784321	4.447701333333334	3.887279000000001	0.542643	3.560846	3.018203
58	U	0.651733	0.9512782033462589	2.722230332305382	3.9876020000000003	3.335869	1.13021	7.130569	6.000359
59	C	0.4400756666666667	0.937619925709034	1.8019713793980359	2.903427	2.4633513333333332	0.282346	1.271391	0.989045
60	C	0	0.8712621661404869	0.505104118209939	0.578246	0.43644666666666665	-0.092329	0.308321	0.40065
61	G	0	0.6886115994845483	0.11817251296245807	0.14542733333333333	0.09262133333333333	0.235381	0.155026	-0.080355
62	C	0	0.822085990044607	0.25240146076081726	0.04337533333333333	-0.040303	0.015366000000000005	-0.027065	-0.042431
63	C	0	-1.154543498273282	-0.09279202440455182	-0.009671333333333332	-0.013956000000000003	0.00028799999999999984	0.002165	0.001877
64	U	0	-0.19837591017491163	-0.08137016516058075	0.011980666666666667	0.005069	-0.0027999999999999995	-0.004114	-0.001314
65	A	0	0.8309310161759829	0.4065146756353448	0.061924	-0.0572	0.023247	0.037891	0.014644
66	G	0	0.8124186804917313	0.37918975060224874	0.07585333333333333	-0.03698600000000001	0.33692500000000003	0.151995	-0.18493
67	G	0	0.8304745975421922	0.45017890292913504	0.08805033333333333	-0.04111633333333334	-0.021654	0.037674	0.059328
68	G	0	-2.0800943962114604	-0.09160940327232489	0.05030433333333334	0.045747666666666666	0.072229	0.074482	0.002253
69	G	0.2985446666666667	0.9423867851370481	1.186612734305356	0.324704	0.02615933333333333	-0.03690499999999999	0.038757	0.075662
70	G	0.2782826666666667	0.9402542762479957	1.0985161556980694	0.305506	0.027223333333333332	0.86031	0.860873	0.000563
71	A	0.368303	0.9572516486191532	1.4899130252940689	0.37305933333333335	0.004756333333333334	0.011443	0.016888	0.005445
72	A	0	0.9372107454066714	0.6648971029584829	0.203021	0.024469666666666667	0.233156	0.241417	0.008261
73	G	0.6021720000000002	0.9568805954456963	2.506745457546932	1.643223	1.041051	0.291055	0.350758	0.059703
74	U	0.5808043333333335	0.947081858598587	2.413841582008767	1.5568326666666668	0.9760283333333333	1.2823050000000005	4.337494	3.055189
75	C	0.5064456666666668	0.9386661628067655	2.0905396314050253	1.4583173333333335	0.9518716666666666	0.169053	-0.017754	-0.186807
76	C	0	0.799678766052285	0.32360655738758326	0.026271	-0.07378433333333333	0.067979	0.055212	-0.012767
77	C	0	0.6489856051270491	0.05583127766498111	0.030456999999999998	-0.008010666666666666	0.063134	0.041355	-0.021779
78	C	0	0.675254432546835	0.07251116321743167	0.040489	-0.0018149999999999998	-0.015710000000000002	-0.005196	0.010514
79	G	0	0.6942618234949272	0.08261416801247322	0.052325333333333335	0.007697666666666668	0.07948799999999999	0.085308	0.00582
80	G	0	0.8546038209613072	0.30129907642283216	0.10681533333333333	0.011890666666666666	0.070105	0.076864	0.006759
81	A	0	-5.255256192782162	-0.12461844605124701	0.004474666666666673	0.00751	0.135181	0.158274	0.023093
82	C	0	0.770251171236585	-0.5457547588253059	0.1948656666666667	0.2947613333333333	-0.214392	-0.221714	-0.007322
83	C	0	0.5224259661004664	-0.343587415419837	0.8169926666666667	0.8703903333333334	-0.220476	0.648037	0.868513
84	U	0	-5.550215185144365	-0.09516886099383151	1.0797726666666667	1.0760346666666667	0.274675	2.024655	1.74998
85	C	0	0.754812747891519	0.30737885050333696	0.9735346666666667	0.8772116666666667	-0.04298500000000005	0.566626	0.609611
86	G	0	0.4157506853779134	0.041671708471528755	0.37753433333333325	0.34232333333333337	0.05727899999999997	0.329323	0.272044
87	G	0.29339566666666667	0.9188412293930004	1.164225542357428	0.423003	0.12960733333333335	0.091339	0.236654	0.145315
88	G	0.3109693333333333	0.9310768887998733	1.240633592249751	0.3631	0.052130666666666665	0.731569	0.703032	-0.028537
89	C	0.28523766666666667	0.9291707145236016	1.1287556041342395	0.29944366666666666	0.014206000000000002	0.10999999999999999	0.149614	0.039614
90	A	0	0.9187971429254863	0.6206691016200404	0.23290066666666667	0.06452166666666666	0.014144000000000004	0.045685	0.031541
91	G	0	0.8930777440565704	0.42719750183388705	0.18108066666666667	0.05719966666666667	0.380993	0.503403	0.12241
92	A	0	0.8878415871541451	0.42004815128820633	0.1861326666666667	0.06389600000000001	-0.023494	-0.005846	0.017648
93	G	0	-0.09601255663450114	-0.15127379882565584	0.018620333333333332	0.027786333333333333	0.009210999999999997	0.060841	0.05163
94	A	0	0.7266505517288928	-0.2962057577287893	0.05882033333333333	0.10132033333333333	-0.013215	0.000866	0.014081
95	G	0	0.7305182404239887	-0.3039116358661062	0.051603333333333334	0.09587566666666665	-0.123496	0.114754	0.23825
96	U	0	-2.4821807779137766	-0.13160692533997032	0.11482633333333332	0.119469	0.0038940000000000016	0.03919	0.035296
97	G	0	0.2670498478539428	-0.018134717560917554	0.06632666666666667	0.044871	0.105674	0.190535	0.084861
98	C	0	0.2802155572208639	-0.021837655052142777	0.05615033333333334	0.03554633333333333	-0.045201000000000005	-0.030745	0.014456
99	C	0	-0.03965105142167169	-0.15240424549616688	0.010537333333333334	0.019963333333333333	0.001339	0.008661	0.007322
100	A	0	-0.4128585828272362	-0.08436874741864142	0.023744666666666667	0.01752266666666667	0.015584	0.053696	0.038112
101	C	0	0.748362462778774	0.0602559618766096	0.054129333333333335	0.014643999999999999	0.0017429999999999998	0.008877	0.007134
102	G	0	0.6721695234538554	0.07377059675162925	0.056799666666666665	0.014205999999999998	0.101129	0.099815	-0.001314
103	U	0.32158966666666666	0.9369900910741278	1.2868094401589203	0.286669	-0.034920666666666676	0.024909	0.061707	0.036798
104	G	0.29679066666666665	0.933642083444647	1.178986567151216	0.26299633333333333	-0.033794333333333336	0.838731	0.698485	-0.140246
105	C	0.46171466666666666	0.9557222409949916	1.896054977487221	0.7892060000000001	0.3274913333333333	0.026732	0.028797	0.002065
106	A	0.7114203333333334	0.9658128220677554	2.9817432062990314	2.228469666666667	1.5170493333333332	0.5196810000000001	1.640336	1.120655
107	U	0.7888520000000002	0.9670229434528144	3.3184061669738525	2.5559163333333337	1.7670643333333331	1.5878480000000006	5.016276	3.428428
108	A	0.6962760000000001	0.9631556191318551	2.9158975863229704	2.357514333333333	1.6612383333333332	0.259027	1.011137	0.75211
109	C	0	0.9015027031249817	0.7093990202209336	0.712848	0.5240613333333333	0.24195299999999986	1.04513	0.803177
110	G	0	0.8534371235216661	0.3636982833444377	0.3829473333333333	0.27367100000000005	0.06538000000000001	0.082277	0.016897
111	C	0	0.2908430654635704	-0.03291603242315087	0.030384666666666667	0.012328666666666667	0.020496	0.021435	0.000939
112	A	0	-0.3216227099670439	-0.14033165477135032	0.002237333333333333	0.008886666666666666	-0.031708	-0.012558	0.01915
113	C	0	0.4801842444207378	-0.020049230447770214	0.07007966666666667	0.04906433333333333	-0.008735999999999999	-0.002165	0.006571
114	G	0	0.8257113723362545	0.19746899902699722	0.22474533333333332	0.15370133333333333	0.10349	0.224962	0.121472
115	U	0	0.8781490601829619	0.36669251773068884	0.3918966666666666	0.28193166666666664	0.11837799999999998	0.451439	0.333061
116	A	0	0.8705564683295202	0.31889056576470765	0.35342866666666667	0.254458	0.10802699999999998	0.499289	0.391262
117	G	0	0.7344467124053882	0.09212151436959165	0.18887533333333337	0.142061	0.070507	0.109558	0.039051
118	A	0	-0.4611957563019713	-0.07675997175174026	0.036447	0.028475	-0.038091	-0.042221	-0.00413
119	C	0	0.6888542844278056	-0.30236379350186804	0.070296	0.11421233333333332	-0.0085	0.042004	0.050504
120	A	0	0.6627815810203335	-0.3169016275427605	0.28861766666666666	0.3358776666666667	-0.08515800000000001	0.211105	0.296263
121	U	0	0.8613678658235184	-0.8622827251496015	1.3518629999999998	1.5245593333333334	-0.048122	0.612744	0.660866
122	U	0	0.7818541368217433	-0.5946465773249082	1.2796183333333333	1.3907589999999999	-0.3848090000000002	3.23174	3.616549
123	C	0	0.7189061308077026	-0.457945139757457	1.0838866666666667	1.1635863333333332	0.099509	-0.005629	-0.105138
124	C	0	0.7536942941237798	0.12504649829352707	0.00332	-0.051066999999999994	0.046201	0.025549	-0.020652
125	C	0	0.7572694492047125	0.07041548900517669	0.003897333333333333	-0.03792466666666667	0.017451	-0.00996	-0.027411
126	C	0	0.8253694521309509	0.24894925054394895	0.06141866666666667	-0.02146566666666667	0.06181400000000001	-0.003897	-0.065711
127	G	0	0.8340782888408023	0.3770187132786262	0.017465666666666668	-0.09487433333333334	0.169388	0.198113	0.028725
128	C	0	-0.017912653454196903	-0.2333442271047557	1.8917850000000003	1.9198269999999997	0.105818	-0.141819	-0.247637
129	U	0	0.846069958218968	-1.352324110363114	7.383389666666667	7.6687943333333335	-0.3593319999999993	5.619061	5.978393
130	U	0	0.8563963937244533	-1.4214233877434024	7.534591000000002	7.835888333333333	-0.6026999999999987	16.672927	17.275627
131	C	0	0.8111800284061703	-0.980118746934945	5.6422283333333345	5.8420266666666665	0.05813999999999997	0.311785	0.253645
132	C	0	-0.33133731732425287	-0.06594246668931167	0.08436933333333334	0.07390933333333334	-0.054835	-0.058027	-0.003192
133	C	0	0.022910098590201322	-0.06428447823922878	0.036374666666666666	0.025533333333333335	0.028075	-0.00065	-0.028725
134	A	0	-2.608178593347447	-0.09981238808654597	0.14254066666666668	0.13987066666666667	0.059284	0.167801	0.108517
135	C	0	0.7882105788655872	-0.7402886886236201	3.257505333333333	3.4021433333333335	-0.079349	0.260471	0.33982
136	U	0	0.30278613858905223	-0.3156262518119287	3.943071666666667	3.990038333333333	-0.4138490000000008	9.344244	9.758093
137	C	0	-0.5975744582333997	-0.20257143972660308	3.9108103333333326	3.931774666666667	0.352298	2.2245	1.872202
138	C	0	0.8155392257023655	0.34135167153339996	0.953687	0.8495503333333332	-0.0013420000000000099	0.163687	0.165029
139	A	0	0.5770865860597718	0.05707187042133692	0.47200800000000004	0.43325499999999995	-0.03854599999999997	0.472874	0.51142
140	A	0	0.8566088324869157	0.4402990888869893	1.1178796666666668	0.9909853333333333	0.15614700000000004	0.779463	0.623316
141	A	0	0.9083591117473643	0.8681717043848116	1.9488736666666668	1.7235696666666664	0.26308200000000004	2.101302	1.83822
142	G	0	0.3114951838296861	0.06430527982200467	2.339615333333333	2.299198666666667	0.2566830000000002	2.965856	2.709173
143	U	0	0.4711050761817347	-0.32100022136866424	1.6416353333333333	1.6898380000000002	-0.39851499999999995	1.951688	2.350203
144	C	0	0.8418614024529361	-0.6980012874028869	0.648614	0.7835260000000001	-0.002776	0.007362	0.010138
145	C	0	0.6235127498064595	0.11127099110992791	0.060480666666666676	0.009262	-0.0034449999999999984	-0.013208	-0.009763
146	G	0	0.6653269755153098	0.14590758723626532	0.06156300000000001	0.002378	0.15987700000000002	0.187288	0.027411
147	C	0	0.7149447608520489	0.19216169683800827	0.07238900000000001	0.0025656666666666675	0.021123000000000003	0.010609	-0.010514
148	C	0	0.5156796771812051	-0.01726949107079564	0.06264566666666667	0.040991	0.02847	0.01927	-0.0092
149	A	0	0.7331592685116225	0.045181890312525945	0.10197966666666668	0.06596133333333333	0.015370999999999996	0.158058	0.142687
150	A	0	0.750364576008703	0.072314059695394	0.21016633333333334	0.16790766666666665	0.06421400000000001	0.128611	0.064397
151	G	0	0.8073901538626448	0.10695065582173134	0.174513	0.124288	0.04719100000000004	0.34383	0.296639
152	A	0	0.740784135411626	0.04428333013853006	0.13857133333333335	0.10275966666666665	0.03927	0.051098	0.011828
153	A	0	-1.8181606295810107	-0.0936398594074351	0.014290333333333335	0.010200666666666665	0.020974	0.020786	-0.000188
154	G	0	-1.4849842021074098	-0.1323112805731349	0.0015159999999999993	0.006320666666666666	-0.047975000000000004	-0.029013	0.018962
155	C	0	-4.118402690329691	-0.10005152103607717	0.026271	0.023656	0.012587	0.012775	0.000188
156	G	0	0.2601044702447656	-0.04149728208481218	0.12291	0.10682766666666667	0.043232999999999994	0.095051	0.051818
157	U	0	0.8347708992574605	0.314086167415036	0.7567286666666666	0.658863	-0.007572999999999996	0.260904	0.268477
158	A	0	0.7178997898940193	0.2535666904058058	1.4097453333333334	1.325799	0.2579370000000001	1.914231	1.656294
159	U	0	-0.4084044473773836	-0.20920049494572646	2.341419666666667	2.3639086666666667	0.001475000000000115	2.054101	2.052626
160	C	0	0.6293829652639495	-0.47542068585107444	2.018159	2.101878	-0.3268789999999999	3.055927	3.382806
161	C	0	0.6664192056402558	-0.4424290345593912	1.3391603333333333	1.4152913333333335	0.07424699999999995	0.944449	0.870202
162	C	0	0.5618550098253519	0.10522600000390026	0.32694133333333336	0.277113	0.024238999999999997	0.017105	-0.007134
163	G	0	0.2395674946643579	0.0003785206046054154	0.014073666666666665	-0.01164	0.050999	0.01927	-0.031729
164	C	0	-0.2640579272082946	-0.04356252119439964	0.01761	0.0020026666666666665	0.0019029999999999993	0.005846	0.003943
165	U	0	-8.624757115907759	-0.10679796879406286	0.019775333333333336	0.018712	-0.006079999999999999	0.027714	0.033794
166	G	0	-0.6864887671997939	-0.08474121510366878	0.04005566666666666	0.03391933333333333	0.007367000000000002	0.025766	0.018399
167	A	0	0.33619673613947754	-0.010024487345302514	0.052108666666666664	0.028787666666666666	0.017122	0.066687	0.049565
168	G	0	0.3469575172539848	-0.011086817357462236	0.049799	0.026722333333333334	0.045474	0.063873	0.018399
169	C	0	0.519607869286975	0.039726760482008606	0.061924	0.02716033333333333	0.006633999999999999	0.018837	0.012203
170	G	0	0.746788648632448	-0.7777354592295984	-0.3856176666666667	-0.23236700000000002	0.052183	0.103062	0.050879
171	G	0	0.8147347229750469	-1.0571514410772578	-0.14867533333333338	0.06884033333333332	-0.5185690000000001	-1.278752	-0.760183
172	C	0	0.831158860111038	-1.1477060165476045	-0.1353953333333334	0.10294766666666666	-0.18616100000000002	0.729664	0.915825
173	G	0	0.7820799475760035	-0.42804627461304323	0.3646876666666667	0.43751066666666666	-0.010299000000000003	0.142902	0.153201
174	U	0	-0.2649219856434901	-0.1556550043191877	0.16080033333333335	0.170974	-0.022009	0.221497	0.243506
175	G	0	0.36664516793183977	0.030884638511767825	0.176606	0.143876	0.001786999999999997	0.118002	0.116215
176	G	0	-0.19881081254531385	-0.030144988789795716	0.4256013333333333	0.40690800000000005	0.11841199999999999	0.190319	0.071907
177	C	0	-0.006738078165444694	-0.009095492068639034	0.4012793333333333	0.3777446666666666	-0.06411900000000004	0.968483	1.032602
178	G	0	-0.6245042724052234	-0.15688835062252732	0.3654096666666667	0.37586699999999995	0.016311	0.045036	0.028725
179	C	0	0.14501871957916135	-0.020366625089875235	0.071884	0.05094166666666666	0.016436000000000006	0.08271	0.066274
180	G	0	0.10929971652727499	-0.0322044307369702	0.08624633333333333	0.06802666666666667	0.030079999999999996	0.087906	0.057826
181	G	0	-0.13951484735535558	-0.17997265135060384	0.093752	0.10951866666666665	0.008143000000000011	0.088123	0.07998
182	G	0	0.6712637780882782	-0.31770598382754717	0.07058466666666667	0.11802966666666669	-0.085523	0.105227	0.19075
183	G	0	0.8810628860714961	-0.9115977365053433	0.06416133333333333	0.24819999999999998	-0.064955	0.018404	0.083359
184	G	0	0.885850631171313	-0.8899250448248021	0.09743299999999999	0.276487	-0.401638	0.068853	0.470491
185	C	0	0.8589300657788711	-0.7430481379321484	0.131715	0.2769876666666667	-0.07056899999999999	0.205042	0.275611
186	G	0	-13.9604402627031	-0.10608926568908864	0.14203566666666667	0.14080933333333334	0.03638899999999999	0.12125	0.084861
187	U	0	0.6482154144740144	0.10860284710940118	0.139221	0.08861599999999999	0.037859000000000004	0.099815	0.061956
188	C	0	0.8655776986446916	0.6802465397371789	1.7022603333333335	1.5201786666666666	0.077567	0.196598	0.119031
189	A	0	-5.637344446595409	-0.09458624617133621	2.416407	2.4125349999999997	0.4308190000000005	4.810368	4.379549
190	U	0	-0.8105789177955982	-0.17560304018189662	2.6830843333333334	2.697846	-0.4967699999999997	2.242255	2.739025
191	C	0	0.8668486417937392	-0.7763195023102528	1.1568530000000001	1.3097779999999999	0.021665999999999963	0.99663	0.974964
192	C	0	0.7559983761296762	0.136164006510822	0.483628	0.426684	0.016328999999999982	0.231674	0.215345
193	G	0	0.6820293860952993	0.08740987061852581	0.161883	0.11615233333333334	0.13283699999999998	0.22258	0.089743
194	U	0	0.7074932082267682	0.0957215522279883	0.096206	0.04856366666666667	-0.011973999999999999	0.031395	0.043369
195	C	0	-10.288584985478675	-0.11620821268076559	0.034570666666666666	0.035671666666666664	0.022064	0.034643	0.012579
196	A	0	0.5940365711789213	-0.26013291461466165	0.36144	0.39564333333333335	-0.013393000000000002	0.037674	0.051067
197	G	0	0.8036587151675093	-0.4825932250464068	0.7454696666666667	0.8308383333333333	-0.11128099999999996	1.012003	1.123284
198	C	-0.3843113333333333	0.9205206230622245	-1.7823576181503384	2.726388	3.1106993333333333	-0.131432	1.186732	1.318164
199	U	-0.4633863333333333	0.9304289959461449	-2.12616558149903	2.9865696666666666	3.4499560000000002	-0.910221	5.980429	6.89065
200	C	-0.4515373333333333	0.9295244149161236	-2.0746476484263945	2.741832666666667	3.19337	-0.348506	1.792548	2.141054
201	C	0	0.8727899260507266	-0.801957453081202	0.7931753333333332	0.951997	-0.09588499999999994	0.452521	0.548406
202	C	0	0.8605684492246369	-0.8809582838626845	0.361151	0.5381426666666667	-0.03207400000000002	0.134457	0.166531
203	U	0	0.8356543942901273	-0.7338132582084353	0.211754	0.35490266666666664	-0.40301600000000004	0.496475	0.899491
204	C	0	0.8255865081203877	-0.6797141385714663	0.1688113333333333	0.29951733333333336	0.005644	0.00433	-0.001314
205	U	0	-23.65008867354468	-0.10969510070989819	0.014290000000000002	0.013893	0.005254	0.005629	0.000375
206	A	0	0.15096068019991826	-0.18261036024846294	0.141458	0.15783133333333335	-0.009707	0.032911	0.042618
207	G	0	0.5605395825115496	-0.3001869590158325	0.7390463333333334	0.7824619999999999	-0.04466700000000001	0.385834	0.430501
208	U	0	0.5457874644381496	-0.2890332185334569	0.7300966666666667	0.770947	-0.07587299999999986	1.798394	1.874267
209	U	0	0.2988216904127411	-0.20488305823873643	0.6148373333333333	0.6363333333333333	-0.0020110000000000006	0.006062	0.008073
210	A	0	0.6367982547451239	-0.02247824149876569	0.042798333333333334	0.022341666666666666	0.013396000000000002	0.040056	0.02666
211	C	0	0.04044316522256597	-0.04769299941357457	0.06791466666666666	0.053257333333333344	0.049985	0.082277	0.032292
212	G	0	-0.2988918007953383	-0.06380621234016642	0.05744966666666667	0.046498333333333336	-0.01940900000000001	0.081411	0.10082
213	C	0	-14.35326888335035	-0.10729507547096707	0.03680833333333333	0.03585933333333333	0.0022780000000000005	0.008661	0.006383
214	A	0	0.27248618136758085	-0.04790024796983493	0.030817999999999998	0.016208333333333335	0.019978	0.020353	0.000375
215	G	0	0.8021006728702489	0.4025247786046822	0.14261300000000002	0.02440666666666667	0.021572999999999995	0.06344	0.041867
216	G	0	0.7957876349768023	0.38455067654355674	0.14023133333333335	0.026158999999999998	0.313068	0.344046	0.030978
217	C	0	0.8428176186306457	0.5114636053768652	0.16303766666666666	0.019775666666666667	0.007575999999999999	0.013208	0.005632
218	A	0	0.8158500238566674	0.1148217530878151	0.07368833333333334	0.021652999999999995	0.109142	0.131859	0.022717
219	G	0	0.8592412061479161	0.22384608800558792	0.10226833333333334	0.025157666666666665	0.039388	0.075998	0.03661
220	U	0	0.18501929303508446	-0.03556823422704215	0.064883	0.047437	0.08280199999999999	0.098948	0.016146
221	G	0	-0.397630584249808	-0.06790625545667375	0.04611799999999999	0.036109666666666665	-0.069852	0.019703	0.089555
222	C	0	0.08325576946831703	-0.17404360349283382	0.026775999999999998	0.041179	0.017075	0.019703	0.002628
223	G	0	0.8447609804172489	0.24282599774534755	0.29807233333333333	0.2165963333333333	0.009568	0.040922	0.031354
224	U	0.3872916666666666	0.9445604530325373	1.5724733137970575	1.9358826666666669	1.548591	0.217785	0.833592	0.615807
225	G	0.5760896666666667	0.9484892830120221	2.3933428157168333	2.8852393333333333	2.3091496666666664	0.9345219999999999	4.933134	3.998612
226	U	0.6225976666666666	0.9523988822026065	2.5955536378403985	2.959721333333333	2.337123666666667	0.5759620000000001	2.888992	2.31303
227	C	0.31456966666666664	0.9233052872111629	1.2562873800551222	1.3363456666666667	1.021776	0.3573089999999999	1.057038	0.699729
228	C	0	0.9077739589871416	0.8170552248092675	0.48521566666666666	0.27166833333333334	0.010437999999999996	0.063007	0.052569
229	G	0	0.8204617373574014	0.3274471774861143	0.13229233333333332	0.03135366666666666	0.272895	0.335602	0.062707
230	C	0	0.8796876165839257	0.7054656455237968	0.17386366666666667	-0.014018333333333332	0.019483	-0.001732	-0.021215
231	G	0	0.8398550370741283	0.33429942345813496	0.06408933333333333	-0.03842533333333333	0.271268	0.187721	-0.083547
232	C	0	0.8402354997643334	0.3333008622325169	0.08025600000000001	-0.022028999999999997	0.016793000000000002	0.006279	-0.010514
233	A	0	0.8030659045564787	0.12107254345949983	0.06755366666666666	0.014080666666666665	0.018793999999999998	0.046768	0.027974
234	C	0	0.8185224460444451	0.14343654675777642	0.071884	0.013267333333333332	0.124832	0.149614	0.024782
235	C	0	0.8868393332741623	0.2925830427350715	0.10161900000000001	0.008699	0.032224	0.01927	-0.012954
236	A	0	0.8786026387715323	0.17712530682960836	0.065677	-0.0006879999999999999	0.121704	0.135973	0.014269
237	A	0	0.7935058699716755	0.0735227680584788	0.05542866666666666	0.012892	0.045167	0.041788	-0.003379
238	C	0	0.6524348242822755	0.006990184336491713	0.03399333333333333	0.006759000000000001	-0.039261000000000004	-0.011475	0.027786
239	C	-0.20992100000000002	0.9387309490788398	-1.02413080397351	0.25368633333333335	0.4636073333333333	0.07579699999999999	0.071667	-0.00413
240	A	-0.20571000000000003	0.9401027201808749	-1.005821915783041	0.255707	0.461417	-0.6662990000000001	0.700867	1.367166
241	C	-0.2761016666666667	0.9562785491714255	-1.3118758589178703	0.28688566666666665	0.5629873333333334	-0.026628000000000002	-0.005413	0.021215
242	A	0	0.8564210425207078	-0.3982662512980936	0.042293	0.10826666666666666	-0.135378	0.165203	0.300581
243	C	0	0.7338319780966784	-0.2989550620030963	0.06300666666666667	0.106139	-0.035915	-0.032911	0.003004
244	G	0	0.847010962825635	0.32416888214163225	0.11013533333333332	0.009950666666666668	0.041896	0.056728	0.014832
245	G	0	0.8754756425318974	0.43540628381052093	0.142541	0.016772	0.294573	0.306589	0.012016
246	G	0	-0.08966119753365387	-0.03442619323170543	0.08805066666666665	0.070342	0.040838	0.064306	0.023468
247	G	0	0.790563397809481	-0.45872630739259196	-0.016671666666666668	0.06320766666666666	-0.282285	-0.106743	0.175542
248	C	0	0.6093096797673141	-0.3175306196645577	0.021435333333333334	0.06884	0.0018089999999999998	-0.007578	-0.009387
249	U	0	0.6529921510882222	0.06926475226622057	0.06878033333333333	0.027222999999999997	0.138262	0.178627	0.040365
250	C	0	0.9060563967859397	0.5624945768068188	0.21745566666666669	0.06245666666666666	-0.015399000000000003	0.035292	0.050691
251	A	0	0.9087345025443556	0.36211275942451604	0.15791333333333332	0.049001666666666666	0.342134	0.438448	0.096314
252	U	0	0.9611819930202786	0.6323561810444005	0.219224	0.048157	0.0	0.0	0.0
253	U	0	-999	-999	-999	-999	-999	-999	-999
254	C	0	-999	-999	-999	-999	-999	-999	-999
255	U	0	-999	-999	-999	-999	-999	-999	-999
256	C	0	-999	-999	-999	-999	-999	-999	-999
257	A	0	-999	-999	-999	-999	-999	-999	-999
258	G	0	-999	-999	-999	-999	-999	-999	-999
259	C	0	-999	-999	-999	-999	-999	-999	-999
260	G	0	-999	-999	-999	-999	-999	-999	-999
261	C	0	-999	-999	-999	-999	-999	-999	-999
262	G	0	-999	-999	-999	-999	-999	-999	-999
263	G	0	-999	-999	-999	-999	-999	-999	-999
264	C	0	-999	-999	-999	-999	-999	-999	-999
265	U	0	-999	-999	-999	-999	-999	-999	-999
266	G	0	-999	-999	-999	-999	-999	-999	-999
267	U	0	-999	-999	-999	-999	-999	-999	-999
