# Supplementary material for: A disease-linked lncRNA mutation in RNase MRP inhibits ribosome synthesis
Source: Nat Commun. 2022 Feb 3;13:649. doi: 10.1038/s41467-022-28295-8 (PMC8814244; doi:10.1038/s41467-022-28295-8)
Supplement: Supplementary file 4 — Source Data [file 41467_2022_28295_MOESM4_ESM.zip › SourceData/RMRP-SHAPE-MaP/WT3vs70AG4]

Nuc	Seq	DeltaSHAPE	Z-factor	Std_Score	Smoothed_Data1	Smoothed_Data2	Unsmoothed_Diff	Data1	Data2
1	G	0	-999	-999	-999	-999	-999	-999	-999
2	U	0	-999	-999	-999	-999	-999	-999	-999
3	U	0	-999	-999	-999	-999	-999	-999	-999
4	C	0	-999	-999	-999	-999	-999	-999	-999
5	G	0	-999	-999	-999	-999	-999	-999	-999
6	U	0	-999	-999	-999	-999	-999	-999	-999
7	G	0	-999	-999	-999	-999	-999	-999	-999
8	C	0	-999	-999	-999	-999	-999	-999	-999
9	U	0	-999	-999	-999	-999	-999	-999	-999
10	G	0	-999	-999	-999	-999	-999	-999	-999
11	A	0	-999	-999	-999	-999	-999	-999	-999
12	A	0	-999	-999	-999	-999	-999	-999	-999
13	G	0	-999	-999	-999	-999	-999	-999	-999
14	G	0	-999	-999	-999	-999	-999	-999	-999
15	C	0	0.8329551018217205	-0.052684867765392114	-0.010138	0.027606	0.000621	0.000188	-0.000433
16	C	0	0.2627586375145935	0.04510166781501851	0.007697666666666666	0.022951	-0.076109	-0.020464	0.055645
17	U	0	0.7993157482032925	-0.16742665411286498	0.024782333333333333	0.08891666666666666	0.029727999999999997	0.043369	0.013641
18	G	0	0.705005034874288	-0.07929674182170435	0.05075366666666667	0.09461833333333332	-0.14602199999999999	0.051442	0.197464
19	U	0	0.8276532553752681	-0.14807427668807807	0.10876733333333333	0.16845066666666667	-0.015299999999999994	0.05745	0.07275
20	A	0	0.6649237070314903	-0.09021714651696155	0.17028566666666667	0.216662	-0.01772800000000002	0.21741	0.235138
21	U	0	0.7818950537228221	-0.207348813069143	0.14168566666666668	0.21500200000000003	-0.106101	0.235997	0.342098
22	C	0	0.811773758301118	-0.25773050230885447	0.06470966666666668	0.14961366666666667	-0.09612	-0.02835	0.06777
23	C	0	0.838605209005274	-0.15343230404817973	-0.012704333333333333	0.048211333333333335	-0.052491	-0.013518	0.038973
24	U	0	0.7817249586788522	-0.047679018021872764	-0.001877666666666667	0.034715	-0.034136	0.003755	0.037891
25	A	0	0.8573313694162628	-0.15857873498021136	-0.0035673333333333334	0.058532	-0.023150999999999998	0.00413	0.027281
26	G	0	0.9327771976183071	-0.9621437070975487	-0.07572433333333332	0.171193	-0.129011	-0.018587	0.110424
27	G	0	0.9319260565790985	-0.9660843282477019	-0.07922866666666666	0.16859500000000002	-0.58859	-0.212716	0.375874
28	C	0	0.9299414550632806	-0.9212258854968589	-0.06696266666666666	0.17054366666666665	-0.02587	-0.006383	0.019487
29	U	0	0.8173968913699596	-0.11074055074914968	0.002816333333333334	0.053912999999999996	-0.098059	0.018211	0.11627
30	A	0	0.8407206936973032	-0.15010618211379148	0.023280666666666668	0.08343133333333334	-0.029361	-0.003379	0.025982
31	C	0	0.5699509681798379	0.02155649267511825	0.020902666666666667	0.041571333333333335	-0.053031999999999996	0.05501	0.108042
32	A	0	0.20961421452727935	0.06080907937270897	0.05194333333333334	0.063584	0.020387000000000002	0.011077	-0.00931
33	C	0	0.7826604497808587	0.2861998554041635	0.03391966666666667	-0.006278999999999997	-0.0022770000000000012	0.089743	0.09202
34	A	0	0.8434325456116754	0.36409922532719924	0.030978333333333333	-0.027136999999999998	0.102486	0.000939	-0.101547
35	C	0	0.8193983649268924	0.34640193777128875	0.022216666666666666	-0.031828333333333333	0.07413700000000001	0.002253	-0.071884
36	U	1.131588	0.983247817541128	5.031420771165396	0.01933766666666667	-1.1122503333333333	-0.014488000000000001	0.063458	0.077946
37	G	1.1098166666666667	0.982901019243927	4.936761804706733	0.020589333333333334	-1.0892273333333333	3.335115	-0.007698	-3.342813
38	A	1.1036146666666666	0.9827529415443071	4.909796303743235	-0.006759	-1.1103736666666666	0.008823000000000001	0.006008	-0.002815
39	G	0	-0.3568252419636566	0.08005276000225445	-0.004255666666666667	0.0029590000000000003	-0.033094	-0.018587	0.014507
40	G	0	-0.15197417335552355	0.1477882549249135	-0.005132	-0.013496333333333332	0.002627	-0.000188	-0.002815
41	A	0	0.8789126147127598	0.4293897670022275	0.0036296666666666665	-0.06950233333333333	0.05556	0.003379	-0.052181
42	C	0	0.8978022154021377	1.1665873745263449	1.0443053333333332	0.8016196666666667	0.16120900000000002	0.007698	-0.153511
43	U	0	0.8911400408353488	1.1778874933596453	1.4163553333333334	1.1710706666666668	0.511288	3.121839	2.610551
44	C	0	0.8622546260258823	0.996591383931137	1.6922166666666667	1.488629666666667	0.06335699999999989	1.119529	1.056172
45	U	0	0.19000876063304617	0.21766145348732072	0.7268896666666667	0.7024546666666667	0.036115999999999926	0.835282	0.799166
46	G	0	0.6344971469455714	0.3426859566646345	0.4803793333333333	0.427189	-0.02616799999999997	0.225858	0.252026
47	U	0	0.8958928500789687	0.9808202035869052	0.21966266666666664	0.019702999999999988	0.149623	0.379998	0.230375
48	U	0.3205716666666667	0.9440371891263512	1.5052257182933533	0.139996	-0.1805756666666667	0.476424	0.053132	-0.423292
49	C	0.32626933333333336	0.9512248096634381	1.5299984425741802	0.011452666666666667	-0.3148166666666667	0.335668	-0.013142	-0.34881
50	C	0.5423863333333334	0.9233351052810963	2.469647454461998	0.612177	0.06979066666666667	0.166716	-0.005632	-0.172348
51	U	0.4477083333333334	0.9035256260371012	2.057999647267215	0.8499256666666666	0.40221733333333337	1.124775	1.855305	0.73053
52	C	0.382175	0.8860441134631206	1.7730691146743063	0.857936	0.47576100000000004	0.05163399999999996	0.700104	0.64847
53	C	0	-3.726633596778938	0.09499639541204827	0.267663	0.27144066666666666	-0.029884	0.018399	0.048283
54	C	0	0.8041611780556094	-0.3130499246337339	0.46892666666666666	0.566554	-0.033083	0.084486	0.117569
55	C	0	0.7002850786028756	-0.2819336553826163	1.3438853333333334	1.434356	-0.22991499999999987	1.303895	1.53381
56	U	-0.260324	0.8784964093834008	-1.0204341751590278	2.3217909999999997	2.582115	-0.008414000000000144	2.643275	2.651689
57	U	-0.5604223333333334	0.9347958106703517	-2.325223258784321	3.887279000000001	4.447701333333334	-0.542643	3.018203	3.560846
58	U	-0.651733	0.9512782033462589	-2.722230332305382	3.335869	3.9876020000000003	-1.13021	6.000359	7.130569
59	C	-0.4400756666666667	0.937619925709034	-1.8019713793980359	2.4633513333333332	2.903427	-0.282346	0.989045	1.271391
60	C	0	0.8712621661404869	-0.505104118209939	0.43644666666666665	0.578246	0.092329	0.40065	0.308321
61	G	0	0.6886115994845483	-0.11817251296245807	0.09262133333333333	0.14542733333333333	-0.235381	-0.080355	0.155026
62	C	0	0.822085990044607	-0.25240146076081726	-0.040303	0.04337533333333333	-0.015366000000000005	-0.042431	-0.027065
63	C	0	-1.154543498273282	0.09279202440455182	-0.013956000000000003	-0.009671333333333332	-0.00028799999999999984	0.001877	0.002165
64	U	0	-0.19837591017491163	0.08137016516058075	0.005069	0.011980666666666667	0.0027999999999999995	-0.001314	-0.004114
65	A	0	0.8309310161759829	-0.4065146756353448	-0.0572	0.061924	-0.023247	0.014644	0.037891
66	G	0	0.8124186804917313	-0.37918975060224874	-0.03698600000000001	0.07585333333333333	-0.33692500000000003	-0.18493	0.151995
67	G	0	0.8304745975421922	-0.45017890292913504	-0.04111633333333334	0.08805033333333333	0.021654	0.059328	0.037674
68	G	0	-2.0800943962114604	0.09160940327232489	0.045747666666666666	0.05030433333333334	-0.072229	0.002253	0.074482
69	G	-0.2985446666666667	0.9423867851370481	-1.186612734305356	0.02615933333333333	0.324704	0.03690499999999999	0.075662	0.038757
70	A	-0.2782826666666667	0.9402542762479957	-1.0985161556980694	0.027223333333333332	0.305506	-0.86031	0.000563	0.860873
71	A	-0.368303	0.9572516486191532	-1.4899130252940689	0.004756333333333334	0.37305933333333335	-0.011443	0.005445	0.016888
72	A	0	0.9372107454066714	-0.6648971029584829	0.024469666666666667	0.203021	-0.233156	0.008261	0.241417
73	G	-0.6021720000000002	0.9568805954456963	-2.506745457546932	1.041051	1.643223	-0.291055	0.059703	0.350758
74	U	-0.5808043333333335	0.947081858598587	-2.413841582008767	0.9760283333333333	1.5568326666666668	-1.2823050000000005	3.055189	4.337494
75	C	-0.5064456666666668	0.9386661628067655	-2.0905396314050253	0.9518716666666666	1.4583173333333335	-0.169053	-0.186807	-0.017754
76	C	0	0.799678766052285	-0.32360655738758326	-0.07378433333333333	0.026271	-0.067979	-0.012767	0.055212
77	C	0	0.6489856051270491	-0.05583127766498111	-0.008010666666666666	0.030456999999999998	-0.063134	-0.021779	0.041355
78	C	0	0.675254432546835	-0.07251116321743167	-0.0018149999999999998	0.040489	0.015710000000000002	0.010514	-0.005196
79	G	0	0.6942618234949272	-0.08261416801247322	0.007697666666666668	0.052325333333333335	-0.07948799999999999	0.00582	0.085308
80	G	0	0.8546038209613072	-0.30129907642283216	0.011890666666666666	0.10681533333333333	-0.070105	0.006759	0.076864
81	A	0	-5.255256192782162	0.12461844605124701	0.00751	0.004474666666666673	-0.135181	0.023093	0.158274
82	C	0	0.770251171236585	0.5457547588253059	0.2947613333333333	0.1948656666666667	0.214392	-0.007322	-0.221714
83	C	0	0.5224259661004664	0.343587415419837	0.8703903333333334	0.8169926666666667	0.220476	0.868513	0.648037
84	U	0	-5.550215185144365	0.09516886099383151	1.0760346666666667	1.0797726666666667	-0.274675	1.74998	2.024655
85	C	0	0.754812747891519	-0.30737885050333696	0.8772116666666667	0.9735346666666667	0.04298500000000005	0.609611	0.566626
86	G	0	0.4157506853779134	-0.041671708471528755	0.34232333333333337	0.37753433333333325	-0.05727899999999997	0.272044	0.329323
87	G	-0.29339566666666667	0.9188412293930004	-1.164225542357428	0.12960733333333335	0.423003	-0.091339	0.145315	0.236654
88	G	-0.3109693333333333	0.9310768887998733	-1.240633592249751	0.052130666666666665	0.3631	-0.731569	-0.028537	0.703032
89	C	-0.28523766666666667	0.9291707145236016	-1.1287556041342395	0.014206000000000002	0.29944366666666666	-0.10999999999999999	0.039614	0.149614
90	A	0	0.9187971429254863	-0.6206691016200404	0.06452166666666666	0.23290066666666667	-0.014144000000000004	0.031541	0.045685
91	G	0	0.8930777440565704	-0.42719750183388705	0.05719966666666667	0.18108066666666667	-0.380993	0.12241	0.503403
92	A	0	0.8878415871541451	-0.42004815128820633	0.06389600000000001	0.1861326666666667	0.023494	0.017648	-0.005846
93	G	0	-0.09601255663450114	0.15127379882565584	0.027786333333333333	0.018620333333333332	-0.009210999999999997	0.05163	0.060841
94	A	0	0.7266505517288928	0.2962057577287893	0.10132033333333333	0.05882033333333333	0.013215	0.014081	0.000866
95	G	0	0.7305182404239887	0.3039116358661062	0.09587566666666665	0.051603333333333334	0.123496	0.23825	0.114754
96	U	0	-2.4821807779137766	0.13160692533997032	0.119469	0.11482633333333332	-0.0038940000000000016	0.035296	0.03919
97	G	0	0.2670498478539428	0.018134717560917554	0.044871	0.06632666666666667	-0.105674	0.084861	0.190535
98	C	0	0.2802155572208639	0.021837655052142777	0.03554633333333333	0.05615033333333334	0.045201000000000005	0.014456	-0.030745
99	C	0	-0.03965105142167169	0.15240424549616688	0.019963333333333333	0.010537333333333334	-0.001339	0.007322	0.008661
100	A	0	-0.4128585828272362	0.08436874741864142	0.01752266666666667	0.023744666666666667	-0.015584	0.038112	0.053696
101	C	0	0.748362462778774	-0.0602559618766096	0.014643999999999999	0.054129333333333335	-0.0017429999999999998	0.007134	0.008877
102	G	0	0.6721695234538554	-0.07377059675162925	0.014205999999999998	0.056799666666666665	-0.101129	-0.001314	0.099815
103	U	-0.32158966666666666	0.9369900910741278	-1.2868094401589203	-0.034920666666666676	0.286669	-0.024909	0.036798	0.061707
104	G	-0.29679066666666665	0.933642083444647	-1.178986567151216	-0.033794333333333336	0.26299633333333333	-0.838731	-0.140246	0.698485
105	C	-0.46171466666666666	0.9557222409949916	-1.896054977487221	0.3274913333333333	0.7892060000000001	-0.026732	0.002065	0.028797
106	A	-0.7114203333333334	0.9658128220677554	-2.9817432062990314	1.5170493333333332	2.228469666666667	-0.5196810000000001	1.120655	1.640336
107	U	-0.7888520000000002	0.9670229434528144	-3.3184061669738525	1.7670643333333331	2.5559163333333337	-1.5878480000000006	3.428428	5.016276
108	A	-0.6962760000000001	0.9631556191318551	-2.9158975863229704	1.6612383333333332	2.357514333333333	-0.259027	0.75211	1.011137
109	C	0	0.9015027031249817	-0.7093990202209336	0.5240613333333333	0.712848	-0.24195299999999986	0.803177	1.04513
110	G	0	0.8534371235216661	-0.3636982833444377	0.27367100000000005	0.3829473333333333	-0.06538000000000001	0.016897	0.082277
111	C	0	0.2908430654635704	0.03291603242315087	0.012328666666666667	0.030384666666666667	-0.020496	0.000939	0.021435
112	A	0	-0.3216227099670439	0.14033165477135032	0.008886666666666666	0.002237333333333333	0.031708	0.01915	-0.012558
113	C	0	0.4801842444207378	0.020049230447770214	0.04906433333333333	0.07007966666666667	0.008735999999999999	0.006571	-0.002165
114	G	0	0.8257113723362545	-0.19746899902699722	0.15370133333333333	0.22474533333333332	-0.10349	0.121472	0.224962
115	U	0	0.8781490601829619	-0.36669251773068884	0.28193166666666664	0.3918966666666666	-0.11837799999999998	0.333061	0.451439
116	A	0	0.8705564683295202	-0.31889056576470765	0.254458	0.35342866666666667	-0.10802699999999998	0.391262	0.499289
117	G	0	0.7344467124053882	-0.09212151436959165	0.142061	0.18887533333333337	-0.070507	0.039051	0.109558
118	A	0	-0.4611957563019713	0.07675997175174026	0.028475	0.036447	0.038091	-0.00413	-0.042221
119	C	0	0.6888542844278056	0.30236379350186804	0.11421233333333332	0.070296	0.0085	0.050504	0.042004
120	A	0	0.6627815810203335	0.3169016275427605	0.3358776666666667	0.28861766666666666	0.08515800000000001	0.296263	0.211105
121	U	0	0.8613678658235184	0.8622827251496015	1.5245593333333334	1.3518629999999998	0.048122	0.660866	0.612744
122	U	0	0.7818541368217433	0.5946465773249082	1.3907589999999999	1.2796183333333333	0.3848090000000002	3.616549	3.23174
123	C	0	0.7189061308077026	0.457945139757457	1.1635863333333332	1.0838866666666667	-0.099509	-0.105138	-0.005629
124	C	0	0.7536942941237798	-0.12504649829352707	-0.051066999999999994	0.00332	-0.046201	-0.020652	0.025549
125	C	0	0.7572694492047125	-0.07041548900517669	-0.03792466666666667	0.003897333333333333	-0.017451	-0.027411	-0.00996
126	C	0	0.8253694521309509	-0.24894925054394895	-0.02146566666666667	0.06141866666666667	-0.06181400000000001	-0.065711	-0.003897
127	G	0	0.8340782888408023	-0.3770187132786262	-0.09487433333333334	0.017465666666666668	-0.169388	0.028725	0.198113
128	C	0	-0.017912653454196903	0.2333442271047557	1.9198269999999997	1.8917850000000003	-0.105818	-0.247637	-0.141819
129	U	0	0.846069958218968	1.352324110363114	7.6687943333333335	7.383389666666667	0.3593319999999993	5.978393	5.619061
130	U	0	0.8563963937244533	1.4214233877434024	7.835888333333333	7.534591000000002	0.6026999999999987	17.275627	16.672927
131	C	0	0.8111800284061703	0.980118746934945	5.8420266666666665	5.6422283333333345	-0.05813999999999997	0.253645	0.311785
132	C	0	-0.33133731732425287	0.06594246668931167	0.07390933333333334	0.08436933333333334	0.054835	-0.003192	-0.058027
133	C	0	0.022910098590201322	0.06428447823922878	0.025533333333333335	0.036374666666666666	-0.028075	-0.028725	-0.00065
134	A	0	-2.608178593347447	0.09981238808654597	0.13987066666666667	0.14254066666666668	-0.059284	0.108517	0.167801
135	C	0	0.7882105788655872	0.7402886886236201	3.4021433333333335	3.257505333333333	0.079349	0.33982	0.260471
136	U	0	0.30278613858905223	0.3156262518119287	3.990038333333333	3.943071666666667	0.4138490000000008	9.758093	9.344244
137	C	0	-0.5975744582333997	0.20257143972660308	3.931774666666667	3.9108103333333326	-0.352298	1.872202	2.2245
138	C	0	0.8155392257023655	-0.34135167153339996	0.8495503333333332	0.953687	0.0013420000000000099	0.165029	0.163687
139	A	0	0.5770865860597718	-0.05707187042133692	0.43325499999999995	0.47200800000000004	0.03854599999999997	0.51142	0.472874
140	A	0	0.8566088324869157	-0.4402990888869893	0.9909853333333333	1.1178796666666668	-0.15614700000000004	0.623316	0.779463
141	A	0	0.9083591117473643	-0.8681717043848116	1.7235696666666664	1.9488736666666668	-0.26308200000000004	1.83822	2.101302
142	G	0	0.3114951838296861	-0.06430527982200467	2.299198666666667	2.339615333333333	-0.2566830000000002	2.709173	2.965856
143	U	0	0.4711050761817347	0.32100022136866424	1.6898380000000002	1.6416353333333333	0.39851499999999995	2.350203	1.951688
144	C	0	0.8418614024529361	0.6980012874028869	0.7835260000000001	0.648614	0.002776	0.010138	0.007362
145	C	0	0.6235127498064595	-0.11127099110992791	0.009262	0.060480666666666676	0.0034449999999999984	-0.009763	-0.013208
146	G	0	0.6653269755153098	-0.14590758723626532	0.002378	0.06156300000000001	-0.15987700000000002	0.027411	0.187288
147	C	0	0.7149447608520489	-0.19216169683800827	0.0025656666666666675	0.07238900000000001	-0.021123000000000003	-0.010514	0.010609
148	C	0	0.5156796771812051	0.01726949107079564	0.040991	0.06264566666666667	-0.02847	-0.0092	0.01927
149	A	0	0.7331592685116225	-0.045181890312525945	0.06596133333333333	0.10197966666666668	-0.015370999999999996	0.142687	0.158058
150	A	0	0.750364576008703	-0.072314059695394	0.16790766666666665	0.21016633333333334	-0.06421400000000001	0.064397	0.128611
151	G	0	0.8073901538626448	-0.10695065582173134	0.124288	0.174513	-0.04719100000000004	0.296639	0.34383
152	A	0	0.740784135411626	-0.04428333013853006	0.10275966666666665	0.13857133333333335	-0.03927	0.011828	0.051098
153	A	0	-1.8181606295810107	0.0936398594074351	0.010200666666666665	0.014290333333333335	-0.020974	-0.000188	0.020786
154	G	0	-1.4849842021074098	0.1323112805731349	0.006320666666666666	0.0015159999999999993	0.047975000000000004	0.018962	-0.029013
155	C	0	-4.118402690329691	0.10005152103607717	0.023656	0.026271	-0.012587	0.000188	0.012775
156	G	0	0.2601044702447656	0.04149728208481218	0.10682766666666667	0.12291	-0.043232999999999994	0.051818	0.095051
157	U	0	0.8347708992574605	-0.314086167415036	0.658863	0.7567286666666666	0.007572999999999996	0.268477	0.260904
158	A	0	0.7178997898940193	-0.2535666904058058	1.325799	1.4097453333333334	-0.2579370000000001	1.656294	1.914231
159	U	0	-0.4084044473773836	0.20920049494572646	2.3639086666666667	2.341419666666667	-0.001475000000000115	2.052626	2.054101
160	C	0	0.6293829652639495	0.47542068585107444	2.101878	2.018159	0.3268789999999999	3.382806	3.055927
161	C	0	0.6664192056402558	0.4424290345593912	1.4152913333333335	1.3391603333333333	-0.07424699999999995	0.870202	0.944449
162	C	0	0.5618550098253519	-0.10522600000390026	0.277113	0.32694133333333336	-0.024238999999999997	-0.007134	0.017105
163	G	0	0.2395674946643579	-0.0003785206046054154	-0.01164	0.014073666666666665	-0.050999	-0.031729	0.01927
164	C	0	-0.2640579272082946	0.04356252119439964	0.0020026666666666665	0.01761	-0.0019029999999999993	0.003943	0.005846
165	U	0	-8.624757115907759	0.10679796879406286	0.018712	0.019775333333333336	0.006079999999999999	0.033794	0.027714
166	G	0	-0.6864887671997939	0.08474121510366878	0.03391933333333333	0.04005566666666666	-0.007367000000000002	0.018399	0.025766
167	A	0	0.33619673613947754	0.010024487345302514	0.028787666666666666	0.052108666666666664	-0.017122	0.049565	0.066687
168	G	0	0.3469575172539848	0.011086817357462236	0.026722333333333334	0.049799	-0.045474	0.018399	0.063873
169	C	0	0.519607869286975	-0.039726760482008606	0.02716033333333333	0.061924	-0.006633999999999999	0.012203	0.018837
170	G	0	0.746788648632448	0.7777354592295984	-0.23236700000000002	-0.3856176666666667	-0.052183	0.050879	0.103062
171	G	0	0.8147347229750469	1.0571514410772578	0.06884033333333332	-0.14867533333333338	0.5185690000000001	-0.760183	-1.278752
172	C	0	0.831158860111038	1.1477060165476045	0.10294766666666666	-0.1353953333333334	0.18616100000000002	0.915825	0.729664
173	G	0	0.7820799475760035	0.42804627461304323	0.43751066666666666	0.3646876666666667	0.010299000000000003	0.153201	0.142902
174	U	0	-0.2649219856434901	0.1556550043191877	0.170974	0.16080033333333335	0.022009	0.243506	0.221497
175	G	0	0.36664516793183977	-0.030884638511767825	0.143876	0.176606	-0.001786999999999997	0.116215	0.118002
176	G	0	-0.19881081254531385	0.030144988789795716	0.40690800000000005	0.4256013333333333	-0.11841199999999999	0.071907	0.190319
177	C	0	-0.006738078165444694	0.009095492068639034	0.3777446666666666	0.4012793333333333	0.06411900000000004	1.032602	0.968483
178	G	0	-0.6245042724052234	0.15688835062252732	0.37586699999999995	0.3654096666666667	-0.016311	0.028725	0.045036
179	C	0	0.14501871957916135	0.020366625089875235	0.05094166666666666	0.071884	-0.016436000000000006	0.066274	0.08271
180	G	0	0.10929971652727499	0.0322044307369702	0.06802666666666667	0.08624633333333333	-0.030079999999999996	0.057826	0.087906
181	G	0	-0.13951484735535558	0.17997265135060384	0.10951866666666665	0.093752	-0.008143000000000011	0.07998	0.088123
182	G	0	0.6712637780882782	0.31770598382754717	0.11802966666666669	0.07058466666666667	0.085523	0.19075	0.105227
183	G	0	0.8810628860714961	0.9115977365053433	0.24819999999999998	0.06416133333333333	0.064955	0.083359	0.018404
184	G	0	0.885850631171313	0.8899250448248021	0.276487	0.09743299999999999	0.401638	0.470491	0.068853
185	C	0	0.8589300657788711	0.7430481379321484	0.2769876666666667	0.131715	0.07056899999999999	0.275611	0.205042
186	G	0	-13.9604402627031	0.10608926568908864	0.14080933333333334	0.14203566666666667	-0.03638899999999999	0.084861	0.12125
187	U	0	0.6482154144740144	-0.10860284710940118	0.08861599999999999	0.139221	-0.037859000000000004	0.061956	0.099815
188	C	0	0.8655776986446916	-0.6802465397371789	1.5201786666666666	1.7022603333333335	-0.077567	0.119031	0.196598
189	A	0	-5.637344446595409	0.09458624617133621	2.4125349999999997	2.416407	-0.4308190000000005	4.379549	4.810368
190	U	0	-0.8105789177955982	0.17560304018189662	2.697846	2.6830843333333334	0.4967699999999997	2.739025	2.242255
191	C	0	0.8668486417937392	0.7763195023102528	1.3097779999999999	1.1568530000000001	-0.021665999999999963	0.974964	0.99663
192	C	0	0.7559983761296762	-0.136164006510822	0.426684	0.483628	-0.016328999999999982	0.215345	0.231674
193	G	0	0.6820293860952993	-0.08740987061852581	0.11615233333333334	0.161883	-0.13283699999999998	0.089743	0.22258
194	U	0	0.7074932082267682	-0.0957215522279883	0.04856366666666667	0.096206	0.011973999999999999	0.043369	0.031395
195	C	0	-10.288584985478675	0.11620821268076559	0.035671666666666664	0.034570666666666666	-0.022064	0.012579	0.034643
196	A	0	0.5940365711789213	0.26013291461466165	0.39564333333333335	0.36144	0.013393000000000002	0.051067	0.037674
197	G	0	0.8036587151675093	0.4825932250464068	0.8308383333333333	0.7454696666666667	0.11128099999999996	1.123284	1.012003
198	C	0.3843113333333333	0.9205206230622245	1.7823576181503384	3.1106993333333333	2.726388	0.131432	1.318164	1.186732
199	U	0.4633863333333333	0.9304289959461449	2.12616558149903	3.4499560000000002	2.9865696666666666	0.910221	6.89065	5.980429
200	C	0.4515373333333333	0.9295244149161236	2.0746476484263945	3.19337	2.741832666666667	0.348506	2.141054	1.792548
201	C	0	0.8727899260507266	0.801957453081202	0.951997	0.7931753333333332	0.09588499999999994	0.548406	0.452521
202	C	0	0.8605684492246369	0.8809582838626845	0.5381426666666667	0.361151	0.03207400000000002	0.166531	0.134457
203	U	0	0.8356543942901273	0.7338132582084353	0.35490266666666664	0.211754	0.40301600000000004	0.899491	0.496475
204	C	0	0.8255865081203877	0.6797141385714663	0.29951733333333336	0.1688113333333333	-0.005644	-0.001314	0.00433
205	U	0	-23.65008867354468	0.10969510070989819	0.013893	0.014290000000000002	-0.005254	0.000375	0.005629
206	A	0	0.15096068019991826	0.18261036024846294	0.15783133333333335	0.141458	0.009707	0.042618	0.032911
207	G	0	0.5605395825115496	0.3001869590158325	0.7824619999999999	0.7390463333333334	0.04466700000000001	0.430501	0.385834
208	U	0	0.5457874644381496	0.2890332185334569	0.770947	0.7300966666666667	0.07587299999999986	1.874267	1.798394
209	U	0	0.2988216904127411	0.20488305823873643	0.6363333333333333	0.6148373333333333	0.0020110000000000006	0.008073	0.006062
210	A	0	0.6367982547451239	0.02247824149876569	0.022341666666666666	0.042798333333333334	-0.013396000000000002	0.02666	0.040056
211	C	0	0.04044316522256597	0.04769299941357457	0.053257333333333344	0.06791466666666666	-0.049985	0.032292	0.082277
212	G	0	-0.2988918007953383	0.06380621234016642	0.046498333333333336	0.05744966666666667	0.01940900000000001	0.10082	0.081411
213	C	0	-14.35326888335035	0.10729507547096707	0.03585933333333333	0.03680833333333333	-0.0022780000000000005	0.006383	0.008661
214	A	0	0.27248618136758085	0.04790024796983493	0.016208333333333335	0.030817999999999998	-0.019978	0.000375	0.020353
215	G	0	0.8021006728702489	-0.4025247786046822	0.02440666666666667	0.14261300000000002	-0.021572999999999995	0.041867	0.06344
216	G	0	0.7957876349768023	-0.38455067654355674	0.026158999999999998	0.14023133333333335	-0.313068	0.030978	0.344046
217	C	0	0.8428176186306457	-0.5114636053768652	0.019775666666666667	0.16303766666666666	-0.007575999999999999	0.005632	0.013208
218	A	0	0.8158500238566674	-0.1148217530878151	0.021652999999999995	0.07368833333333334	-0.109142	0.022717	0.131859
219	G	0	0.8592412061479161	-0.22384608800558792	0.025157666666666665	0.10226833333333334	-0.039388	0.03661	0.075998
220	U	0	0.18501929303508446	0.03556823422704215	0.047437	0.064883	-0.08280199999999999	0.016146	0.098948
221	G	0	-0.397630584249808	0.06790625545667375	0.036109666666666665	0.04611799999999999	0.069852	0.089555	0.019703
222	C	0	0.08325576946831703	0.17404360349283382	0.041179	0.026775999999999998	-0.017075	0.002628	0.019703
223	G	0	0.8447609804172489	-0.24282599774534755	0.2165963333333333	0.29807233333333333	-0.009568	0.031354	0.040922
224	U	-0.3872916666666666	0.9445604530325373	-1.5724733137970575	1.548591	1.9358826666666669	-0.217785	0.615807	0.833592
225	G	-0.5760896666666667	0.9484892830120221	-2.3933428157168333	2.3091496666666664	2.8852393333333333	-0.9345219999999999	3.998612	4.933134
226	U	-0.6225976666666666	0.9523988822026065	-2.5955536378403985	2.337123666666667	2.959721333333333	-0.5759620000000001	2.31303	2.888992
227	C	-0.31456966666666664	0.9233052872111629	-1.2562873800551222	1.021776	1.3363456666666667	-0.3573089999999999	0.699729	1.057038
228	C	0	0.9077739589871416	-0.8170552248092675	0.27166833333333334	0.48521566666666666	-0.010437999999999996	0.052569	0.063007
229	G	0	0.8204617373574014	-0.3274471774861143	0.03135366666666666	0.13229233333333332	-0.272895	0.062707	0.335602
230	C	0	0.8796876165839257	-0.7054656455237968	-0.014018333333333332	0.17386366666666667	-0.019483	-0.021215	-0.001732
231	G	0	0.8398550370741283	-0.33429942345813496	-0.03842533333333333	0.06408933333333333	-0.271268	-0.083547	0.187721
232	C	0	0.8402354997643334	-0.3333008622325169	-0.022028999999999997	0.08025600000000001	-0.016793000000000002	-0.010514	0.006279
233	A	0	0.8030659045564787	-0.12107254345949983	0.014080666666666665	0.06755366666666666	-0.018793999999999998	0.027974	0.046768
234	C	0	0.8185224460444451	-0.14343654675777642	0.013267333333333332	0.071884	-0.124832	0.024782	0.149614
235	C	0	0.8868393332741623	-0.2925830427350715	0.008699	0.10161900000000001	-0.032224	-0.012954	0.01927
236	A	0	0.8786026387715323	-0.17712530682960836	-0.0006879999999999999	0.065677	-0.121704	0.014269	0.135973
237	A	0	0.7935058699716755	-0.0735227680584788	0.012892	0.05542866666666666	-0.045167	-0.003379	0.041788
238	C	0	0.6524348242822755	-0.006990184336491713	0.006759000000000001	0.03399333333333333	0.039261000000000004	0.027786	-0.011475
239	C	0.20992100000000002	0.9387309490788398	1.02413080397351	0.4636073333333333	0.25368633333333335	-0.07579699999999999	-0.00413	0.071667
240	A	0.20571000000000003	0.9401027201808749	1.005821915783041	0.461417	0.255707	0.6662990000000001	1.367166	0.700867
241	C	0.2761016666666667	0.9562785491714255	1.3118758589178703	0.5629873333333334	0.28688566666666665	0.026628000000000002	0.021215	-0.005413
242	A	0	0.8564210425207078	0.3982662512980936	0.10826666666666666	0.042293	0.135378	0.300581	0.165203
243	C	0	0.7338319780966784	0.2989550620030963	0.106139	0.06300666666666667	0.035915	0.003004	-0.032911
244	G	0	0.847010962825635	-0.32416888214163225	0.009950666666666668	0.11013533333333332	-0.041896	0.014832	0.056728
245	G	0	0.8754756425318974	-0.43540628381052093	0.016772	0.142541	-0.294573	0.012016	0.306589
246	G	0	-0.08966119753365387	0.03442619323170543	0.070342	0.08805066666666665	-0.040838	0.023468	0.064306
247	G	0	0.790563397809481	0.45872630739259196	0.06320766666666666	-0.016671666666666668	0.282285	0.175542	-0.106743
248	C	0	0.6093096797673141	0.3175306196645577	0.06884	0.021435333333333334	-0.0018089999999999998	-0.009387	-0.007578
249	U	0	0.6529921510882222	-0.06926475226622057	0.027222999999999997	0.06878033333333333	-0.138262	0.040365	0.178627
250	C	0	0.9060563967859397	-0.5624945768068188	0.06245666666666666	0.21745566666666669	0.015399000000000003	0.050691	0.035292
251	A	0	0.9087345025443556	-0.36211275942451604	0.049001666666666666	0.15791333333333332	-0.342134	0.096314	0.438448
252	U	0	0.9611819930202786	-0.6323561810444005	0.048157	0.219224	0.0	0.0	0.0
253	U	0	-999	-999	-999	-999	-999	-999	-999
254	C	0	-999	-999	-999	-999	-999	-999	-999
255	U	0	-999	-999	-999	-999	-999	-999	-999
256	C	0	-999	-999	-999	-999	-999	-999	-999
257	A	0	-999	-999	-999	-999	-999	-999	-999
258	G	0	-999	-999	-999	-999	-999	-999	-999
259	C	0	-999	-999	-999	-999	-999	-999	-999
260	G	0	-999	-999	-999	-999	-999	-999	-999
261	C	0	-999	-999	-999	-999	-999	-999	-999
262	G	0	-999	-999	-999	-999	-999	-999	-999
263	G	0	-999	-999	-999	-999	-999	-999	-999
264	C	0	-999	-999	-999	-999	-999	-999	-999
265	U	0	-999	-999	-999	-999	-999	-999	-999
266	G	0	-999	-999	-999	-999	-999	-999	-999
267	U	0	-999	-999	-999	-999	-999	-999	-999
