# Supplementary material for: A disease-linked lncRNA mutation in RNase MRP inhibits ribosome synthesis
Source: Nat Commun. 2022 Feb 3;13:649. doi: 10.1038/s41467-022-28295-8 (PMC8814244; doi:10.1038/s41467-022-28295-8)
Supplement: Supplementary file 4 — Source Data [file 41467_2022_28295_MOESM4_ESM.zip › SourceData/RMRP-SHAPE-MaP/70AG1vsWT1]

Nuc	Seq	DeltaSHAPE	Z-factor	Std_Score	Smoothed_Data1	Smoothed_Data2	Unsmoothed_Diff	Data1	Data2
1	G	0	-999	-999	-999	-999	-999	-999	-999
2	U	0	-999	-999	-999	-999	-999	-999	-999
3	U	0	-999	-999	-999	-999	-999	-999	-999
4	C	0	-999	-999	-999	-999	-999	-999	-999
5	G	0	-999	-999	-999	-999	-999	-999	-999
6	U	0	-999	-999	-999	-999	-999	-999	-999
7	G	0	-999	-999	-999	-999	-999	-999	-999
8	C	0	-999	-999	-999	-999	-999	-999	-999
9	U	0	-999	-999	-999	-999	-999	-999	-999
10	G	0	-999	-999	-999	-999	-999	-999	-999
11	A	0	-999	-999	-999	-999	-999	-999	-999
12	A	0	-999	-999	-999	-999	-999	-999	-999
13	G	0	-999	-999	-999	-999	-999	-999	-999
14	G	0	-999	-999	-999	-999	-999	-999	-999
15	C	0	-41.44919014106517	-0.010116170754587228	0.012910999999999999	0.0127565	0.001001	0.001001	-0.0
16	C	0	0.3588875962932475	-0.17737522803620775	0.015813333333333332	0.03319033333333333	-0.0006920000000000016	0.024821	0.025513
17	U	0	-2.22628263204857	-0.05034363646077055	0.05718066666666666	0.06124266666666667	-0.05244	0.021618	0.074058
18	G	0	-0.016229537055302723	-0.13290065529412518	0.048172999999999994	0.06088833333333333	0.040945999999999996	0.125103	0.084157
19	U	0	-0.8941955365370207	0.04419305455845643	0.131108	0.125261	-0.026652	-0.002202	0.02445
20	A	0	0.29688965528233946	-0.22998465648613775	0.171408	0.19429933333333335	0.003247	0.270423	0.267176
21	U	0	-261.5093123146478	-0.010976404714310651	0.19335966666666668	0.19329533333333335	-0.045268999999999976	0.246003	0.291272
22	C	0	-0.8393118890305653	0.07426785144239466	0.115362	0.10636266666666666	0.042215	0.063653	0.021438
23	C	0	0.655034613161851	0.2709831639992057	0.04036666666666667	0.010748333333333334	0.030051999999999995	0.03643	0.006378
24	U	0	0.6622665472731861	0.2092943715751143	0.02829	0.005137666666666666	0.016588000000000002	0.021017	0.004429
25	A	0	-0.3109021350867227	0.05415332354867473	0.023485999999999996	0.016595000000000002	0.022817	0.027423	0.004606
26	G	0	-0.3255748802310763	-0.1348977973521894	0.05971599999999999	0.07264066666666667	-0.018732000000000002	0.022018	0.04075
27	G	0	0.3186636321491244	-0.25782379912354875	0.050375	0.07618433333333334	-0.04285900000000001	0.129707	0.172566
28	C	0	0.40159678529312615	-0.2876092012188184	0.054044666666666664	0.082976	-0.015837	-0.0006	0.015237
29	U	0	0.14855281024762212	-0.12023088784296626	0.016547	0.027934333333333335	-0.028097999999999998	0.033027	0.061125
30	A	0	-4.089902958427822	0.007032855595908328	0.05144233333333333	0.04949033333333334	0.009773	0.017214	0.007441
31	C	0	0.3889190007676655	0.12695678395514573	0.045704333333333326	0.031182333333333336	0.024180999999999994	0.104086	0.079905
32	A	0	-0.5584603703287141	0.04520116607502704	0.06518733333333333	0.059234666666666665	0.009612	0.015813	0.006201
33	C	0	-0.9076272714706397	0.028572096295381	0.03356133333333333	0.029351666666666665	-0.015935000000000005	0.075663	0.091598
34	A	0	-0.638066440049875	0.0375051727939516	0.03502933333333333	0.02988333333333333	0.018951999999999997	0.009208	-0.009744
35	C	0	0.5046934172799844	0.16847698572279893	0.05531266666666667	0.03643866666666667	0.012420999999999998	0.020217	0.007796
36	U	0	0.7825451256631865	0.5742021191110647	0.12990733333333335	0.06850666666666666	0.025248999999999994	0.136513	0.111264
37	G	0	0.7850482016743509	0.5810235677011089	0.12790566666666667	0.06579	0.146532	0.232992	0.08646
38	A	0	0.6909949815872978	0.39675859138207065	0.087272	0.044470333333333334	0.014566	0.014212	-0.000354
39	G	0	0.26227006603563574	-0.1341949814368515	0.012543666666666668	0.025394666666666666	-0.032693	0.014612	0.047305
40	G	0	0.3188341908801958	-0.13943270909550076	0.011876333333333334	0.02527633333333333	-0.020426	0.008807	0.029233
41	A	0	-2.032384461724719	0.013399540946616195	0.017147333333333334	0.014528	0.012919	0.01221	-0.000709
42	C	0	0.6499850305791325	-0.6661026030096259	0.9775406666666667	1.0461443333333333	0.015365	0.030425	0.01506
43	U	0	0.6005952909416657	-0.648010658474073	1.3457116666666666	1.4124189999999999	-0.23409499999999994	2.889987	3.124082
44	C	0	0.6375945807255352	-0.7698967471037331	1.6571023333333335	1.7365853333333332	0.018607999999999958	1.116723	1.098115
45	U	0	-1.182100497900315	-0.10754521957924319	0.807534	0.8175916666666666	-0.022961999999999927	0.964597	0.987559
46	G	0	0.3812133278422889	-0.33375653944265526	0.5476523333333333	0.5814206666666667	-0.025819000000000036	0.341282	0.367101
47	U	0	0.5244269718147979	-0.42092161375711684	0.239331	0.28223566666666666	-0.052524000000000015	0.337078	0.389602
48	U	0	0.3600792128384611	-0.25493939172440194	0.13938166666666665	0.16488866666666666	-0.050371	0.039633	0.090004
49	C	0	-0.8469098627079941	-0.08275267262913406	0.034295	0.041754000000000006	0.026373999999999998	0.041434	0.01506
50	C	0.35493233333333335	0.8813250055596766	3.374637327106362	0.8601103333333332	0.505178	0.00162	0.021818	0.020198
51	U	0.3122926666666666	0.8583704765197451	2.967834118626242	1.0503343333333335	0.7380416666666667	1.036803	2.517079	1.480276
52	C	0.2943553333333333	0.8481275374065861	2.796703213485238	1.062811333333333	0.768456	-0.101545	0.612106	0.713651
53	C	0	0.6773901967968214	-0.5662932025441083	0.25834700000000005	0.316489	-0.052191999999999995	0.059249	0.111441
54	C	0	0.05266878605456571	-0.21350823450710835	0.4697213333333334	0.4908856666666667	-0.020689	0.103686	0.124375
55	C	0	-7.4798670977506365	0.020319574574558578	1.236288	1.2329433333333333	0.009387999999999952	1.246229	1.236841
56	U	0	0.27479311991497235	0.4312220125337291	2.1515773333333335	2.1051633333333335	0.021335000000000104	2.358949	2.337614
57	U	0	0.7728232710041065	1.637069673827787	3.6117836666666663	3.438977	0.10851899999999981	2.849554	2.741035
58	U	0	0.7857285133786162	1.5386277432427908	3.1600103333333336	2.997522	0.38856599999999997	5.626848	5.238282
59	C	0	0.7105620116116398	0.9859282191610619	2.3646866666666666	2.260130333333333	-0.009619999999999962	1.003629	1.013249
60	C	0	-0.05132901641989163	-0.19066512717737044	0.5296376666666668	0.5484076666666666	-0.06527699999999997	0.463583	0.52886
61	G	0	0.0916630237633117	-0.19146652813060652	0.19729633333333332	0.21615033333333333	0.018587000000000006	0.121701	0.103114
62	C	0	-1.479922925850199	0.0456972714270303	0.04610466666666666	0.040100000000000004	-0.009871999999999999	0.006605	0.016477
63	C	0	-4.0291667319384725	0.005821213678515887	0.009207333333333333	0.007382333333333334	0.009299	0.010008	0.000709
64	U	0	0.5705448873464419	0.16992395966614166	0.023219	0.004193333333333334	0.0060479999999999996	0.011009	0.004961
65	A	0	-7.569998572450105	0.010340224609263066	0.082735	0.08043633333333333	0.04173	0.04864	0.00691
66	G	0	-0.07379353673400746	-0.1989876124734758	0.09120866666666667	0.11085099999999999	-0.040882	0.188556	0.229438
67	G	0	0.4405418767352025	-0.3875108263972082	0.08987433333333333	0.129277	-0.059775	0.03643	0.096205
68	G	0	0.574383580452213	-0.35174671877779734	0.037164	0.07281800000000001	-0.017550999999999997	0.044637	0.062188
69	G	0.11080733333333335	0.8417328191362463	1.045565806764371	0.05257666666666667	-0.058230666666666674	-0.029636000000000003	0.030425	0.060061
70	G	0.13626766666666668	0.8793411615048469	1.288469799657686	0.05931566666666666	-0.076952	0.37960900000000003	0.082668	-0.296941
71	A	0.21130400000000002	0.927888627842458	2.0043530027608303	0.12130033333333333	-0.09000366666666669	0.05882999999999999	0.064854	0.006024
72	A	0.12761499999999998	0.9124913335528939	1.2059191411493566	0.16907333333333333	0.04145833333333334	0.19547299999999998	0.216379	0.020906
73	G	0.20263033333333338	0.865162899147804	1.9216019940141926	1.1881816666666667	0.9855513333333333	0.128542	0.225987	0.097445
74	U	0.12334166666666674	0.743090702935731	1.1651494577347348	1.1400753333333333	1.0167336666666666	0.28387600000000024	3.122179	2.838303
75	C	0	0.5893293299781462	0.7310986168445934	1.075622	0.997776	-0.042393	0.07206	0.114453
76	C	0	0.03948348315545158	-0.20946306779077428	0.037431	0.05817133333333333	-0.007944999999999994	0.032627	0.040572
77	C	0	-1.872296588701425	0.0343186499560849	0.031092333333333333	0.026280333333333333	-0.011883	0.007606	0.019489
78	C	0	-0.29467272169483194	-0.1134285202279992	0.03149266666666667	0.042167	0.034264	0.053044	0.01878
79	G	0	0.06431851328439697	-0.15301836335035787	0.036497	0.051321000000000006	-0.05440400000000001	0.033828	0.088232
80	G	0	0.8546307041372868	0.9443030720304846	0.143719	0.043525666666666664	-0.024332	0.022619	0.046951
81	A	0	0.8302488480684159	1.0953989533405903	0.14431933333333333	0.028288666666666667	0.379316	0.37471	-0.004606
82	C	0	-0.32164486607438403	0.15923543346048272	0.2941763333333333	0.276271	-0.006892000000000002	0.035629	0.042521
83	C	0	0.714266053980692	-0.9022233092630508	0.751287	0.8446400000000001	-0.318708	0.47219	0.790898
84	U	0	0.5683009345888257	-0.5952772036861419	1.003095	1.064275	0.045541000000000054	1.746042	1.700501
85	C	0	-2.6783269117295436	0.05590241293073747	0.9469153333333332	0.939841	0.08962700000000001	0.791053	0.701426
86	G	0	-5.988646641748979	-0.04261266139205391	0.411273	0.41452466666666665	-0.11394500000000002	0.303651	0.417596
87	G	0	0.6938340389395387	-0.7813485123124743	0.21224200000000001	0.2929253333333333	0.014562999999999993	0.139115	0.124552
88	G	0	-3.4383738530691543	0.03548894976081042	0.15966533333333333	0.15473066666666666	-0.142668	0.19396	0.336628
89	C	0	-0.19156035081519152	0.15053768898786246	0.13971533333333333	0.12272166666666667	0.142909	0.145921	0.003012
90	A	0	0.9090669946693261	1.5368754736982162	0.230457	0.06815233333333333	0.05074000000000001	0.079265	0.028525
91	G	0	0.8826933543215716	1.1255150923371955	0.190824	0.07163666666666667	0.293265	0.466185	0.17292
92	A	0	0.8590928138101601	0.971674730778508	0.1815496666666667	0.07848733333333334	0.013557000000000001	0.027022	0.013465
93	G	0	0.0333151245448432	0.08680087190550131	0.03683	0.026517	0.002364999999999999	0.051442	0.049077
94	A	0	0.45512850683966743	-0.22244131100567885	0.096546	0.11864666666666668	0.015016999999999999	0.032026	0.017009
95	G	0	0.5319342605603234	-0.25859021828914347	0.090808	0.11669766666666666	-0.08368400000000001	0.20617	0.289854
96	U	0	0.6527433074726394	-0.46228598756164074	0.11829766666666668	0.165538	-0.009001999999999996	0.034228	0.04323
97	G	0	-2.1529378750952315	-0.05953112596036846	0.06678866666666666	0.07181366666666666	-0.04903500000000001	0.114495	0.16353
98	C	0	0.24593953621354603	0.18064746765944176	0.07052533333333334	0.05037566666666667	0.042962	0.051643	0.008681
99	C	0	0.7737315297732655	0.4257743941492328	0.05564633333333333	0.009803333333333336	0.066522	0.045438	-0.021084
100	A	0	0.6499574673027524	0.24288642819825468	0.040433666666666666	0.013760333333333334	0.028045	0.069858	0.041813
101	C	0	-0.10460090513127729	-0.10175096348084674	0.024153333333333332	0.03360366666666667	-0.014547000000000001	0.006005	0.020552
102	G	0	-0.973175058700321	-0.08102266422214853	0.0019349999999999999	0.009212666666666668	-0.041849000000000004	-0.003403	0.038446
103	U	-0.105697	0.8059072499494607	-1.0199910874385822	-0.022485333333333333	0.08321166666666667	0.034562999999999997	0.003203	-0.03136
104	G	0	0.7894313341729484	-0.910987837148441	-0.021217666666666666	0.073054	-0.309805	-0.067256	0.242549
105	C	0	0.5243454593972177	-0.43740121589865877	0.3913896666666667	0.4360216666666666	-0.007572999999999999	0.0004	0.007973
106	A	0.11827900000000004	0.7646701468321543	1.116849149489704	1.7011383333333334	1.5828593333333334	0.18348200000000014	1.241025	1.057543
107	U	0.1263536666666667	0.7637028502314114	1.1938854062007664	1.9853066666666666	1.8589530000000003	0.17892799999999998	3.86199	3.683062
108	A	0	0.5530877893151029	0.626728863335661	1.8965666666666667	1.8296603333333332	0.01665099999999997	0.852905	0.836254
109	C	0	-3.742987599041145	-0.05325984548504579	0.6169763333333335	0.621344	0.005140000000000033	0.974805	0.969665
110	G	0	-0.9313311641382607	-0.09856126048046698	0.3355436666666667	0.34465966666666664	-0.034893999999999994	0.023219	0.058113
111	C	0	-1.1781619747461471	-0.06788223271908912	0.017014	0.02291433333333333	0.002406	0.008607	0.006201
112	A	0	-0.3995564899312336	0.048772488576947604	0.008807333333333334	0.0024803333333333335	0.014787000000000002	0.019216	0.004429
113	C	0	-1.0373452499805222	0.042453505663932384	0.07039166666666667	0.06472699999999999	0.001788	-0.001401	-0.003189
114	G	0	0.8234304343406499	0.8089680761340198	0.34001433333333336	0.25400633333333333	0.0004190000000000027	0.19336	0.192941
115	U	0	0.8719986368894812	1.3079578355363761	0.6035653333333334	0.465255	0.25581700000000007	0.828084	0.572267
116	A	0	0.8796069131149689	1.3368464318030242	0.567202	0.4258636666666667	0.15869499999999992	0.789252	0.630557
117	G	0	0.7677557511741038	0.5759194068679987	0.30164933333333327	0.24006866666666668	0.009502999999999998	0.08427	0.074767
118	A	0	0.08901840710438613	0.10888710055718268	0.062118	0.04949	0.016544000000000003	0.031426	0.014882
119	C	0	-1.9594660478536703	-0.05594072248337086	0.129707	0.13435566666666665	0.011837	0.070658	0.058821
120	A	0	0.6058179757043223	-0.41738845320535034	0.3042513333333333	0.34678566666666666	-0.042327000000000004	0.287037	0.329364
121	U	0	0.8590944539130663	-1.7561033042859078	1.1618266666666666	1.3446803333333335	-0.097113	0.555059	0.652172
122	U	0	0.8230807005939025	-1.4090807907221756	1.0836286666666666	1.2301086666666667	-0.40912099999999985	2.643384	3.052505
123	C	0	0.7396645968386804	-0.8976820371947134	0.912754	1.005631	0.06679399999999999	0.052443	-0.014351
124	C	0	0.75003599857588	0.5286144894894877	0.03689699999999999	-0.019725333333333334	0.063696	0.042435	-0.021261
125	C	0	0.7963548177406314	0.5159574426883803	0.026889	-0.028406666666666667	0.039377	0.015813	-0.023564
126	C	0	0.5838819907342006	0.33909270453672324	0.07886533333333334	0.042108	0.06281400000000001	0.022419	-0.040395
127	G	0	0.5337081277732796	0.38138568579499693	0.072727	0.03153666666666668	0.008081000000000005	0.198364	0.190283
128	C	0	0.5906239897668883	-0.728999857188597	1.6635743333333333	1.7387706666666665	0.052676	-0.002602	-0.055278
129	U	0.11989200000000012	0.5777483108295702	1.1322379558893427	7.09346	6.973568	-0.286346	4.794961	5.081307
130	U	0.11603533333333348	0.5670792180951243	1.0954434756157716	7.2166950000000005	7.100659666666666	0.5933460000000004	16.488021	15.894675
131	C	0.20641533333333348	0.7854215211089369	1.957712739347504	5.622578	5.416162666666668	0.04110600000000003	0.367103	0.325997
132	C	0	0.18732843538790367	0.16453040404436325	0.1391146666666667	0.12065433333333332	-0.015206	0.01261	0.027816
133	C	0	0.5259961664073286	0.21615080195279968	0.076196	0.052325	0.029481	0.037631	0.00815
134	A	0	0.5829327142743694	0.22890961395431822	0.15672933333333333	0.131521	0.057338	0.178347	0.121009
135	C	0	0.5383114883165516	-0.6975035276614205	2.770955666666666	2.8428506666666666	-0.011193999999999982	0.25421	0.265404
136	U	0	-20.97043443924235	0.0038781343831683257	3.3132703333333335	3.3116490000000005	-0.26182900000000053	7.88031	8.142139
137	C	0	0.18424012142152935	0.41466290632936426	3.3107349999999998	3.266056666666667	0.277887	1.805291	1.527404
138	C	0	0.8375631804854395	1.2233527920447518	0.8492350000000001	0.7197926666666667	0.117977	0.246604	0.128627
139	A	0	-2.4869757028377486	0.0371871565426674	0.44089766666666663	0.43578500000000003	-0.007537000000000016	0.49581	0.503347
140	A	0	-0.503933073148866	-0.14634956256093135	1.0538706666666666	1.0679956666666668	-0.09510200000000002	0.580279	0.675381
141	A	0	0.6052717986806524	-0.6224962146335505	1.7844073333333332	1.8484403333333332	0.06026399999999965	2.085523	2.025259
142	G	0	0.47122402318236356	-0.5940687419312639	2.351209	2.412262333333333	-0.1572610000000001	2.68742	2.844681
143	U	0	0.44390121445371167	-0.509412815839433	1.673716	1.7258959999999999	-0.08616299999999999	2.280684	2.366847
144	C	0	-9.776981267261194	0.008982295216279967	0.7858493333333333	0.783693	0.086884	0.053044	-0.03384
145	C	0	-13.237227493514993	-0.024969119770811437	0.09781433333333334	0.09921666666666666	0.005748	0.02382	0.018072
146	G	0	-11.825826612358622	-0.026902658578618854	0.09708033333333332	0.0986853333333333	-0.09683899999999998	0.216579	0.313418
147	C	0	-5.937778330710913	0.017015385723716542	0.09808100000000002	0.09508266666666665	0.08627599999999999	0.050842	-0.035434
148	C	0	0.4119744174595664	0.1799573723941552	0.07452833333333332	0.054451	0.019558	0.026822	0.007264
149	A	0	-2.296568698724995	-0.04199252970204988	0.09307700000000001	0.09626366666666668	-0.045602000000000004	0.145921	0.191523
150	A	0	0.34127264232806875	-0.1881559789547391	0.20083266666666666	0.21933966666666663	0.016484	0.106488	0.090004
151	G	0	-9.751509285043557	-0.0015535831887626432	0.17214200000000002	0.17109	-0.02640300000000001	0.350089	0.376492
152	A	0	-3.7839332323631334	-0.033138957266300305	0.146921	0.14917966666666665	0.013074999999999996	0.059849	0.046774
153	A	0	0.054917006522002376	-0.13153318541360348	0.035028666666666666	0.04760066666666666	0.006552000000000002	0.030825	0.024273
154	G	0	-0.24959879750617753	-0.10582793182230897	0.029691	0.03956866666666667	-0.057343	0.014412	0.071755
155	C	0	-0.23888082561187218	-0.11803657570910592	0.05351066666666667	0.064668	0.021158	0.043836	0.022678
156	G	0	0.225886750998313	-0.1767455558586652	0.174744	0.192055	0.002712999999999993	0.102284	0.099571
157	U	0	-9.95236239972095	-0.02808567903339586	0.7067836666666666	0.7085126666666667	-0.07580399999999998	0.378112	0.453916
158	A	0	0.586551286354793	-0.6262519865612147	1.2565713333333335	1.3209980000000001	0.06790399999999996	1.639955	1.572051
159	U	0	0.8025065192278604	-1.7047945623037317	2.0461569999999996	2.2236326666666666	-0.1853800000000001	1.751647	1.937027
160	C	0	0.787814493942256	-1.5435539625776629	1.7814716666666666	1.942046666666667	-0.4149510000000003	2.746869	3.16182
161	C	0	0.6901821846894466	-0.8794215440459815	1.2152706666666664	1.3062336666666667	0.11860599999999999	0.845899	0.727293
162	C	0	-0.3819003284871396	0.14524271840398192	0.31739566666666663	0.300957	0.023456	0.053044	0.029588
163	G	0	0.034540452930192145	-0.20634332836567723	0.03976633333333333	0.060179666666666666	-0.09274600000000001	0.053244	0.14599
164	C	0	0.2889097630919455	-0.2754927820448938	0.038365	0.06602633333333334	0.00805	0.013011	0.004961
165	U	0	-3.777512412164551	0.009885461369926794	0.03656366666666667	0.034312666666666665	0.0017119999999999982	0.04884	0.047128
166	G	0	-5.829698626389068	-0.026765911590566703	0.055045666666666666	0.05663633333333334	-0.003008999999999998	0.04784	0.050849
167	A	0	-0.45370134645329574	-0.11821466480982494	0.07339433333333334	0.08457033333333334	-0.003474999999999992	0.068457	0.071932
168	G	0	-9.229467864420807	-0.026142599738049804	0.06692200000000001	0.06844733333333333	-0.027043999999999985	0.103886	0.13093
169	C	0	-5.942250813213889	-0.03521878354969829	0.06892366666666667	0.07140033333333333	0.025943	0.028423	0.00248
170	G	0	0.9447773633709782	0.08197338521100855	0.5711383333333333	0.0416355	-0.006329000000000001	0.074462	0.080791
171	G	0	-999	-999	0.8231466666666667	-999	-999	1.61053	-999
172	C	0	0.9129638381631067	0.3505428796642076	0.8892676666666667	0.490679	-0.047553999999999985	0.784448	0.832002
173	G	0	0.2830294982479995	0.2535558734288366	0.4517063333333333	0.42391466666666666	0.123469	0.272825	0.149356
174	U	0	0.6846798513374206	0.4606003538273556	0.25914733333333334	0.209654	0.007460000000000022	0.297846	0.290386
175	G	0	0.3142501129108771	-0.30963500678275574	0.2796976666666667	0.31093766666666667	0.01755100000000001	0.206771	0.18922
176	G	0	0.5419074892027007	-0.4940049284647178	0.46158133333333334	0.5121463333333334	-0.11873100000000003	0.334476	0.453207
177	C	0	0.5092424493020926	-0.4795606303313935	0.42334966666666674	0.47240066666666664	-0.05051499999999998	0.843497	0.894012
178	G	0	-3.415109873706684	0.02661947651249665	0.3361443333333334	0.33213933333333334	0.022093	0.092076	0.069983
179	C	0	0.555561809440213	0.38332558492783	0.10175066666666666	0.060356999999999994	0.040436999999999994	0.07286	0.032423
180	G	0	0.3736835109993204	0.2491418078610131	0.090875	0.06354599999999999	0.061651	0.140316	0.078665
181	G	0	-0.5701863110725884	-0.1293706749048716	0.10949033333333331	0.12183566666666668	-0.020100999999999994	0.059449	0.07955
182	G	0	0.45402865427755157	-0.31180387761651335	0.08800599999999999	0.11947333333333332	-0.07858600000000002	0.128706	0.207292
183	G	0	0.4793942686616953	-0.48635663762133485	0.3456856666666666	0.395449	0.004284999999999997	0.075863	0.071578
184	G	0	0.41602850495072496	-0.41217616684680375	0.39846266666666663	0.4404506666666667	-0.07498899999999997	0.832488	0.907477
185	C	0	0.27482592436169473	-0.33435440999506955	0.4124073333333333	0.4462383333333333	-0.05526000000000003	0.287037	0.342297
186	G	0	0.2865024910545002	0.23400741446240222	0.21330933333333332	0.18756666666666666	0.02875599999999999	0.117697	0.088941
187	U	0	0.6823378598275269	0.5155535620492495	0.17407699999999995	0.11882366666666666	0.10373199999999999	0.235194	0.131462
188	C	0	-0.05793501200357154	-0.23866331998368198	1.3022756666666666	1.3260766666666666	0.033271999999999996	0.16934	0.136068
189	A	-0.32608133333333345	0.9154268681512876	-3.122565073291006	1.7976850000000002	2.1237663333333336	-0.20840700000000023	3.502293	3.7107
190	U	-0.4044393333333334	0.9281116362490727	-3.8701385958346113	2.0553643333333333	2.459803666666667	-0.8031090000000001	1.721422	2.524531
191	C	-0.3400126666666667	0.9336733636917874	-3.255476785352686	1.0013603333333334	1.341373	-0.20180199999999993	0.942378	1.14418
192	C	0	0.5903763379698592	-0.3897560211312739	0.49347399999999997	0.5331119999999999	-0.015127000000000002	0.340281	0.355408
193	G	0	0.6424067469916868	0.3966409253690955	0.227521	0.18473166666666666	0.09801499999999999	0.197763	0.099748
194	U	0	0.7590543991297214	0.553066759050723	0.12450266666666665	0.06531733333333332	0.04548000000000001	0.144519	0.099039
195	C	0	0.2810093486562103	0.1546178374918375	0.07659666666666667	0.05917533333333334	0.034061	0.031226	-0.002835
196	A	0	0.8496711014550025	-0.9579397564880267	0.2865703333333333	0.3857633333333333	-0.027277000000000003	0.054045	0.081322
197	G	-0.24671566666666664	0.9255637735108376	-2.3653779194710807	0.5894203333333333	0.8361359999999999	-0.30436299999999994	0.77444	1.078803
198	C	-0.49413900000000005	0.9346790493413115	-4.7259171478776345	2.1376993333333334	2.6318383333333335	-0.40850699999999995	0.939776	1.348283
199	U	-0.528515	0.9358989396152653	-5.053880947501909	2.347939666666667	2.876454666666667	-0.7695470000000002	4.698882	5.468429
200	C	-0.430985	0.9230871924377831	-4.123397197869736	2.15845	2.5894350000000004	-0.4074909999999998	1.405161	1.812652
201	C	-0.17663599999999993	0.8799274644216688	-1.6967837329338828	0.6488696666666667	0.8255056666666666	-0.11591699999999999	0.371307	0.487224
202	C	0	0.6761859989302814	-0.7644968311569293	0.44303299999999995	0.52195	-0.006500000000000006	0.170141	0.176641
203	U	0	0.3471732884765043	-0.3685125355454958	0.326737	0.36414833333333335	-0.11433400000000005	0.787651	0.901985
204	C	0	0.3530665262288927	-0.3588321208564074	0.2769623333333333	0.313359	0.008600000000000002	0.022419	0.013819
205	U	0	-0.11721804126882307	0.07922890496242672	0.04276866666666667	0.03324933333333333	-0.0034560000000000007	0.020817	0.024273
206	A	0	0.8053752699090688	0.7450054675132465	0.25594466666666665	0.17664100000000002	0.023414000000000004	0.08507	0.061656
207	G	0	0.5607947972809982	0.4539506340130046	0.8294183333333334	0.780622	0.21795299999999995	0.661947	0.443994
208	U	0	0.5111319052667718	0.39520985223831695	0.8066663333333334	0.7640270000000001	-0.094978	1.741238	1.836216
209	U	0	0.41208963031030177	-0.2845530650439781	0.6012966666666667	0.6299076666666666	0.0049429999999999995	0.016814	0.011871
210	A	0	0.564318518658068	0.16587243262478207	0.051909666666666666	0.03330866666666667	0.004201999999999997	0.045838	0.041636
211	C	0	0.6095805745733796	0.3372482102792754	0.10648799999999999	0.069924	0.04665799999999999	0.093077	0.046419
212	G	0	0.7169032242550899	0.4792329259900914	0.09774733333333334	0.046301	0.05883199999999998	0.180549	0.121717
213	C	0	0.6936017804851959	0.44332889122011554	0.082468	0.034785	0.048849000000000004	0.019616	-0.029233
214	A	0	0.647082212206032	0.284425710940985	0.04904033333333333	0.018013	0.035368000000000004	0.047239	0.011871
215	G	0	-0.6330708212181699	-0.1434397138616804	0.15886433333333336	0.17268433333333333	0.008864999999999998	0.080266	0.071401
216	G	0	-1.1687517026324228	-0.11145045914501193	0.15566166666666667	0.16612866666666667	-0.08569299999999996	0.349088	0.434781
217	C	0	-0.09189593371797122	0.17972840069323082	0.16840566666666668	0.1483523333333333	0.045426999999999995	0.037631	-0.007796
218	A	0	0.8316320350014447	0.5680230633486145	0.07799766666666667	0.01724466666666667	0.100426	0.118498	0.018072
219	G	0	0.830936294189204	0.5973250807419322	0.09908166666666667	0.035257333333333335	0.036406	0.077864	0.041458
220	U	0	0.5538376797738658	0.2842349011902145	0.08433600000000001	0.05332866666666667	0.054641	0.100883	0.046242
221	G	0	0.5761950942007676	0.2947548787826928	0.069257	0.037147	0.0019749999999999907	0.074261	0.072286
222	C	0	0.1932609189516462	0.143420485284124	0.05044166666666666	0.034194	0.039714000000000006	0.032627	-0.007087
223	G	0	0.5436591464615731	0.25704451170542314	0.22558633333333333	0.197429	0.007053999999999998	0.044437	0.037383
224	U	-0.12102933333333325	0.8011323871901592	-1.166269022541733	1.503642	1.6246713333333334	0.03770399999999996	0.599695	0.561991
225	G	-0.19214433333333317	0.831733190001058	-1.8447407938438136	2.287089	2.479233333333333	-0.4078459999999997	3.866794	4.27464
226	U	-0.17841399999999982	0.8168404431079797	-1.7137467197773764	2.3829683333333334	2.561382333333333	-0.20629099999999978	2.394778	2.601069
227	C	0	0.1814722349160851	-0.31210599305523234	1.1386070000000001	1.1701059999999999	0.07889500000000005	0.887333	0.808438
228	C	0	0.25045955291554967	0.24468640018052285	0.4343586666666667	0.4074966666666667	0.032899	0.13371	0.100811
229	G	0	-0.09511132499050068	0.14662926925958067	0.14231733333333332	0.12573333333333334	-0.031208000000000014	0.282033	0.313241
230	C	0	-0.2651329292996498	-0.1759187136053266	0.14104966666666666	0.158274	0.048061000000000006	0.011209	-0.036852
231	G	0	-5.074948439075243	-0.03653855099252738	0.05024133333333333	0.05285633333333334	-0.068526	0.129907	0.198433
232	C	0	-0.34813218225974696	-0.12129624228476804	0.06338566666666666	0.07488466666666667	0.01262	0.009608	-0.003012
233	A	0	0.8144207657972403	0.5648270000232093	0.089474	0.029056	0.021409	0.050642	0.029233
234	C	0	0.8251748196869488	0.6031097963527904	0.09921533333333332	0.034784666666666665	0.147225	0.208172	0.060947
235	C	0	0.8835802875148011	0.9032694351272963	0.130441	0.034548666666666665	0.024658	0.038832	0.014174
236	A	0	0.8565345678718275	0.5311363583621709	0.07673	0.019843333333333334	0.11579400000000001	0.144319	0.028525
237	A	0	0.8419723591037785	0.5437743241882013	0.07746399999999999	0.019252666666666664	0.030208	0.047039	0.016831
238	C	0	0.7516369794789446	0.37961115511283156	0.061851333333333335	0.020847	0.028632	0.041034	0.012402
239	C	0	0.8420101927725989	-0.8966834661656816	0.3455523333333333	0.43832466666666664	0.06417300000000001	0.097481	0.033308
240	A	0	0.8619148531125262	-0.9839216842179384	0.33741233333333337	0.43932866666666665	-0.37112199999999995	0.898142	1.269264
241	C	0	0.8957689422146605	-1.283906414054238	0.38398400000000005	0.5173436666666666	0.0011999999999999997	0.016614	0.015414
242	A	0	-1.243966771632822	0.03235330952314902	0.09768066666666665	0.09307466666666665	-0.030157000000000017	0.237196	0.267353
243	C	0	0.4824112353695187	0.21035336569189036	0.11923166666666667	0.09596833333333332	0.042775	0.039232	-0.003543
244	G	0	0.5063870032206961	0.28679175185053885	0.08667133333333334	0.055395999999999994	0.05717200000000001	0.081267	0.024095
245	G	0	0.3597340110753191	0.21994155566810628	0.09507833333333333	0.07081	-0.0061209999999999876	0.139515	0.145636
246	G	0	0.19573597058742598	0.2121437971866199	0.109557	0.086106	0.021753999999999996	0.064453	0.042699
247	G	0	0.6284053989418169	0.41055095620026244	0.07826466666666666	0.03401733333333334	0.05471999999999999	0.124703	0.069983
248	C	0.15949833333333333	0.886355610903065	1.5101016855026068	0.19009033333333333	0.030591999999999998	0.056268	0.045638	-0.01063
249	U	0.16041566666666665	0.9084482944635051	1.5188534927379453	0.18882266666666667	0.028406999999999998	0.36750700000000003	0.39993	0.032423
250	C	0.23576566666666665	0.9362699349783026	2.237729228765673	0.30752066666666666	0.071755	0.057471999999999995	0.1209	0.063428
251	A	0.11326333333333331	0.9031554686297097	1.0689972441589837	0.17421066666666665	0.06094733333333333	0.28231799999999996	0.401732	0.119414
252	U	0.14115899999999998	0.9471812636813806	1.3351355043711157	0.200866	0.059707	0.0	0.0	0.0
253	U	0	-999	-999	-999	-999	-999	-999	-999
254	C	0	-999	-999	-999	-999	-999	-999	-999
255	U	0	-999	-999	-999	-999	-999	-999	-999
256	C	0	-999	-999	-999	-999	-999	-999	-999
257	A	0	-999	-999	-999	-999	-999	-999	-999
258	G	0	-999	-999	-999	-999	-999	-999	-999
259	C	0	-999	-999	-999	-999	-999	-999	-999
260	G	0	-999	-999	-999	-999	-999	-999	-999
261	C	0	-999	-999	-999	-999	-999	-999	-999
262	G	0	-999	-999	-999	-999	-999	-999	-999
263	G	0	-999	-999	-999	-999	-999	-999	-999
264	C	0	-999	-999	-999	-999	-999	-999	-999
265	U	0	-999	-999	-999	-999	-999	-999	-999
266	G	0	-999	-999	-999	-999	-999	-999	-999
267	U	0	-999	-999	-999	-999	-999	-999	-999
