# Supplementary material for: A disease-linked lncRNA mutation in RNase MRP inhibits ribosome synthesis
Source: Nat Commun. 2022 Feb 3;13:649. doi: 10.1038/s41467-022-28295-8 (PMC8814244; doi:10.1038/s41467-022-28295-8)
Supplement: Supplementary file 4 — Source Data [file 41467_2022_28295_MOESM4_ESM.zip › SourceData/RMRP-SHAPE-MaP/70AG3vsWT2]

Nuc	Seq	DeltaSHAPE	Z-factor	Std_Score	Smoothed_Data1	Smoothed_Data2	Unsmoothed_Diff	Data1	Data2
1	G	0	-999	-999	-999	-999	-999	-999	-999
2	U	0	-999	-999	-999	-999	-999	-999	-999
3	U	0	-999	-999	-999	-999	-999	-999	-999
4	C	0	-999	-999	-999	-999	-999	-999	-999
5	G	0	-999	-999	-999	-999	-999	-999	-999
6	U	0	-999	-999	-999	-999	-999	-999	-999
7	G	0	-999	-999	-999	-999	-999	-999	-999
8	C	0	-999	-999	-999	-999	-999	-999	-999
9	U	0	-999	-999	-999	-999	-999	-999	-999
10	G	0	-999	-999	-999	-999	-999	-999	-999
11	A	0	-999	-999	-999	-999	-999	-999	-999
12	A	0	-999	-999	-999	-999	-999	-999	-999
13	G	0	-999	-999	-999	-999	-999	-999	-999
14	G	0	-999	-999	-999	-999	-999	-999	-999
15	C	0	0.2449055174757948	-0.02894978184639326	0.0137435	0.0037189999999999996	0.001181	0.001388	0.000207
16	C	0	0.2721498759088814	-0.0035197847363879985	0.010458	-0.007919333333333334	0.018868000000000003	0.026099	0.007231
17	U	0	0.346535782276604	0.011247951478660636	0.04636666666666667	0.02313866666666667	0.035083	0.003887	-0.031196
18	G	0	0.693610958927856	0.09029471544667668	0.06413566666666666	0.014943666666666668	0.015732999999999997	0.109114	0.093381
19	U	0	0.7735015951661843	0.09871674972709787	0.14733633333333335	0.095378	0.09676000000000001	0.079406	-0.017354
20	A	0	0.8769920364149281	0.3849218100839477	0.22998166666666667	0.08401533333333333	0.04338200000000003	0.253489	0.210107
21	U	0	0.7364758014279439	0.1550821706215613	0.16936266666666666	0.09889033333333332	0.297757	0.35705	0.059293
22	C	0	0.6875464587523794	0.121338218114237	0.08810566666666665	0.028717000000000003	-0.129722	-0.102451	0.027271
23	C	0	0.6003160335175941	-0.1459870343437148	-0.020360666666666666	0.008057333333333333	0.010131	0.009718	-0.000413
24	U	0	0.6199376159151662	0.01398392020019522	0.020545666666666667	-0.0035809999999999995	0.034337	0.031651	-0.002686
25	A	0	0.7924717640610887	0.0915865879179354	0.04803233333333334	-0.0015839999999999997	0.027912	0.020268	-0.007644
26	G	0	0.9046495583116262	0.565954446692668	0.1552953333333333	-0.05013366666666667	0.0866	0.092178	0.005578
27	G	0	0.8971092246862276	0.5286251167768936	0.14613299999999999	-0.04703466666666667	0.501775	0.35344	-0.148335
28	C	0	0.9018567808236522	0.5492453498825542	0.15214866666666668	-0.047792	-0.008872	-0.007219	0.001653
29	U	0	0.7347096117790646	0.06481854379036954	0.039240333333333335	-0.0015836666666666666	0.106919	0.110225	0.003306
30	A	0	0.7824771507756385	0.09912876875563753	0.07116933333333333	0.019075666666666664	0.024425000000000002	0.014715	-0.00971
31	C	0	-0.009830671072191377	-0.027631016507508186	0.027949333333333336	0.017491666666666666	0.024937	0.088568	0.063631
32	A	0	-0.3589945659881095	-0.08414663153060185	0.046366333333333336	0.054472	-0.017989	-0.019435	-0.001446
33	C	0	0.8338781514579651	-0.25089763319193487	-0.032577	0.030300333333333332	-0.031265	0.069966	0.101231
34	A	0	0.8933306794709028	-0.371953086042712	-0.06524633333333334	0.037393333333333334	-0.139378	-0.148262	-0.008884
35	C	0	0.8768940963036796	-0.34918751247810326	-0.06885566666666668	0.026306333333333334	-0.137276	-0.117443	0.019833
36	U	-1.7686326666666663	0.9868337667585885	-5.444028091564469	-1.6339326666666665	0.13470000000000001	-0.008832	0.059138	0.06797
37	G	-1.7299466666666665	0.9865852973614261	-5.326249509263334	-1.6038546666666667	0.126092	-5.159789999999999	-4.843493	0.316297
38	A	-1.7154116666666663	0.9864716321073996	-5.281998056703054	-1.6237523333333332	0.09165933333333331	-0.021218	-0.027209	-0.005991
39	G	0	0.4171892973749467	-0.11917129343205692	-0.027116333333333336	-0.007506333333333331	0.034773	-0.000555	-0.035328
40	G	0	0.7356491790771682	-0.19000304745911506	-0.04914266666666667	-0.006266999999999999	-0.072385	-0.053585	0.0188
41	A	0	0.9257329273885335	-0.4929273528780132	-0.12660533333333335	0.015770000000000003	-0.091015	-0.093288	-0.002273
42	C	0	0.9346599395475312	-1.4165004797559466	0.6688436666666666	1.1145793333333331	-0.263726	-0.232943	0.030783
43	U	0	0.9316438735699811	-1.4535172435121395	1.0492153333333334	1.5071096666666666	-0.9824660000000001	2.332762	3.315228
44	C	0	0.8903770976301018	-0.9665554040867226	1.4196846666666667	1.7176296666666666	-0.12749100000000002	1.047827	1.175318
45	U	0	-3.675128999788442	-0.0745301479974929	0.6959603333333334	0.7009073333333333	0.21612200000000004	0.878465	0.662343
46	G	0	-0.869403281996703	-0.02239553333451227	0.42164833333333335	0.409471	-0.10347199999999998	0.161589	0.265061
47	U	0	0.9013920481634095	-0.8189663317280662	-0.07496366666666665	0.1745036666666667	-0.07611800000000002	0.224891	0.301009
48	U	-0.38840633333333335	0.9454986458069792	-1.2419627243852907	-0.29578299999999996	0.09262333333333334	-0.568812	-0.611371	-0.042559
49	C	-0.43573966666666664	0.9565504949810516	-1.3860679018548416	-0.4446923333333333	-0.008952666666666666	-0.520289	-0.500869	0.01942
50	C	-0.391751	0.8731783511204988	-1.2521454803763432	0.037759666666666636	0.42951066666666665	-0.218118	-0.221837	-0.003719
51	U	0	0.7330641376320542	-0.6461558088366578	0.41461466666666663	0.60732	-0.43684600000000007	0.835985	1.272831
52	C	0	0.5532072878727766	-0.4123999589527573	0.49291	0.608835	0.07684800000000003	0.629696	0.552848
53	C	0	0.5236597381211046	0.07369927905822903	0.2524706666666667	0.20872966666666667	0.012223	0.013049	0.000826
54	C	0	0.6964359306757616	0.16642994593469185	0.5789796666666667	0.5047799999999999	0.04215200000000001	0.114667	0.072515
55	C	0	0.43502190354739867	-0.23314834055853745	1.4907613333333334	1.5478086666666666	0.16822400000000015	1.609223	1.440999
56	U	0	-2.521991012310724	-0.09176796873339295	2.690274333333333	2.7008833333333335	-0.38151800000000025	2.748394	3.129912
57	U	0	0.7872334867785987	0.5520320598637609	4.6460886666666665	4.445232666666667	0.18146700000000004	3.713206	3.531739
58	U	0	0.8963184348612634	1.0167184862930045	4.135965	3.7824763333333333	0.802619	7.476666	6.674047
59	C	0	0.8787570220662955	0.7347614841959259	3.007899	2.747023	0.07638000000000011	1.218023	1.141643
60	C	0	-0.18769600867741887	-0.004813686858033495	0.525487	0.5075346666666666	-0.09637099999999998	0.329008	0.425379
61	G	0	0.18622095306717967	-0.13278923270292947	0.09587966666666668	0.11996266666666666	0.073848	0.02943	-0.044418
62	C	0	-5.4859130893639065	-0.06781606451764399	-0.021748666666666666	-0.019007	-0.049726	-0.070799	-0.021073
63	C	0	0.6217777739200938	-0.14903049509886399	-0.03664866666666667	-0.007231000000000001	-0.032347	-0.023877	0.00847
64	U	0	0.29247904654439427	-0.1023657882285656	-0.008236666666666668	0.005853333333333333	-0.00618	-0.01527	-0.00909
65	A	0	0.724278483808525	0.20420985823635682	0.023322	-0.063287	-0.0037430000000000015	0.014437	0.01818
66	G	0	0.627560011562318	0.14467412343756325	0.023599666666666668	-0.04345399999999999	0.26975	0.070799	-0.198951
67	G	0	0.6630243300300294	0.17350429235821446	0.03100366666666667	-0.04551966666666666	-0.064846	-0.014437	0.050409
68	G	0	0.09621404429953595	-0.11432956243411867	0.011661333333333334	0.029681000000000003	0.024666	0.036649	0.011983
69	G	-1.3108816666666667	0.9826316086691329	-4.050416350187051	-0.004719666666666666	1.306162	-0.013879	0.012772	0.026651
70	G	-1.3210790000000001	0.9830473168571645	-4.081461882504999	-0.017121	1.303958	-3.943432	-0.06358	3.879852
71	A	-1.241095	0.982447079342457	-3.8379525476868737	0.05404833333333334	1.2951433333333333	-0.005926	-0.000555	0.005371
72	A	0	0.9105356423246952	0.38189966065786096	0.1679746666666667	0.023000999999999997	0.226073	0.22628	0.000207
73	G	0.49874933333333327	0.9409511050085441	1.4589610387439613	1.4600356666666665	0.9612863333333334	0.21477399999999996	0.278199	0.063425
74	U	0.4754086666666666	0.9255852942489813	1.3879009490483774	1.36721	0.8918013333333334	1.0554009999999998	3.875628	2.820227
75	C	0.41220433333333323	0.91286722492707	1.1954768996432084	1.281418	0.8692136666666666	0.156051	-0.052197	-0.208248
76	C	0	0.6769101712808836	0.16618841753865116	0.002776333333333334	-0.071344	0.025161000000000003	0.020823	-0.004338
77	C	0	-0.40386791068173844	-0.02406086147695972	0.010735333333333333	-0.000895	0.041149000000000005	0.039703	-0.001446
78	C	0	0.4725242132891896	0.035186662966894745	0.027579000000000003	-0.003512	-0.031419	-0.02832	0.003099
79	G	0	0.4686499615024269	0.03311033062110107	0.031373333333333336	0.0009643333333333332	0.083543	0.071354	-0.012189
80	G	0	0.8698358566304865	0.31362323646790374	0.09810033333333334	-0.024447	0.039103	0.051086	0.011983
81	A	0	-6.8236455717078055	-0.050770045743305646	-0.03942566666666667	-0.04228300000000001	0.24499600000000002	0.171861	-0.073135
82	C	0	0.6620304612490544	-0.30185200615493596	0.133454	0.21306799999999995	-0.275527	-0.341224	-0.065697
83	C	0	-524.6701705165315	-0.059640632759230615	0.766204	0.7662603333333333	-0.2083109999999999	0.569725	0.778036
84	U	0	0.6752629785263456	0.20594419449195867	1.087993	1.0008143333333333	0.4836689999999999	2.070111	1.586442
85	C	0	0.8508421120176868	0.49916981553707857	0.9939643333333333	0.8104716666666666	-0.013822000000000001	0.624143	0.637965
86	G	0	0.4611195519857223	0.07686045953581808	0.37278300000000003	0.32800366666666664	0.08063099999999998	0.287639	0.207008
87	G	0	0.8871808434406053	0.6843216276060026	0.329563	0.08525466666666666	0.067529	0.206567	0.139038
88	G	0	0.8942769192441339	0.6520055341458589	0.26709299999999997	0.03339933333333333	0.584765	0.494483	-0.090282
89	C	0	0.8925218434312999	0.6015768406330637	0.21286000000000002	-0.004269666666666667	0.048787	0.100229	0.051442
90	A	0	0.8899991244627934	0.3791839884401953	0.19758966666666666	0.053508	0.017837	0.043868	0.026031
91	G	0	0.8774978802473665	0.3248177731768236	0.15983033333333335	0.033606	0.36562100000000003	0.448672	0.083051
92	A	0	0.8497102170882151	0.26429562828999903	0.15103833333333336	0.04469333333333333	-0.004784999999999999	-0.013049	-0.008264
93	G	0	0.45789541292367475	-0.12608834195059535	-0.003701666666666666	0.018180333333333333	-0.041801	0.017492	0.059293
94	A	0	0.8004194674424281	-0.26623265669012075	0.03331733333333333	0.10123166666666666	-0.01906	-0.015548	0.003512
95	G	0	0.7014895908802318	-0.19990875617235654	0.03340966666666667	0.07953899999999998	-0.142882	0.098008	0.24089
96	U	0	0.31347867469519075	-0.1427192972208137	0.06644933333333333	0.09379399999999999	0.023554	0.017769	-0.005785
97	G	0	-0.2766125349764543	-0.10319185593603189	0.009810000000000004	0.024171333333333333	0.03729400000000001	0.083571	0.046277
98	C	0	0.4585126284369794	-0.15670561803690772	-0.003979666666666665	0.027959	-0.103932	-0.07191	0.032022
99	C	0	0.7001794076501155	-0.17502219795344245	-0.015918333333333333	0.022036666666666666	-0.029178	-0.0236	0.005578
100	A	0	-17.432206739799163	-0.06113141096840503	0.006478333333333333	0.007024333333333334	0.019244999999999998	0.047755	0.02851
101	C	0	0.666181758430711	0.04614880470651508	0.04756966666666667	0.012878	0.008295	-0.00472	-0.013015
102	G	0	0.7371904276106381	0.12964050302183133	0.055436000000000006	-0.006679666666666667	0.07653499999999999	0.099674	0.023139
103	U	0	0.92842002278786	0.9447968100081835	0.2833813333333333	-0.046483666666666666	0.101517	0.071354	-0.030163
104	G	0	0.9263452988437539	0.8891509001758743	0.259319	-0.052268333333333326	0.811543	0.679116	-0.132427
105	C	0.40559133333333336	0.9419770608714864	1.175343782630403	0.7762916666666667	0.37070033333333335	0.021702	0.027487	0.005785
106	A	0.393314	0.9294175183188929	1.137965741105343	2.1454453333333334	1.7521313333333335	0.383529	1.622272	1.238743
107	U	0.4394113333333333	0.9324462770918335	1.2783079467575904	2.472787	2.0333756666666667	0.7747109999999999	4.786577	4.011866
108	A	0.39233633333333334	0.9252119376840301	1.1349892588129613	2.2896346666666667	1.8972983333333335	0.15999399999999997	1.009512	0.849518
109	C	0	0.8579697088989683	0.40086572869820214	0.7090093333333334	0.557806	0.24230400000000007	1.072815	0.830511
110	G	0	0.8195605934143986	0.25429148153299314	0.37824333333333343	0.2751843333333333	0.051311999999999997	0.044701	-0.006611
111	C	0	0.13371590410519352	-0.006827100041833546	0.015363	-0.001928	0.015561	0.017214	0.001653
112	A	0	-7.282569137135118	-0.06324326219596936	1.4456028966473392e-19	0.0012396666666666667	-0.015	-0.015826	-0.000826
113	C	0	0.5575253414330694	0.02944478202236856	0.07376066666666667	0.04455566666666667	-0.00428	-0.001388	0.002892
114	G	0	0.8830796883913978	0.32092997786072597	0.26598266666666665	0.14103533333333332	0.10689500000000002	0.238496	0.131601
115	U	0	0.9141698417755537	0.49698997102155335	0.45644599999999996	0.2736693333333333	0.272227	0.56084	0.288613
116	A	0	0.9027711996032507	0.4038117662347804	0.40304599999999996	0.250875	0.16920800000000003	0.570002	0.400794
117	G	0	0.6556983466061461	0.06857441183131895	0.19314733333333334	0.15108966666666665	0.015078000000000008	0.078296	0.063218
118	A	0	0.2082459799843418	-0.11235674225805665	0.015270333333333335	0.032642	-0.058113	-0.068856	-0.010743
119	C	0	-0.08048468192422487	-0.10473946435603938	0.064876	0.07974566666666666	-0.009079999999999998	0.036371	0.045451
120	A	0	-2.2342621951228767	-0.07679625265446127	0.28911966666666666	0.294811	0.02258400000000002	0.227113	0.204529
121	U	0	-0.7497407456018819	-0.01187484055404174	1.4155200000000001	1.3998869999999999	-0.030577999999999994	0.603875	0.634453
122	U	0	0.11252634600594646	0.035919366756563716	1.3189000000000002	1.2875683333333334	0.05489299999999986	3.415572	3.360679
123	C	0	0.3355817512005659	0.058705236825041404	1.1089086666666668	1.0700926666666668	0.06967999999999999	-0.062747	-0.132427
124	C	0	-0.8939855713922638	-0.034005133547552205	-0.045626	-0.05398999999999999	-0.008125	-0.026099	-0.017974
125	C	0	0.6391525245480268	-0.16039958174105678	-0.05312266666666667	-0.019970666666666668	-0.036462999999999995	-0.048032	-0.011569
126	C	0	0.1916242015974351	0.0039310618339038605	-0.01980533333333333	-0.04063	-0.05486799999999999	-0.085237	-0.030369
127	G	0	0.6895881059470448	0.15348077646630104	-0.08134966666666667	-0.151296	0.153805	0.073853	-0.079952
128	C	0	0.8327103710599254	0.5379371527519677	2.032166333333333	1.8359400000000001	0.110902	-0.232665	-0.343567
129	U	0.756944333333334	0.9327575361895755	2.2450294112105285	8.495988333333335	7.739044	0.3239719999999995	6.255311	5.931339
130	U	0.7201000000000007	0.9303147007566325	2.1328577381031915	8.670903666666666	7.950803666666666	1.8359590000000026	19.465319	17.62936
131	C	0.5728346666666676	0.9230672851534599	1.6845120269388414	6.548040333333334	5.975205666666667	0.0003689999999999527	0.292081	0.291712
132	C	0	0.7000931946312178	-0.2283472025683371	0.042386666666666656	0.09785700000000001	-0.11782400000000001	-0.113279	0.004545
133	C	0	0.6414616484594602	-0.16657174856760476	0.0013880000000000003	0.036567333333333334	-0.048956	-0.051642	-0.002686
134	A	0	-0.3970348399077068	-0.08398324467445681	0.14076533333333333	0.14881733333333333	0.06124200000000002	0.169085	0.107843
135	C	0	0.7342430423144267	0.3469947481292329	3.5432883333333334	3.4097796666666667	-0.03644200000000003	0.304853	0.341295
136	U	0	0.8682606393377889	0.8160073743581429	4.316988666666666	4.029426333333333	0.3757260000000002	10.155927	9.780201
137	C	0	0.8780242014802788	0.9093682476797367	4.272935666666666	3.9547076666666663	0.5234030000000001	2.490186	1.966783
138	C	0	0.9018465635027242	0.6327380630230641	1.0588403333333334	0.8314753333333332	0.05555499999999999	0.172694	0.117139
139	A	0	0.8832311841054016	0.43013531692761614	0.49253966666666665	0.3317223333333333	0.10313700000000003	0.513641	0.410504
140	A	0	0.9330075127988285	0.8827980944648927	1.2196886666666666	0.9101880000000001	0.32376	0.791284	0.467524
141	A	0	0.9307990030910602	0.9770804290621364	2.110091666666667	1.7696226666666668	0.5016049999999999	2.354141	1.852536
142	G	0	0.8322642993854732	0.5253269348981887	2.5415499999999995	2.3494656666666667	0.19604199999999983	3.18485	2.988808
143	U	0	-0.6038756555572777	-0.0033462496283086546	1.7512833333333335	1.732849	-0.121394	2.085659	2.207053
144	C	0	0.466034918539752	-0.20080180234259035	0.6848543333333333	0.7312770000000001	-0.019345	-0.016659	0.002686
145	C	0	0.555134061790505	0.09522981036241206	0.010458	-0.040354999999999995	0.0014709999999999984	-0.014437	-0.015908
146	G	0	0.3221528625451705	0.04457988495744518	-0.0034240000000000013	-0.03760033333333333	0.170313	0.06247	-0.107843
147	C	0	0.42113764999641035	0.06337952166606091	0.005367999999999998	-0.03498333333333333	-0.069255	-0.058305	0.01095
148	C	0	-1.0230043511903517	-0.07775120316149543	0.030355999999999998	0.036361000000000004	0.019996	0.011939	-0.008057
149	A	0	0.680643658055643	0.04608487071932788	0.08569966666666667	0.05102900000000001	0.031243999999999994	0.137434	0.10619
150	A	0	0.8404444377697442	0.1645870233833909	0.1985153333333333	0.124921	0.052772	0.107726	0.054954
151	G	0	0.8399832716802846	0.14398708678159922	0.15834933333333331	0.09152133333333334	0.13676699999999997	0.350386	0.213619
152	A	0	0.8128875019400026	0.10936125118116909	0.12493933333333333	0.06948466666666667	0.010945	0.016936	0.005991
153	A	0	-0.383866755920248	-0.08920147581916407	-0.015826000000000003	-0.00606	0.018652	0.007496	-0.011156
154	G	0	0.220933881456564	-0.11470504775569428	-0.027302000000000003	-0.009158999999999999	-0.058895	-0.07191	-0.013015
155	C	0	0.5256309388175537	-0.16149660777517358	-0.005553000000000002	0.027959333333333333	-0.014186	-0.017492	-0.003306
156	G	0	0.4552946707997403	-0.13995288374347567	0.12651300000000001	0.152949	-0.027455999999999994	0.072743	0.100199
157	U	0	0.5710107903690894	0.07650831519369193	0.830895	0.7862313333333333	-0.03766599999999998	0.324288	0.361954
158	A	0	0.6674782638266046	0.19323756824480243	1.497147	1.414142	0.1991130000000001	2.095654	1.896541
159	U	0	0.32095649898619427	-0.22203194538951254	2.334427666666667	2.3878236666666663	0.08756800000000031	2.071499	1.983931
160	C	0	0.08837432375311094	-0.1774253040115258	1.961645	2.000389333333333	-0.44686899999999996	2.83613	3.282999
161	C	0	0.5752879793683874	-0.2653345363939195	1.2731813333333333	1.3408006666666665	0.24306800000000006	0.977306	0.734238
162	C	0	0.7278826915466673	0.2252969109310034	0.29689366666666667	0.2033583333333333	0.0009429999999999994	0.006108	0.005165
163	G	0	-1.6337654775295474	-0.03276907646193309	-0.031929	-0.040699	0.036595	-0.092733	-0.129328
164	C	0	-1.2380634847674288	-0.027814699867522188	-0.029337666666666665	-0.039735	-0.011228	-0.009162	0.002066
165	U	0	-0.8343173580970273	-0.07929881158150294	0.0065710000000000005	0.013084333333333331	0.005825	0.013882	0.008057
166	G	0	-1.1334767150249117	-0.04214200194861459	0.02896766666666667	0.023276333333333333	-0.014137	0.014993	0.02913
167	A	0	-0.42357690433290607	-0.02033848266739413	0.026006333333333336	0.013153333333333331	0.025386000000000006	0.058028	0.032642
168	G	0	-0.8716723859742299	-0.030489779077449906	0.019435333333333332	0.009916666666666666	0.027309999999999997	0.004998	-0.022312
169	C	0	-0.11757428551915994	-0.005893460863861817	0.025173	0.007575333333333333	-0.02414	-0.00472	0.01942
170	G	1.1390886666666666	0.9607964105943835	3.4084585022101734	-0.243031	-1.3821196666666669	0.049623	0.075241	0.025618
171	G	1.258974	0.9633042257239768	3.773446471984743	0.03896233333333332	-1.220011666666667	3.391783	-0.799614	-4.191397
172	C	1.278119	0.9639486844720127	3.8317329569704026	0.06237699999999999	-1.215742	0.33551600000000004	0.84126	0.505744
173	G	0	0.8984139384040892	0.4691786865951235	0.404064	0.2304223333333333	0.107058	0.145485	0.038427
174	U	0	0.8012568551881151	0.16398421721848308	0.16168133333333334	0.088285	0.078351	0.225447	0.147096
175	G	0	0.7260500708432057	0.20773028683242636	0.12068266666666666	0.03291733333333333	0.034780000000000005	0.114112	0.079332
176	G	0	0.594495824854185	0.13604912411845257	0.3900893333333333	0.32586866666666664	0.15016500000000002	0.022489	-0.127676
177	C	0	0.5385656595939026	0.12239566596580936	0.3539956666666666	0.29425966666666664	0.007716999999999974	1.033667	1.02595
178	G	0	0.32920773848817	0.02990449783500025	0.37306066666666665	0.3437046666666666	0.021326	0.005831	-0.015495
179	C	0	0.09322330008561763	0.011475272321992898	0.038315	0.015012333333333334	0.05902500000000001	0.079684	0.020659
180	G	0	-1.028022795331517	-0.030696803416913193	0.045811333333333336	0.03636066666666667	-0.010442999999999997	0.02943	0.039873
181	G	0	0.1695875202662832	-0.13655220452023298	0.017584	0.042903000000000004	-0.02023	0.02832	0.04855
182	G	0	0.6038691300019298	-0.1970652159803165	-0.0054603333333333335	0.039735	-0.045284000000000005	-0.004998	0.040286
183	G	0	0.5016121849332006	-0.21289344452251788	-0.021471333333333332	0.028923	-0.070072	-0.039703	0.030369
184	G	0	0.34487012891476043	-0.16851310916266987	0.04868	0.084497	-0.035827	-0.019713	0.016114
185	C	0	-8.593046487895263	-0.06695447792840702	0.08727233333333333	0.089731	-0.0015519999999999978	0.205456	0.207008
186	G	0	0.5888402507703273	0.09913993183276544	0.10670733333333333	0.05461	0.030003000000000002	0.076074	0.046071
187	U	0	0.6186814346655309	0.10733971939582156	0.095972	0.04118133333333334	0.12784099999999998	0.038592	-0.089249
188	C	0	0.13480169377082096	-0.16084103070020644	1.7582246666666668	1.791521666666667	0.006527999999999978	0.17325	0.166722
189	A	0	0.8895225704339818	-0.8778008223181876	2.444004666666667	2.712797	-0.2342599999999999	5.062832	5.297092
190	U	0	0.8971493153761587	-0.969126971126919	2.7073033333333334	3.006093	-0.5786450000000003	2.095932	2.674577
191	C	0	0.8877754853545551	-0.684694810383022	1.1078906666666668	1.3132546666666667	-0.0834640000000001	0.963146	1.04661
192	C	0	0.1446902542729096	-0.00243493660459268	0.4701433333333333	0.4514096666666667	0.046017	0.264594	0.218577
193	G	0	0.7427598566009488	0.14316507837490675	0.14733633333333335	0.08077833333333333	0.093648	0.18269	0.089042
194	U	0	0.6208189962575582	0.07264386085704355	0.05950866666666666	0.01611433333333333	0.06000899999999999	-0.005275	-0.065284
195	C	0	-0.5225399030526687	-0.030217805925605974	0.010365666666666667	0.0007576666666666681	-0.023474	0.001111	0.024585
196	A	0	-0.1211756076923165	-0.10284580054506624	0.34529633333333337	0.35954400000000003	-0.007711000000000003	0.035261	0.042972
197	G	0	0.6067080753476302	-0.2069343909865938	0.741031	0.789468	-0.011557999999999957	0.999517	1.011075
198	C	0	0.8686973021148031	-0.8592701142858349	2.718871666666667	2.9815773333333335	-0.126042	1.188315	1.314357
199	U	0	0.8884963342377646	-1.0512364775287593	2.967362666666667	3.2931223333333333	-0.6505169999999998	5.968783	6.6193
200	C	0	0.8821029468440654	-0.9863424657085625	2.7180386666666667	3.0224830000000007	-0.20072	1.74499	1.94571
201	C	0	0.7937473716438577	-0.39881550891326845	0.7654633333333334	0.8769263333333334	-0.062095999999999985	0.440343	0.502439
202	C	0	0.8367907910960649	-0.603174917418574	0.309665	0.4882526666666666	-0.07157299999999998	0.111057	0.18263
203	U	0	0.8382323240565572	-0.584910093586905	0.15307400000000002	0.32566233333333333	-0.40209399999999995	0.377595	0.779689
204	C	0	0.8202496725452814	-0.5184877550253764	0.11346366666666667	0.2642346666666667	-0.044098	-0.02943	0.014668
205	U	0	0.2537061546461258	-0.10696193152968951	0.001203333333333334	0.016803	-0.006121	-0.007774	-0.001653
206	A	0	0.4215011289552557	0.027573444365651262	0.15612833333333334	0.127538	0.0034200000000000064	0.040814	0.037394
207	G	0	0.7491294342580493	0.20787033270912192	0.7890633333333333	0.7012520000000001	0.088472	0.435345	0.346873
208	U	0	0.7598683621251212	0.21165360103029437	0.7777723333333332	0.6887183333333332	0.17154199999999986	1.891031	1.719489
209	U	0	0.7399623555105748	0.1399562011132255	0.643763	0.578259	0.007148	0.006941	-0.000207
210	A	0	0.42657887010206075	-0.012763827423501675	0.03303933333333334	0.017698333333333333	0.017821999999999998	0.033317	0.015495
211	C	0	-1.4175873845616351	-0.0802415841862157	0.013974333333333337	0.020797333333333334	0.021053000000000002	0.05886	0.037807
212	G	0	0.52575098445549	-0.16619626324602915	-0.012123999999999998	0.022931999999999998	-0.059344	-0.050254	0.00909
213	C	0	0.5556813261803679	-0.1758391322341677	-0.02961533333333333	0.008608	-0.06687699999999999	-0.044978	0.021899
214	A	0	0.22905148769784722	-0.10809244679519006	-0.008051666666666665	0.007919333333333332	0.011551	0.006386	-0.005165
215	G	0	0.6409343642449281	0.1729025010185001	0.052567	-0.023758666666666668	0.007413	0.014437	0.007024
216	G	0	0.4283096559945837	0.0860182420814887	0.031466	-0.016321333333333337	0.210013	0.136878	-0.073135
217	C	0	0.7007769138525535	0.2095082605713464	0.07237233333333333	-0.015977	-0.074064	-0.056917	0.017147
218	A	0	0.38112829850628893	-0.004394564053139803	0.038129666666666666	0.020039666666666667	0.129099	0.137156	0.008057
219	G	0	0.8242005225151385	0.16150499927089074	0.08153466666666667	0.008952666666666668	-0.0007650000000000018	0.03415	0.034915
220	U	0	-4.125084701942808	-0.04959081886851956	0.018602	0.015357333333333334	0.089412	0.073298	-0.016114
221	G	0	-0.06412187687720117	-0.10647988956280191	-0.0019436666666666665	0.013497666666666666	-0.078913	-0.051642	0.027271
222	C	0	0.7407199837197898	-0.2402764727173129	-0.029708000000000002	0.02968066666666667	-0.056823	-0.027487	0.029336
223	G	0	0.4784658116224373	0.025825915382534568	0.252378	0.22436166666666668	-0.042429999999999995	-0.009995	0.032435
224	U	0	0.881662789515858	0.5641663247018132	1.843276333333333	1.6384346666666667	0.18330199999999996	0.794616	0.611314
225	G	0	0.924434044158597	1.3040347802366783	2.782452333333333	2.3345906666666667	0.47365299999999966	4.745208	4.271555
226	U	0	0.9301650472612881	1.411545361230511	2.865282666666667	2.3821076666666667	0.6866299999999996	2.807533	2.120903
227	C	0	0.9134572215882785	0.9174959826540572	1.2970586666666666	0.9761610000000002	0.289242	1.043107	0.753865
228	C	0	0.8867484211421934	0.5528053566611683	0.43793666666666664	0.23682666666666666	-0.013178999999999996	0.040536	0.053715
229	G	0	0.7334361884040719	0.18189689670802575	0.06626433333333334	-0.013015666666666668	0.32726700000000003	0.230167	-0.0971
230	C	0	0.8467341374234838	0.46187498967788154	0.06691200000000001	-0.10433066666666668	-0.076248	-0.07191	0.004338
231	G	0	0.6504707006775936	0.1064162284697844	-0.015548333333333332	-0.07003566666666666	0.262709	0.042479	-0.22023
232	C	0	0.7870533740900072	0.21121824102230563	0.021285666666666665	-0.06762533333333333	-0.022999	-0.017214	0.005785
233	A	0	0.5716071443757964	0.028751656415243854	0.041923999999999996	0.012946666666666667	0.027023000000000002	0.038592	0.011569
234	C	0	0.7227148914882044	0.07832789676554326	0.05469566666666667	0.009434333333333335	0.082908	0.104394	0.021486
235	C	0	0.8477088511922493	0.18885555305949547	0.08838333333333333	0.006817666666666667	0.025853	0.021101	-0.004752
236	A	0	0.8668292815072762	0.15662571974079498	0.06450600000000001	-0.0064733333333333335	0.135936	0.139655	0.003719
237	A	0	0.5911845689353434	0.016528086960168217	0.02757933333333333	0.002617	0.051149	0.032762	-0.018387
238	C	0	0.48610231885444255	-0.12433776849189834	-0.015177999999999997	0.006129	-0.11219799999999999	-0.089679	0.022519
239	C	0	0.9165334308085482	-0.5922442352599505	0.23784799999999998	0.41284533333333334	-0.0028719999999999996	0.011383	0.014255
240	A	0	0.9112454049596896	-0.5404851059185454	0.254229	0.4122253333333333	-0.409922	0.79184	1.201762
241	C	0	0.9230709731725535	-0.6034418164444506	0.310128	0.4888033333333333	-0.061195	-0.040536	0.020659
242	A	0	0.8455164163618302	-0.27985161078618676	0.022026333333333332	0.094414	-0.06490900000000002	0.17908	0.243989
243	C	0	0.6043005850492518	-0.16223743016639033	0.048124999999999994	0.08188066666666667	-0.091059	-0.072465	0.018594
244	G	0	0.7540998357329564	0.15936473293790984	0.047569666666666656	-0.024309333333333332	0.054701	0.03776	-0.016941
245	G	0	0.8342771970231343	0.2700354795841382	0.07848066666666666	-0.029749666666666664	0.25199499999999997	0.177414	-0.074581
246	G	0	0.5351812367177053	-0.20649294202744425	-0.02267433333333334	0.025617666666666664	0.017995	0.020268	0.002273
247	G	0	0.8778306072902976	-0.5489203329264815	-0.10966933333333334	0.05109766666666666	-0.414866	-0.265705	0.149161
248	C	0	0.7902512003941816	-0.3779994145452725	-0.040443666666666676	0.064182	-0.08543	-0.083571	0.001859
249	U	0	-4.4978123652933775	-0.06891207572656735	0.03470533333333333	0.037807	0.186419	0.227945	0.041526
250	C	0	0.8991682336988684	0.4527638890911095	0.20888066666666663	0.04063066666666667	-0.110294	-0.040258	0.070036
251	A	0	0.8944898644900551	0.2635811913538118	0.132899	0.02678866666666667	0.428625	0.438955	0.01033
252	U	0	0.9664633654126568	0.5930000455106418	0.2194775	0.005165	0.0	0.0	0.0
253	U	0	-999	-999	-999	-999	-999	-999	-999
254	C	0	-999	-999	-999	-999	-999	-999	-999
255	U	0	-999	-999	-999	-999	-999	-999	-999
256	C	0	-999	-999	-999	-999	-999	-999	-999
257	A	0	-999	-999	-999	-999	-999	-999	-999
258	G	0	-999	-999	-999	-999	-999	-999	-999
259	C	0	-999	-999	-999	-999	-999	-999	-999
260	G	0	-999	-999	-999	-999	-999	-999	-999
261	C	0	-999	-999	-999	-999	-999	-999	-999
262	G	0	-999	-999	-999	-999	-999	-999	-999
263	G	0	-999	-999	-999	-999	-999	-999	-999
264	C	0	-999	-999	-999	-999	-999	-999	-999
265	U	0	-999	-999	-999	-999	-999	-999	-999
266	G	0	-999	-999	-999	-999	-999	-999	-999
267	U	0	-999	-999	-999	-999	-999	-999	-999
