# Supplementary material for: A disease-linked lncRNA mutation in RNase MRP inhibits ribosome synthesis
Source: Nat Commun. 2022 Feb 3;13:649. doi: 10.1038/s41467-022-28295-8 (PMC8814244; doi:10.1038/s41467-022-28295-8)
Supplement: Supplementary file 4 — Source Data [file 41467_2022_28295_MOESM4_ESM.zip › SourceData/RMRP-SHAPE-MaP/WT2vs70AG3]

Nuc	Seq	DeltaSHAPE	Z-factor	Std_Score	Smoothed_Data1	Smoothed_Data2	Unsmoothed_Diff	Data1	Data2
1	G	0	-999	-999	-999	-999	-999	-999	-999
2	U	0	-999	-999	-999	-999	-999	-999	-999
3	U	0	-999	-999	-999	-999	-999	-999	-999
4	C	0	-999	-999	-999	-999	-999	-999	-999
5	G	0	-999	-999	-999	-999	-999	-999	-999
6	U	0	-999	-999	-999	-999	-999	-999	-999
7	G	0	-999	-999	-999	-999	-999	-999	-999
8	C	0	-999	-999	-999	-999	-999	-999	-999
9	U	0	-999	-999	-999	-999	-999	-999	-999
10	G	0	-999	-999	-999	-999	-999	-999	-999
11	A	0	-999	-999	-999	-999	-999	-999	-999
12	A	0	-999	-999	-999	-999	-999	-999	-999
13	G	0	-999	-999	-999	-999	-999	-999	-999
14	G	0	-999	-999	-999	-999	-999	-999	-999
15	C	0	0.2449055174757948	0.02894978184639326	0.0037189999999999996	0.0137435	-0.001181	0.000207	0.001388
16	C	0	0.2721498759088814	0.0035197847363879985	-0.007919333333333334	0.010458	-0.018868000000000003	0.007231	0.026099
17	U	0	0.346535782276604	-0.011247951478660636	0.02313866666666667	0.04636666666666667	-0.035083	-0.031196	0.003887
18	G	0	0.693610958927856	-0.09029471544667668	0.014943666666666668	0.06413566666666666	-0.015732999999999997	0.093381	0.109114
19	U	0	0.7735015951661843	-0.09871674972709787	0.095378	0.14733633333333335	-0.09676000000000001	-0.017354	0.079406
20	A	0	0.8769920364149281	-0.3849218100839477	0.08401533333333333	0.22998166666666667	-0.04338200000000003	0.210107	0.253489
21	U	0	0.7364758014279439	-0.1550821706215613	0.09889033333333332	0.16936266666666666	-0.297757	0.059293	0.35705
22	C	0	0.6875464587523794	-0.121338218114237	0.028717000000000003	0.08810566666666665	0.129722	0.027271	-0.102451
23	C	0	0.6003160335175941	0.1459870343437148	0.008057333333333333	-0.020360666666666666	-0.010131	-0.000413	0.009718
24	U	0	0.6199376159151662	-0.01398392020019522	-0.0035809999999999995	0.020545666666666667	-0.034337	-0.002686	0.031651
25	A	0	0.7924717640610887	-0.0915865879179354	-0.0015839999999999997	0.04803233333333334	-0.027912	-0.007644	0.020268
26	G	0	0.9046495583116262	-0.565954446692668	-0.05013366666666667	0.1552953333333333	-0.0866	0.005578	0.092178
27	G	0	0.8971092246862276	-0.5286251167768936	-0.04703466666666667	0.14613299999999999	-0.501775	-0.148335	0.35344
28	C	0	0.9018567808236522	-0.5492453498825542	-0.047792	0.15214866666666668	0.008872	0.001653	-0.007219
29	U	0	0.7347096117790646	-0.06481854379036954	-0.0015836666666666666	0.039240333333333335	-0.106919	0.003306	0.110225
30	A	0	0.7824771507756385	-0.09912876875563753	0.019075666666666664	0.07116933333333333	-0.024425000000000002	-0.00971	0.014715
31	C	0	-0.009830671072191377	0.027631016507508186	0.017491666666666666	0.027949333333333336	-0.024937	0.063631	0.088568
32	A	0	-0.3589945659881095	0.08414663153060185	0.054472	0.046366333333333336	0.017989	-0.001446	-0.019435
33	C	0	0.8338781514579651	0.25089763319193487	0.030300333333333332	-0.032577	0.031265	0.101231	0.069966
34	A	0	0.8933306794709028	0.371953086042712	0.037393333333333334	-0.06524633333333334	0.139378	-0.008884	-0.148262
35	C	0	0.8768940963036796	0.34918751247810326	0.026306333333333334	-0.06885566666666668	0.137276	0.019833	-0.117443
36	U	1.7686326666666663	0.9868337667585885	5.444028091564469	0.13470000000000001	-1.6339326666666665	0.008832	0.06797	0.059138
37	G	1.7299466666666665	0.9865852973614261	5.326249509263334	0.126092	-1.6038546666666667	5.159789999999999	0.316297	-4.843493
38	A	1.7154116666666663	0.9864716321073996	5.281998056703054	0.09165933333333331	-1.6237523333333332	0.021218	-0.005991	-0.027209
39	G	0	0.4171892973749467	0.11917129343205692	-0.007506333333333331	-0.027116333333333336	-0.034773	-0.035328	-0.000555
40	G	0	0.7356491790771682	0.19000304745911506	-0.006266999999999999	-0.04914266666666667	0.072385	0.0188	-0.053585
41	A	0	0.9257329273885335	0.4929273528780132	0.015770000000000003	-0.12660533333333335	0.091015	-0.002273	-0.093288
42	C	0	0.9346599395475312	1.4165004797559466	1.1145793333333331	0.6688436666666666	0.263726	0.030783	-0.232943
43	U	0	0.9316438735699811	1.4535172435121395	1.5071096666666666	1.0492153333333334	0.9824660000000001	3.315228	2.332762
44	C	0	0.8903770976301018	0.9665554040867226	1.7176296666666666	1.4196846666666667	0.12749100000000002	1.175318	1.047827
45	U	0	-3.675128999788442	0.0745301479974929	0.7009073333333333	0.6959603333333334	-0.21612200000000004	0.662343	0.878465
46	G	0	-0.869403281996703	0.02239553333451227	0.409471	0.42164833333333335	0.10347199999999998	0.265061	0.161589
47	U	0	0.9013920481634095	0.8189663317280662	0.1745036666666667	-0.07496366666666665	0.07611800000000002	0.301009	0.224891
48	U	0.38840633333333335	0.9454986458069792	1.2419627243852907	0.09262333333333334	-0.29578299999999996	0.568812	-0.042559	-0.611371
49	C	0.43573966666666664	0.9565504949810516	1.3860679018548416	-0.008952666666666666	-0.4446923333333333	0.520289	0.01942	-0.500869
50	C	0.391751	0.8731783511204988	1.2521454803763432	0.42951066666666665	0.037759666666666636	0.218118	-0.003719	-0.221837
51	U	0	0.7330641376320542	0.6461558088366578	0.60732	0.41461466666666663	0.43684600000000007	1.272831	0.835985
52	C	0	0.5532072878727766	0.4123999589527573	0.608835	0.49291	-0.07684800000000003	0.552848	0.629696
53	C	0	0.5236597381211046	-0.07369927905822903	0.20872966666666667	0.2524706666666667	-0.012223	0.000826	0.013049
54	C	0	0.6964359306757616	-0.16642994593469185	0.5047799999999999	0.5789796666666667	-0.04215200000000001	0.072515	0.114667
55	C	0	0.43502190354739867	0.23314834055853745	1.5478086666666666	1.4907613333333334	-0.16822400000000015	1.440999	1.609223
56	U	0	-2.521991012310724	0.09176796873339295	2.7008833333333335	2.690274333333333	0.38151800000000025	3.129912	2.748394
57	U	0	0.7872334867785987	-0.5520320598637609	4.445232666666667	4.6460886666666665	-0.18146700000000004	3.531739	3.713206
58	U	0	0.8963184348612634	-1.0167184862930045	3.7824763333333333	4.135965	-0.802619	6.674047	7.476666
59	C	0	0.8787570220662955	-0.7347614841959259	2.747023	3.007899	-0.07638000000000011	1.141643	1.218023
60	C	0	-0.18769600867741887	0.004813686858033495	0.5075346666666666	0.525487	0.09637099999999998	0.425379	0.329008
61	G	0	0.18622095306717967	0.13278923270292947	0.11996266666666666	0.09587966666666668	-0.073848	-0.044418	0.02943
62	C	0	-5.4859130893639065	0.06781606451764399	-0.019007	-0.021748666666666666	0.049726	-0.021073	-0.070799
63	C	0	0.6217777739200938	0.14903049509886399	-0.007231000000000001	-0.03664866666666667	0.032347	0.00847	-0.023877
64	U	0	0.29247904654439427	0.1023657882285656	0.005853333333333333	-0.008236666666666668	0.00618	-0.00909	-0.01527
65	A	0	0.724278483808525	-0.20420985823635682	-0.063287	0.023322	0.0037430000000000015	0.01818	0.014437
66	G	0	0.627560011562318	-0.14467412343756325	-0.04345399999999999	0.023599666666666668	-0.26975	-0.198951	0.070799
67	G	0	0.6630243300300294	-0.17350429235821446	-0.04551966666666666	0.03100366666666667	0.064846	0.050409	-0.014437
68	G	0	0.09621404429953595	0.11432956243411867	0.029681000000000003	0.011661333333333334	-0.024666	0.011983	0.036649
69	G	1.3108816666666667	0.9826316086691329	4.050416350187051	1.306162	-0.004719666666666666	0.013879	0.026651	0.012772
70	A	1.3210790000000001	0.9830473168571645	4.081461882504999	1.303958	-0.017121	3.943432	3.879852	-0.06358
71	A	1.241095	0.982447079342457	3.8379525476868737	1.2951433333333333	0.05404833333333334	0.005926	0.005371	-0.000555
72	A	0	0.9105356423246952	-0.38189966065786096	0.023000999999999997	0.1679746666666667	-0.226073	0.000207	0.22628
73	G	-0.49874933333333327	0.9409511050085441	-1.4589610387439613	0.9612863333333334	1.4600356666666665	-0.21477399999999996	0.063425	0.278199
74	U	-0.4754086666666666	0.9255852942489813	-1.3879009490483774	0.8918013333333334	1.36721	-1.0554009999999998	2.820227	3.875628
75	C	-0.41220433333333323	0.91286722492707	-1.1954768996432084	0.8692136666666666	1.281418	-0.156051	-0.208248	-0.052197
76	C	0	0.6769101712808836	-0.16618841753865116	-0.071344	0.002776333333333334	-0.025161000000000003	-0.004338	0.020823
77	C	0	-0.40386791068173844	0.02406086147695972	-0.000895	0.010735333333333333	-0.041149000000000005	-0.001446	0.039703
78	C	0	0.4725242132891896	-0.035186662966894745	-0.003512	0.027579000000000003	0.031419	0.003099	-0.02832
79	G	0	0.4686499615024269	-0.03311033062110107	0.0009643333333333332	0.031373333333333336	-0.083543	-0.012189	0.071354
80	G	0	0.8698358566304865	-0.31362323646790374	-0.024447	0.09810033333333334	-0.039103	0.011983	0.051086
81	A	0	-6.8236455717078055	0.050770045743305646	-0.04228300000000001	-0.03942566666666667	-0.24499600000000002	-0.073135	0.171861
82	C	0	0.6620304612490544	0.30185200615493596	0.21306799999999995	0.133454	0.275527	-0.065697	-0.341224
83	C	0	-524.6701705165315	0.059640632759230615	0.7662603333333333	0.766204	0.2083109999999999	0.778036	0.569725
84	U	0	0.6752629785263456	-0.20594419449195867	1.0008143333333333	1.087993	-0.4836689999999999	1.586442	2.070111
85	C	0	0.8508421120176868	-0.49916981553707857	0.8104716666666666	0.9939643333333333	0.013822000000000001	0.637965	0.624143
86	G	0	0.4611195519857223	-0.07686045953581808	0.32800366666666664	0.37278300000000003	-0.08063099999999998	0.207008	0.287639
87	G	0	0.8871808434406053	-0.6843216276060026	0.08525466666666666	0.329563	-0.067529	0.139038	0.206567
88	G	0	0.8942769192441339	-0.6520055341458589	0.03339933333333333	0.26709299999999997	-0.584765	-0.090282	0.494483
89	C	0	0.8925218434312999	-0.6015768406330637	-0.004269666666666667	0.21286000000000002	-0.048787	0.051442	0.100229
90	A	0	0.8899991244627934	-0.3791839884401953	0.053508	0.19758966666666666	-0.017837	0.026031	0.043868
91	G	0	0.8774978802473665	-0.3248177731768236	0.033606	0.15983033333333335	-0.36562100000000003	0.083051	0.448672
92	A	0	0.8497102170882151	-0.26429562828999903	0.04469333333333333	0.15103833333333336	0.004784999999999999	-0.008264	-0.013049
93	G	0	0.45789541292367475	0.12608834195059535	0.018180333333333333	-0.003701666666666666	0.041801	0.059293	0.017492
94	A	0	0.8004194674424281	0.26623265669012075	0.10123166666666666	0.03331733333333333	0.01906	0.003512	-0.015548
95	G	0	0.7014895908802318	0.19990875617235654	0.07953899999999998	0.03340966666666667	0.142882	0.24089	0.098008
96	U	0	0.31347867469519075	0.1427192972208137	0.09379399999999999	0.06644933333333333	-0.023554	-0.005785	0.017769
97	G	0	-0.2766125349764543	0.10319185593603189	0.024171333333333333	0.009810000000000004	-0.03729400000000001	0.046277	0.083571
98	C	0	0.4585126284369794	0.15670561803690772	0.027959	-0.003979666666666665	0.103932	0.032022	-0.07191
99	C	0	0.7001794076501155	0.17502219795344245	0.022036666666666666	-0.015918333333333333	0.029178	0.005578	-0.0236
100	A	0	-17.432206739799163	0.06113141096840503	0.007024333333333334	0.006478333333333333	-0.019244999999999998	0.02851	0.047755
101	C	0	0.666181758430711	-0.04614880470651508	0.012878	0.04756966666666667	-0.008295	-0.013015	-0.00472
102	G	0	0.7371904276106381	-0.12964050302183133	-0.006679666666666667	0.055436000000000006	-0.07653499999999999	0.023139	0.099674
103	U	0	0.92842002278786	-0.9447968100081835	-0.046483666666666666	0.2833813333333333	-0.101517	-0.030163	0.071354
104	G	0	0.9263452988437539	-0.8891509001758743	-0.052268333333333326	0.259319	-0.811543	-0.132427	0.679116
105	C	-0.40559133333333336	0.9419770608714864	-1.175343782630403	0.37070033333333335	0.7762916666666667	-0.021702	0.005785	0.027487
106	A	-0.393314	0.9294175183188929	-1.137965741105343	1.7521313333333335	2.1454453333333334	-0.383529	1.238743	1.622272
107	U	-0.4394113333333333	0.9324462770918335	-1.2783079467575904	2.0333756666666667	2.472787	-0.7747109999999999	4.011866	4.786577
108	A	-0.39233633333333334	0.9252119376840301	-1.1349892588129613	1.8972983333333335	2.2896346666666667	-0.15999399999999997	0.849518	1.009512
109	C	0	0.8579697088989683	-0.40086572869820214	0.557806	0.7090093333333334	-0.24230400000000007	0.830511	1.072815
110	G	0	0.8195605934143986	-0.25429148153299314	0.2751843333333333	0.37824333333333343	-0.051311999999999997	-0.006611	0.044701
111	C	0	0.13371590410519352	0.006827100041833546	-0.001928	0.015363	-0.015561	0.001653	0.017214
112	A	0	-7.282569137135118	0.06324326219596936	0.0012396666666666667	1.4456028966473392e-19	0.015	-0.000826	-0.015826
113	C	0	0.5575253414330694	-0.02944478202236856	0.04455566666666667	0.07376066666666667	0.00428	0.002892	-0.001388
114	G	0	0.8830796883913978	-0.32092997786072597	0.14103533333333332	0.26598266666666665	-0.10689500000000002	0.131601	0.238496
115	U	0	0.9141698417755537	-0.49698997102155335	0.2736693333333333	0.45644599999999996	-0.272227	0.288613	0.56084
116	A	0	0.9027711996032507	-0.4038117662347804	0.250875	0.40304599999999996	-0.16920800000000003	0.400794	0.570002
117	G	0	0.6556983466061461	-0.06857441183131895	0.15108966666666665	0.19314733333333334	-0.015078000000000008	0.063218	0.078296
118	A	0	0.2082459799843418	0.11235674225805665	0.032642	0.015270333333333335	0.058113	-0.010743	-0.068856
119	C	0	-0.08048468192422487	0.10473946435603938	0.07974566666666666	0.064876	0.009079999999999998	0.045451	0.036371
120	A	0	-2.2342621951228767	0.07679625265446127	0.294811	0.28911966666666666	-0.02258400000000002	0.204529	0.227113
121	U	0	-0.7497407456018819	0.01187484055404174	1.3998869999999999	1.4155200000000001	0.030577999999999994	0.634453	0.603875
122	U	0	0.11252634600594646	-0.035919366756563716	1.2875683333333334	1.3189000000000002	-0.05489299999999986	3.360679	3.415572
123	C	0	0.3355817512005659	-0.058705236825041404	1.0700926666666668	1.1089086666666668	-0.06967999999999999	-0.132427	-0.062747
124	C	0	-0.8939855713922638	0.034005133547552205	-0.05398999999999999	-0.045626	0.008125	-0.017974	-0.026099
125	C	0	0.6391525245480268	0.16039958174105678	-0.019970666666666668	-0.05312266666666667	0.036462999999999995	-0.011569	-0.048032
126	C	0	0.1916242015974351	-0.0039310618339038605	-0.04063	-0.01980533333333333	0.05486799999999999	-0.030369	-0.085237
127	G	0	0.6895881059470448	-0.15348077646630104	-0.151296	-0.08134966666666667	-0.153805	-0.079952	0.073853
128	C	0	0.8327103710599254	-0.5379371527519677	1.8359400000000001	2.032166333333333	-0.110902	-0.343567	-0.232665
129	U	-0.756944333333334	0.9327575361895755	-2.2450294112105285	7.739044	8.495988333333335	-0.3239719999999995	5.931339	6.255311
130	U	-0.7201000000000007	0.9303147007566325	-2.1328577381031915	7.950803666666666	8.670903666666666	-1.8359590000000026	17.62936	19.465319
131	C	-0.5728346666666676	0.9230672851534599	-1.6845120269388414	5.975205666666667	6.548040333333334	-0.0003689999999999527	0.291712	0.292081
132	C	0	0.7000931946312178	0.2283472025683371	0.09785700000000001	0.042386666666666656	0.11782400000000001	0.004545	-0.113279
133	C	0	0.6414616484594602	0.16657174856760476	0.036567333333333334	0.0013880000000000003	0.048956	-0.002686	-0.051642
134	A	0	-0.3970348399077068	0.08398324467445681	0.14881733333333333	0.14076533333333333	-0.06124200000000002	0.107843	0.169085
135	C	0	0.7342430423144267	-0.3469947481292329	3.4097796666666667	3.5432883333333334	0.03644200000000003	0.341295	0.304853
136	U	0	0.8682606393377889	-0.8160073743581429	4.029426333333333	4.316988666666666	-0.3757260000000002	9.780201	10.155927
137	C	0	0.8780242014802788	-0.9093682476797367	3.9547076666666663	4.272935666666666	-0.5234030000000001	1.966783	2.490186
138	C	0	0.9018465635027242	-0.6327380630230641	0.8314753333333332	1.0588403333333334	-0.05555499999999999	0.117139	0.172694
139	A	0	0.8832311841054016	-0.43013531692761614	0.3317223333333333	0.49253966666666665	-0.10313700000000003	0.410504	0.513641
140	A	0	0.9330075127988285	-0.8827980944648927	0.9101880000000001	1.2196886666666666	-0.32376	0.467524	0.791284
141	A	0	0.9307990030910602	-0.9770804290621364	1.7696226666666668	2.110091666666667	-0.5016049999999999	1.852536	2.354141
142	G	0	0.8322642993854732	-0.5253269348981887	2.3494656666666667	2.5415499999999995	-0.19604199999999983	2.988808	3.18485
143	U	0	-0.6038756555572777	0.0033462496283086546	1.732849	1.7512833333333335	0.121394	2.207053	2.085659
144	C	0	0.466034918539752	0.20080180234259035	0.7312770000000001	0.6848543333333333	0.019345	0.002686	-0.016659
145	C	0	0.555134061790505	-0.09522981036241206	-0.040354999999999995	0.010458	-0.0014709999999999984	-0.015908	-0.014437
146	G	0	0.3221528625451705	-0.04457988495744518	-0.03760033333333333	-0.0034240000000000013	-0.170313	-0.107843	0.06247
147	C	0	0.42113764999641035	-0.06337952166606091	-0.03498333333333333	0.005367999999999998	0.069255	0.01095	-0.058305
148	C	0	-1.0230043511903517	0.07775120316149543	0.036361000000000004	0.030355999999999998	-0.019996	-0.008057	0.011939
149	A	0	0.680643658055643	-0.04608487071932788	0.05102900000000001	0.08569966666666667	-0.031243999999999994	0.10619	0.137434
150	A	0	0.8404444377697442	-0.1645870233833909	0.124921	0.1985153333333333	-0.052772	0.054954	0.107726
151	G	0	0.8399832716802846	-0.14398708678159922	0.09152133333333334	0.15834933333333331	-0.13676699999999997	0.213619	0.350386
152	A	0	0.8128875019400026	-0.10936125118116909	0.06948466666666667	0.12493933333333333	-0.010945	0.005991	0.016936
153	A	0	-0.383866755920248	0.08920147581916407	-0.00606	-0.015826000000000003	-0.018652	-0.011156	0.007496
154	G	0	0.220933881456564	0.11470504775569428	-0.009158999999999999	-0.027302000000000003	0.058895	-0.013015	-0.07191
155	C	0	0.5256309388175537	0.16149660777517358	0.027959333333333333	-0.005553000000000002	0.014186	-0.003306	-0.017492
156	G	0	0.4552946707997403	0.13995288374347567	0.152949	0.12651300000000001	0.027455999999999994	0.100199	0.072743
157	U	0	0.5710107903690894	-0.07650831519369193	0.7862313333333333	0.830895	0.03766599999999998	0.361954	0.324288
158	A	0	0.6674782638266046	-0.19323756824480243	1.414142	1.497147	-0.1991130000000001	1.896541	2.095654
159	U	0	0.32095649898619427	0.22203194538951254	2.3878236666666663	2.334427666666667	-0.08756800000000031	1.983931	2.071499
160	C	0	0.08837432375311094	0.1774253040115258	2.000389333333333	1.961645	0.44686899999999996	3.282999	2.83613
161	C	0	0.5752879793683874	0.2653345363939195	1.3408006666666665	1.2731813333333333	-0.24306800000000006	0.734238	0.977306
162	C	0	0.7278826915466673	-0.2252969109310034	0.2033583333333333	0.29689366666666667	-0.0009429999999999994	0.005165	0.006108
163	G	0	-1.6337654775295474	0.03276907646193309	-0.040699	-0.031929	-0.036595	-0.129328	-0.092733
164	C	0	-1.2380634847674288	0.027814699867522188	-0.039735	-0.029337666666666665	0.011228	0.002066	-0.009162
165	U	0	-0.8343173580970273	0.07929881158150294	0.013084333333333331	0.0065710000000000005	-0.005825	0.008057	0.013882
166	G	0	-1.1334767150249117	0.04214200194861459	0.023276333333333333	0.02896766666666667	0.014137	0.02913	0.014993
167	A	0	-0.42357690433290607	0.02033848266739413	0.013153333333333331	0.026006333333333336	-0.025386000000000006	0.032642	0.058028
168	G	0	-0.8716723859742299	0.030489779077449906	0.009916666666666666	0.019435333333333332	-0.027309999999999997	-0.022312	0.004998
169	C	0	-0.11757428551915994	0.005893460863861817	0.007575333333333333	0.025173	0.02414	0.01942	-0.00472
170	G	-1.1390886666666666	0.9607964105943835	-3.4084585022101734	-1.3821196666666669	-0.243031	-0.049623	0.025618	0.075241
171	G	-1.258974	0.9633042257239768	-3.773446471984743	-1.220011666666667	0.03896233333333332	-3.391783	-4.191397	-0.799614
172	C	-1.278119	0.9639486844720127	-3.8317329569704026	-1.215742	0.06237699999999999	-0.33551600000000004	0.505744	0.84126
173	G	0	0.8984139384040892	-0.4691786865951235	0.2304223333333333	0.404064	-0.107058	0.038427	0.145485
174	U	0	0.8012568551881151	-0.16398421721848308	0.088285	0.16168133333333334	-0.078351	0.147096	0.225447
175	G	0	0.7260500708432057	-0.20773028683242636	0.03291733333333333	0.12068266666666666	-0.034780000000000005	0.079332	0.114112
176	G	0	0.594495824854185	-0.13604912411845257	0.32586866666666664	0.3900893333333333	-0.15016500000000002	-0.127676	0.022489
177	C	0	0.5385656595939026	-0.12239566596580936	0.29425966666666664	0.3539956666666666	-0.007716999999999974	1.02595	1.033667
178	G	0	0.32920773848817	-0.02990449783500025	0.3437046666666666	0.37306066666666665	-0.021326	-0.015495	0.005831
179	C	0	0.09322330008561763	-0.011475272321992898	0.015012333333333334	0.038315	-0.05902500000000001	0.020659	0.079684
180	G	0	-1.028022795331517	0.030696803416913193	0.03636066666666667	0.045811333333333336	0.010442999999999997	0.039873	0.02943
181	G	0	0.1695875202662832	0.13655220452023298	0.042903000000000004	0.017584	0.02023	0.04855	0.02832
182	G	0	0.6038691300019298	0.1970652159803165	0.039735	-0.0054603333333333335	0.045284000000000005	0.040286	-0.004998
183	G	0	0.5016121849332006	0.21289344452251788	0.028923	-0.021471333333333332	0.070072	0.030369	-0.039703
184	G	0	0.34487012891476043	0.16851310916266987	0.084497	0.04868	0.035827	0.016114	-0.019713
185	C	0	-8.593046487895263	0.06695447792840702	0.089731	0.08727233333333333	0.0015519999999999978	0.207008	0.205456
186	G	0	0.5888402507703273	-0.09913993183276544	0.05461	0.10670733333333333	-0.030003000000000002	0.046071	0.076074
187	U	0	0.6186814346655309	-0.10733971939582156	0.04118133333333334	0.095972	-0.12784099999999998	-0.089249	0.038592
188	C	0	0.13480169377082096	0.16084103070020644	1.791521666666667	1.7582246666666668	-0.006527999999999978	0.166722	0.17325
189	A	0	0.8895225704339818	0.8778008223181876	2.712797	2.444004666666667	0.2342599999999999	5.297092	5.062832
190	U	0	0.8971493153761587	0.969126971126919	3.006093	2.7073033333333334	0.5786450000000003	2.674577	2.095932
191	C	0	0.8877754853545551	0.684694810383022	1.3132546666666667	1.1078906666666668	0.0834640000000001	1.04661	0.963146
192	C	0	0.1446902542729096	0.00243493660459268	0.4514096666666667	0.4701433333333333	-0.046017	0.218577	0.264594
193	G	0	0.7427598566009488	-0.14316507837490675	0.08077833333333333	0.14733633333333335	-0.093648	0.089042	0.18269
194	U	0	0.6208189962575582	-0.07264386085704355	0.01611433333333333	0.05950866666666666	-0.06000899999999999	-0.065284	-0.005275
195	C	0	-0.5225399030526687	0.030217805925605974	0.0007576666666666681	0.010365666666666667	0.023474	0.024585	0.001111
196	A	0	-0.1211756076923165	0.10284580054506624	0.35954400000000003	0.34529633333333337	0.007711000000000003	0.042972	0.035261
197	G	0	0.6067080753476302	0.2069343909865938	0.789468	0.741031	0.011557999999999957	1.011075	0.999517
198	C	0	0.8686973021148031	0.8592701142858349	2.9815773333333335	2.718871666666667	0.126042	1.314357	1.188315
199	U	0	0.8884963342377646	1.0512364775287593	3.2931223333333333	2.967362666666667	0.6505169999999998	6.6193	5.968783
200	C	0	0.8821029468440654	0.9863424657085625	3.0224830000000007	2.7180386666666667	0.20072	1.94571	1.74499
201	C	0	0.7937473716438577	0.39881550891326845	0.8769263333333334	0.7654633333333334	0.062095999999999985	0.502439	0.440343
202	C	0	0.8367907910960649	0.603174917418574	0.4882526666666666	0.309665	0.07157299999999998	0.18263	0.111057
203	U	0	0.8382323240565572	0.584910093586905	0.32566233333333333	0.15307400000000002	0.40209399999999995	0.779689	0.377595
204	C	0	0.8202496725452814	0.5184877550253764	0.2642346666666667	0.11346366666666667	0.044098	0.014668	-0.02943
205	U	0	0.2537061546461258	0.10696193152968951	0.016803	0.001203333333333334	0.006121	-0.001653	-0.007774
206	A	0	0.4215011289552557	-0.027573444365651262	0.127538	0.15612833333333334	-0.0034200000000000064	0.037394	0.040814
207	G	0	0.7491294342580493	-0.20787033270912192	0.7012520000000001	0.7890633333333333	-0.088472	0.346873	0.435345
208	U	0	0.7598683621251212	-0.21165360103029437	0.6887183333333332	0.7777723333333332	-0.17154199999999986	1.719489	1.891031
209	U	0	0.7399623555105748	-0.1399562011132255	0.578259	0.643763	-0.007148	-0.000207	0.006941
210	A	0	0.42657887010206075	0.012763827423501675	0.017698333333333333	0.03303933333333334	-0.017821999999999998	0.015495	0.033317
211	C	0	-1.4175873845616351	0.0802415841862157	0.020797333333333334	0.013974333333333337	-0.021053000000000002	0.037807	0.05886
212	G	0	0.52575098445549	0.16619626324602915	0.022931999999999998	-0.012123999999999998	0.059344	0.00909	-0.050254
213	C	0	0.5556813261803679	0.1758391322341677	0.008608	-0.02961533333333333	0.06687699999999999	0.021899	-0.044978
214	A	0	0.22905148769784722	0.10809244679519006	0.007919333333333332	-0.008051666666666665	-0.011551	-0.005165	0.006386
215	G	0	0.6409343642449281	-0.1729025010185001	-0.023758666666666668	0.052567	-0.007413	0.007024	0.014437
216	G	0	0.4283096559945837	-0.0860182420814887	-0.016321333333333337	0.031466	-0.210013	-0.073135	0.136878
217	C	0	0.7007769138525535	-0.2095082605713464	-0.015977	0.07237233333333333	0.074064	0.017147	-0.056917
218	A	0	0.38112829850628893	0.004394564053139803	0.020039666666666667	0.038129666666666666	-0.129099	0.008057	0.137156
219	G	0	0.8242005225151385	-0.16150499927089074	0.008952666666666668	0.08153466666666667	0.0007650000000000018	0.034915	0.03415
220	U	0	-4.125084701942808	0.04959081886851956	0.015357333333333334	0.018602	-0.089412	-0.016114	0.073298
221	G	0	-0.06412187687720117	0.10647988956280191	0.013497666666666666	-0.0019436666666666665	0.078913	0.027271	-0.051642
222	C	0	0.7407199837197898	0.2402764727173129	0.02968066666666667	-0.029708000000000002	0.056823	0.029336	-0.027487
223	G	0	0.4784658116224373	-0.025825915382534568	0.22436166666666668	0.252378	0.042429999999999995	0.032435	-0.009995
224	U	0	0.881662789515858	-0.5641663247018132	1.6384346666666667	1.843276333333333	-0.18330199999999996	0.611314	0.794616
225	G	0	0.924434044158597	-1.3040347802366783	2.3345906666666667	2.782452333333333	-0.47365299999999966	4.271555	4.745208
226	U	0	0.9301650472612881	-1.411545361230511	2.3821076666666667	2.865282666666667	-0.6866299999999996	2.120903	2.807533
227	C	0	0.9134572215882785	-0.9174959826540572	0.9761610000000002	1.2970586666666666	-0.289242	0.753865	1.043107
228	C	0	0.8867484211421934	-0.5528053566611683	0.23682666666666666	0.43793666666666664	0.013178999999999996	0.053715	0.040536
229	G	0	0.7334361884040719	-0.18189689670802575	-0.013015666666666668	0.06626433333333334	-0.32726700000000003	-0.0971	0.230167
230	C	0	0.8467341374234838	-0.46187498967788154	-0.10433066666666668	0.06691200000000001	0.076248	0.004338	-0.07191
231	G	0	0.6504707006775936	-0.1064162284697844	-0.07003566666666666	-0.015548333333333332	-0.262709	-0.22023	0.042479
232	C	0	0.7870533740900072	-0.21121824102230563	-0.06762533333333333	0.021285666666666665	0.022999	0.005785	-0.017214
233	A	0	0.5716071443757964	-0.028751656415243854	0.012946666666666667	0.041923999999999996	-0.027023000000000002	0.011569	0.038592
234	C	0	0.7227148914882044	-0.07832789676554326	0.009434333333333335	0.05469566666666667	-0.082908	0.021486	0.104394
235	C	0	0.8477088511922493	-0.18885555305949547	0.006817666666666667	0.08838333333333333	-0.025853	-0.004752	0.021101
236	A	0	0.8668292815072762	-0.15662571974079498	-0.0064733333333333335	0.06450600000000001	-0.135936	0.003719	0.139655
237	A	0	0.5911845689353434	-0.016528086960168217	0.002617	0.02757933333333333	-0.051149	-0.018387	0.032762
238	C	0	0.48610231885444255	0.12433776849189834	0.006129	-0.015177999999999997	0.11219799999999999	0.022519	-0.089679
239	C	0	0.9165334308085482	0.5922442352599505	0.41284533333333334	0.23784799999999998	0.0028719999999999996	0.014255	0.011383
240	A	0	0.9112454049596896	0.5404851059185454	0.4122253333333333	0.254229	0.409922	1.201762	0.79184
241	C	0	0.9230709731725535	0.6034418164444506	0.4888033333333333	0.310128	0.061195	0.020659	-0.040536
242	A	0	0.8455164163618302	0.27985161078618676	0.094414	0.022026333333333332	0.06490900000000002	0.243989	0.17908
243	C	0	0.6043005850492518	0.16223743016639033	0.08188066666666667	0.048124999999999994	0.091059	0.018594	-0.072465
244	G	0	0.7540998357329564	-0.15936473293790984	-0.024309333333333332	0.047569666666666656	-0.054701	-0.016941	0.03776
245	G	0	0.8342771970231343	-0.2700354795841382	-0.029749666666666664	0.07848066666666666	-0.25199499999999997	-0.074581	0.177414
246	G	0	0.5351812367177053	0.20649294202744425	0.025617666666666664	-0.02267433333333334	-0.017995	0.002273	0.020268
247	G	0	0.8778306072902976	0.5489203329264815	0.05109766666666666	-0.10966933333333334	0.414866	0.149161	-0.265705
248	C	0	0.7902512003941816	0.3779994145452725	0.064182	-0.040443666666666676	0.08543	0.001859	-0.083571
249	U	0	-4.4978123652933775	0.06891207572656735	0.037807	0.03470533333333333	-0.186419	0.041526	0.227945
250	C	0	0.8991682336988684	-0.4527638890911095	0.04063066666666667	0.20888066666666663	0.110294	0.070036	-0.040258
251	A	0	0.8944898644900551	-0.2635811913538118	0.02678866666666667	0.132899	-0.428625	0.01033	0.438955
252	U	0	0.9664633654126568	-0.5930000455106418	0.005165	0.2194775	0.0	0.0	0.0
253	U	0	-999	-999	-999	-999	-999	-999	-999
254	C	0	-999	-999	-999	-999	-999	-999	-999
255	U	0	-999	-999	-999	-999	-999	-999	-999
256	C	0	-999	-999	-999	-999	-999	-999	-999
257	A	0	-999	-999	-999	-999	-999	-999	-999
258	G	0	-999	-999	-999	-999	-999	-999	-999
259	C	0	-999	-999	-999	-999	-999	-999	-999
260	G	0	-999	-999	-999	-999	-999	-999	-999
261	C	0	-999	-999	-999	-999	-999	-999	-999
262	G	0	-999	-999	-999	-999	-999	-999	-999
263	G	0	-999	-999	-999	-999	-999	-999	-999
264	C	0	-999	-999	-999	-999	-999	-999	-999
265	U	0	-999	-999	-999	-999	-999	-999	-999
266	G	0	-999	-999	-999	-999	-999	-999	-999
267	U	0	-999	-999	-999	-999	-999	-999	-999
