# Supplementary material for: A disease-linked lncRNA mutation in RNase MRP inhibits ribosome synthesis
Source: Nat Commun. 2022 Feb 3;13:649. doi: 10.1038/s41467-022-28295-8 (PMC8814244; doi:10.1038/s41467-022-28295-8)
Supplement: Supplementary file 4 — Source Data [file 41467_2022_28295_MOESM4_ESM.zip › SourceData/RMRP-SHAPE-MaP/RMRP-SHAPE-all-replicates.xlsx]

## Sheet: AllThreeReplicates
Nuc	Seq	Replicate1	Replicate2	Replicate 3
1	G	0	0	0
2	U	0	0	0
3	U	0	0	0
4	C	0	0	0
5	G	0	0	0
6	U	0	0	0
7	G	0	0	0
8	C	0	0	0
9	U	0	0	0
10	G	0	0	0
11	A	0	0	0
12	A	0	0	0
13	G	0	0	0
14	G	0	0	0
15	C	0	0	0
16	C	0	0	0
17	U	0	0	0
18	G	0	0	0
19	U	0	0	0
20	A	0	0	0
21	U	0	0	0
22	C	0	0	0
23	C	0	0	0
24	U	0	0	0
25	A	0	0	0
26	G	0	0	0
27	G	0	0	0
28	C	0	0	0
29	U	0	0	0
30	A	0	0	0
31	C	0	0	0
32	A	0	0	0
33	C	0	0	0
34	A	0	0	0
35	C	0	0	0
36	U	0	-1.76863	-1.13159
37	G	0	-1.72995	-1.10982
38	A	0	-1.71541	-1.10361
39	G	0	0	0
40	G	0	0	0
41	A	0	0	0
42	C	0	0	0
43	U	0	0	0
44	C	0	0	0
45	U	0	0	0
46	G	0	0	0
47	U	0	0	0
48	U	0	-0.388406	-0.320572
49	C	0	-0.43574	-0.326269
50	C	0.354932	-0.391751	-0.542386
51	U	0.312293	0	-0.447708
52	C	0.294355	0	-0.382175
53	C	0	0	0
54	C	0	0	0
55	C	0	0	0
56	U	0	0	0.260324
57	U	0	0	0.560422
58	U	0	0	0.651733
59	C	0	0	0.440076
60	C	0	0	0
61	G	0	0	0
62	C	0	0	0
63	C	0	0	0
64	U	0	0	0
65	A	0	0	0
66	G	0	0	0
67	G	0	0	0
68	G	0	0	0
69	G	0.110807	-1.31088	0.298545
70	G	0.136268	-1.32108	0.278283
71	A	0.211304	-1.2411	0.368303
72	A	0.127615	0	0
73	G	0.20263	0.498749	0.602172
74	U	0.123342	0.475409	0.580804
75	C	0	0.412204	0.506446
76	C	0	0	0
77	C	0	0	0
78	C	0	0	0
79	G	0	0	0
80	G	0	0	0
81	A	0	0	0
82	C	0	0	0
83	C	0	0	0
84	U	0	0	0
85	C	0	0	0
86	G	0	0	0
87	G	0	0	0.293396
88	G	0	0	0.310969
89	C	0	0	0.285238
90	A	0	0	0
91	G	0	0	0
92	A	0	0	0
93	G	0	0	0
94	A	0	0	0
95	G	0	0	0
96	U	0	0	0
97	G	0	0	0
98	C	0	0	0
99	C	0	0	0
100	A	0	0	0
101	C	0	0	0
102	G	0	0	0
103	U	-0.105697	0	0.32159
104	G	0	0	0.296791
105	C	0	0.405591	0.461715
106	A	0.118279	0.393314	0.71142
107	U	0.126354	0.439411	0.788852
108	A	0	0.392336	0.696276
109	C	0	0	0
110	G	0	0	0
111	C	0	0	0
112	A	0	0	0
113	C	0	0	0
114	G	0	0	0
115	U	0	0	0
116	A	0	0	0
117	G	0	0	0
118	A	0	0	0
119	C	0	0	0
120	A	0	0	0
121	U	0	0	0
122	U	0	0	0
123	C	0	0	0
124	C	0	0	0
125	C	0	0	0
126	C	0	0	0
127	G	0	0	0
128	C	0	0	0
129	U	0.119892	0.756944	0
130	U	0.116035	0.7201	0
131	C	0.206415	0.572835	0
132	C	0	0	0
133	C	0	0	0
134	A	0	0	0
135	C	0	0	0
136	U	0	0	0
137	C	0	0	0
138	C	0	0	0
139	A	0	0	0
140	A	0	0	0
141	A	0	0	0
142	G	0	0	0
143	U	0	0	0
144	C	0	0	0
145	C	0	0	0
146	G	0	0	0
147	C	0	0	0
148	C	0	0	0
149	A	0	0	0
150	A	0	0	0
151	G	0	0	0
152	A	0	0	0
153	A	0	0	0
154	G	0	0	0
155	C	0	0	0
156	G	0	0	0
157	U	0	0	0
158	A	0	0	0
159	U	0	0	0
160	C	0	0	0
161	C	0	0	0
162	C	0	0	0
163	G	0	0	0
164	C	0	0	0
165	U	0	0	0
166	G	0	0	0
167	A	0	0	0
168	G	0	0	0
169	C	0	0	0
170	G	0	1.13909	0
171	G	0	1.25897	0
172	C	0	1.27812	0
173	G	0	0	0
174	U	0	0	0
175	G	0	0	0
176	G	0	0	0
177	C	0	0	0
178	G	0	0	0
179	C	0	0	0
180	G	0	0	0
181	G	0	0	0
182	G	0	0	0
183	G	0	0	0
184	G	0	0	0
185	C	0	0	0
186	G	0	0	0
187	U	0	0	0
188	C	0	0	0
189	A	-0.326081	0	0
190	U	-0.404439	0	0
191	C	-0.340013	0	0
192	C	0	0	0
193	G	0	0	0
194	U	0	0	0
195	C	0	0	0
196	A	0	0	0
197	G	-0.246716	0	0
198	C	-0.494139	0	-0.384311
199	U	-0.528515	0	-0.463386
200	C	-0.430985	0	-0.451537
201	C	-0.176636	0	0
202	C	0	0	0
203	U	0	0	0
204	C	0	0	0
205	U	0	0	0
206	A	0	0	0
207	G	0	0	0
208	U	0	0	0
209	U	0	0	0
210	A	0	0	0
211	C	0	0	0
212	G	0	0	0
213	C	0	0	0
214	A	0	0	0
215	G	0	0	0
216	G	0	0	0
217	C	0	0	0
218	A	0	0	0
219	G	0	0	0
220	U	0	0	0
221	G	0	0	0
222	C	0	0	0
223	G	0	0	0
224	U	-0.121029	0	0.387292
225	G	-0.192144	0	0.57609
226	U	-0.178414	0	0.622598
227	C	0	0	0.31457
228	C	0	0	0
229	G	0	0	0
230	C	0	0	0
231	G	0	0	0
232	C	0	0	0
233	A	0	0	0
234	C	0	0	0
235	C	0	0	0
236	A	0	0	0
237	A	0	0	0
238	C	0	0	0
239	C	0	0	-0.209921
240	A	0	0	-0.20571
241	C	0	0	-0.276102
242	A	0	0	0
243	C	0	0	0
244	G	0	0	0
245	G	0	0	0
246	G	0	0	0
247	G	0	0	0
248	C	0.159498	0	0
249	U	0.160416	0	0
250	C	0.235766	0	0
251	A	0.113263	0	0
252	U	0.141159	0	0
253	U	0	0	0
254	C	0	0	0
255	U	0	0	0
256	C	0	0	0
257	A	0	0	0
258	G	0	0	0
259	C	0	0	0
260	G	0	0	0
261	C	0	0	0
262	G	0	0	0
263	G	0	0	0
264	C	0	0	0
265	U	0	0	0
266	G	0	0	0
267	U	0	0	0

## Sheet: TwoConsistent
Nuc	Seq	Replicate1	Replicate2	Replicate 3
1	G	0	0	0
2	U	0	0	0
3	U	0	0	0
4	C	0	0	0
5	G	0	0	0
6	U	0	0	0
7	G	0	0	0
8	C	0	0	0
9	U	0	0	0
10	G	0	0	0
11	A	0	0	0
12	A	0	0	0
13	G	0	0	0
14	G	0	0	0
15	C	0	0	0
16	C	0	0	0
17	U	0	0	0
18	G	0	0	0
19	U	0	0	0
20	A	0	0	0
21	U	0	0	0
22	C	0	0	0
23	C	0	0	0
24	U	0	0	0
25	A	0	0	0
26	G	0	0	0
27	G	0	0	0
28	C	0	0	0
29	U	0	0	0
30	A	0	0	0
31	C	0	0	0
32	A	0	0	0
33	C	0	0	0
34	A	0	0	0
35	C	0	0	0
36	U	0	-1.76863	-1.13159
37	G	0	-1.72995	-1.10982
38	A	0	-1.71541	-1.10361
39	G	0	0	0
40	G	0	0	0
41	A	0	0	0
42	C	0	0	0
43	U	0	0	0
44	C	0	0	0
45	U	0	0	0
46	G	0	0	0
47	U	0	0	0
48	U	0	-0.388406	-0.320572
49	C	0	-0.43574	-0.326269
50	C	0	0	0
51	U	0	0	0
52	C	0	0	0
53	C	0	0	0
54	C	0	0	0
55	C	0	0	0
56	U	0	0	0
57	U	0	0	0
58	U	0	0	0
59	C	0	0	0
60	C	0	0	0
61	G	0	0	0
62	C	0	0	0
63	C	0	0	0
64	U	0	0	0
65	A	0	0	0
66	G	0	0	0
67	G	0	0	0
68	G	0	0	0
69	G	0	0	0
70	G	0	0	0
71	A	0	0	0
72	A	0	0	0
73	G	0.20263	0.498749	0.602172
74	U	0.123342	0.475409	0.580804
75	C	0	0.412204	0.506446
76	C	0	0	0
77	C	0	0	0
78	C	0	0	0
79	G	0	0	0
80	G	0	0	0
81	A	0	0	0
82	C	0	0	0
83	C	0	0	0
84	U	0	0	0
85	C	0	0	0
86	G	0	0	0
87	G	0	0	0
88	G	0	0	0
89	C	0	0	0
90	A	0	0	0
91	G	0	0	0
92	A	0	0	0
93	G	0	0	0
94	A	0	0	0
95	G	0	0	0
96	U	0	0	0
97	G	0	0	0
98	C	0	0	0
99	C	0	0	0
100	A	0	0	0
101	C	0	0	0
102	G	0	0	0
103	U	0	0	0
104	G	0	0	0
105	C	0	0.405591	0.461715
106	A	0.118279	0.393314	0.71142
107	U	0.126354	0.439411	0.788852
108	A	0	0.392336	0.696276
109	C	0	0	0
110	G	0	0	0
111	C	0	0	0
112	A	0	0	0
113	C	0	0	0
114	G	0	0	0
115	U	0	0	0
116	A	0	0	0
117	G	0	0	0
118	A	0	0	0
119	C	0	0	0
120	A	0	0	0
121	U	0	0	0
122	U	0	0	0
123	C	0	0	0
124	C	0	0	0
125	C	0	0	0
126	C	0	0	0
127	G	0	0	0
128	C	0	0	0
129	U	0.119892	0.756944	0
130	U	0.116035	0.7201	0
131	C	0.206415	0.572835	0
132	C	0	0	0
133	C	0	0	0
134	A	0	0	0
135	C	0	0	0
136	U	0	0	0
137	C	0	0	0
138	C	0	0	0
139	A	0	0	0
140	A	0	0	0
141	A	0	0	0
142	G	0	0	0
143	U	0	0	0
144	C	0	0	0
145	C	0	0	0
146	G	0	0	0
147	C	0	0	0
148	C	0	0	0
149	A	0	0	0
150	A	0	0	0
151	G	0	0	0
152	A	0	0	0
153	A	0	0	0
154	G	0	0	0
155	C	0	0	0
156	G	0	0	0
157	U	0	0	0
158	A	0	0	0
159	U	0	0	0
160	C	0	0	0
161	C	0	0	0
162	C	0	0	0
163	G	0	0	0
164	C	0	0	0
165	U	0	0	0
166	G	0	0	0
167	A	0	0	0
168	G	0	0	0
169	C	0	0	0
170	G	0	0	0
171	G	0	0	0
172	C	0	0	0
173	G	0	0	0
174	U	0	0	0
175	G	0	0	0
176	G	0	0	0
177	C	0	0	0
178	G	0	0	0
179	C	0	0	0
180	G	0	0	0
181	G	0	0	0
182	G	0	0	0
183	G	0	0	0
184	G	0	0	0
185	C	0	0	0
186	G	0	0	0
187	U	0	0	0
188	C	0	0	0
189	A	0	0	0
190	U	0	0	0
191	C	0	0	0
192	C	0	0	0
193	G	0	0	0
194	U	0	0	0
195	C	0	0	0
196	A	0	0	0
197	G	0	0	0
198	C	-0.494139	0	-0.384311
199	U	-0.528515	0	-0.463386
200	C	-0.430985	0	-0.451537
201	C	0	0	0
202	C	0	0	0
203	U	0	0	0
204	C	0	0	0
205	U	0	0	0
206	A	0	0	0
207	G	0	0	0
208	U	0	0	0
209	U	0	0	0
210	A	0	0	0
211	C	0	0	0
212	G	0	0	0
213	C	0	0	0
214	A	0	0	0
215	G	0	0	0
216	G	0	0	0
217	C	0	0	0
218	A	0	0	0
219	G	0	0	0
220	U	0	0	0
221	G	0	0	0
222	C	0	0	0
223	G	0	0	0
224	U	0	0	0
225	G	0	0	0
226	U	0	0	0
227	C	0	0	0
228	C	0	0	0
229	G	0	0	0
230	C	0	0	0
231	G	0	0	0
232	C	0	0	0
233	A	0	0	0
234	C	0	0	0
235	C	0	0	0
236	A	0	0	0
237	A	0	0	0
238	C	0	0	0
239	C	0	0	0
240	A	0	0	0
241	C	0	0	0
242	A	0	0	0
243	C	0	0	0
244	G	0	0	0
245	G	0	0	0
246	G	0	0	0
247	G	0	0	0
248	C	0	0	0
249	U	0	0	0
250	C	0	0	0
251	A	0	0	0
252	U	0	0	0
253	U	0	0	0
254	C	0	0	0
255	U	0	0	0
256	C	0	0	0
257	A	0	0	0
258	G	0	0	0
259	C	0	0	0
260	G	0	0	0
261	C	0	0	0
262	G	0	0	0
263	G	0	0	0
264	C	0	0	0
265	U	0	0	0
266	G	0	0	0
267	U	0	0	0

## Sheet: ThreeConsistent
Nuc	Seq	Replicate1	Replicate2	Replicate 3
1	G	0	0	0
2	U	0	0	0
3	U	0	0	0
4	C	0	0	0
5	G	0	0	0
6	U	0	0	0
7	G	0	0	0
8	C	0	0	0
9	U	0	0	0
10	G	0	0	0
11	A	0	0	0
12	A	0	0	0
13	G	0	0	0
14	G	0	0	0
15	C	0	0	0
16	C	0	0	0
17	U	0	0	0
18	G	0	0	0
19	U	0	0	0
20	A	0	0	0
21	U	0	0	0
22	C	0	0	0
23	C	0	0	0
24	U	0	0	0
25	A	0	0	0
26	G	0	0	0
27	G	0	0	0
28	C	0	0	0
29	U	0	0	0
30	A	0	0	0
31	C	0	0	0
32	A	0	0	0
33	C	0	0	0
34	A	0	0	0
35	C	0	0	0
36	U	0	0	0
37	G	0	0	0
38	A	0	0	0
39	G	0	0	0
40	G	0	0	0
41	A	0	0	0
42	C	0	0	0
43	U	0	0	0
44	C	0	0	0
45	U	0	0	0
46	G	0	0	0
47	U	0	0	0
48	U	0	0	0
49	C	0	0	0
50	C	0	0	0
51	U	0	0	0
52	C	0	0	0
53	C	0	0	0
54	C	0	0	0
55	C	0	0	0
56	U	0	0	0
57	U	0	0	0
58	U	0	0	0
59	C	0	0	0
60	C	0	0	0
61	G	0	0	0
62	C	0	0	0
63	C	0	0	0
64	U	0	0	0
65	A	0	0	0
66	G	0	0	0
67	G	0	0	0
68	G	0	0	0
69	G	0	0	0
70	G	0	0	0
71	A	0	0	0
72	A	0	0	0
73	G	0.20263	0.498749	0.602172
74	U	0.123342	0.475409	0.580804
75	C	0	0	0
76	C	0	0	0
77	C	0	0	0
78	C	0	0	0
79	G	0	0	0
80	G	0	0	0
81	A	0	0	0
82	C	0	0	0
83	C	0	0	0
84	U	0	0	0
85	C	0	0	0
86	G	0	0	0
87	G	0	0	0
88	G	0	0	0
89	C	0	0	0
90	A	0	0	0
91	G	0	0	0
92	A	0	0	0
93	G	0	0	0
94	A	0	0	0
95	G	0	0	0
96	U	0	0	0
97	G	0	0	0
98	C	0	0	0
99	C	0	0	0
100	A	0	0	0
101	C	0	0	0
102	G	0	0	0
103	U	0	0	0
104	G	0	0	0
105	C	0	0	0
106	A	0.118279	0.393314	0.71142
107	U	0.126354	0.439411	0.788852
108	A	0	0	0
109	C	0	0	0
110	G	0	0	0
111	C	0	0	0
112	A	0	0	0
113	C	0	0	0
114	G	0	0	0
115	U	0	0	0
116	A	0	0	0
117	G	0	0	0
118	A	0	0	0
119	C	0	0	0
120	A	0	0	0
121	U	0	0	0
122	U	0	0	0
123	C	0	0	0
124	C	0	0	0
125	C	0	0	0
126	C	0	0	0
127	G	0	0	0
128	C	0	0	0
129	U	0	0	0
130	U	0	0	0
131	C	0	0	0
132	C	0	0	0
133	C	0	0	0
134	A	0	0	0
135	C	0	0	0
136	U	0	0	0
137	C	0	0	0
138	C	0	0	0
139	A	0	0	0
140	A	0	0	0
141	A	0	0	0
142	G	0	0	0
143	U	0	0	0
144	C	0	0	0
145	C	0	0	0
146	G	0	0	0
147	C	0	0	0
148	C	0	0	0
149	A	0	0	0
150	A	0	0	0
151	G	0	0	0
152	A	0	0	0
153	A	0	0	0
154	G	0	0	0
155	C	0	0	0
156	G	0	0	0
157	U	0	0	0
158	A	0	0	0
159	U	0	0	0
160	C	0	0	0
161	C	0	0	0
162	C	0	0	0
163	G	0	0	0
164	C	0	0	0
165	U	0	0	0
166	G	0	0	0
167	A	0	0	0
168	G	0	0	0
169	C	0	0	0
170	G	0	0	0
171	G	0	0	0
172	C	0	0	0
173	G	0	0	0
174	U	0	0	0
175	G	0	0	0
176	G	0	0	0
177	C	0	0	0
178	G	0	0	0
179	C	0	0	0
180	G	0	0	0
181	G	0	0	0
182	G	0	0	0
183	G	0	0	0
184	G	0	0	0
185	C	0	0	0
186	G	0	0	0
187	U	0	0	0
188	C	0	0	0
189	A	0	0	0
190	U	0	0	0
191	C	0	0	0
192	C	0	0	0
193	G	0	0	0
194	U	0	0	0
195	C	0	0	0
196	A	0	0	0
197	G	0	0	0
198	C	0	0	0
199	U	0	0	0
200	C	0	0	0
201	C	0	0	0
202	C	0	0	0
203	U	0	0	0
204	C	0	0	0
205	U	0	0	0
206	A	0	0	0
207	G	0	0	0
208	U	0	0	0
209	U	0	0	0
210	A	0	0	0
211	C	0	0	0
212	G	0	0	0
213	C	0	0	0
214	A	0	0	0
215	G	0	0	0
216	G	0	0	0
217	C	0	0	0
218	A	0	0	0
219	G	0	0	0
220	U	0	0	0
221	G	0	0	0
222	C	0	0	0
223	G	0	0	0
224	U	0	0	0
225	G	0	0	0
226	U	0	0	0
227	C	0	0	0
228	C	0	0	0
229	G	0	0	0
230	C	0	0	0
231	G	0	0	0
232	C	0	0	0
233	A	0	0	0
234	C	0	0	0
235	C	0	0	0
236	A	0	0	0
237	A	0	0	0
238	C	0	0	0
239	C	0	0	0
240	A	0	0	0
241	C	0	0	0
242	A	0	0	0
243	C	0	0	0
244	G	0	0	0
245	G	0	0	0
246	G	0	0	0
247	G	0	0	0
248	C	0	0	0
249	U	0	0	0
250	C	0	0	0
251	A	0	0	0
252	U	0	0	0
253	U	0	0	0
254	C	0	0	0
255	U	0	0	0
256	C	0	0	0
257	A	0	0	0
258	G	0	0	0
259	C	0	0	0
260	G	0	0	0
261	C	0	0	0
262	G	0	0	0
263	G	0	0	0
264	C	0	0	0
265	U	0	0	0
266	G	0	0	0
267	U	0	0	0
