# Supplementary material for: A disease-linked lncRNA mutation in RNase MRP inhibits ribosome synthesis
Source: Nat Commun. 2022 Feb 3;13:649. doi: 10.1038/s41467-022-28295-8 (PMC8814244; doi:10.1038/s41467-022-28295-8)
Supplement: Supplementary file 4 — Source Data [file 41467_2022_28295_MOESM4_ESM.zip › SourceData/RMRP-SHAPE-MaP/WT1vs70AG1]

Nuc	Seq	DeltaSHAPE	Z-factor	Std_Score	Smoothed_Data1	Smoothed_Data2	Unsmoothed_Diff	Data1	Data2
1	G	0	-999	-999	-999	-999	-999	-999	-999
2	U	0	-999	-999	-999	-999	-999	-999	-999
3	U	0	-999	-999	-999	-999	-999	-999	-999
4	C	0	-999	-999	-999	-999	-999	-999	-999
5	G	0	-999	-999	-999	-999	-999	-999	-999
6	U	0	-999	-999	-999	-999	-999	-999	-999
7	G	0	-999	-999	-999	-999	-999	-999	-999
8	C	0	-999	-999	-999	-999	-999	-999	-999
9	U	0	-999	-999	-999	-999	-999	-999	-999
10	G	0	-999	-999	-999	-999	-999	-999	-999
11	A	0	-999	-999	-999	-999	-999	-999	-999
12	A	0	-999	-999	-999	-999	-999	-999	-999
13	G	0	-999	-999	-999	-999	-999	-999	-999
14	G	0	-999	-999	-999	-999	-999	-999	-999
15	C	0	-41.44919014106517	0.010116170754587228	0.0127565	0.012910999999999999	-0.001001	-0.0	0.001001
16	C	0	0.3588875962932475	0.17737522803620775	0.03319033333333333	0.015813333333333332	0.0006920000000000016	0.025513	0.024821
17	U	0	-2.22628263204857	0.05034363646077055	0.06124266666666667	0.05718066666666666	0.05244	0.074058	0.021618
18	G	0	-0.016229537055302723	0.13290065529412518	0.06088833333333333	0.048172999999999994	-0.040945999999999996	0.084157	0.125103
19	U	0	-0.8941955365370207	-0.04419305455845643	0.125261	0.131108	0.026652	0.02445	-0.002202
20	A	0	0.29688965528233946	0.22998465648613775	0.19429933333333335	0.171408	-0.003247	0.267176	0.270423
21	U	0	-261.5093123146478	0.010976404714310651	0.19329533333333335	0.19335966666666668	0.045268999999999976	0.291272	0.246003
22	C	0	-0.8393118890305653	-0.07426785144239466	0.10636266666666666	0.115362	-0.042215	0.021438	0.063653
23	C	0	0.655034613161851	-0.2709831639992057	0.010748333333333334	0.04036666666666667	-0.030051999999999995	0.006378	0.03643
24	U	0	0.6622665472731861	-0.2092943715751143	0.005137666666666666	0.02829	-0.016588000000000002	0.004429	0.021017
25	A	0	-0.3109021350867227	-0.05415332354867473	0.016595000000000002	0.023485999999999996	-0.022817	0.004606	0.027423
26	G	0	-0.3255748802310763	0.1348977973521894	0.07264066666666667	0.05971599999999999	0.018732000000000002	0.04075	0.022018
27	G	0	0.3186636321491244	0.25782379912354875	0.07618433333333334	0.050375	0.04285900000000001	0.172566	0.129707
28	C	0	0.40159678529312615	0.2876092012188184	0.082976	0.054044666666666664	0.015837	0.015237	-0.0006
29	U	0	0.14855281024762212	0.12023088784296626	0.027934333333333335	0.016547	0.028097999999999998	0.061125	0.033027
30	A	0	-4.089902958427822	-0.007032855595908328	0.04949033333333334	0.05144233333333333	-0.009773	0.007441	0.017214
31	C	0	0.3889190007676655	-0.12695678395514573	0.031182333333333336	0.045704333333333326	-0.024180999999999994	0.079905	0.104086
32	A	0	-0.5584603703287141	-0.04520116607502704	0.059234666666666665	0.06518733333333333	-0.009612	0.006201	0.015813
33	C	0	-0.9076272714706397	-0.028572096295381	0.029351666666666665	0.03356133333333333	0.015935000000000005	0.091598	0.075663
34	A	0	-0.638066440049875	-0.0375051727939516	0.02988333333333333	0.03502933333333333	-0.018951999999999997	-0.009744	0.009208
35	C	0	0.5046934172799844	-0.16847698572279893	0.03643866666666667	0.05531266666666667	-0.012420999999999998	0.007796	0.020217
36	U	0	0.7825451256631865	-0.5742021191110647	0.06850666666666666	0.12990733333333335	-0.025248999999999994	0.111264	0.136513
37	G	0	0.7850482016743509	-0.5810235677011089	0.06579	0.12790566666666667	-0.146532	0.08646	0.232992
38	A	0	0.6909949815872978	-0.39675859138207065	0.044470333333333334	0.087272	-0.014566	-0.000354	0.014212
39	G	0	0.26227006603563574	0.1341949814368515	0.025394666666666666	0.012543666666666668	0.032693	0.047305	0.014612
40	G	0	0.3188341908801958	0.13943270909550076	0.02527633333333333	0.011876333333333334	0.020426	0.029233	0.008807
41	A	0	-2.032384461724719	-0.013399540946616195	0.014528	0.017147333333333334	-0.012919	-0.000709	0.01221
42	C	0	0.6499850305791325	0.6661026030096259	1.0461443333333333	0.9775406666666667	-0.015365	0.01506	0.030425
43	U	0	0.6005952909416657	0.648010658474073	1.4124189999999999	1.3457116666666666	0.23409499999999994	3.124082	2.889987
44	C	0	0.6375945807255352	0.7698967471037331	1.7365853333333332	1.6571023333333335	-0.018607999999999958	1.098115	1.116723
45	U	0	-1.182100497900315	0.10754521957924319	0.8175916666666666	0.807534	0.022961999999999927	0.987559	0.964597
46	G	0	0.3812133278422889	0.33375653944265526	0.5814206666666667	0.5476523333333333	0.025819000000000036	0.367101	0.341282
47	U	0	0.5244269718147979	0.42092161375711684	0.28223566666666666	0.239331	0.052524000000000015	0.389602	0.337078
48	U	0	0.3600792128384611	0.25493939172440194	0.16488866666666666	0.13938166666666665	0.050371	0.090004	0.039633
49	C	0	-0.8469098627079941	0.08275267262913406	0.041754000000000006	0.034295	-0.026373999999999998	0.01506	0.041434
50	C	-0.35493233333333335	0.8813250055596766	-3.374637327106362	0.505178	0.8601103333333332	-0.00162	0.020198	0.021818
51	U	-0.3122926666666666	0.8583704765197451	-2.967834118626242	0.7380416666666667	1.0503343333333335	-1.036803	1.480276	2.517079
52	C	-0.2943553333333333	0.8481275374065861	-2.796703213485238	0.768456	1.062811333333333	0.101545	0.713651	0.612106
53	C	0	0.6773901967968214	0.5662932025441083	0.316489	0.25834700000000005	0.052191999999999995	0.111441	0.059249
54	C	0	0.05266878605456571	0.21350823450710835	0.4908856666666667	0.4697213333333334	0.020689	0.124375	0.103686
55	C	0	-7.4798670977506365	-0.020319574574558578	1.2329433333333333	1.236288	-0.009387999999999952	1.236841	1.246229
56	U	0	0.27479311991497235	-0.4312220125337291	2.1051633333333335	2.1515773333333335	-0.021335000000000104	2.337614	2.358949
57	U	0	0.7728232710041065	-1.637069673827787	3.438977	3.6117836666666663	-0.10851899999999981	2.741035	2.849554
58	U	0	0.7857285133786162	-1.5386277432427908	2.997522	3.1600103333333336	-0.38856599999999997	5.238282	5.626848
59	C	0	0.7105620116116398	-0.9859282191610619	2.260130333333333	2.3646866666666666	0.009619999999999962	1.013249	1.003629
60	C	0	-0.05132901641989163	0.19066512717737044	0.5484076666666666	0.5296376666666668	0.06527699999999997	0.52886	0.463583
61	G	0	0.0916630237633117	0.19146652813060652	0.21615033333333333	0.19729633333333332	-0.018587000000000006	0.103114	0.121701
62	C	0	-1.479922925850199	-0.0456972714270303	0.040100000000000004	0.04610466666666666	0.009871999999999999	0.016477	0.006605
63	C	0	-4.0291667319384725	-0.005821213678515887	0.007382333333333334	0.009207333333333333	-0.009299	0.000709	0.010008
64	U	0	0.5705448873464419	-0.16992395966614166	0.004193333333333334	0.023219	-0.0060479999999999996	0.004961	0.011009
65	A	0	-7.569998572450105	-0.010340224609263066	0.08043633333333333	0.082735	-0.04173	0.00691	0.04864
66	G	0	-0.07379353673400746	0.1989876124734758	0.11085099999999999	0.09120866666666667	0.040882	0.229438	0.188556
67	G	0	0.4405418767352025	0.3875108263972082	0.129277	0.08987433333333333	0.059775	0.096205	0.03643
68	G	0	0.574383580452213	0.35174671877779734	0.07281800000000001	0.037164	0.017550999999999997	0.062188	0.044637
69	G	-0.11080733333333335	0.8417328191362463	-1.045565806764371	-0.058230666666666674	0.05257666666666667	0.029636000000000003	0.060061	0.030425
70	A	-0.13626766666666668	0.8793411615048469	-1.288469799657686	-0.076952	0.05931566666666666	-0.37960900000000003	-0.296941	0.082668
71	A	-0.21130400000000002	0.927888627842458	-2.0043530027608303	-0.09000366666666669	0.12130033333333333	-0.05882999999999999	0.006024	0.064854
72	A	-0.12761499999999998	0.9124913335528939	-1.2059191411493566	0.04145833333333334	0.16907333333333333	-0.19547299999999998	0.020906	0.216379
73	G	-0.20263033333333338	0.865162899147804	-1.9216019940141926	0.9855513333333333	1.1881816666666667	-0.128542	0.097445	0.225987
74	U	-0.12334166666666674	0.743090702935731	-1.1651494577347348	1.0167336666666666	1.1400753333333333	-0.28387600000000024	2.838303	3.122179
75	C	0	0.5893293299781462	-0.7310986168445934	0.997776	1.075622	0.042393	0.114453	0.07206
76	C	0	0.03948348315545158	0.20946306779077428	0.05817133333333333	0.037431	0.007944999999999994	0.040572	0.032627
77	C	0	-1.872296588701425	-0.0343186499560849	0.026280333333333333	0.031092333333333333	0.011883	0.019489	0.007606
78	C	0	-0.29467272169483194	0.1134285202279992	0.042167	0.03149266666666667	-0.034264	0.01878	0.053044
79	G	0	0.06431851328439697	0.15301836335035787	0.051321000000000006	0.036497	0.05440400000000001	0.088232	0.033828
80	G	0	0.8546307041372868	-0.9443030720304846	0.043525666666666664	0.143719	0.024332	0.046951	0.022619
81	A	0	0.8302488480684159	-1.0953989533405903	0.028288666666666667	0.14431933333333333	-0.379316	-0.004606	0.37471
82	C	0	-0.32164486607438403	-0.15923543346048272	0.276271	0.2941763333333333	0.006892000000000002	0.042521	0.035629
83	C	0	0.714266053980692	0.9022233092630508	0.8446400000000001	0.751287	0.318708	0.790898	0.47219
84	U	0	0.5683009345888257	0.5952772036861419	1.064275	1.003095	-0.045541000000000054	1.700501	1.746042
85	C	0	-2.6783269117295436	-0.05590241293073747	0.939841	0.9469153333333332	-0.08962700000000001	0.701426	0.791053
86	G	0	-5.988646641748979	0.04261266139205391	0.41452466666666665	0.411273	0.11394500000000002	0.417596	0.303651
87	G	0	0.6938340389395387	0.7813485123124743	0.2929253333333333	0.21224200000000001	-0.014562999999999993	0.124552	0.139115
88	G	0	-3.4383738530691543	-0.03548894976081042	0.15473066666666666	0.15966533333333333	0.142668	0.336628	0.19396
89	C	0	-0.19156035081519152	-0.15053768898786246	0.12272166666666667	0.13971533333333333	-0.142909	0.003012	0.145921
90	A	0	0.9090669946693261	-1.5368754736982162	0.06815233333333333	0.230457	-0.05074000000000001	0.028525	0.079265
91	G	0	0.8826933543215716	-1.1255150923371955	0.07163666666666667	0.190824	-0.293265	0.17292	0.466185
92	A	0	0.8590928138101601	-0.971674730778508	0.07848733333333334	0.1815496666666667	-0.013557000000000001	0.013465	0.027022
93	G	0	0.0333151245448432	-0.08680087190550131	0.026517	0.03683	-0.002364999999999999	0.049077	0.051442
94	A	0	0.45512850683966743	0.22244131100567885	0.11864666666666668	0.096546	-0.015016999999999999	0.017009	0.032026
95	G	0	0.5319342605603234	0.25859021828914347	0.11669766666666666	0.090808	0.08368400000000001	0.289854	0.20617
96	U	0	0.6527433074726394	0.46228598756164074	0.165538	0.11829766666666668	0.009001999999999996	0.04323	0.034228
97	G	0	-2.1529378750952315	0.05953112596036846	0.07181366666666666	0.06678866666666666	0.04903500000000001	0.16353	0.114495
98	C	0	0.24593953621354603	-0.18064746765944176	0.05037566666666667	0.07052533333333334	-0.042962	0.008681	0.051643
99	C	0	0.7737315297732655	-0.4257743941492328	0.009803333333333336	0.05564633333333333	-0.066522	-0.021084	0.045438
100	A	0	0.6499574673027524	-0.24288642819825468	0.013760333333333334	0.040433666666666666	-0.028045	0.041813	0.069858
101	C	0	-0.10460090513127729	0.10175096348084674	0.03360366666666667	0.024153333333333332	0.014547000000000001	0.020552	0.006005
102	G	0	-0.973175058700321	0.08102266422214853	0.009212666666666668	0.0019349999999999999	0.041849000000000004	0.038446	-0.003403
103	U	0.105697	0.8059072499494607	1.0199910874385822	0.08321166666666667	-0.022485333333333333	-0.034562999999999997	-0.03136	0.003203
104	G	0	0.7894313341729484	0.910987837148441	0.073054	-0.021217666666666666	0.309805	0.242549	-0.067256
105	C	0	0.5243454593972177	0.43740121589865877	0.4360216666666666	0.3913896666666667	0.007572999999999999	0.007973	0.0004
106	A	-0.11827900000000004	0.7646701468321543	-1.116849149489704	1.5828593333333334	1.7011383333333334	-0.18348200000000014	1.057543	1.241025
107	U	-0.1263536666666667	0.7637028502314114	-1.1938854062007664	1.8589530000000003	1.9853066666666666	-0.17892799999999998	3.683062	3.86199
108	A	0	0.5530877893151029	-0.626728863335661	1.8296603333333332	1.8965666666666667	-0.01665099999999997	0.836254	0.852905
109	C	0	-3.742987599041145	0.05325984548504579	0.621344	0.6169763333333335	-0.005140000000000033	0.969665	0.974805
110	G	0	-0.9313311641382607	0.09856126048046698	0.34465966666666664	0.3355436666666667	0.034893999999999994	0.058113	0.023219
111	C	0	-1.1781619747461471	0.06788223271908912	0.02291433333333333	0.017014	-0.002406	0.006201	0.008607
112	A	0	-0.3995564899312336	-0.048772488576947604	0.0024803333333333335	0.008807333333333334	-0.014787000000000002	0.004429	0.019216
113	C	0	-1.0373452499805222	-0.042453505663932384	0.06472699999999999	0.07039166666666667	-0.001788	-0.003189	-0.001401
114	G	0	0.8234304343406499	-0.8089680761340198	0.25400633333333333	0.34001433333333336	-0.0004190000000000027	0.192941	0.19336
115	U	0	0.8719986368894812	-1.3079578355363761	0.465255	0.6035653333333334	-0.25581700000000007	0.572267	0.828084
116	A	0	0.8796069131149689	-1.3368464318030242	0.4258636666666667	0.567202	-0.15869499999999992	0.630557	0.789252
117	G	0	0.7677557511741038	-0.5759194068679987	0.24006866666666668	0.30164933333333327	-0.009502999999999998	0.074767	0.08427
118	A	0	0.08901840710438613	-0.10888710055718268	0.04949	0.062118	-0.016544000000000003	0.014882	0.031426
119	C	0	-1.9594660478536703	0.05594072248337086	0.13435566666666665	0.129707	-0.011837	0.058821	0.070658
120	A	0	0.6058179757043223	0.41738845320535034	0.34678566666666666	0.3042513333333333	0.042327000000000004	0.329364	0.287037
121	U	0	0.8590944539130663	1.7561033042859078	1.3446803333333335	1.1618266666666666	0.097113	0.652172	0.555059
122	U	0	0.8230807005939025	1.4090807907221756	1.2301086666666667	1.0836286666666666	0.40912099999999985	3.052505	2.643384
123	C	0	0.7396645968386804	0.8976820371947134	1.005631	0.912754	-0.06679399999999999	-0.014351	0.052443
124	C	0	0.75003599857588	-0.5286144894894877	-0.019725333333333334	0.03689699999999999	-0.063696	-0.021261	0.042435
125	C	0	0.7963548177406314	-0.5159574426883803	-0.028406666666666667	0.026889	-0.039377	-0.023564	0.015813
126	C	0	0.5838819907342006	-0.33909270453672324	0.042108	0.07886533333333334	-0.06281400000000001	-0.040395	0.022419
127	G	0	0.5337081277732796	-0.38138568579499693	0.03153666666666668	0.072727	-0.008081000000000005	0.190283	0.198364
128	C	0	0.5906239897668883	0.728999857188597	1.7387706666666665	1.6635743333333333	-0.052676	-0.055278	-0.002602
129	U	-0.11989200000000012	0.5777483108295702	-1.1322379558893427	6.973568	7.09346	0.286346	5.081307	4.794961
130	U	-0.11603533333333348	0.5670792180951243	-1.0954434756157716	7.100659666666666	7.2166950000000005	-0.5933460000000004	15.894675	16.488021
131	C	-0.20641533333333348	0.7854215211089369	-1.957712739347504	5.416162666666668	5.622578	-0.04110600000000003	0.325997	0.367103
132	C	0	0.18732843538790367	-0.16453040404436325	0.12065433333333332	0.1391146666666667	0.015206	0.027816	0.01261
133	C	0	0.5259961664073286	-0.21615080195279968	0.052325	0.076196	-0.029481	0.00815	0.037631
134	A	0	0.5829327142743694	-0.22890961395431822	0.131521	0.15672933333333333	-0.057338	0.121009	0.178347
135	C	0	0.5383114883165516	0.6975035276614205	2.8428506666666666	2.770955666666666	0.011193999999999982	0.265404	0.25421
136	U	0	-20.97043443924235	-0.0038781343831683257	3.3116490000000005	3.3132703333333335	0.26182900000000053	8.142139	7.88031
137	C	0	0.18424012142152935	-0.41466290632936426	3.266056666666667	3.3107349999999998	-0.277887	1.527404	1.805291
138	C	0	0.8375631804854395	-1.2233527920447518	0.7197926666666667	0.8492350000000001	-0.117977	0.128627	0.246604
139	A	0	-2.4869757028377486	-0.0371871565426674	0.43578500000000003	0.44089766666666663	0.007537000000000016	0.503347	0.49581
140	A	0	-0.503933073148866	0.14634956256093135	1.0679956666666668	1.0538706666666666	0.09510200000000002	0.675381	0.580279
141	A	0	0.6052717986806524	0.6224962146335505	1.8484403333333332	1.7844073333333332	-0.06026399999999965	2.025259	2.085523
142	G	0	0.47122402318236356	0.5940687419312639	2.412262333333333	2.351209	0.1572610000000001	2.844681	2.68742
143	U	0	0.44390121445371167	0.509412815839433	1.7258959999999999	1.673716	0.08616299999999999	2.366847	2.280684
144	C	0	-9.776981267261194	-0.008982295216279967	0.783693	0.7858493333333333	-0.086884	-0.03384	0.053044
145	C	0	-13.237227493514993	0.024969119770811437	0.09921666666666666	0.09781433333333334	-0.005748	0.018072	0.02382
146	G	0	-11.825826612358622	0.026902658578618854	0.0986853333333333	0.09708033333333332	0.09683899999999998	0.313418	0.216579
147	C	0	-5.937778330710913	-0.017015385723716542	0.09508266666666665	0.09808100000000002	-0.08627599999999999	-0.035434	0.050842
148	C	0	0.4119744174595664	-0.1799573723941552	0.054451	0.07452833333333332	-0.019558	0.007264	0.026822
149	A	0	-2.296568698724995	0.04199252970204988	0.09626366666666668	0.09307700000000001	0.045602000000000004	0.191523	0.145921
150	A	0	0.34127264232806875	0.1881559789547391	0.21933966666666663	0.20083266666666666	-0.016484	0.090004	0.106488
151	G	0	-9.751509285043557	0.0015535831887626432	0.17109	0.17214200000000002	0.02640300000000001	0.376492	0.350089
152	A	0	-3.7839332323631334	0.033138957266300305	0.14917966666666665	0.146921	-0.013074999999999996	0.046774	0.059849
153	A	0	0.054917006522002376	0.13153318541360348	0.04760066666666666	0.035028666666666666	-0.006552000000000002	0.024273	0.030825
154	G	0	-0.24959879750617753	0.10582793182230897	0.03956866666666667	0.029691	0.057343	0.071755	0.014412
155	C	0	-0.23888082561187218	0.11803657570910592	0.064668	0.05351066666666667	-0.021158	0.022678	0.043836
156	G	0	0.225886750998313	0.1767455558586652	0.192055	0.174744	-0.002712999999999993	0.099571	0.102284
157	U	0	-9.95236239972095	0.02808567903339586	0.7085126666666667	0.7067836666666666	0.07580399999999998	0.453916	0.378112
158	A	0	0.586551286354793	0.6262519865612147	1.3209980000000001	1.2565713333333335	-0.06790399999999996	1.572051	1.639955
159	U	0	0.8025065192278604	1.7047945623037317	2.2236326666666666	2.0461569999999996	0.1853800000000001	1.937027	1.751647
160	C	0	0.787814493942256	1.5435539625776629	1.942046666666667	1.7814716666666666	0.4149510000000003	3.16182	2.746869
161	C	0	0.6901821846894466	0.8794215440459815	1.3062336666666667	1.2152706666666664	-0.11860599999999999	0.727293	0.845899
162	C	0	-0.3819003284871396	-0.14524271840398192	0.300957	0.31739566666666663	-0.023456	0.029588	0.053044
163	G	0	0.034540452930192145	0.20634332836567723	0.060179666666666666	0.03976633333333333	0.09274600000000001	0.14599	0.053244
164	C	0	0.2889097630919455	0.2754927820448938	0.06602633333333334	0.038365	-0.00805	0.004961	0.013011
165	U	0	-3.777512412164551	-0.009885461369926794	0.034312666666666665	0.03656366666666667	-0.0017119999999999982	0.047128	0.04884
166	G	0	-5.829698626389068	0.026765911590566703	0.05663633333333334	0.055045666666666666	0.003008999999999998	0.050849	0.04784
167	A	0	-0.45370134645329574	0.11821466480982494	0.08457033333333334	0.07339433333333334	0.003474999999999992	0.071932	0.068457
168	G	0	-9.229467864420807	0.026142599738049804	0.06844733333333333	0.06692200000000001	0.027043999999999985	0.13093	0.103886
169	C	0	-5.942250813213889	0.03521878354969829	0.07140033333333333	0.06892366666666667	-0.025943	0.00248	0.028423
170	G	0	0.9447773633709782	-0.08197338521100855	0.0416355	0.5711383333333333	0.006329000000000001	0.080791	0.074462
171	G	0	-999	-999	-999	0.8231466666666667	-999	-999	1.61053
172	C	0	0.9129638381631067	-0.3505428796642076	0.490679	0.8892676666666667	0.047553999999999985	0.832002	0.784448
173	G	0	0.2830294982479995	-0.2535558734288366	0.42391466666666666	0.4517063333333333	-0.123469	0.149356	0.272825
174	U	0	0.6846798513374206	-0.4606003538273556	0.209654	0.25914733333333334	-0.007460000000000022	0.290386	0.297846
175	G	0	0.3142501129108771	0.30963500678275574	0.31093766666666667	0.2796976666666667	-0.01755100000000001	0.18922	0.206771
176	G	0	0.5419074892027007	0.4940049284647178	0.5121463333333334	0.46158133333333334	0.11873100000000003	0.453207	0.334476
177	C	0	0.5092424493020926	0.4795606303313935	0.47240066666666664	0.42334966666666674	0.05051499999999998	0.894012	0.843497
178	G	0	-3.415109873706684	-0.02661947651249665	0.33213933333333334	0.3361443333333334	-0.022093	0.069983	0.092076
179	C	0	0.555561809440213	-0.38332558492783	0.060356999999999994	0.10175066666666666	-0.040436999999999994	0.032423	0.07286
180	G	0	0.3736835109993204	-0.2491418078610131	0.06354599999999999	0.090875	-0.061651	0.078665	0.140316
181	G	0	-0.5701863110725884	0.1293706749048716	0.12183566666666668	0.10949033333333331	0.020100999999999994	0.07955	0.059449
182	G	0	0.45402865427755157	0.31180387761651335	0.11947333333333332	0.08800599999999999	0.07858600000000002	0.207292	0.128706
183	G	0	0.4793942686616953	0.48635663762133485	0.395449	0.3456856666666666	-0.004284999999999997	0.071578	0.075863
184	G	0	0.41602850495072496	0.41217616684680375	0.4404506666666667	0.39846266666666663	0.07498899999999997	0.907477	0.832488
185	C	0	0.27482592436169473	0.33435440999506955	0.4462383333333333	0.4124073333333333	0.05526000000000003	0.342297	0.287037
186	G	0	0.2865024910545002	-0.23400741446240222	0.18756666666666666	0.21330933333333332	-0.02875599999999999	0.088941	0.117697
187	U	0	0.6823378598275269	-0.5155535620492495	0.11882366666666666	0.17407699999999995	-0.10373199999999999	0.131462	0.235194
188	C	0	-0.05793501200357154	0.23866331998368198	1.3260766666666666	1.3022756666666666	-0.033271999999999996	0.136068	0.16934
189	A	0.32608133333333345	0.9154268681512876	3.122565073291006	2.1237663333333336	1.7976850000000002	0.20840700000000023	3.7107	3.502293
190	U	0.4044393333333334	0.9281116362490727	3.8701385958346113	2.459803666666667	2.0553643333333333	0.8031090000000001	2.524531	1.721422
191	C	0.3400126666666667	0.9336733636917874	3.255476785352686	1.341373	1.0013603333333334	0.20180199999999993	1.14418	0.942378
192	C	0	0.5903763379698592	0.3897560211312739	0.5331119999999999	0.49347399999999997	0.015127000000000002	0.355408	0.340281
193	G	0	0.6424067469916868	-0.3966409253690955	0.18473166666666666	0.227521	-0.09801499999999999	0.099748	0.197763
194	U	0	0.7590543991297214	-0.553066759050723	0.06531733333333332	0.12450266666666665	-0.04548000000000001	0.099039	0.144519
195	C	0	0.2810093486562103	-0.1546178374918375	0.05917533333333334	0.07659666666666667	-0.034061	-0.002835	0.031226
196	A	0	0.8496711014550025	0.9579397564880267	0.3857633333333333	0.2865703333333333	0.027277000000000003	0.081322	0.054045
197	G	0.24671566666666664	0.9255637735108376	2.3653779194710807	0.8361359999999999	0.5894203333333333	0.30436299999999994	1.078803	0.77444
198	C	0.49413900000000005	0.9346790493413115	4.7259171478776345	2.6318383333333335	2.1376993333333334	0.40850699999999995	1.348283	0.939776
199	U	0.528515	0.9358989396152653	5.053880947501909	2.876454666666667	2.347939666666667	0.7695470000000002	5.468429	4.698882
200	C	0.430985	0.9230871924377831	4.123397197869736	2.5894350000000004	2.15845	0.4074909999999998	1.812652	1.405161
201	C	0.17663599999999993	0.8799274644216688	1.6967837329338828	0.8255056666666666	0.6488696666666667	0.11591699999999999	0.487224	0.371307
202	C	0	0.6761859989302814	0.7644968311569293	0.52195	0.44303299999999995	0.006500000000000006	0.176641	0.170141
203	U	0	0.3471732884765043	0.3685125355454958	0.36414833333333335	0.326737	0.11433400000000005	0.901985	0.787651
204	C	0	0.3530665262288927	0.3588321208564074	0.313359	0.2769623333333333	-0.008600000000000002	0.013819	0.022419
205	U	0	-0.11721804126882307	-0.07922890496242672	0.03324933333333333	0.04276866666666667	0.0034560000000000007	0.024273	0.020817
206	A	0	0.8053752699090688	-0.7450054675132465	0.17664100000000002	0.25594466666666665	-0.023414000000000004	0.061656	0.08507
207	G	0	0.5607947972809982	-0.4539506340130046	0.780622	0.8294183333333334	-0.21795299999999995	0.443994	0.661947
208	U	0	0.5111319052667718	-0.39520985223831695	0.7640270000000001	0.8066663333333334	0.094978	1.836216	1.741238
209	U	0	0.41208963031030177	0.2845530650439781	0.6299076666666666	0.6012966666666667	-0.0049429999999999995	0.011871	0.016814
210	A	0	0.564318518658068	-0.16587243262478207	0.03330866666666667	0.051909666666666666	-0.004201999999999997	0.041636	0.045838
211	C	0	0.6095805745733796	-0.3372482102792754	0.069924	0.10648799999999999	-0.04665799999999999	0.046419	0.093077
212	G	0	0.7169032242550899	-0.4792329259900914	0.046301	0.09774733333333334	-0.05883199999999998	0.121717	0.180549
213	C	0	0.6936017804851959	-0.44332889122011554	0.034785	0.082468	-0.048849000000000004	-0.029233	0.019616
214	A	0	0.647082212206032	-0.284425710940985	0.018013	0.04904033333333333	-0.035368000000000004	0.011871	0.047239
215	G	0	-0.6330708212181699	0.1434397138616804	0.17268433333333333	0.15886433333333336	-0.008864999999999998	0.071401	0.080266
216	G	0	-1.1687517026324228	0.11145045914501193	0.16612866666666667	0.15566166666666667	0.08569299999999996	0.434781	0.349088
217	C	0	-0.09189593371797122	-0.17972840069323082	0.1483523333333333	0.16840566666666668	-0.045426999999999995	-0.007796	0.037631
218	A	0	0.8316320350014447	-0.5680230633486145	0.01724466666666667	0.07799766666666667	-0.100426	0.018072	0.118498
219	G	0	0.830936294189204	-0.5973250807419322	0.035257333333333335	0.09908166666666667	-0.036406	0.041458	0.077864
220	U	0	0.5538376797738658	-0.2842349011902145	0.05332866666666667	0.08433600000000001	-0.054641	0.046242	0.100883
221	G	0	0.5761950942007676	-0.2947548787826928	0.037147	0.069257	-0.0019749999999999907	0.072286	0.074261
222	C	0	0.1932609189516462	-0.143420485284124	0.034194	0.05044166666666666	-0.039714000000000006	-0.007087	0.032627
223	G	0	0.5436591464615731	-0.25704451170542314	0.197429	0.22558633333333333	-0.007053999999999998	0.037383	0.044437
224	U	0.12102933333333325	0.8011323871901592	1.166269022541733	1.6246713333333334	1.503642	-0.03770399999999996	0.561991	0.599695
225	G	0.19214433333333317	0.831733190001058	1.8447407938438136	2.479233333333333	2.287089	0.4078459999999997	4.27464	3.866794
226	U	0.17841399999999982	0.8168404431079797	1.7137467197773764	2.561382333333333	2.3829683333333334	0.20629099999999978	2.601069	2.394778
227	C	0	0.1814722349160851	0.31210599305523234	1.1701059999999999	1.1386070000000001	-0.07889500000000005	0.808438	0.887333
228	C	0	0.25045955291554967	-0.24468640018052285	0.4074966666666667	0.4343586666666667	-0.032899	0.100811	0.13371
229	G	0	-0.09511132499050068	-0.14662926925958067	0.12573333333333334	0.14231733333333332	0.031208000000000014	0.313241	0.282033
230	C	0	-0.2651329292996498	0.1759187136053266	0.158274	0.14104966666666666	-0.048061000000000006	-0.036852	0.011209
231	G	0	-5.074948439075243	0.03653855099252738	0.05285633333333334	0.05024133333333333	0.068526	0.198433	0.129907
232	C	0	-0.34813218225974696	0.12129624228476804	0.07488466666666667	0.06338566666666666	-0.01262	-0.003012	0.009608
233	A	0	0.8144207657972403	-0.5648270000232093	0.029056	0.089474	-0.021409	0.029233	0.050642
234	C	0	0.8251748196869488	-0.6031097963527904	0.034784666666666665	0.09921533333333332	-0.147225	0.060947	0.208172
235	C	0	0.8835802875148011	-0.9032694351272963	0.034548666666666665	0.130441	-0.024658	0.014174	0.038832
236	A	0	0.8565345678718275	-0.5311363583621709	0.019843333333333334	0.07673	-0.11579400000000001	0.028525	0.144319
237	A	0	0.8419723591037785	-0.5437743241882013	0.019252666666666664	0.07746399999999999	-0.030208	0.016831	0.047039
238	C	0	0.7516369794789446	-0.37961115511283156	0.020847	0.061851333333333335	-0.028632	0.012402	0.041034
239	C	0	0.8420101927725989	0.8966834661656816	0.43832466666666664	0.3455523333333333	-0.06417300000000001	0.033308	0.097481
240	A	0	0.8619148531125262	0.9839216842179384	0.43932866666666665	0.33741233333333337	0.37112199999999995	1.269264	0.898142
241	C	0	0.8957689422146605	1.283906414054238	0.5173436666666666	0.38398400000000005	-0.0011999999999999997	0.015414	0.016614
242	A	0	-1.243966771632822	-0.03235330952314902	0.09307466666666665	0.09768066666666665	0.030157000000000017	0.267353	0.237196
243	C	0	0.4824112353695187	-0.21035336569189036	0.09596833333333332	0.11923166666666667	-0.042775	-0.003543	0.039232
244	G	0	0.5063870032206961	-0.28679175185053885	0.055395999999999994	0.08667133333333334	-0.05717200000000001	0.024095	0.081267
245	G	0	0.3597340110753191	-0.21994155566810628	0.07081	0.09507833333333333	0.0061209999999999876	0.145636	0.139515
246	G	0	0.19573597058742598	-0.2121437971866199	0.086106	0.109557	-0.021753999999999996	0.042699	0.064453
247	G	0	0.6284053989418169	-0.41055095620026244	0.03401733333333334	0.07826466666666666	-0.05471999999999999	0.069983	0.124703
248	C	-0.15949833333333333	0.886355610903065	-1.5101016855026068	0.030591999999999998	0.19009033333333333	-0.056268	-0.01063	0.045638
249	U	-0.16041566666666665	0.9084482944635051	-1.5188534927379453	0.028406999999999998	0.18882266666666667	-0.36750700000000003	0.032423	0.39993
250	C	-0.23576566666666665	0.9362699349783026	-2.237729228765673	0.071755	0.30752066666666666	-0.057471999999999995	0.063428	0.1209
251	A	-0.11326333333333331	0.9031554686297097	-1.0689972441589837	0.06094733333333333	0.17421066666666665	-0.28231799999999996	0.119414	0.401732
252	U	-0.14115899999999998	0.9471812636813806	-1.3351355043711157	0.059707	0.200866	0.0	0.0	0.0
253	U	0	-999	-999	-999	-999	-999	-999	-999
254	C	0	-999	-999	-999	-999	-999	-999	-999
255	U	0	-999	-999	-999	-999	-999	-999	-999
256	C	0	-999	-999	-999	-999	-999	-999	-999
257	A	0	-999	-999	-999	-999	-999	-999	-999
258	G	0	-999	-999	-999	-999	-999	-999	-999
259	C	0	-999	-999	-999	-999	-999	-999	-999
260	G	0	-999	-999	-999	-999	-999	-999	-999
261	C	0	-999	-999	-999	-999	-999	-999	-999
262	G	0	-999	-999	-999	-999	-999	-999	-999
263	G	0	-999	-999	-999	-999	-999	-999	-999
264	C	0	-999	-999	-999	-999	-999	-999	-999
265	U	0	-999	-999	-999	-999	-999	-999	-999
266	G	0	-999	-999	-999	-999	-999	-999	-999
267	U	0	-999	-999	-999	-999	-999	-999	-999
