# Supplementary material for: A disease-linked lncRNA mutation in RNase MRP inhibits ribosome synthesis
Source: Nat Commun. 2022 Feb 3;13:649. doi: 10.1038/s41467-022-28295-8 (PMC8814244; doi:10.1038/s41467-022-28295-8)
Supplement: Supplementary file 4 — Source Data [file 41467_2022_28295_MOESM4_ESM.zip › SourceData/TRAPP-and-Proteome/E201229_cloneC_vs_WT_and_cloneH_vs_WT_CON_REV_removed.xlsx]

## Sheet: proteinGroups
Protein IDs	Majority protein IDs	Peptide counts (all)	Peptide counts (razor+unique)	Peptide counts (unique)	Protein names	Gene names	Fasta headers	Number of proteins	Peptides	Razor + unique peptides	Unique peptides	Peptides ExpC	Peptides ExpH	Razor + unique peptides ExpC	Razor + unique peptides ExpH	Unique peptides ExpC	Unique peptides ExpH	Sequence coverage [%]	Unique + razor sequence coverage [%]	Unique sequence coverage [%]	Mol. weight [kDa]	Sequence length	Sequence lengths	Fraction average	Fraction 1	Fraction 2	Fraction 3	Q-value	Score	Identification type ExpC	Identification type ExpH	Ratio H/L	Ratio H/L normalized	Ratio H/L variability [%]	Ratio H/L count	Ratio H/L iso-count	Ratio H/L type	Ratio H/L ExpC	Ratio H/L ExpH	Ratio H/L normalized ExpC	Ratio H/L normalized ExpH	Ratio H/L variability [%] ExpC	Ratio H/L variability [%] ExpH	Ratio H/L count ExpC	Ratio H/L count ExpH	Ratio H/L iso-count ExpC	Ratio H/L iso-count ExpH	Ratio H/L type ExpC	Ratio H/L type ExpH
P0DPF3-2;P0DPF3;A0A087WUL8;P0DPF2;Q8N660;Q6P3W6-2;Q6P3W6;Q3BBV2;B4DH59;Q5TI25;Q5TAG4	P0DPF3-2;P0DPF3;A0A087WUL8;P0DPF2;Q8N660;Q6P3W6-2;Q6P3W6;Q3BBV2;B4DH59;Q5TI25;Q5TAG4	1;1;1;1;1;1;1;1;1;1;1	1;1;1;1;1;1;1;1;1;1;1	1;1;1;1;1;1;1;1;1;1;1	Neuroblastoma breakpoint family member 15;Neuroblastoma breakpoint family member 10;Putative neuroblastoma breakpoint family member 8;Neuroblastoma breakpoint family member 26;Neuroblastoma breakpoint family member 14;Neuroblastoma breakpoint family member 12	NBPF19;NBPF15;NBPF10;NBPF8;NBPF26;NBPF14;NBPF12	sp|P0DPF3-2|NBPF9_HUMAN Isoform 2 of Neuroblastoma breakpoint family member 9 OS=Homo sapiens OX=9606 GN=NBPF9;sp|P0DPF3|NBPF9_HUMAN Neuroblastoma breakpoint family member 9 OS=Homo sapiens OX=9606 GN=NBPF9 PE=2 SV=1;sp|A0A087WUL8|NBPFJ_HUMAN Neuroblastoma	11	1	1	1	0	1	0	1	0	1	1.8	1.8	1.8	108.43	942	942;1111;3843;5207;670;766;841;869;902;921;1457	1	1			0.00063613	6.0675		By MS/MS	NaN	NaN	NaN	1	1	Median	NaN	NaN	NaN	NaN	NaN	NaN	0	1	0	1	Median	Median
A0AV96-2;A0AV96;Q8TBY0-2;Q8TBY0-3;Q9NQ94-5;Q8TBY0;Q9NQ94-6;Q9NQ94-3;Q9NQ94-2;Q9NQ94-4;Q9NQ94	A0AV96-2;A0AV96	13;13;1;1;1;1;1;1;1;1;1	13;13;1;1;1;1;1;1;1;1;1	13;13;1;1;1;1;1;1;1;1;1	RNA-binding protein 47	RBM47	sp|A0AV96-2|RBM47_HUMAN Isoform 2 of RNA-binding protein 47 OS=Homo sapiens OX=9606 GN=RBM47;sp|A0AV96|RBM47_HUMAN RNA-binding protein 47 OS=Homo sapiens OX=9606 GN=RBM47 PE=1 SV=2	11	13	13	13	11	11	11	11	11	11	42.9	42.9	42.9	56.919	524	524;593;470;485;510;533;539;569;586;594;594	1.67	18	8	7	0	111.82	By MS/MS	By MS/MS	1.5609	1.9333	13.089	24	5	Leave out requantified	1.2774	2.1113	1.7149	2.161	14.425	12.737	12	12	2	3	Leave out requantified	Leave out requantified
A0PJZ3	A0PJZ3	2	2	2	Glucoside xylosyltransferase 2	GXYLT2	sp|A0PJZ3|GXLT2_HUMAN Glucoside xylosyltransferase 2 OS=Homo sapiens OX=9606 GN=GXYLT2 PE=2 SV=2	1	2	2	2	2	2	2	2	2	2	4.5	4.5	4.5	51.055	443	443	2.5		2	2	0.0095969	2.1566	By MS/MS	By matching	0.86151	1.0717	8.2717	4	0	Leave out requantified	0.78515	0.94529	1.1029	1.0414	15.875	0.66857	2	2	0	0	Median	Median
A1KXE4-2;A1KXE4	A1KXE4-2;A1KXE4	1;1	1;1	1;1	Myelin-associated neurite-outgrowth inhibitor	FAM168B	sp|A1KXE4-2|F168B_HUMAN Isoform 2 of Myelin-associated neurite-outgrowth inhibitor OS=Homo sapiens OX=9606 GN=FAM168B;sp|A1KXE4|F168B_HUMAN Myelin-associated neurite-outgrowth inhibitor OS=Homo sapiens OX=9606 GN=FAM168B PE=1 SV=1	2	1	1	1	1	1	1	1	1	1	14.6	14.6	14.6	12.707	123	123;195	1	2			0.0020921	2.9461	By MS/MS	By MS/MS	0.73914	0.85629	9.8327	2	1	Median	NaN	NaN	NaN	NaN	NaN	NaN	1	1	1	0	Median	Median
A1L020	A1L020	6	6	6	RNA-binding protein MEX3A	MEX3A	sp|A1L020|MEX3A_HUMAN RNA-binding protein MEX3A OS=Homo sapiens OX=9606 GN=MEX3A PE=1 SV=1	1	6	6	6	4	5	4	5	4	5	24.8	24.8	24.8	54.173	520	520	1.55	6	4	1	0	40.709	By MS/MS	By MS/MS	0.75099	0.88087	1.453	6	2	Leave out requantified	0.65464	0.82496	0.86905	0.85586	11.261	8.06	2	4	0	2	Median	Median
A3KN83-3;A3KN83-2;A3KN83;A3KN83-4	A3KN83-3;A3KN83-2;A3KN83	5;5;5;1	5;5;5;1	5;5;5;1	Protein strawberry notch homolog 1	SBNO1	sp|A3KN83-3|SBNO1_HUMAN Isoform 3 of Protein strawberry notch homolog 1 OS=Homo sapiens OX=9606 GN=SBNO1;sp|A3KN83-2|SBNO1_HUMAN Isoform 2 of Protein strawberry notch homolog 1 OS=Homo sapiens OX=9606 GN=SBNO1;sp|A3KN83|SBNO1_HUMAN Protein strawberry notch	4	5	5	5	4	4	4	4	4	4	7	7	7	154.06	1391	1391;1392;1393;732	1.75	4	2	2	0	13.2	By MS/MS	By MS/MS	0.71849	0.85015	1.1277	7	2	Leave out requantified	0.62121	0.81288	0.84887	0.88302	10.98	5.159	3	4	1	1	Median	Leave out requantified
A4D1E9;A4D1E9-3;A4D1E9-2	A4D1E9	3;1;1	3;1;1	3;1;1	GTP-binding protein 10	GTPBP10	sp|A4D1E9|GTPBA_HUMAN GTP-binding protein 10 OS=Homo sapiens OX=9606 GN=GTPBP10 PE=1 SV=1	3	3	3	3	2	2	2	2	2	2	10.6	10.6	10.6	42.932	387	387;116;308	1.5	2	2		0	7.6215	By MS/MS	By MS/MS	1.0822	1.2539	6.2337	3	0	Median	NaN	1.1363	NaN	1.1921	NaN	7.1518	1	2	0	0	Median	Median
A5YKK6;A5YKK6-2;A5YKK6-3;A5YKK6-4	A5YKK6;A5YKK6-2;A5YKK6-3;A5YKK6-4	28;27;22;18	28;27;22;18	28;27;22;18	CCR4-NOT transcription complex subunit 1	CNOT1	sp|A5YKK6|CNOT1_HUMAN CCR4-NOT transcription complex subunit 1 OS=Homo sapiens OX=9606 GN=CNOT1 PE=1 SV=2;sp|A5YKK6-2|CNOT1_HUMAN Isoform 2 of CCR4-NOT transcription complex subunit 1 OS=Homo sapiens OX=9606 GN=CNOT1;sp|A5YKK6-3|CNOT1_HUMAN Isoform 3 of CC	4	28	28	28	21	22	21	22	21	22	15.5	15.5	15.5	266.94	2376	2376;2371;2150;1551	1.9	17	23	12	0	92.576	By MS/MS	By MS/MS	0.87514	1.0505	22.346	39	7	Leave out requantified	0.74185	1.0325	0.9898	1.0953	23.014	25.315	22	17	5	2	Leave out requantified	Leave out requantified
A6NER3	A6NER3	3	1	1	G antigen 12J	GAGE12J	sp|A6NER3|GG12J_HUMAN G antigen 12J OS=Homo sapiens OX=9606 GN=GAGE12J PE=3 SV=1	1	3	1	1	3	2	1	0	1	0	55.6	29.9	29.9	12.896	117	117	1	1			1	-2	By MS/MS	By matching	NaN	NaN	NaN	0	0	Median	NaN	NaN	NaN	NaN	NaN	NaN	0	0	0	0	Median	Median
A6NHQ2	A6NHQ2	3	1	1	rRNA/tRNA 2-O-methyltransferase fibrillarin-like protein 1	FBLL1	sp|A6NHQ2|FBLL1_HUMAN rRNA/tRNA 2-O-methyltransferase fibrillarin-like protein 1 OS=Homo sapiens OX=9606 GN=FBLL1 PE=3 SV=2	1	3	1	1	3	3	1	1	1	1	11.4	3.6	3.6	34.803	334	334	1	4			0.0082364	2.2069	By MS/MS	By MS/MS	0.78713	0.96855	3.1655	4	0	Median	0.68105	0.92496	0.95259	0.9905	2.2839	3.1019	2	2	0	0	Median	Median
A6NHR9-2;A6NHR9;A6NHR9-3	A6NHR9-2;A6NHR9;A6NHR9-3	8;8;4	8;8;4	8;8;4	Structural maintenance of chromosomes flexible hinge domain-containing protein 1	SMCHD1	sp|A6NHR9-2|SMHD1_HUMAN Isoform 2 of Structural maintenance of chromosomes flexible hinge domain-containing protein 1 OS=Homo sapiens OX=9606 GN=SMCHD1;sp|A6NHR9|SMHD1_HUMAN Structural maintenance of chromosomes flexible hinge domain-containing protein 1 O	3	8	8	8	5	7	5	7	5	7	7.5	7.5	7.5	215.74	1917	1917;2005;762	2.47		8	7	0	56.64	By MS/MS	By MS/MS	0.72295	0.85011	12.859	11	2	Leave out requantified	0.52277	0.91945	0.69233	0.96411	15.403	7.3303	5	6	1	1	Leave out requantified	Leave out requantified
A7XYQ1	A7XYQ1	1	1	1	Sine oculis-binding protein homolog	SOBP	sp|A7XYQ1|SOBP_HUMAN Sine oculis-binding protein homolog OS=Homo sapiens OX=9606 GN=SOBP PE=1 SV=2	1	1	1	1	0	1	0	1	0	1	1.6	1.6	1.6	92.657	873	873	3			1	1	-2		By MS/MS	NaN	NaN	NaN	0	0	Median	NaN	NaN	NaN	NaN	NaN	NaN	0	0	0	0	Median	Median
P62308;A8MWD9	P62308;A8MWD9	4;4	4;4	4;4	Small nuclear ribonucleoprotein G;Putative small nuclear ribonucleoprotein G-like protein 15	SNRPG;SNRPGP15	sp|P62308|RUXG_HUMAN Small nuclear ribonucleoprotein G OS=Homo sapiens OX=9606 GN=SNRPG PE=1 SV=1;sp|A8MWD9|RUXGL_HUMAN Putative small nuclear ribonucleoprotein G-like protein 15 OS=Homo sapiens OX=9606 GN=SNRPGP15 PE=5 SV=2	2	4	4	4	4	4	4	4	4	4	36.8	36.8	36.8	8.496	76	76;76	1.41	20	6	3	0	10.133	By MS/MS	By MS/MS	0.87639	1.0313	2.3877	26	1	Leave out requantified	0.77205	0.9562	1.0238	1.0268	10.465	4.8362	12	14	1	0	Leave out requantified	Leave out requantified
Q13765;E9PAV3-2;E9PAV3;Q9BZK3	Q13765;E9PAV3-2;E9PAV3	5;5;5;1	5;5;5;1	5;5;5;1	Nascent polypeptide-associated complex subunit alpha;Nascent polypeptide-associated complex subunit alpha, muscle-specific form	NACA	sp|Q13765|NACA_HUMAN Nascent polypeptide-associated complex subunit alpha OS=Homo sapiens OX=9606 GN=NACA PE=1 SV=1;sp|E9PAV3-2|NACAM_HUMAN Isoform skNAC-2 of Nascent polypeptide-associated complex subunit alpha, muscle-specific form OS=Homo sapiens OX=960	4	5	5	5	4	5	4	5	4	5	32.6	32.6	32.6	23.384	215	215;925;2078;213	1.2	8	2		0	204.76	By MS/MS	By MS/MS	0.74413	0.87013	2.2288	6	0	Leave out requantified	0.63421	0.8731	0.84783	0.89268	0.556	4.7581	3	3	0	0	Leave out requantified	Leave out requantified
E9PRG8	E9PRG8	4	4	4	Uncharacterized protein C11orf98	C11orf98	sp|E9PRG8|CK098_HUMAN Uncharacterized protein C11orf98 OS=Homo sapiens OX=9606 GN=C11orf98 PE=4 SV=2	1	4	4	4	4	4	4	4	4	4	33.3	33.3	33.3	14.234	123	123	1.8	6		4	0	8.6066	By MS/MS	By MS/MS	0.72897	0.86668	10.88	10	2	Leave out requantified	0.63806	0.81263	0.8552	0.8436	12.95	11.786	5	5	1	1	Leave out requantified	Leave out requantified
O00139-2;O00139-1;O00139-5;O00139;O00139-4	O00139-2;O00139-1;O00139-5;O00139;O00139-4	9;8;8;8;8	8;7;7;7;7	8;7;7;7;7	Kinesin-like protein KIF2A	KIF2A	sp|O00139-2|KIF2A_HUMAN Isoform 2 of Kinesin-like protein KIF2A OS=Homo sapiens OX=9606 GN=KIF2A;sp|O00139-1|KIF2A_HUMAN Isoform 1 of Kinesin-like protein KIF2A OS=Homo sapiens OX=9606 GN=KIF2A;sp|O00139-5|KIF2A_HUMAN Isoform 5 of Kinesin-like protein KIF2	5	9	8	8	8	5	7	5	7	5	18	16.5	16.5	75.042	660	660;679;686;706;744	1.71	7	4	3	0	20.498	By MS/MS	By MS/MS	0.88886	1.0315	25.945	12	3	Leave out requantified	0.75879	1.0432	1.0134	1.0709	9.1351	25.197	7	5	3	0	Leave out requantified	Leave out requantified
O00148;O00148-2;O00148-3	O00148;O00148-2;O00148-3	8;5;4	4;3;2	4;3;2	ATP-dependent RNA helicase DDX39A	DDX39A	sp|O00148|DX39A_HUMAN ATP-dependent RNA helicase DDX39A OS=Homo sapiens OX=9606 GN=DDX39A PE=1 SV=2;sp|O00148-2|DX39A_HUMAN Isoform 2 of ATP-dependent RNA helicase DDX39A OS=Homo sapiens OX=9606 GN=DDX39A;sp|O00148-3|DX39A_HUMAN Isoform 3 of ATP-dependent	3	8	4	4	8	7	4	3	4	3	35.8	17.6	17.6	49.129	427	427;322;267	1.33	12	1	2	0	12.492	By MS/MS	By MS/MS	0.92943	0.95558	18.209	10	5	Leave out requantified	0.62828	0.92943	0.84712	0.95558	32.854	15.48	5	5	4	1	Median	Leave out requantified
O00151	O00151	2	2	2	PDZ and LIM domain protein 1	PDLIM1	sp|O00151|PDLI1_HUMAN PDZ and LIM domain protein 1 OS=Homo sapiens OX=9606 GN=PDLIM1 PE=1 SV=4	1	2	2	2	2	1	2	1	2	1	14.3	14.3	14.3	36.071	329	329	1.5	2	2		0	10.132	By MS/MS	By MS/MS	0.46641	0.54636	106.32	4	4	Median	0.43947	NaN	0.57861	NaN	125.95	NaN	3	1	3	1	Median	Median
O00154-4;O00154-2;O00154-3;O00154-6;O00154-5;O00154-7;O00154	O00154-4;O00154-2;O00154-3;O00154-6;O00154-5;O00154-7;O00154	3;2;2;2;2;2;2	3;2;2;2;2;2;2	3;2;2;2;2;2;2	Cytosolic acyl coenzyme A thioester hydrolase	ACOT7	sp|O00154-4|BACH_HUMAN Isoform 4 of Cytosolic acyl coenzyme A thioester hydrolase OS=Homo sapiens OX=9606 GN=ACOT7;sp|O00154-2|BACH_HUMAN Isoform 2 of Cytosolic acyl coenzyme A thioester hydrolase OS=Homo sapiens OX=9606 GN=ACOT7;sp|O00154-3|BACH_HUMAN Iso	7	3	3	3	1	3	1	3	1	3	12.1	12.1	12.1	37.419	338	338;246;283;329;350;370;380	1.5	2	2		0.0025681	2.7636	By matching	By MS/MS	0.61789	0.6337	18.778	3	1	Plateau	NaN	0.61789	NaN	0.66525	NaN	26.259	1	2	0	1	Median	Median
O00161-2;O00161	O00161-2;O00161	2;2	2;2	2;2	Synaptosomal-associated protein 23	SNAP23	sp|O00161-2|SNP23_HUMAN Isoform SNAP-23b of Synaptosomal-associated protein 23 OS=Homo sapiens OX=9606 GN=SNAP23;sp|O00161|SNP23_HUMAN Synaptosomal-associated protein 23 OS=Homo sapiens OX=9606 GN=SNAP23 PE=1 SV=1	2	2	2	2	2	1	2	1	2	1	19.6	19.6	19.6	17.789	158	158;211	2.33	1		2	0	9.2285	By MS/MS	By MS/MS	1.2966	1.5138	27.913	2	0	Median	NaN	NaN	NaN	NaN	NaN	NaN	1	1	0	0	Median	Median
O00178	O00178	5	5	5	GTP-binding protein 1	GTPBP1	sp|O00178|GTPB1_HUMAN GTP-binding protein 1 OS=Homo sapiens OX=9606 GN=GTPBP1 PE=1 SV=3	1	5	5	5	3	5	3	5	3	5	15.5	15.5	15.5	72.453	669	669	1.92	3	7	2	0	36.368	By MS/MS	By MS/MS	0.6419	0.79332	10.818	9	0	Leave out requantified	0.63647	0.78165	0.85448	0.8585	10.23	21.794	4	5	0	0	Leave out requantified	Leave out requantified
O00193	O00193	2	2	2	Small acidic protein	SMAP	sp|O00193|SMAP_HUMAN Small acidic protein OS=Homo sapiens OX=9606 GN=SMAP PE=1 SV=1	1	2	2	2	2	1	2	1	2	1	21.3	21.3	21.3	20.332	183	183	3			7	0	12.992	By MS/MS	By MS/MS	0.74566	1.0065	14.916	4	2	Median	0.65795	NaN	0.89936	NaN	15.264	NaN	3	1	2	0	Median	Median
O00203;O00203-3;Q13367;Q13367-4;Q13367-3	O00203;O00203-3	50;48;11;11;8	50;48;11;11;8	50;48;11;11;8	AP-3 complex subunit beta-1	AP3B1	sp|O00203|AP3B1_HUMAN AP-3 complex subunit beta-1 OS=Homo sapiens OX=9606 GN=AP3B1 PE=1 SV=3;sp|O00203-3|AP3B1_HUMAN Isoform 2 of AP-3 complex subunit beta-1 OS=Homo sapiens OX=9606 GN=AP3B1	5	50	50	50	41	48	41	48	41	48	46	46	46	121.32	1094	1094;1045;1082;1101;1050	1.79	64	43	34	0	241.4	By MS/MS	By MS/MS	1.1086	1.2907	13.671	121	11	Leave out requantified	0.87888	1.2449	1.2104	1.3207	12.973	13.396	55	66	5	6	Leave out requantified	Leave out requantified
O00267;O00267-2	O00267;O00267-2	25;24	25;24	25;24	Transcription elongation factor SPT5	SUPT5H	sp|O00267|SPT5H_HUMAN Transcription elongation factor SPT5 OS=Homo sapiens OX=9606 GN=SUPT5H PE=1 SV=1;sp|O00267-2|SPT5H_HUMAN Isoform 2 of Transcription elongation factor SPT5 OS=Homo sapiens OX=9606 GN=SUPT5H	2	25	25	25	24	23	24	23	24	23	35.4	35.4	35.4	121	1087	1087;1083	1.58	38	12	12	0	217.1	By MS/MS	By MS/MS	0.7986	0.94513	14.335	51	8	Leave out requantified	0.68868	0.91147	0.92062	0.95066	17.716	14.68	24	27	4	4	Leave out requantified	Leave out requantified
O00299	O00299	18	18	18	Chloride intracellular channel protein 1	CLIC1	sp|O00299|CLIC1_HUMAN Chloride intracellular channel protein 1 OS=Homo sapiens OX=9606 GN=CLIC1 PE=1 SV=4	1	18	18	18	16	17	16	17	16	17	82.2	82.2	82.2	26.922	241	241	1.65	35	15	13	0	130.1	By MS/MS	By MS/MS	0.93697	1.1052	13.481	53	7	Leave out requantified	0.8993	0.96685	1.2046	1.0095	10.994	15.388	25	28	4	3	Leave out requantified	Leave out requantified
O00410;O00410-2;O00410-3	O00410;O00410-2;O00410-3	5;3;3	5;3;3	5;3;3	Importin-5	IPO5	sp|O00410|IPO5_HUMAN Importin-5 OS=Homo sapiens OX=9606 GN=IPO5 PE=1 SV=4;sp|O00410-2|IPO5_HUMAN Isoform 2 of Importin-5 OS=Homo sapiens OX=9606 GN=IPO5;sp|O00410-3|IPO5_HUMAN Isoform 3 of Importin-5 OS=Homo sapiens OX=9606 GN=IPO5	3	5	5	5	4	4	4	4	4	4	7.3	7.3	7.3	123.63	1097	1097;1037;1115	1.46	7	6		0	37	By MS/MS	By MS/MS	0.89549	1.0123	8.4871	9	2	Leave out requantified	0.74734	1.0491	0.99372	1.1016	12.422	6.1939	6	3	2	0	Leave out requantified	Leave out requantified
O00411	O00411	34	34	34	DNA-directed RNA polymerase, mitochondrial	POLRMT	sp|O00411|RPOM_HUMAN DNA-directed RNA polymerase, mitochondrial OS=Homo sapiens OX=9606 GN=POLRMT PE=1 SV=2	1	34	34	34	31	25	31	25	31	25	42.9	42.9	42.9	138.62	1230	1230	1.67	38	41	9	0	130.77	By MS/MS	By MS/MS	0.73643	0.87509	16.758	72	18	Leave out requantified	0.61243	0.86566	0.82021	0.91	22.692	17.921	38	34	13	5	Leave out requantified	Leave out requantified
O00422;O00422-2	O00422;O00422-2	9;9	9;9	9;9	Histone deacetylase complex subunit SAP18	SAP18	sp|O00422|SAP18_HUMAN Histone deacetylase complex subunit SAP18 OS=Homo sapiens OX=9606 GN=SAP18 PE=1 SV=1;sp|O00422-2|SAP18_HUMAN Isoform 2 of Histone deacetylase complex subunit SAP18 OS=Homo sapiens OX=9606 GN=SAP18	2	9	9	9	7	9	7	9	7	9	62.7	62.7	62.7	17.561	153	153;172	2.4	2	8	10	0	40.649	By MS/MS	By MS/MS	0.7288	0.90845	22.545	18	4	Leave out requantified	0.74933	0.83939	1.0092	0.87058	20.33	21.872	8	10	1	3	Leave out requantified	Leave out requantified
O00425;O00425-2	O00425	39;15	34;12	34;12	Insulin-like growth factor 2 mRNA-binding protein 3	IGF2BP3	sp|O00425|IF2B3_HUMAN Insulin-like growth factor 2 mRNA-binding protein 3 OS=Homo sapiens OX=9606 GN=IGF2BP3 PE=1 SV=2	2	39	34	34	36	39	32	34	32	34	57.5	51.8	51.8	63.704	579	579;198	1.84	50	56	28	0	234	By MS/MS	By MS/MS	0.74673	0.87517	8.7016	121	16	Leave out requantified	0.61102	0.89672	0.8136	0.93561	10.635	8.6061	58	63	9	7	Leave out requantified	Leave out requantified
O00442;O00442-2	O00442;O00442-2	5;5	5;5	5;5	RNA 3-terminal phosphate cyclase	RTCA	sp|O00442|RTCA_HUMAN RNA 3-terminal phosphate cyclase OS=Homo sapiens OX=9606 GN=RTCA PE=1 SV=1;sp|O00442-2|RTCA_HUMAN Isoform 2 of RNA 3-terminal phosphate cyclase OS=Homo sapiens OX=9606 GN=RTCA	2	5	5	5	4	4	4	4	4	4	13.9	13.9	13.9	39.336	366	366;379	2	1	6	1	0	10.413	By MS/MS	By MS/MS	0.79974	0.9972	29.442	8	2	Leave out requantified	0.65124	0.79186	0.86588	0.83137	19.772	35.325	4	4	1	1	Leave out requantified	Leave out requantified
O00458;O00458-2	O00458;O00458-2	3;2	3;2	3;2	Interferon-related developmental regulator 1	IFRD1	sp|O00458|IFRD1_HUMAN Interferon-related developmental regulator 1 OS=Homo sapiens OX=9606 GN=IFRD1 PE=1 SV=4;sp|O00458-2|IFRD1_HUMAN Isoform 2 of Interferon-related developmental regulator 1 OS=Homo sapiens OX=9606 GN=IFRD1	2	3	3	3	1	3	1	3	1	3	12.4	12.4	12.4	50.268	451	451;401	1.4	3	2		0	13.144	By matching	By MS/MS	1.6404	1.7089	22.642	4	2	Median	NaN	1.7347	NaN	1.7759	NaN	12.699	1	3	0	2	Median	Median
O00468-6;O00468-7;O00468-2;O00468-3;O00468-5;O00468-4;O00468	O00468-6;O00468-7;O00468-2;O00468-3;O00468-5;O00468-4;O00468	9;9;8;8;8;8;8	9;9;8;8;8;8;8	9;9;8;8;8;8;8	Agrin;Agrin N-terminal 110 kDa subunit;Agrin C-terminal 110 kDa subunit;Agrin C-terminal 90 kDa fragment;Agrin C-terminal 22 kDa fragment	AGRN	sp|O00468-6|AGRIN_HUMAN Isoform 6 of Agrin OS=Homo sapiens OX=9606 GN=AGRN;sp|O00468-7|AGRIN_HUMAN Isoform 7 of Agrin OS=Homo sapiens OX=9606 GN=AGRN;sp|O00468-2|AGRIN_HUMAN Isoform 2 of Agrin OS=Homo sapiens OX=9606 GN=AGRN;sp|O00468-3|AGRIN_HUMAN Isoform	7	9	9	9	0	9	0	9	0	9	8.7	8.7	8.7	214.84	2045	2045;2064;1964;2049;2057;2060;2068	1.9	3	5	2	0	47.254		By MS/MS	2.2748	2.3924	30.638	7	5	Median	NaN	2.2748	NaN	2.3924	NaN	30.638	0	7	0	5	Median	Median
O00487	O00487	1	1	1	26S proteasome non-ATPase regulatory subunit 14	PSMD14	sp|O00487|PSDE_HUMAN 26S proteasome non-ATPase regulatory subunit 14 OS=Homo sapiens OX=9606 GN=PSMD14 PE=1 SV=1	1	1	1	1	1	0	1	0	1	0	11	11	11	34.577	310	310	2.5		1	1	0.00057803	4.1636	By MS/MS		NaN	NaN	NaN	1	0	Median	NaN	NaN	NaN	NaN	NaN	NaN	1	0	0	0	Median	Median
O00541	O00541	21	21	1	Pescadillo homolog	PES1	sp|O00541|PESC_HUMAN Pescadillo homolog OS=Homo sapiens OX=9606 GN=PES1 PE=1 SV=1	1	21	21	1	18	20	18	20	1	1	43.4	43.4	4.8	68.002	588	588	2.15	18	21	28	0	91.638	By MS/MS	By MS/MS	0.8627	1.0181	8.3562	55	6	Leave out requantified	0.73557	1.0227	0.99106	1.0628	11.727	8.3508	28	27	4	2	Leave out requantified	Leave out requantified
O00541-2	O00541-2	21	1	1	Pescadillo homolog	PES1	sp|O00541-2|PESC_HUMAN Isoform 2 of Pescadillo homolog OS=Homo sapiens OX=9606 GN=PES1	1	21	1	1	18	20	1	1	1	1	42.9	3.9	3.9	67.455	583	583	3			5	0.00062657	5.7	By MS/MS	By MS/MS	0.89474	0.988	19.557	4	2	Median	0.70754	0.92742	0.95157	0.988	33.04	6.4548	2	2	1	1	Median	Median
O00566	O00566	16	16	16	U3 small nucleolar ribonucleoprotein protein MPP10	MPHOSPH10	sp|O00566|MPP10_HUMAN U3 small nucleolar ribonucleoprotein protein MPP10 OS=Homo sapiens OX=9606 GN=MPHOSPH10 PE=1 SV=2	1	16	16	16	15	16	15	16	15	16	27.9	27.9	27.9	78.863	681	681	1.49	30	2	9	0	133.97	By MS/MS	By MS/MS	1.0515	1.2317	13.363	38	3	Leave out requantified	0.8102	1.2055	1.1261	1.246	14.626	14.855	19	19	2	1	Leave out requantified	Leave out requantified
O00567	O00567	28	28	28	Nucleolar protein 56	NOP56	sp|O00567|NOP56_HUMAN Nucleolar protein 56 OS=Homo sapiens OX=9606 GN=NOP56 PE=1 SV=4	1	28	28	28	26	25	26	25	26	25	59.8	59.8	59.8	66.049	594	594	1.86	43	31	29	0	215.78	By MS/MS	By MS/MS	0.8745	1.0515	17.719	83	13	Leave out requantified	0.72331	1.0654	0.95912	1.1204	7.7405	20.234	41	42	7	6	Leave out requantified	Leave out requantified
O00571;O00571-2;O15523-2;O15523;O15523-3;Q9NQI0-3;Q9NQI0-2;Q9NQI0-4;Q9NQI0	O00571;O00571-2;O15523-2;O15523	58;56;35;35;11;2;2;2;2	58;56;35;35;11;2;2;2;2	57;55;34;34;11;2;2;2;2	ATP-dependent RNA helicase DDX3X;ATP-dependent RNA helicase DDX3Y	DDX3X;DDX3Y	sp|O00571|DDX3X_HUMAN ATP-dependent RNA helicase DDX3X OS=Homo sapiens OX=9606 GN=DDX3X PE=1 SV=3;sp|O00571-2|DDX3X_HUMAN Isoform 2 of ATP-dependent RNA helicase DDX3X OS=Homo sapiens OX=9606 GN=DDX3X;sp|O15523-2|DDX3Y_HUMAN Isoform 2 of ATP-dependent RNA	9	58	58	57	53	54	53	54	52	53	77.5	77.5	77.5	73.243	662	662;646;657;660;291;575;690;704;724	1.74	106	61	49	0	323.31	By MS/MS	By MS/MS	0.85816	1.0067	19.854	187	20	Leave out requantified	0.71461	0.98281	0.95876	1.0434	25.094	15.701	88	99	11	9	Leave out requantified	Leave out requantified
O00584	O00584	1	1	1	Ribonuclease T2	RNASET2	sp|O00584|RNT2_HUMAN Ribonuclease T2 OS=Homo sapiens OX=9606 GN=RNASET2 PE=1 SV=2	1	1	1	1	0	1	0	1	0	1	3.9	3.9	3.9	29.48	256	256	1	1			0.0010846	3.2921		By MS/MS	NaN	NaN	NaN	1	1	Median	NaN	NaN	NaN	NaN	NaN	NaN	0	1	0	1	Median	Median
O00629	O00629	1	1	1	Importin subunit alpha-3	KPNA4	sp|O00629|IMA3_HUMAN Importin subunit alpha-3 OS=Homo sapiens OX=9606 GN=KPNA4 PE=1 SV=1	1	1	1	1	0	1	0	1	0	1	3.3	3.3	3.3	57.886	521	521	2		1		0	6.7894		By MS/MS	NaN	NaN	NaN	1	0	Median	NaN	NaN	NaN	NaN	NaN	NaN	0	1	0	0	Median	Median
O14497-2;O14497	O14497-2;O14497	2;2	2;2	2;2	AT-rich interactive domain-containing protein 1A	ARID1A	sp|O14497-2|ARI1A_HUMAN Isoform 2 of AT-rich interactive domain-containing protein 1A OS=Homo sapiens OX=9606 GN=ARID1A;sp|O14497|ARI1A_HUMAN AT-rich interactive domain-containing protein 1A OS=Homo sapiens OX=9606 GN=ARID1A PE=1 SV=3	2	2	2	2	1	1	1	1	1	1	2.2	2.2	2.2	218.33	2068	2068;2285	1	2			0.00057307	4.0529	By MS/MS	By MS/MS	NaN	NaN	NaN	0	0	Median	NaN	NaN	NaN	NaN	NaN	NaN	0	0	0	0	Median	Median
O14545;O14545-2	O14545;O14545-2	3;2	3;2	3;2	TRAF-type zinc finger domain-containing protein 1	TRAFD1	sp|O14545|TRAD1_HUMAN TRAF-type zinc finger domain-containing protein 1 OS=Homo sapiens OX=9606 GN=TRAFD1 PE=1 SV=1;sp|O14545-2|TRAD1_HUMAN Isoform 2 of TRAF-type zinc finger domain-containing protein 1 OS=Homo sapiens OX=9606 GN=TRAFD1	2	3	3	3	1	3	1	3	1	3	6.7	6.7	6.7	64.84	582	582;164	2.75		1	3	0.0006192	5.4858	By MS/MS	By MS/MS	0.87057	0.92324	18.792	4	1	Median	NaN	0.83326	NaN	0.8711	NaN	10.318	1	3	0	1	Median	Median
O14578-4;O14578;O14578-3;O14578-2;P13612	O14578-4;O14578;O14578-3	37;35;26;9;1	37;35;26;9;1	37;35;26;9;1	Citron Rho-interacting kinase	CIT	sp|O14578-4|CTRO_HUMAN Isoform 4 of Citron Rho-interacting kinase OS=Homo sapiens OX=9606 GN=CIT;sp|O14578|CTRO_HUMAN Citron Rho-interacting kinase OS=Homo sapiens OX=9606 GN=CIT PE=1 SV=2;sp|O14578-3|CTRO_HUMAN Isoform 3 of Citron Rho-interacting kinase O	5	37	37	37	28	34	28	34	28	34	24.2	24.2	24.2	236.6	2069	2069;2027;1544;482;1032	1.83	34	15	22	0	190.26	By MS/MS	By MS/MS	1.1906	1.3722	14.192	61	21	Leave out requantified	1.0258	1.3298	1.3434	1.3609	14.698	13.637	27	34	9	12	Leave out requantified	Leave out requantified
O14617-5;O14617;O14617-4;O14617-2;O14617-3	O14617-5;O14617;O14617-4;O14617-2;O14617-3	15;14;13;12;9	15;14;13;12;9	15;14;13;12;9	AP-3 complex subunit delta-1	AP3D1	sp|O14617-5|AP3D1_HUMAN Isoform 5 of AP-3 complex subunit delta-1 OS=Homo sapiens OX=9606 GN=AP3D1;sp|O14617|AP3D1_HUMAN AP-3 complex subunit delta-1 OS=Homo sapiens OX=9606 GN=AP3D1 PE=1 SV=1;sp|O14617-4|AP3D1_HUMAN Isoform 4 of AP-3 complex subunit delta	5	15	15	15	9	15	9	15	9	15	18	18	18	136.65	1215	1215;1153;1021;1112;984	1.53	22	6	6	0	307.52	By MS/MS	By MS/MS	1.1725	1.253	14.421	23	4	Leave out requantified	0.81389	1.1844	1.0732	1.2573	19.89	7.1857	7	16	1	3	Leave out requantified	Leave out requantified
O14646-2;O14646	O14646-2;O14646	135;135	135;135	118;118	Chromodomain-helicase-DNA-binding protein 1	CHD1	sp|O14646-2|CHD1_HUMAN Isoform 2 of Chromodomain-helicase-DNA-binding protein 1 OS=Homo sapiens OX=9606 GN=CHD1;sp|O14646|CHD1_HUMAN Chromodomain-helicase-DNA-binding protein 1 OS=Homo sapiens OX=9606 GN=CHD1 PE=1 SV=2	2	135	135	118	128	130	128	130	111	113	61.3	61.3	54.2	196.59	1709	1709;1710	1.85	347	237	224	0	323.31	By MS/MS	By MS/MS	0.79301	0.95548	8.6835	669	93	Leave out requantified	0.70838	0.89621	0.95805	0.9457	10.696	8.1015	330	339	47	46	Leave out requantified	Leave out requantified
O14647;O14647-2;O14647-3	O14647;O14647-2	33;32;4	17;16;3	17;16;3	Chromodomain-helicase-DNA-binding protein 2	CHD2	sp|O14647|CHD2_HUMAN Chromodomain-helicase-DNA-binding protein 2 OS=Homo sapiens OX=9606 GN=CHD2 PE=1 SV=2;sp|O14647-2|CHD2_HUMAN Isoform 2 of Chromodomain-helicase-DNA-binding protein 2 OS=Homo sapiens OX=9606 GN=CHD2	3	33	17	17	31	30	15	14	15	14	19.5	11.7	11.7	211.34	1828	1828;1739;501	1.83	19	4	13	0	103.71	By MS/MS	By MS/MS	0.90894	1.0686	6.9301	30	7	Leave out requantified	0.83048	0.97993	1.1152	1.0354	8.193	9.09	17	13	4	3	Leave out requantified	Leave out requantified
O14730-2;O14730	O14730-2;O14730	8;8	8;8	8;8	Serine/threonine-protein kinase RIO3	RIOK3	sp|O14730-2|RIOK3_HUMAN Isoform 2 of Serine/threonine-protein kinase RIO3 OS=Homo sapiens OX=9606 GN=RIOK3;sp|O14730|RIOK3_HUMAN Serine/threonine-protein kinase RIO3 OS=Homo sapiens OX=9606 GN=RIOK3 PE=1 SV=2	2	8	8	8	7	6	7	6	7	6	22.1	22.1	22.1	58.67	516	516;519	1.5	11	2	3	0	25.417	By MS/MS	By MS/MS	0.37192	0.3957	9.9628	14	8	Leave out requantified	0.32266	0.41429	0.42521	0.43359	26.786	4.2956	6	8	4	4	Median	Leave out requantified
O14744-3;O14744-5;O14744-2;O14744	O14744-3;O14744-5;O14744-2;O14744	1;1;1;1	1;1;1;1	1;1;1;1	Protein arginine N-methyltransferase 5;Protein arginine N-methyltransferase 5, N-terminally processed	PRMT5	sp|O14744-3|ANM5_HUMAN Isoform 3 of Protein arginine N-methyltransferase 5 OS=Homo sapiens OX=9606 GN=PRMT5;sp|O14744-5|ANM5_HUMAN Isoform 5 of Protein arginine N-methyltransferase 5 OS=Homo sapiens OX=9606 GN=PRMT5;sp|O14744-2|ANM5_HUMAN Isoform 2 of Prot	4	1	1	1	1	1	1	1	1	1	2.3	2.3	2.3	66.31	576	576;593;620;637	2		2		0.0054321	2.35	By MS/MS	By matching	0.9856	1.1519	14.749	2	0	Median	NaN	NaN	NaN	NaN	NaN	NaN	1	1	0	0	Median	Median
O14776-2;O14776	O14776-2;O14776	14;14	14;14	14;14	Transcription elongation regulator 1	TCERG1	sp|O14776-2|TCRG1_HUMAN Isoform 2 of Transcription elongation regulator 1 OS=Homo sapiens OX=9606 GN=TCERG1;sp|O14776|TCRG1_HUMAN Transcription elongation regulator 1 OS=Homo sapiens OX=9606 GN=TCERG1 PE=1 SV=2	2	14	14	14	13	10	13	10	13	10	14.6	14.6	14.6	121.69	1077	1077;1098	2.07	13		15	0	64.722	By MS/MS	By MS/MS	0.85509	0.98012	17.213	20	4	Leave out requantified	0.72322	0.99033	0.97515	1.0036	14.766	20.637	11	9	3	1	Leave out requantified	Leave out requantified
O14777	O14777	1	1	1	Kinetochore protein NDC80 homolog	NDC80	sp|O14777|NDC80_HUMAN Kinetochore protein NDC80 homolog OS=Homo sapiens OX=9606 GN=NDC80 PE=1 SV=1	1	1	1	1	1	0	1	0	1	0	1.9	1.9	1.9	73.912	642	642	3			1	0	7.2524	By MS/MS		NaN	NaN	NaN	0	0	Median	NaN	NaN	NaN	NaN	NaN	NaN	0	0	0	0	Median	Median
O14802	O14802	1	1	1	DNA-directed RNA polymerase III subunit RPC1	POLR3A	sp|O14802|RPC1_HUMAN DNA-directed RNA polymerase III subunit RPC1 OS=Homo sapiens OX=9606 GN=POLR3A PE=1 SV=2	1	1	1	1	1	0	1	0	1	0	1.7	1.7	1.7	155.64	1390	1390	1	1			0.00059242	4.5748	By MS/MS		NaN	NaN	NaN	0	0	Median	NaN	NaN	NaN	NaN	NaN	NaN	0	0	0	0	Median	Median
O14818-2;O14818	O14818-2;O14818	1;1	1;1	1;1	Proteasome subunit alpha type-7	PSMA7	sp|O14818-2|PSA7_HUMAN Isoform 2 of Proteasome subunit alpha type-7 OS=Homo sapiens OX=9606 GN=PSMA7;sp|O14818|PSA7_HUMAN Proteasome subunit alpha type-7 OS=Homo sapiens OX=9606 GN=PSMA7 PE=1 SV=1	2	1	1	1	0	1	0	1	0	1	8.4	8.4	8.4	20.193	178	178;248	3			1	0.002154	3.2258		By MS/MS	NaN	NaN	NaN	0	0	Median	NaN	NaN	NaN	NaN	NaN	NaN	0	0	0	0	Median	Median
O14828	O14828	7	7	2	Secretory carrier-associated membrane protein 3	SCAMP3	sp|O14828|SCAM3_HUMAN Secretory carrier-associated membrane protein 3 OS=Homo sapiens OX=9606 GN=SCAMP3 PE=1 SV=3	1	7	7	2	7	3	7	3	2	0	35.7	35.7	19.9	38.287	347	347	1.27	8	3		0	21.947	By MS/MS	By MS/MS	1.1585	1.2905	79.315	7	6	Median	0.96447	1.6528	1.2537	1.7105	126.62	25.214	3	4	3	3	Median	Linear
O14828-2	O14828-2	6	1	1	Secretory carrier-associated membrane protein 3	SCAMP3	sp|O14828-2|SCAM3_HUMAN Isoform 2 of Secretory carrier-associated membrane protein 3 OS=Homo sapiens OX=9606 GN=SCAMP3	1	6	1	1	6	4	1	1	1	1	30.5	13.4	13.4	35.201	321	321	2		2		0.0020953	2.9588	By MS/MS	By MS/MS	0.30786	0.37198	19.267	2	2	Median	NaN	NaN	NaN	NaN	NaN	NaN	1	1	1	1	Median	Median
O14929-2;O14929	O14929-2;O14929	1;1	1;1	1;1	Histone acetyltransferase type B catalytic subunit	HAT1	sp|O14929-2|HAT1_HUMAN Isoform B of Histone acetyltransferase type B catalytic subunit OS=Homo sapiens OX=9606 GN=HAT1;sp|O14929|HAT1_HUMAN Histone acetyltransferase type B catalytic subunit OS=Homo sapiens OX=9606 GN=HAT1 PE=1 SV=1	2	1	1	1	1	0	1	0	1	0	5.4	5.4	5.4	39.786	334	334;419	1	1			0.0021368	3.1577	By MS/MS		NaN	NaN	NaN	0	0	Median	NaN	NaN	NaN	NaN	NaN	NaN	0	0	0	0	Median	Median
O14964-2;O14964	O14964-2;O14964	2;2	2;2	2;2	Hepatocyte growth factor-regulated tyrosine kinase substrate	HGS	sp|O14964-2|HGS_HUMAN Isoform 2 of Hepatocyte growth factor-regulated tyrosine kinase substrate OS=Homo sapiens OX=9606 GN=HGS;sp|O14964|HGS_HUMAN Hepatocyte growth factor-regulated tyrosine kinase substrate OS=Homo sapiens OX=9606 GN=HGS PE=1 SV=1	2	2	2	2	1	2	1	2	1	2	7.1	7.1	7.1	76.375	690	690;777	1.67	1	2		0.0010864	3.2976	By MS/MS	By MS/MS	0.82589	1.1073	39.543	3	3	Median	NaN	0.85672	NaN	0.89735	NaN	53.222	1	2	1	2	Median	Median
O14965	O14965	6	6	6	Aurora kinase A	AURKA	sp|O14965|AURKA_HUMAN Aurora kinase A OS=Homo sapiens OX=9606 GN=AURKA PE=1 SV=2	1	6	6	6	6	4	6	4	6	4	22.1	22.1	22.1	45.809	403	403	1.36	7	4		0	14.163	By MS/MS	By MS/MS	0.43673	0.55758	30.375	8	5	Median	0.40828	0.64893	0.54891	0.67434	8.2726	45.287	4	4	2	3	Median	Median
O14974-5;O14974-4;O14974-3;O14974-2;O14974	O14974-5;O14974-4;O14974-3;O14974-2;O14974	4;4;4;4;4	4;4;4;4;4	4;4;4;4;4	Protein phosphatase 1 regulatory subunit 12A	PPP1R12A	sp|O14974-5|MYPT1_HUMAN Isoform 5 of Protein phosphatase 1 regulatory subunit 12A OS=Homo sapiens OX=9606 GN=PPP1R12A;sp|O14974-4|MYPT1_HUMAN Isoform 4 of Protein phosphatase 1 regulatory subunit 12A OS=Homo sapiens OX=9606 GN=PPP1R12A;sp|O14974-3|MYPT1_HU	5	4	4	4	1	4	1	4	1	4	5.9	5.9	5.9	105.64	943	943;971;974;995;1030	1.88	4	1	3	0	65.943	By MS/MS	By MS/MS	0.92099	0.99681	13.431	7	1	Leave out requantified	0.74454	0.96667	0.98082	1.0038	7.1147	13.274	2	5	0	1	Median	Leave out requantified
O14976-2;O14976	O14976-2;O14976	1;1	1;1	1;1	Cyclin-G-associated kinase	GAK	sp|O14976-2|GAK_HUMAN Isoform 2 of Cyclin-G-associated kinase OS=Homo sapiens OX=9606 GN=GAK;sp|O14976|GAK_HUMAN Cyclin-G-associated kinase OS=Homo sapiens OX=9606 GN=GAK PE=1 SV=2	2	1	1	1	1	0	1	0	1	0	1.8	1.8	1.8	134.46	1232	1232;1311	2		1		0	17.721	By MS/MS		NaN	NaN	NaN	1	0	Median	NaN	NaN	NaN	NaN	NaN	NaN	1	0	0	0	Median	Median
O14979	O14979	23	22	3	Heterogeneous nuclear ribonucleoprotein D-like	HNRNPDL	sp|O14979|HNRDL_HUMAN Heterogeneous nuclear ribonucleoprotein D-like OS=Homo sapiens OX=9606 GN=HNRNPDL PE=1 SV=3	1	23	22	3	23	21	22	20	3	3	47.1	47.1	11.7	46.437	420	420	1.63	52	41	13	0	115.25	By MS/MS	By MS/MS	0.9472	1.1022	22.349	83	14	Leave out requantified	0.79047	1.1063	1.0489	1.1962	31.923	20.779	40	43	5	9	Leave out requantified	Leave out requantified
O14979-3;O14979-2	O14979-3;O14979-2	22;22	2;2	2;2	Heterogeneous nuclear ribonucleoprotein D-like	HNRNPDL	sp|O14979-3|HNRDL_HUMAN Isoform 3 of Heterogeneous nuclear ribonucleoprotein D-like OS=Homo sapiens OX=9606 GN=HNRNPDL;sp|O14979-2|HNRDL_HUMAN Isoform 2 of Heterogeneous nuclear ribonucleoprotein D-like OS=Homo sapiens OX=9606 GN=HNRNPDL	2	22	2	2	22	20	2	2	2	2	70.5	9.4	9.4	27.191	244	244;301	2.28	13		23	0	47.129	By MS/MS	By MS/MS	0.97913	1.1527	2.5454	27	4	Leave out requantified	0.83194	1.0736	1.1376	1.1292	0.68309	7.1985	12	15	2	2	Leave out requantified	Leave out requantified
O14980	O14980	12	12	12	Exportin-1	XPO1	sp|O14980|XPO1_HUMAN Exportin-1 OS=Homo sapiens OX=9606 GN=XPO1 PE=1 SV=1	1	12	12	12	11	10	11	10	11	10	15.4	15.4	15.4	123.38	1071	1071	2.08	3	16	5	0	56.159	By MS/MS	By MS/MS	0.70755	0.89591	15.727	22	6	Leave out requantified	0.66774	0.82224	0.90464	0.87266	22.656	9.6592	11	11	1	5	Leave out requantified	Leave out requantified
O15042-2;O15042;O15042-3	O15042-2;O15042;O15042-3	43;43;23	43;43;23	43;43;23	U2 snRNP-associated SURP motif-containing protein	U2SURP	sp|O15042-2|SR140_HUMAN Isoform 2 of U2 snRNP-associated SURP motif-containing protein OS=Homo sapiens OX=9606 GN=U2SURP;sp|O15042|SR140_HUMAN U2 snRNP-associated SURP motif-containing protein OS=Homo sapiens OX=9606 GN=U2SURP PE=1 SV=2;sp|O15042-3|SR140_H	3	43	43	43	40	41	40	41	40	41	48.9	48.9	48.9	118.23	1028	1028;1029;620	1.73	68	41	30	0	228.33	By MS/MS	By MS/MS	0.80084	0.96429	10.191	123	14	Leave out requantified	0.70536	0.9339	0.9474	0.96549	11.444	11.717	59	64	7	7	Leave out requantified	Leave out requantified
O15047	O15047	33	33	33	Histone-lysine N-methyltransferase SETD1A	SETD1A	sp|O15047|SET1A_HUMAN Histone-lysine N-methyltransferase SETD1A OS=Homo sapiens OX=9606 GN=SETD1A PE=1 SV=3	1	33	33	33	27	33	27	33	27	33	25.7	25.7	25.7	186.03	1707	1707	1.7	36	35	11	0	213.85	By MS/MS	By MS/MS	0.96878	1.1411	13.325	68	9	Leave out requantified	0.87825	1.0025	1.1903	1.0803	14.304	14.782	30	38	3	6	Leave out requantified	Leave out requantified
O15050	O15050	4	4	4	TPR and ankyrin repeat-containing protein 1	TRANK1	sp|O15050|TRNK1_HUMAN TPR and ankyrin repeat-containing protein 1 OS=Homo sapiens OX=9606 GN=TRANK1 PE=2 SV=4	1	4	4	4	4	1	4	1	4	1	2.3	2.3	2.3	336.22	2925	2925	1.2	4	1		0.0006215	5.5544	By MS/MS	By MS/MS	1.1802	1.5644	75.937	2	1	Median	1.1802	NaN	1.5644	NaN	75.937	NaN	2	0	1	0	Median	Median
O15054;O15054-1	O15054;O15054-1	1;1	1;1	1;1	Lysine-specific demethylase 6B	KDM6B	sp|O15054|KDM6B_HUMAN Lysine-specific demethylase 6B OS=Homo sapiens OX=9606 GN=KDM6B PE=1 SV=4;sp|O15054-1|KDM6B_HUMAN Isoform 1 of Lysine-specific demethylase 6B OS=Homo sapiens OX=9606 GN=KDM6B	2	1	1	1	1	1	1	1	1	1	1.3	1.3	1.3	176.63	1643	1643;1682	3			2	0	11.904	By MS/MS	By MS/MS	NaN	NaN	NaN	0	0	Median	NaN	NaN	NaN	NaN	NaN	NaN	0	0	0	0	Median	Median
O15067	O15067	2	2	2	Phosphoribosylformylglycinamidine synthase	PFAS	sp|O15067|PUR4_HUMAN Phosphoribosylformylglycinamidine synthase OS=Homo sapiens OX=9606 GN=PFAS PE=1 SV=4	1	2	2	2	2	2	2	2	2	2	2.5	2.5	2.5	144.73	1338	1338	1.5	2	2		0.00062539	5.654	By MS/MS	By MS/MS	0.71091	0.83942	16.989	4	0	Leave out requantified	0.62834	0.80434	0.83224	0.84666	7.8235	26.154	2	2	0	0	Median	Median
O15091-4;O15091-2;O15091;O15091-3	O15091-4;O15091-2;O15091;O15091-3	3;3;3;2	3;3;3;2	3;3;3;2	Mitochondrial ribonuclease P protein 3	KIAA0391	sp|O15091-4|MRPP3_HUMAN Isoform 4 of Mitochondrial ribonuclease P catalytic subunit OS=Homo sapiens OX=9606 GN=KIAA0391;sp|O15091-2|MRPP3_HUMAN Isoform 2 of Mitochondrial ribonuclease P catalytic subunit OS=Homo sapiens OX=9606 GN=KIAA0391;sp|O15091|MRPP3_	4	3	3	3	3	1	3	1	3	1	10.5	10.5	10.5	56.486	488	488;567;583;211	1.75	1	3		0.00063131	5.9064	By MS/MS	By MS/MS	0.94039	1.1024	18.291	2	0	Median	NaN	NaN	NaN	NaN	NaN	NaN	1	1	0	0	Median	Median
O15116	O15116	4	4	4	U6 snRNA-associated Sm-like protein LSm1	LSM1	sp|O15116|LSM1_HUMAN U6 snRNA-associated Sm-like protein LSm1 OS=Homo sapiens OX=9606 GN=LSM1 PE=1 SV=1	1	4	4	4	4	4	4	4	4	4	36.8	36.8	36.8	15.179	133	133	1.22	7	2		0	16.489	By MS/MS	By MS/MS	0.61269	0.69256	18.436	8	2	Leave out requantified	0.68808	0.59821	0.91754	0.63386	34.168	12.122	4	4	2	0	Median	Leave out requantified
O15118	O15118	2	2	2	Niemann-Pick C1 protein	NPC1	sp|O15118|NPC1_HUMAN NPC intracellular cholesterol transporter 1 OS=Homo sapiens OX=9606 GN=NPC1 PE=1 SV=2	1	2	2	2	0	2	0	2	0	2	1.7	1.7	1.7	142.17	1278	1278	2.5		1	1	0.0050025	2.4889		By MS/MS	NaN	NaN	NaN	1	0	Median	NaN	NaN	NaN	NaN	NaN	NaN	0	1	0	0	Median	Median
O15126;O15126-2	O15126;O15126-2	2;1	2;1	2;1	Secretory carrier-associated membrane protein 1	SCAMP1	sp|O15126|SCAM1_HUMAN Secretory carrier-associated membrane protein 1 OS=Homo sapiens OX=9606 GN=SCAMP1 PE=1 SV=2;sp|O15126-2|SCAM1_HUMAN Isoform 2 of Secretory carrier-associated membrane protein 1 OS=Homo sapiens OX=9606 GN=SCAMP1	2	2	2	2	2	1	2	1	2	1	14.8	14.8	14.8	37.92	338	338;157	1.25	3	1		0	10.691	By MS/MS	By MS/MS	NaN	NaN	NaN	1	1	Median	NaN	NaN	NaN	NaN	NaN	NaN	1	0	1	0	Median	Median
O15145	O15145	2	2	2	Actin-related protein 2/3 complex subunit 3	ARPC3	sp|O15145|ARPC3_HUMAN Actin-related protein 2/3 complex subunit 3 OS=Homo sapiens OX=9606 GN=ARPC3 PE=1 SV=3	1	2	2	2	2	2	2	2	2	2	13.5	13.5	13.5	20.546	178	178	1.5	2	2		0.00060241	4.9251	By matching	By MS/MS	0.84024	0.98601	7.5267	4	0	Leave out requantified	0.75719	0.93239	1.0006	0.97159	6.0367	9.0167	2	2	0	0	Median	Median
O15160-2;O15160	O15160-2;O15160	3;3	3;3	3;3	DNA-directed RNA polymerases I and III subunit RPAC1	POLR1C	sp|O15160-2|RPAC1_HUMAN Isoform 2 of DNA-directed RNA polymerases I and III subunit RPAC1 OS=Homo sapiens OX=9606 GN=POLR1C;sp|O15160|RPAC1_HUMAN DNA-directed RNA polymerases I and III subunit RPAC1 OS=Homo sapiens OX=9606 GN=POLR1C PE=1 SV=1	2	3	3	3	3	1	3	1	3	1	12.9	12.9	12.9	38.646	342	342;346	1.8	3		2	0.0006079	5.0742	By MS/MS	By MS/MS	0.91664	1.023	18.338	3	3	Median	0.75131	NaN	0.99587	NaN	25.84	NaN	2	1	2	1	Median	Median
O15212	O15212	2	2	2	Prefoldin subunit 6	PFDN6	sp|O15212|PFD6_HUMAN Prefoldin subunit 6 OS=Homo sapiens OX=9606 GN=PFDN6 PE=1 SV=1	1	2	2	2	2	2	2	2	2	2	14.7	14.7	14.7	14.582	129	129	1.8	3		2	0.0049776	2.433	By MS/MS	By MS/MS	0.93134	1.1027	14.15	4	2	Median	0.7344	1.1711	0.97552	1.2323	5.9684	4.3468	2	2	1	1	Median	Median
O15213	O15213	24	24	24	WD repeat-containing protein 46	WDR46	sp|O15213|WDR46_HUMAN WD repeat-containing protein 46 OS=Homo sapiens OX=9606 GN=WDR46 PE=1 SV=3	1	24	24	24	20	23	20	23	20	23	48.4	48.4	48.4	68.07	610	610	1.68	42	14	18	0	171.29	By MS/MS	By MS/MS	1.0105	1.1323	15.579	62	9	Leave out requantified	0.83219	1.258	1.1143	1.2903	16.422	14.614	28	34	3	6	Leave out requantified	Leave out requantified
O15226;O15226-2	O15226;O15226-2	26;26	26;26	26;26	NF-kappa-B-repressing factor	NKRF	sp|O15226|NKRF_HUMAN NF-kappa-B-repressing factor OS=Homo sapiens OX=9606 GN=NKRF PE=1 SV=2;sp|O15226-2|NKRF_HUMAN Isoform 2 of NF-kappa-B-repressing factor OS=Homo sapiens OX=9606 GN=NKRF	2	26	26	26	25	24	25	24	25	24	44.6	44.6	44.6	77.672	690	690;705	1.68	41	8	19	0	89.683	By MS/MS	By MS/MS	0.91912	1.1021	8.84	61	4	Leave out requantified	0.79883	1.0702	1.0886	1.1017	14.963	13.742	30	31	1	3	Leave out requantified	Leave out requantified
O15234	O15234	11	11	11	Protein CASC3	CASC3	sp|O15234|CASC3_HUMAN Protein CASC3 OS=Homo sapiens OX=9606 GN=CASC3 PE=1 SV=2	1	11	11	11	8	9	8	9	8	9	29.2	29.2	29.2	76.277	703	703	1.89	14	2	11	0	131.83	By MS/MS	By MS/MS	0.83672	0.90607	25.531	23	7	Leave out requantified	0.72818	0.88594	0.97813	0.92703	24.492	27.584	9	14	5	2	Leave out requantified	Leave out requantified
O15247	O15247	5	5	5	Chloride intracellular channel protein 2	CLIC2	sp|O15247|CLIC2_HUMAN Chloride intracellular channel protein 2 OS=Homo sapiens OX=9606 GN=CLIC2 PE=1 SV=3	1	5	5	5	4	4	4	4	4	4	30	30	30	28.356	247	247	1.44	6	2	1	0	19.148	By MS/MS	By MS/MS	0.96231	1.0325	26.559	5	2	Median	0.5767	1.179	0.77377	1.2973	4.036	13.935	2	3	1	1	Median	Median
O15260-3;O15260-2;O15260	O15260-3;O15260-2;O15260	1;1;1	1;1;1	1;1;1	Surfeit locus protein 4	SURF4	sp|O15260-3|SURF4_HUMAN Isoform 3 of Surfeit locus protein 4 OS=Homo sapiens OX=9606 GN=SURF4;sp|O15260-2|SURF4_HUMAN Isoform 2 of Surfeit locus protein 4 OS=Homo sapiens OX=9606 GN=SURF4;sp|O15260|SURF4_HUMAN Surfeit locus protein 4 OS=Homo sapiens OX=960	3	1	1	1	1	1	1	1	1	1	14.1	14.1	14.1	14.854	128	128;159;269	1	4			0	10.331	By MS/MS	By MS/MS	0.93822	1.1067	2.5682	4	0	Median	0.80598	1.0713	1.086	1.1165	3.0729	1.6412	2	2	0	0	Median	Median
O15347	O15347	3	3	3	High mobility group protein B3	HMGB3	sp|O15347|HMGB3_HUMAN High mobility group protein B3 OS=Homo sapiens OX=9606 GN=HMGB3 PE=1 SV=4	1	3	3	3	1	3	1	3	1	3	23	23	23	22.98	200	200	1	5			0	10.84	By MS/MS	By MS/MS	0.77537	0.82861	20.71	4	1	Median	NaN	0.82179	NaN	0.89002	NaN	19.103	1	3	0	1	Median	Median
O15355	O15355	4	4	4	Protein phosphatase 1G	PPM1G	sp|O15355|PPM1G_HUMAN Protein phosphatase 1G OS=Homo sapiens OX=9606 GN=PPM1G PE=1 SV=1	1	4	4	4	4	3	4	3	4	3	10.3	10.3	10.3	59.271	546	546	2.5	1	2	5	0	18.051	By MS/MS	By MS/MS	0.71368	0.95279	22.682	5	0	Leave out requantified	0.71368	0.87671	0.95279	0.90251	32.001	19.561	3	2	0	0	Leave out requantified	Median
O15371-3;O15371;O15371-2	O15371-3;O15371;O15371-2	26;26;25	26;26;25	26;26;25	Eukaryotic translation initiation factor 3 subunit D	EIF3D	sp|O15371-3|EIF3D_HUMAN Isoform 3 of Eukaryotic translation initiation factor 3 subunit D OS=Homo sapiens OX=9606 GN=EIF3D;sp|O15371|EIF3D_HUMAN Eukaryotic translation initiation factor 3 subunit D OS=Homo sapiens OX=9606 GN=EIF3D PE=1 SV=1;sp|O15371-2|EIF	3	26	26	26	26	25	26	25	26	25	59.3	59.3	59.3	62.039	533	533;548;499	1.69	63	56	20	0	323.31	By MS/MS	By MS/MS	0.76524	0.9091	11.695	104	21	Leave out requantified	0.66964	0.8521	0.90554	0.91457	17.107	11.106	53	51	11	10	Leave out requantified	Leave out requantified
O15372	O15372	1	1	1	Eukaryotic translation initiation factor 3 subunit H	EIF3H	sp|O15372|EIF3H_HUMAN Eukaryotic translation initiation factor 3 subunit H OS=Homo sapiens OX=9606 GN=EIF3H PE=1 SV=1	1	1	1	1	1	1	1	1	1	1	5.4	5.4	5.4	39.93	352	352	3			2	0	33.886	By MS/MS	By MS/MS	0.82751	0.97187	16.764	2	0	Median	NaN	NaN	NaN	NaN	NaN	NaN	1	1	0	0	Median	Median
O15381-3;O15381-2;O15381-5;O15381;O15381-4	O15381-3;O15381-2;O15381-5;O15381;O15381-4	2;2;2;2;1	2;2;2;2;1	2;2;2;2;1	Nuclear valosin-containing protein-like	NVL	sp|O15381-3|NVL_HUMAN Isoform 3 of Nuclear valosin-containing protein-like OS=Homo sapiens OX=9606 GN=NVL;sp|O15381-2|NVL_HUMAN Isoform 2 of Nuclear valosin-containing protein-like OS=Homo sapiens OX=9606 GN=NVL;sp|O15381-5|NVL_HUMAN Isoform 5 of Nuclear v	5	2	2	2	2	2	2	2	2	2	4.9	4.9	4.9	72.732	659	659;750;765;856;667	2.5		2	2	0	7.0193	By MS/MS	By MS/MS	NaN	NaN	NaN	1	0	Median	NaN	NaN	NaN	NaN	NaN	NaN	1	0	0	0	Median	Median
O15417;O15417-2;O15417-3	O15417;O15417-2	59;39;2	59;39;2	59;39;2	Trinucleotide repeat-containing gene 18 protein	TNRC18	sp|O15417|TNC18_HUMAN Trinucleotide repeat-containing gene 18 protein OS=Homo sapiens OX=9606 GN=TNRC18 PE=1 SV=3;sp|O15417-2|TNC18_HUMAN Isoform 2 of Trinucleotide repeat-containing gene 18 protein OS=Homo sapiens OX=9606 GN=TNRC18	3	59	59	59	50	55	50	55	50	55	28.8	28.8	28.8	314.52	2968	2968;2256;414	1.94	51	49	42	0	323.31	By MS/MS	By MS/MS	0.95818	1.1236	23.015	111	29	Leave out requantified	0.90224	1.0353	1.2086	1.0833	23.641	21.7	57	54	19	10	Leave out requantified	Leave out requantified
O15446;O15446-2	O15446;O15446-2	3;2	3;2	3;2	DNA-directed RNA polymerase I subunit RPA34	CD3EAP	sp|O15446|RPA34_HUMAN DNA-directed RNA polymerase I subunit RPA34 OS=Homo sapiens OX=9606 GN=CD3EAP PE=1 SV=1;sp|O15446-2|RPA34_HUMAN Isoform 2 of DNA-directed RNA polymerase I subunit RPA34 OS=Homo sapiens OX=9606 GN=CD3EAP	2	3	3	3	2	3	2	3	2	3	12.7	12.7	12.7	54.985	510	510;512	2.67	1		5	0	30.57	By MS/MS	By MS/MS	0.79165	1.0718	23.447	3	1	Median	NaN	0.89884	NaN	0.9323	NaN	31.144	1	2	0	1	Median	Median
O15479;O15481;Q96LZ2;Q9UBF1	O15479	14;1;1;1	14;1;1;1	13;0;0;0	Melanoma-associated antigen B2	MAGEB2	sp|O15479|MAGB2_HUMAN Melanoma-associated antigen B2 OS=Homo sapiens OX=9606 GN=MAGEB2 PE=1 SV=3	4	14	14	13	11	13	11	13	10	12	41.7	41.7	39.5	35.277	319	319;346;347;373	1.65	21	12	7	0	95.016	By MS/MS	By MS/MS	0.90285	1.0693	17.249	36	5	Leave out requantified	0.72796	1.1279	0.95994	1.1819	8.6225	20.403	16	20	3	2	Leave out requantified	Leave out requantified
O15488-2;O15488-4;O15488-3;O15488-6;O15488;O15488-5	O15488-2;O15488-4;O15488-3;O15488-6;O15488;O15488-5	4;3;3;3;3;2	4;3;3;3;3;2	4;3;3;3;3;2	Glycogenin-2	GYG2	sp|O15488-2|GLYG2_HUMAN Isoform Beta of Glycogenin-2 OS=Homo sapiens OX=9606 GN=GYG2;sp|O15488-4|GLYG2_HUMAN Isoform Delta of Glycogenin-2 OS=Homo sapiens OX=9606 GN=GYG2;sp|O15488-3|GLYG2_HUMAN Isoform Gamma of Glycogenin-2 OS=Homo sapiens OX=9606 GN=GYG2	6	4	4	4	4	4	4	4	4	4	12.6	12.6	12.6	51.999	470	470;430;461;465;501;406	2.55		5	6	0	37.064	By MS/MS	By MS/MS	2.7686	3.2966	11.72	9	0	Leave out requantified	2.7752	2.6591	3.829	2.6944	9.834	2.4603	5	4	0	0	Leave out requantified	Leave out requantified
O15504;O15504-2;O15504-3	O15504;O15504-2	3;2;1	3;2;1	3;2;1	Nucleoporin-like protein 2	NUPL2	sp|O15504|NUPL2_HUMAN Nucleoporin-like protein 2 OS=Homo sapiens OX=9606 GN=NUPL2 PE=1 SV=1;sp|O15504-2|NUPL2_HUMAN Isoform 2 of Nucleoporin-like protein 2 OS=Homo sapiens OX=9606 GN=NUPL2	3	3	3	3	3	3	3	3	3	3	9.9	9.9	9.9	44.871	423	423;224;195	1.67	2	4		0.00063371	5.9682	By MS/MS	By MS/MS	0.70982	0.96052	32.396	6	1	Leave out requantified	0.70982	0.87918	0.96052	0.94771	33.941	30.989	3	3	0	1	Leave out requantified	Median
O15541	O15541	1	1	1	RING finger protein 113A	RNF113A	sp|O15541|R113A_HUMAN E3 ubiquitin-protein ligase RNF113A OS=Homo sapiens OX=9606 GN=RNF113A PE=1 SV=1	1	1	1	1	1	1	1	1	1	1	6.4	6.4	6.4	38.787	343	343	3			2	0.0010852	3.2935	By MS/MS	By MS/MS	NaN	NaN	NaN	0	0	Median	NaN	NaN	NaN	NaN	NaN	NaN	0	0	0	0	Median	Median
O43143	O43143	33	33	33	Pre-mRNA-splicing factor ATP-dependent RNA helicase DHX15	DHX15	sp|O43143|DHX15_HUMAN Pre-mRNA-splicing factor ATP-dependent RNA helicase DHX15 OS=Homo sapiens OX=9606 GN=DHX15 PE=1 SV=2	1	33	33	33	32	31	32	31	32	31	46.3	46.3	46.3	90.932	795	795	1.81	38	41	19	0	117.5	By MS/MS	By MS/MS	0.82	0.96022	14.074	91	8	Leave out requantified	0.68066	0.93606	0.90561	0.98996	19.103	9.6783	44	47	5	3	Leave out requantified	Leave out requantified
O43148;O43148-2	O43148;O43148-2	3;3	3;3	3;3	mRNA cap guanine-N7 methyltransferase	RNMT	sp|O43148|MCES_HUMAN mRNA cap guanine-N7 methyltransferase OS=Homo sapiens OX=9606 GN=RNMT PE=1 SV=1;sp|O43148-2|MCES_HUMAN Isoform 2 of mRNA cap guanine-N7 methyltransferase OS=Homo sapiens OX=9606 GN=RNMT	2	3	3	3	3	2	3	2	3	2	8	8	8	54.843	476	476;504	2.6		2	3	0.00060496	4.9684	By MS/MS	By MS/MS	0.71283	0.83164	2.7396	5	1	Leave out requantified	0.56337	0.86399	0.75052	0.89312	18.506	1.0497	3	2	1	0	Median	Median
O43159	O43159	15	15	15	Ribosomal RNA-processing protein 8	RRP8	sp|O43159|RRP8_HUMAN Ribosomal RNA-processing protein 8 OS=Homo sapiens OX=9606 GN=RRP8 PE=1 SV=2	1	15	15	15	14	13	14	13	14	13	41	41	41	50.714	456	456	1.54	23	14	4	0	78.337	By MS/MS	By MS/MS	1.0087	1.1735	23.082	37	11	Leave out requantified	0.81188	1.1917	1.097	1.2587	30.31	18.852	19	18	6	5	Leave out requantified	Leave out requantified
O43164-2;O43164	O43164-2;O43164	1;1	1;1	1;1	E3 ubiquitin-protein ligase Praja-2	PJA2	sp|O43164-2|PJA2_HUMAN Isoform 2 of E3 ubiquitin-protein ligase Praja-2 OS=Homo sapiens OX=9606 GN=PJA2;sp|O43164|PJA2_HUMAN E3 ubiquitin-protein ligase Praja-2 OS=Homo sapiens OX=9606 GN=PJA2 PE=1 SV=4	2	1	1	1	1	1	1	1	1	1	2.2	2.2	2.2	76.09	688	688;708	3			2	0.0010875	3.3156	By MS/MS	By MS/MS	0.76266	0.90861	1.2771	2	1	Median	NaN	NaN	NaN	NaN	NaN	NaN	1	1	0	1	Median	Median
O43175	O43175	3	3	3	D-3-phosphoglycerate dehydrogenase	PHGDH	sp|O43175|SERA_HUMAN D-3-phosphoglycerate dehydrogenase OS=Homo sapiens OX=9606 GN=PHGDH PE=1 SV=4	1	3	3	3	2	1	2	1	2	1	5.1	5.1	5.1	56.65	533	533	1.67	1	2		0.00055036	3.4346	By MS/MS	By MS/MS	0.44934	0.60763	6.9888	2	2	Median	0.44934	NaN	0.60763	NaN	6.9888	NaN	2	0	2	0	Median	Median
O43182-5;O43182-2;O43182-4;O43182;O43182-3	O43182-5;O43182-2;O43182-4;O43182;O43182-3	2;2;2;2;1	2;2;2;2;1	2;2;2;2;1	Rho GTPase-activating protein 6	ARHGAP6	sp|O43182-5|RHG06_HUMAN Isoform 5 of Rho GTPase-activating protein 6 OS=Homo sapiens OX=9606 GN=ARHGAP6;sp|O43182-2|RHG06_HUMAN Isoform 1 of Rho GTPase-activating protein 6 OS=Homo sapiens OX=9606 GN=ARHGAP6;sp|O43182-4|RHG06_HUMAN Isoform 4 of Rho GTPase-	5	2	2	2	2	1	2	1	2	1	5.7	5.7	5.7	62.822	562	562;765;771;974;690	2.33	1		2	0.0049702	2.4067	By MS/MS	By MS/MS	NaN	NaN	NaN	0	0	Median	NaN	NaN	NaN	NaN	NaN	NaN	0	0	0	0	Median	Median
O43242	O43242	5	5	5	26S proteasome non-ATPase regulatory subunit 3	PSMD3	sp|O43242|PSMD3_HUMAN 26S proteasome non-ATPase regulatory subunit 3 OS=Homo sapiens OX=9606 GN=PSMD3 PE=1 SV=2	1	5	5	5	5	4	5	4	5	4	13.7	13.7	13.7	60.977	534	534	2.56	1	2	6	0	18.309	By MS/MS	By MS/MS	0.66083	0.83378	8.416	7	1	Leave out requantified	0.63176	0.82085	0.84584	0.84974	9.4065	6.7457	5	2	1	0	Leave out requantified	Median
O43251-6;O43251-8;O43251-5;O43251-10;O43251-2;O43251;O43251-3;O43251-9;Q9NWB1-3;O43251-4;Q9NWB1-4;Q9NWB1-5;Q9NWB1;O43251-7;Q9NWB1-2;A6NFN3;A6NFN3-2	O43251-6;O43251-8;O43251-5;O43251-10;O43251-2;O43251;O43251-3	8;8;5;5;5;5;4;2;2;2;2;2;2;2;2;1;1	8;8;5;5;5;5;4;2;2;2;2;2;2;2;2;1;1	8;8;5;5;5;5;4;2;2;2;2;2;2;2;2;1;1	RNA binding protein fox-1 homolog 2	RBFOX2	sp|O43251-6|RFOX2_HUMAN Isoform 6 of RNA binding protein fox-1 homolog 2 OS=Homo sapiens OX=9606 GN=RBFOX2;sp|O43251-8|RFOX2_HUMAN Isoform 8 of RNA binding protein fox-1 homolog 2 OS=Homo sapiens OX=9606 GN=RBFOX2;sp|O43251-5|RFOX2_HUMAN Isoform 5 of RNA b	17	8	8	8	4	7	4	7	4	7	35.1	35.1	35.1	47.215	450	450;451;376;380;381;390;358;367;370;370;392;395;397;400;418;312;325	1.79	6	5	3	0	38.158	By MS/MS	By MS/MS	1.1129	1.1759	46.927	9	4	Leave out requantified	0.80822	1.1129	1.091	1.1759	59.016	22.229	4	5	2	2	Median	Leave out requantified
O43290	O43290	18	18	18	U4/U6.U5 tri-snRNP-associated protein 1	SART1	sp|O43290|SNUT1_HUMAN U4/U6.U5 tri-snRNP-associated protein 1 OS=Homo sapiens OX=9606 GN=SART1 PE=1 SV=1	1	18	18	18	13	18	13	18	13	18	31.2	31.2	31.2	90.254	800	800	2.03	14	7	15	0	102.06	By MS/MS	By MS/MS	0.8459	0.98385	16.947	26	3	Leave out requantified	0.74533	0.94302	0.99173	0.97034	11.036	16.764	11	15	1	2	Leave out requantified	Leave out requantified
O43324-2;O43324	O43324-2;O43324	1;1	1;1	1;1	Eukaryotic translation elongation factor 1 epsilon-1	EEF1E1	sp|O43324-2|MCA3_HUMAN Isoform 2 of Eukaryotic translation elongation factor 1 epsilon-1 OS=Homo sapiens OX=9606 GN=EEF1E1;sp|O43324|MCA3_HUMAN Eukaryotic translation elongation factor 1 epsilon-1 OS=Homo sapiens OX=9606 GN=EEF1E1 PE=1 SV=1	2	1	1	1	1	1	1	1	1	1	7.9	7.9	7.9	15.548	139	139;174	1	3			0.0040262	2.5591	By MS/MS	By MS/MS	0.73545	0.87009	14.037	2	1	Median	NaN	NaN	NaN	NaN	NaN	NaN	1	1	1	0	Median	Median
O43390;O43390-3	O43390;O43390-3	50;43	38;33	2;2	Heterogeneous nuclear ribonucleoprotein R	HNRNPR	sp|O43390|HNRPR_HUMAN Heterogeneous nuclear ribonucleoprotein R OS=Homo sapiens OX=9606 GN=HNRNPR PE=1 SV=1;sp|O43390-3|HNRPR_HUMAN Isoform 3 of Heterogeneous nuclear ribonucleoprotein R OS=Homo sapiens OX=9606 GN=HNRNPR	2	50	38	2	48	47	36	35	2	2	59.1	49.3	2.8	70.942	633	633;595	1.71	121	53	54	0	323.31	By MS/MS	By MS/MS	0.74664	0.89387	14.514	190	20	Leave out requantified	0.66178	0.83073	0.9086	0.88214	21.135	11.228	96	94	12	8	Leave out requantified	Leave out requantified
O43390-2;O43390-4	O43390-2;O43390-4	49;39	1;1	1;1	Heterogeneous nuclear ribonucleoprotein R	HNRNPR	sp|O43390-2|HNRPR_HUMAN Isoform 2 of Heterogeneous nuclear ribonucleoprotein R OS=Homo sapiens OX=9606 GN=HNRNPR;sp|O43390-4|HNRPR_HUMAN Isoform 4 of Heterogeneous nuclear ribonucleoprotein R OS=Homo sapiens OX=9606 GN=HNRNPR	2	49	1	1	47	46	1	1	1	1	59.1	3.1	3.1	71.214	636	636;535	1	6			0	44.312	By MS/MS	By MS/MS	0.65382	0.75416	5.0742	4	0	Median	0.5905	0.71733	0.78622	0.72559	2.7369	2.311	2	2	0	0	Median	Median
O43395;O43395-3	O43395;O43395-3	12;7	12;7	12;7	U4/U6 small nuclear ribonucleoprotein Prp3	PRPF3	sp|O43395|PRPF3_HUMAN U4/U6 small nuclear ribonucleoprotein Prp3 OS=Homo sapiens OX=9606 GN=PRPF3 PE=1 SV=2;sp|O43395-3|PRPF3_HUMAN Isoform 2 of U4/U6 small nuclear ribonucleoprotein Prp3 OS=Homo sapiens OX=9606 GN=PRPF3	2	12	12	12	11	11	11	11	11	11	27.1	27.1	27.1	77.528	683	683;281	1.62	15	10	4	0	48.451	By MS/MS	By MS/MS	0.78337	0.92364	14.104	28	6	Leave out requantified	0.63761	0.91383	0.9023	0.96362	21.648	11.897	13	15	2	4	Leave out requantified	Leave out requantified
O43399-2;O43399-4;O43399;O43399-3;O43399-5;O43399-7	O43399-2;O43399-4;O43399;O43399-3;O43399-5;O43399-7	1;1;1;1;1;1	1;1;1;1;1;1	1;1;1;1;1;1	Tumor protein D54	TPD52L2	sp|O43399-2|TPD54_HUMAN Isoform 2 of Tumor protein D54 OS=Homo sapiens OX=9606 GN=TPD52L2;sp|O43399-4|TPD54_HUMAN Isoform 4 of Tumor protein D54 OS=Homo sapiens OX=9606 GN=TPD52L2;sp|O43399|TPD54_HUMAN Tumor protein D54 OS=Homo sapiens OX=9606 GN=TPD52L2 P	6	1	1	1	1	1	1	1	1	1	10.2	10.2	10.2	19.901	186	186;200;206;209;220;229	1	4			0.0030395	2.6124	By MS/MS	By MS/MS	NaN	NaN	NaN	0	0	Median	NaN	NaN	NaN	NaN	NaN	NaN	0	0	0	0	Median	Median
O43414-3;O43414-2;O43414	O43414-3;O43414-2;O43414	2;2;2	2;2;2	2;2;2	ERI1 exoribonuclease 3	ERI3	sp|O43414-3|ERI3_HUMAN Isoform 3 of ERI1 exoribonuclease 3 OS=Homo sapiens OX=9606 GN=ERI3;sp|O43414-2|ERI3_HUMAN Isoform 2 of ERI1 exoribonuclease 3 OS=Homo sapiens OX=9606 GN=ERI3;sp|O43414|ERI3_HUMAN ERI1 exoribonuclease 3 OS=Homo sapiens OX=9606 GN=ERI	3	2	2	2	2	1	2	1	2	1	21.9	21.9	21.9	14.542	128	128;222;337	2.67		1	2	0.0030426	2.6168	By MS/MS	By MS/MS	0.55595	0.67933	6.6286	3	1	Median	0.52404	NaN	0.69579	NaN	9.1683	NaN	2	1	1	0	Median	Median
O43432-4;O43432;O43432-3;O43432-2	O43432-4;O43432;O43432-3	7;7;7;1	1;1;1;0	1;1;1;0	Eukaryotic translation initiation factor 4 gamma 3	EIF4G3	sp|O43432-4|IF4G3_HUMAN Isoform 4 of Eukaryotic translation initiation factor 4 gamma 3 OS=Homo sapiens OX=9606 GN=EIF4G3;sp|O43432|IF4G3_HUMAN Eukaryotic translation initiation factor 4 gamma 3 OS=Homo sapiens OX=9606 GN=EIF4G3 PE=1 SV=2;sp|O43432-3|IF4G3	4	7	1	1	6	7	0	1	0	1	4.9	0.8	0.8	146.87	1305	1305;1585;1591;515	3			1	0.0040282	2.5604	By matching	By MS/MS	NaN	NaN	NaN	1	0	Median	NaN	NaN	NaN	NaN	NaN	NaN	0	1	0	0	Median	Median
O43435-2;O43435;O43435-3	O43435-2;O43435;O43435-3	1;1;1	1;1;1	1;1;1	T-box transcription factor TBX1	TBX1	sp|O43435-2|TBX1_HUMAN Isoform B of T-box transcription factor TBX1 OS=Homo sapiens OX=9606 GN=TBX1;sp|O43435|TBX1_HUMAN T-box transcription factor TBX1 OS=Homo sapiens OX=9606 GN=TBX1 PE=1 SV=1;sp|O43435-3|TBX1_HUMAN Isoform C of T-box transcription facto	3	1	1	1	1	1	1	1	1	1	4.6	4.6	4.6	40.352	372	372;398;495	1	2			0.0030565	2.6611	By MS/MS	By MS/MS	NaN	NaN	NaN	1	1	Median	NaN	NaN	NaN	NaN	NaN	NaN	1	0	1	0	Median	Median
O43488	O43488	1	1	1	Aflatoxin B1 aldehyde reductase member 2	AKR7A2	sp|O43488|ARK72_HUMAN Aflatoxin B1 aldehyde reductase member 2 OS=Homo sapiens OX=9606 GN=AKR7A2 PE=1 SV=3	1	1	1	1	1	1	1	1	1	1	3.1	3.1	3.1	39.589	359	359	1.33	2	1		1	-2	By MS/MS	By matching	0.8462	0.9426	9.4719	3	0	Median	NaN	0.85617	NaN	0.93122	NaN	1.7183	1	2	0	0	Median	Median
O43491-2;O43491-3;O43491-4;O43491	O43491-2;O43491-3;O43491-4;O43491	5;5;5;5	5;5;5;5	5;5;5;5	Band 4.1-like protein 2	EPB41L2	sp|O43491-2|E41L2_HUMAN Isoform 2 of Band 4.1-like protein 2 OS=Homo sapiens OX=9606 GN=EPB41L2;sp|O43491-3|E41L2_HUMAN Isoform 3 of Band 4.1-like protein 2 OS=Homo sapiens OX=9606 GN=EPB41L2;sp|O43491-4|E41L2_HUMAN Isoform 4 of Band 4.1-like protein 2 OS=	4	5	5	5	1	5	1	5	1	5	8.9	8.9	8.9	76.052	673	673;747;852;1005	2.86		1	6	0	77.821	By MS/MS	By MS/MS	0.76848	0.84705	34.037	4	2	Median	NaN	1.0099	NaN	1.0257	NaN	38.408	1	3	1	1	Median	Median
O43583	O43583	6	6	6	Density-regulated protein	DENR	sp|O43583|DENR_HUMAN Density-regulated protein OS=Homo sapiens OX=9606 GN=DENR PE=1 SV=2	1	6	6	6	5	5	5	5	5	5	38.9	38.9	38.9	22.092	198	198	2.6	1	2	7	0	40.474	By MS/MS	By MS/MS	0.9092	1.0645	10.253	10	2	Leave out requantified	0.84777	0.97241	1.1273	1.0141	18.223	4.7307	5	5	1	1	Leave out requantified	Leave out requantified
O43615	O43615	2	2	2	Mitochondrial import inner membrane translocase subunit TIM44	TIMM44	sp|O43615|TIM44_HUMAN Mitochondrial import inner membrane translocase subunit TIM44 OS=Homo sapiens OX=9606 GN=TIMM44 PE=1 SV=2	1	2	2	2	2	2	2	2	2	2	5.1	5.1	5.1	51.355	452	452	1.4	3	2		0.0021142	3.0381	By MS/MS	By MS/MS	0.7145	0.82532	14.244	4	3	Median	0.61305	0.77971	0.79783	0.82532	21.253	12.062	2	2	1	2	Median	Median
O43660;O43660-2	O43660;O43660-2	2;1	2;1	2;1	Pleiotropic regulator 1	PLRG1	sp|O43660|PLRG1_HUMAN Pleiotropic regulator 1 OS=Homo sapiens OX=9606 GN=PLRG1 PE=1 SV=1;sp|O43660-2|PLRG1_HUMAN Isoform 2 of Pleiotropic regulator 1 OS=Homo sapiens OX=9606 GN=PLRG1	2	2	2	2	1	2	1	2	1	2	10.1	10.1	10.1	57.193	514	514;505	1.25	3	1		0	81.085	By MS/MS	By MS/MS	0.68107	0.78506	4.2681	3	1	Plateau	NaN	0.7236	NaN	0.76149	NaN	5.997	1	2	0	1	Median	Median
O43670-2;O43670;O43670-4;O43670-3	O43670-2;O43670;O43670-4;O43670-3	5;5;5;3	5;5;5;3	5;5;5;3	BUB3-interacting and GLEBS motif-containing protein ZNF207	ZNF207	sp|O43670-2|ZN207_HUMAN Isoform 2 of BUB3-interacting and GLEBS motif-containing protein ZNF207 OS=Homo sapiens OX=9606 GN=ZNF207;sp|O43670|ZN207_HUMAN BUB3-interacting and GLEBS motif-containing protein ZNF207 OS=Homo sapiens OX=9606 GN=ZNF207 PE=1 SV=1;s	4	5	5	5	5	3	5	3	5	3	13.4	13.4	13.4	49.692	463	463;478;494;395	1.86	6	4	4	0	41.24	By MS/MS	By MS/MS	0.78437	0.89801	3.2562	11	0	Leave out requantified	0.66274	0.87888	0.87603	0.9064	4.6538	4.7383	5	6	0	0	Leave out requantified	Leave out requantified
O43683-2;O43683-3;O43683	O43683-2;O43683-3;O43683	1;1;1	1;1;1	1;1;1	Mitotic checkpoint serine/threonine-protein kinase BUB1	BUB1	sp|O43683-2|BUB1_HUMAN Isoform 2 of Mitotic checkpoint serine/threonine-protein kinase BUB1 OS=Homo sapiens OX=9606 GN=BUB1;sp|O43683-3|BUB1_HUMAN Isoform 3 of Mitotic checkpoint serine/threonine-protein kinase BUB1 OS=Homo sapiens OX=9606 GN=BUB1;sp|O4368	3	1	1	1	0	1	0	1	0	1	2.3	2.3	2.3	115.84	1028	1028;1065;1085	2		2		0	17.318		By MS/MS	NaN	NaN	NaN	1	1	Median	NaN	NaN	NaN	NaN	NaN	NaN	0	1	0	1	Median	Median
O43684-2;O43684	O43684-2;O43684	2;2	2;2	2;2	Mitotic checkpoint protein BUB3	BUB3	sp|O43684-2|BUB3_HUMAN Isoform 2 of Mitotic checkpoint protein BUB3 OS=Homo sapiens OX=9606 GN=BUB3;sp|O43684|BUB3_HUMAN Mitotic checkpoint protein BUB3 OS=Homo sapiens OX=9606 GN=BUB3 PE=1 SV=1	2	2	2	2	2	2	2	2	2	2	7.1	7.1	7.1	36.954	326	326;328	2	2		2	0	13.35	By MS/MS	By MS/MS	0.72982	0.95542	18.925	3	2	Median	0.62337	NaN	0.83027	NaN	19.856	NaN	2	1	2	0	Median	Median
O43707;O43707-3;O43707-2;P12814-2;P12814;P12814-3;P12814-4	O43707;O43707-3;O43707-2	7;5;5;2;2;2;2	7;5;5;2;2;2;2	7;5;5;2;2;2;2	Alpha-actinin-4	ACTN4	sp|O43707|ACTN4_HUMAN Alpha-actinin-4 OS=Homo sapiens OX=9606 GN=ACTN4 PE=1 SV=2;sp|O43707-3|ACTN4_HUMAN Isoform 3 of Alpha-actinin-4 OS=Homo sapiens OX=9606 GN=ACTN4;sp|O43707-2|ACTN4_HUMAN Isoform ACTN4ISO of Alpha-actinin-4 OS=Homo sapiens OX=9606 GN=AC	7	7	7	7	7	6	7	6	7	6	11.2	11.2	11.2	104.85	911	911;521;692;887;892;914;930	2.29	1	8	5	0	26.265	By MS/MS	By MS/MS	1.1064	1.3698	20.128	12	3	Leave out requantified	1.0643	1.1956	1.4154	1.2492	22.793	20.345	6	6	1	2	Leave out requantified	Leave out requantified
O43709;O43709-3	O43709;O43709-3	2;1	2;1	2;1	Probable 18S rRNA (guanine-N(7))-methyltransferase	WBSCR22	sp|O43709|BUD23_HUMAN Probable 18S rRNA (guanine-N(7))-methyltransferase OS=Homo sapiens OX=9606 GN=BUD23 PE=1 SV=2;sp|O43709-3|BUD23_HUMAN Isoform 3 of Probable 18S rRNA (guanine-N(7))-methyltransferase OS=Homo sapiens OX=9606 GN=BUD23	2	2	2	2	1	2	1	2	1	2	12.1	12.1	12.1	31.88	281	281;298	1	5			0	10.221	By MS/MS	By MS/MS	1.11	1.237	12.342	5	0	Leave out requantified	0.92858	1.3657	1.2366	1.3979	7.4276	13.232	2	3	0	0	Median	Median
O43719	O43719	27	27	27	HIV Tat-specific factor 1	HTATSF1	sp|O43719|HTSF1_HUMAN HIV Tat-specific factor 1 OS=Homo sapiens OX=9606 GN=HTATSF1 PE=1 SV=1	1	27	27	27	26	26	26	26	26	26	44.5	44.5	44.5	85.852	755	755	2.38	23	9	57	0	309.71	By MS/MS	By MS/MS	0.71202	0.86263	20.543	70	12	Leave out requantified	0.71623	0.72252	0.94859	0.74352	20.9	20.719	34	36	6	6	Leave out requantified	Leave out requantified
O43768-2;O43768;O43768-9;O43768-3;O43768-4;O43768-8;O43768-6;O43768-5;O43768-7	O43768-2;O43768;O43768-9;O43768-3;O43768-4;O43768-8;O43768-6;O43768-5;O43768-7	2;2;2;2;2;1;1;1;1	2;2;2;2;2;1;1;1;1	2;2;2;2;2;1;1;1;1	Alpha-endosulfine	ENSA	sp|O43768-2|ENSA_HUMAN Isoform 2 of Alpha-endosulfine OS=Homo sapiens OX=9606 GN=ENSA;sp|O43768|ENSA_HUMAN Alpha-endosulfine OS=Homo sapiens OX=9606 GN=ENSA PE=1 SV=1;sp|O43768-9|ENSA_HUMAN Isoform 9 of Alpha-endosulfine OS=Homo sapiens OX=9606 GN=ENSA;sp|	9	2	2	2	2	1	2	1	2	1	26.5	26.5	26.5	12.975	117	117;121;133;137;140;105;113;117;133	2.5	1		3	0	41.592	By MS/MS	By MS/MS	0.69345	0.79683	8.0179	2	0	Median	NaN	NaN	NaN	NaN	NaN	NaN	1	1	0	0	Median	Median
O43776;O43776-2	O43776	10;1	10;1	10;1	Asparagine--tRNA ligase, cytoplasmic	NARS	sp|O43776|SYNC_HUMAN Asparagine--tRNA ligase, cytoplasmic OS=Homo sapiens OX=9606 GN=NARS PE=1 SV=1	2	10	10	10	8	8	8	8	8	8	23.4	23.4	23.4	62.942	548	548;174	1.91	9	7	7	0	54.536	By MS/MS	By MS/MS	0.65958	0.77484	13.014	21	7	Leave out requantified	0.53898	0.78629	0.7426	0.85801	14.931	13.42	10	11	3	4	Leave out requantified	Leave out requantified
O43809	O43809	6	6	6	Cleavage and polyadenylation specificity factor subunit 5	NUDT21	sp|O43809|CPSF5_HUMAN Cleavage and polyadenylation specificity factor subunit 5 OS=Homo sapiens OX=9606 GN=NUDT21 PE=1 SV=1	1	6	6	6	5	6	5	6	5	6	39.6	39.6	39.6	26.227	227	227	1.85	7	9	4	0	29.663	By MS/MS	By MS/MS	0.71622	0.86139	19.291	20	6	Leave out requantified	0.61282	0.85562	0.82341	0.90833	26.374	16.2	10	10	3	3	Leave out requantified	Leave out requantified
O43818	O43818	3	3	3	U3 small nucleolar RNA-interacting protein 2	RRP9	sp|O43818|U3IP2_HUMAN U3 small nucleolar RNA-interacting protein 2 OS=Homo sapiens OX=9606 GN=RRP9 PE=1 SV=1	1	3	3	3	3	2	3	2	3	2	12	12	12	51.84	475	475	2.33	1	2	3	0	11.572	By MS/MS	By MS/MS	1.2857	1.3381	36.325	3	1	Median	NaN	1.0755	NaN	1.1136	NaN	25.977	1	2	0	1	Median	Median
O43823	O43823	14	14	14	A-kinase anchor protein 8	AKAP8	sp|O43823|AKAP8_HUMAN A-kinase anchor protein 8 OS=Homo sapiens OX=9606 GN=AKAP8 PE=1 SV=1	1	14	14	14	13	12	13	12	13	12	38.7	38.7	38.7	76.107	692	692	2.15	16	3	22	0	147.48	By MS/MS	By MS/MS	0.89292	1.0424	15.699	31	6	Leave out requantified	0.74136	1.1275	0.96203	1.1637	13.819	15.326	14	17	3	3	Leave out requantified	Leave out requantified
O43824	O43824	1	1	1	Putative GTP-binding protein 6	GTPBP6	sp|O43824|GTPB6_HUMAN Putative GTP-binding protein 6 OS=Homo sapiens OX=9606 GN=GTPBP6 PE=2 SV=4	1	1	1	1	1	0	1	0	1	0	3.7	3.7	3.7	56.897	516	516	3			1	0	45.244	By MS/MS		NaN	NaN	NaN	0	0	Median	NaN	NaN	NaN	NaN	NaN	NaN	0	0	0	0	Median	Median
O43847;O43847-2	O43847;O43847-2	3;3	3;3	3;3	Nardilysin	NRD1	sp|O43847|NRDC_HUMAN Nardilysin OS=Homo sapiens OX=9606 GN=NRDC PE=1 SV=3;sp|O43847-2|NRDC_HUMAN Isoform 2 of Nardilysin OS=Homo sapiens OX=9606 GN=NRDC	2	3	3	3	3	1	3	1	3	1	3.6	3.6	3.6	131.7	1151	1151;1219	2		6		0.00057045	3.9544	By MS/MS	By MS/MS	0.7112	0.81943	12.705	3	2	Median	0.65736	NaN	0.89196	NaN	11.995	NaN	2	1	1	1	Median	Median
O43852-10;O43852-6;O43852;O43852-3;O43852-13;O43852-14;O43852-15;O43852-11;O43852-5;O43852-2;O43852-4	O43852-10;O43852-6;O43852;O43852-3;O43852-13;O43852-14;O43852-15;O43852-11;O43852-5;O43852-2;O43852-4	2;2;2;2;1;1;1;1;1;1;1	2;2;2;2;1;1;1;1;1;1;1	2;2;2;2;1;1;1;1;1;1;1	Calumenin	CALU	sp|O43852-10|CALU_HUMAN Isoform 10 of Calumenin OS=Homo sapiens OX=9606 GN=CALU;sp|O43852-6|CALU_HUMAN Isoform 6 of Calumenin OS=Homo sapiens OX=9606 GN=CALU;sp|O43852|CALU_HUMAN Calumenin OS=Homo sapiens OX=9606 GN=CALU PE=1 SV=2;sp|O43852-3|CALU_HUMAN Is	11	2	2	2	1	2	1	2	1	2	12.1	12.1	12.1	26.326	224	224;265;315;323;139;147;164;170;229;315;323	2.33	1		2	0.0021186	3.0597	By MS/MS	By MS/MS	1.7894	1.8649	24.305	3	2	Plateau	NaN	1.6177	NaN	1.7334	NaN	17.619	1	2	1	1	Median	Median
O43854-2;O43854	O43854-2;O43854	1;1	1;1	1;1	EGF-like repeat and discoidin I-like domain-containing protein 3	EDIL3	sp|O43854-2|EDIL3_HUMAN Isoform 2 of EGF-like repeat and discoidin I-like domain-containing protein 3 OS=Homo sapiens OX=9606 GN=EDIL3;sp|O43854|EDIL3_HUMAN EGF-like repeat and discoidin I-like domain-containing protein 3 OS=Homo sapiens OX=9606 GN=EDIL3 P	2	1	1	1	0	1	0	1	0	1	3.6	3.6	3.6	52.747	470	470;480	1	1			1	-2		By MS/MS	NaN	NaN	NaN	0	0	Median	NaN	NaN	NaN	NaN	NaN	NaN	0	0	0	0	Median	Median
O43896	O43896	3	2	2	Kinesin-like protein KIF1C	KIF1C	sp|O43896|KIF1C_HUMAN Kinesin-like protein KIF1C OS=Homo sapiens OX=9606 GN=KIF1C PE=1 SV=3	1	3	2	2	3	3	2	2	2	2	5.3	4.3	4.3	122.95	1103	1103	2.33	2		4	0	41.64	By MS/MS	By MS/MS	0.85573	0.97972	17.664	3	2	Plateau	0.71692	NaN	0.95012	NaN	23.474	NaN	2	1	2	0	Median	Median
O60216	O60216	1	1	1	Double-strand-break repair protein rad21 homolog	RAD21	sp|O60216|RAD21_HUMAN Double-strand-break repair protein rad21 homolog OS=Homo sapiens OX=9606 GN=RAD21 PE=1 SV=2	1	1	1	1	1	1	1	1	1	1	2.5	2.5	2.5	71.689	631	631	3			3	0.00054825	3.4032	By MS/MS	By MS/MS	NaN	NaN	NaN	1	0	Median	NaN	NaN	NaN	NaN	NaN	NaN	1	0	0	0	Median	Median
O60231	O60231	3	3	3	Putative pre-mRNA-splicing factor ATP-dependent RNA helicase DHX16	DHX16	sp|O60231|DHX16_HUMAN Pre-mRNA-splicing factor ATP-dependent RNA helicase DHX16 OS=Homo sapiens OX=9606 GN=DHX16 PE=1 SV=2	1	3	3	3	1	3	1	3	1	3	4.3	4.3	4.3	119.26	1041	1041	1.75	2	1	1	0.00062305	5.5622	By MS/MS	By MS/MS	NaN	NaN	NaN	0	0	Median	NaN	NaN	NaN	NaN	NaN	NaN	0	0	0	0	Median	Median
O60258-2;O60258	O60258-2;O60258	1;1	1;1	1;1	Fibroblast growth factor 17	FGF17	sp|O60258-2|FGF17_HUMAN Isoform 2 of Fibroblast growth factor 17 OS=Homo sapiens OX=9606 GN=FGF17;sp|O60258|FGF17_HUMAN Fibroblast growth factor 17 OS=Homo sapiens OX=9606 GN=FGF17 PE=1 SV=1	2	1	1	1	0	1	0	1	0	1	10.7	10.7	10.7	23.669	205	205;216	2		1		0.0091743	2.1945		By MS/MS	NaN	NaN	NaN	0	0	Median	NaN	NaN	NaN	NaN	NaN	NaN	0	0	0	0	Median	Median
O60264	O60264	9	9	9	SWI/SNF-related matrix-associated actin-dependent regulator of chromatin subfamily A member 5	SMARCA5	sp|O60264|SMCA5_HUMAN SWI/SNF-related matrix-associated actin-dependent regulator of chromatin subfamily A member 5 OS=Homo sapiens OX=9606 GN=SMARCA5 PE=1 SV=1	1	9	9	9	8	7	8	7	8	7	15.1	15.1	15.1	121.9	1052	1052	2.29	4	4	9	0	65.145	By MS/MS	By MS/MS	1.0743	1.2767	24.4	12	5	Leave out requantified	0.90162	1.2539	1.212	1.2917	24.454	69.942	6	6	1	4	Leave out requantified	Median
O60271-5;O60271-3;O60271-4;O60271-2;O60271;O60271-9	O60271-5;O60271-3;O60271-4;O60271-2;O60271;O60271-9	3;3;3;3;3;2	3;3;3;3;3;2	3;3;3;3;3;2	C-Jun-amino-terminal kinase-interacting protein 4	SPAG9	sp|O60271-5|JIP4_HUMAN Isoform 5 of C-Jun-amino-terminal kinase-interacting protein 4 OS=Homo sapiens OX=9606 GN=SPAG9;sp|O60271-3|JIP4_HUMAN Isoform 3 of C-Jun-amino-terminal kinase-interacting protein 4 OS=Homo sapiens OX=9606 GN=SPAG9;sp|O60271-4|JIP4_H	6	3	3	3	1	2	1	2	1	2	5.6	5.6	5.6	103.21	931	931;945;1307;1311;1321;1177	2	1	1	1	0.00060569	5.0041	By MS/MS	By MS/MS	NaN	NaN	NaN	1	0	Median	NaN	NaN	NaN	NaN	NaN	NaN	0	1	0	0	Median	Median
O60287	O60287	34	34	34	Nucleolar pre-ribosomal-associated protein 1	URB1	sp|O60287|NPA1P_HUMAN Nucleolar pre-ribosomal-associated protein 1 OS=Homo sapiens OX=9606 GN=URB1 PE=1 SV=4	1	34	34	34	29	24	29	24	29	24	22.8	22.8	22.8	254.39	2271	2271	1.86	22	30	13	0	158.56	By MS/MS	By MS/MS	0.79212	0.99313	21.728	51	16	Leave out requantified	0.7335	0.97077	0.97048	0.99653	20.496	17.819	29	22	10	6	Leave out requantified	Leave out requantified
O60293-2;O60293;O60293-4	O60293-2;O60293	9;9;1	9;9;1	9;9;1	Zinc finger C3H1 domain-containing protein	ZFC3H1	sp|O60293-2|ZC3H1_HUMAN Isoform 2 of Zinc finger C3H1 domain-containing protein OS=Homo sapiens OX=9606 GN=ZFC3H1;sp|O60293|ZC3H1_HUMAN Zinc finger C3H1 domain-containing protein OS=Homo sapiens OX=9606 GN=ZFC3H1 PE=1 SV=3	3	9	9	9	6	7	6	7	6	7	7.3	7.3	7.3	217.49	1910	1910;1989;346	2.47	2	4	9	0	113.43	By MS/MS	By MS/MS	0.6803	0.82163	26.742	8	4	Leave out requantified	0.69786	0.75598	0.92367	0.78916	41.29	24.15	4	4	2	2	Median	Median
O60306	O60306	24	23	23	Intron-binding protein aquarius	AQR	sp|O60306|AQR_HUMAN RNA helicase aquarius OS=Homo sapiens OX=9606 GN=AQR PE=1 SV=4	1	24	23	23	22	22	21	21	21	21	26.9	26.5	26.5	171.29	1485	1485	2.08	9	29	13	0	82.102	By MS/MS	By MS/MS	0.73558	0.88448	22.793	41	7	Leave out requantified	0.60247	0.85279	0.82757	0.89835	17.034	22.279	20	21	5	2	Leave out requantified	Leave out requantified
O60333-3;O60333-2;O60333;O60333-4;Q12756;Q12756-3;Q12756-2	O60333-3;O60333-2;O60333;O60333-4	4;4;4;4;1;1;1	4;4;4;4;1;1;1	3;3;3;3;1;1;1	Kinesin-like protein KIF1B	KIF1B	sp|O60333-3|KIF1B_HUMAN Isoform 3 of Kinesin-like protein KIF1B OS=Homo sapiens OX=9606 GN=KIF1B;sp|O60333-2|KIF1B_HUMAN Isoform 2 of Kinesin-like protein KIF1B OS=Homo sapiens OX=9606 GN=KIF1B;sp|O60333|KIF1B_HUMAN Kinesin-like protein KIF1B OS=Homo sapie	7	4	4	3	4	2	4	2	3	1	5.5	5.5	4.5	130.36	1153	1153;1770;1816;1823;1690;1791;1799	1.75	5		3	0	10.757	By MS/MS	By MS/MS	0.70794	0.82197	6.0877	2	0	Median	NaN	NaN	NaN	NaN	NaN	NaN	1	1	0	0	Median	Median
O60486	O60486	1	1	1	Plexin-C1	PLXNC1	sp|O60486|PLXC1_HUMAN Plexin-C1 OS=Homo sapiens OX=9606 GN=PLXNC1 PE=1 SV=1	1	1	1	1	1	1	1	1	1	1	0.8	0.8	0.8	175.74	1568	1568	3			2	1	-2	By MS/MS	By MS/MS	0.77557	0.91855	1.8842	2	0	Median	NaN	NaN	NaN	NaN	NaN	NaN	1	1	0	0	Median	Median
O60506;O60506-2	O60506;O60506-2	56;53	56;53	4;4	Heterogeneous nuclear ribonucleoprotein Q	SYNCRIP	sp|O60506|HNRPQ_HUMAN Heterogeneous nuclear ribonucleoprotein Q OS=Homo sapiens OX=9606 GN=SYNCRIP PE=1 SV=2;sp|O60506-2|HNRPQ_HUMAN Isoform 2 of Heterogeneous nuclear ribonucleoprotein Q OS=Homo sapiens OX=9606 GN=SYNCRIP	2	56	56	4	53	55	53	55	2	4	66.1	66.1	7.5	69.602	623	623;588	1.53	444	131	120	0	323.31	By MS/MS	By MS/MS	0.81631	0.99013	15.533	525	138	Leave out requantified	0.70332	0.93074	0.96471	0.98679	15.982	15.239	266	259	77	61	Leave out requantified	Leave out requantified
O60506-3;O60506-4;O60506-5	O60506-3;O60506-4;O60506-5	49;46;31	1;1;1	1;1;1	Heterogeneous nuclear ribonucleoprotein Q	SYNCRIP	sp|O60506-3|HNRPQ_HUMAN Isoform 3 of Heterogeneous nuclear ribonucleoprotein Q OS=Homo sapiens OX=9606 GN=SYNCRIP;sp|O60506-4|HNRPQ_HUMAN Isoform 4 of Heterogeneous nuclear ribonucleoprotein Q OS=Homo sapiens OX=9606 GN=SYNCRIP;sp|O60506-5|HNRPQ_HUMAN Isof	3	49	1	1	48	48	1	1	1	1	64.8	1.8	1.8	62.656	562	562;527;410	2.57	2	2	10	0.00064977	6.5359	By MS/MS	By MS/MS	NaN	NaN	NaN	0	0	Median	NaN	NaN	NaN	NaN	NaN	NaN	0	0	0	0	Median	Median
O60508	O60508	3	3	3	Pre-mRNA-processing factor 17	CDC40	sp|O60508|PRP17_HUMAN Pre-mRNA-processing factor 17 OS=Homo sapiens OX=9606 GN=CDC40 PE=1 SV=1	1	3	3	3	3	2	3	2	3	2	6	6	6	65.521	579	579	3			6	0.0021086	3.0103	By MS/MS	By MS/MS	NaN	NaN	NaN	1	0	Median	NaN	NaN	NaN	NaN	NaN	NaN	0	1	0	0	Median	Median
O60524-4;O60524-5;O60524-3;O60524;O60524-2	O60524-4;O60524-5;O60524-3;O60524	22;22;22;22;8	22;22;22;22;8	22;22;22;22;8	Nuclear export mediator factor NEMF	NEMF	sp|O60524-4|NEMF_HUMAN Isoform 4 of Nuclear export mediator factor NEMF OS=Homo sapiens OX=9606 GN=NEMF;sp|O60524-5|NEMF_HUMAN Isoform 5 of Nuclear export mediator factor NEMF OS=Homo sapiens OX=9606 GN=NEMF;sp|O60524-3|NEMF_HUMAN Isoform 3 of Nuclear expo	5	22	22	22	19	22	19	22	19	22	25.8	25.8	25.8	118.02	1034	1034;1051;1055;1076;276	1.73	31	14	15	0	150.44	By MS/MS	By MS/MS	0.76633	0.87841	11.908	52	8	Leave out requantified	0.76309	0.76835	1.0279	0.81028	14.836	8.691	25	27	4	4	Leave out requantified	Leave out requantified
O60563	O60563	4	4	4	Cyclin-T1	CCNT1	sp|O60563|CCNT1_HUMAN Cyclin-T1 OS=Homo sapiens OX=9606 GN=CCNT1 PE=1 SV=1	1	4	4	4	4	4	4	4	4	4	8.7	8.7	8.7	80.684	726	726	2	4		4	0	27.178	By MS/MS	By MS/MS	0.78802	0.92304	4.1421	6	0	Leave out requantified	0.71369	0.8701	0.96279	0.88492	5.5038	3.105	3	3	0	0	Leave out requantified	Leave out requantified
O60566-2;O60566;O60566-3	O60566-2;O60566;O60566-3	5;5;5	5;5;5	5;5;5	Mitotic checkpoint serine/threonine-protein kinase BUB1 beta	BUB1B	sp|O60566-2|BUB1B_HUMAN Isoform 2 of Mitotic checkpoint serine/threonine-protein kinase BUB1 beta OS=Homo sapiens OX=9606 GN=BUB1B;sp|O60566|BUB1B_HUMAN Mitotic checkpoint serine/threonine-protein kinase BUB1 beta OS=Homo sapiens OX=9606 GN=BUB1B PE=1 SV=3	3	5	5	5	2	3	2	3	2	3	8.6	8.6	8.6	105.89	933	933;1050;1064	2.5		3	3	0	15.147	By MS/MS	By MS/MS	2.0677	2.4538	182.97	2	2	Median	NaN	NaN	NaN	NaN	NaN	NaN	1	1	1	1	Median	Median
O60610-2;O60610-3;O60610	O60610-2;O60610-3;O60610	13;13;13	13;13;13	13;13;13	Protein diaphanous homolog 1	DIAPH1	sp|O60610-2|DIAP1_HUMAN Isoform 2 of Protein diaphanous homolog 1 OS=Homo sapiens OX=9606 GN=DIAPH1;sp|O60610-3|DIAP1_HUMAN Isoform 3 of Protein diaphanous homolog 1 OS=Homo sapiens OX=9606 GN=DIAPH1;sp|O60610|DIAP1_HUMAN Protein diaphanous homolog 1 OS=Ho	3	13	13	13	8	13	8	13	8	13	14.8	14.8	14.8	138.91	1248	1248;1263;1272	1.82	12	2	8	0	59.464	By MS/MS	By MS/MS	0.70623	0.88932	10.224	13	4	Leave out requantified	0.63523	0.87804	0.83305	0.91039	8.6019	18.598	8	5	2	2	Leave out requantified	Leave out requantified
O60664-4;O60664-3;O60664	O60664-4;O60664-3;O60664	2;2;2	2;2;2	2;2;2	Perilipin-3	PLIN3	sp|O60664-4|PLIN3_HUMAN Isoform 4 of Perilipin-3 OS=Homo sapiens OX=9606 GN=PLIN3;sp|O60664-3|PLIN3_HUMAN Isoform 3 of Perilipin-3 OS=Homo sapiens OX=9606 GN=PLIN3;sp|O60664|PLIN3_HUMAN Perilipin-3 OS=Homo sapiens OX=9606 GN=PLIN3 PE=1 SV=3	3	2	2	2	2	2	2	2	2	2	7.3	7.3	7.3	45.803	422	422;433;434	2		6		0.00065189	6.5918	By MS/MS	By MS/MS	0.87498	1.1092	29.62	5	2	Median	0.8101	1.0494	1.0861	1.1092	11.497	39.106	2	3	1	1	Median	Median
O60716-5;O60716-3;O60716-2;O60716;O60716-21;O60716-19;O60716-18;O60716-17;O60716-13;O60716-11;O60716-10;O60716-8;O60716-9;O60716-7;O60716-6;O60716-4;O60716-24;O60716-23;O60716-22;O60716-20;O60716-16;O60716-15;O60716-14;O60716-12;O60716-29;O60716-27;O60716-26;O60716-25;O60716-32;O60716-31;O60716-30;O60716-28	O60716-5;O60716-3;O60716-2;O60716;O60716-21;O60716-19;O60716-18;O60716-17;O60716-13;O60716-11;O60716-10;O60716-8;O60716-9;O60716-7;O60716-6;O60716-4;O60716-24;O60716-23;O60716-22;O60716-20;O60716-16;O60716-15;O60716-14;O60716-12;O60716-29;O60716-27;O60716-26;O60716-25	17;17;17;17;16;16;16;16;16;16;16;16;16;16;16;16;15;15;15;15;15;15;15;15;9;9;9;9;8;8;8;8	17;17;17;17;16;16;16;16;16;16;16;16;16;16;16;16;15;15;15;15;15;15;15;15;9;9;9;9;8;8;8;8	17;17;17;17;16;16;16;16;16;16;16;16;16;16;16;16;15;15;15;15;15;15;15;15;9;9;9;9;8;8;8;8	Catenin delta-1	CTNND1	sp|O60716-5|CTND1_HUMAN Isoform 1A of Catenin delta-1 OS=Homo sapiens OX=9606 GN=CTNND1;sp|O60716-3|CTND1_HUMAN Isoform 1AC of Catenin delta-1 OS=Homo sapiens OX=9606 GN=CTNND1;sp|O60716-2|CTND1_HUMAN Isoform 1AB of Catenin delta-1 OS=Homo sapiens OX=9606	32	17	17	17	14	12	14	12	14	12	27.8	27.8	27.8	104.15	933	933;939;962;968;832;838;861;867;879;885;908;912;914;918;941;947;811;817;840;846;858;864;887;893;610;616;639;645;589;595;618;624	1.46	16	8	2	0	78.899	By MS/MS	By MS/MS	0.76934	0.88618	13.059	21	9	Leave out requantified	0.65963	0.89844	0.87336	0.92455	18.142	12.219	12	9	6	3	Leave out requantified	Leave out requantified
O60732;O60732-2	O60732	5;2	5;2	5;2	Melanoma-associated antigen C1	MAGEC1	sp|O60732|MAGC1_HUMAN Melanoma-associated antigen C1 OS=Homo sapiens OX=9606 GN=MAGEC1 PE=1 SV=3	2	5	5	5	3	4	3	4	3	4	7.1	7.1	7.1	123.64	1142	1142;209	2.15	2	7	4	0	15.475	By MS/MS	By MS/MS	0.88175	0.95812	23.614	12	3	Leave out requantified	0.38342	1.3328	0.51566	1.4229	26.125	22.276	6	6	3	0	Median	Leave out requantified
O60739	O60739	3	1	1	Eukaryotic translation initiation factor 1b	EIF1B	sp|O60739|EIF1B_HUMAN Eukaryotic translation initiation factor 1b OS=Homo sapiens OX=9606 GN=EIF1B PE=1 SV=2	1	3	1	1	3	3	1	1	1	1	41.6	15	15	12.823	113	113	1	2			0	10.019	By MS/MS	By MS/MS	0.76786	0.90822	17.237	2	0	Median	NaN	NaN	NaN	NaN	NaN	NaN	1	1	0	0	Median	Median
O60783	O60783	1	1	1	28S ribosomal protein S14, mitochondrial	MRPS14	sp|O60783|RT14_HUMAN 28S ribosomal protein S14, mitochondrial OS=Homo sapiens OX=9606 GN=MRPS14 PE=1 SV=1	1	1	1	1	1	1	1	1	1	1	11.7	11.7	11.7	15.139	128	128	1	2			0.00061652	5.3693	By MS/MS	By MS/MS	1.6997	2.0021	6.5465	2	2	Median	NaN	NaN	NaN	NaN	NaN	NaN	1	1	1	1	Median	Median
Q99879;Q99877;Q93079;Q5QNW6;P62807;P58876;O60814;Q5QNW6-2;Q99880;P57053	Q99879;Q99877;Q93079;Q5QNW6;P62807;P58876;O60814;Q5QNW6-2;Q99880;P57053	13;13;13;13;13;13;13;13;12;12	13;13;13;13;13;13;13;13;12;12	2;2;2;2;2;2;2;2;2;2	Histone H2B type 1-M;Histone H2B type 1-N;Histone H2B type 1-H;Histone H2B type 2-F;Histone H2B type 1-C/E/F/G/I;Histone H2B type 1-D;Histone H2B type 1-K;Histone H2B type 1-L;Histone H2B type F-S	HIST1H2BM;HIST1H2BN;HIST1H2BH;HIST2H2BF;HIST1H2BC;HIST1H2BD;HIST1H2BK;HIST1H2BL;H2BFS	sp|Q99879|H2B1M_HUMAN Histone H2B type 1-M OS=Homo sapiens OX=9606 GN=HIST1H2BM PE=1 SV=3;sp|Q99877|H2B1N_HUMAN Histone H2B type 1-N OS=Homo sapiens OX=9606 GN=HIST1H2BN PE=1 SV=3;sp|Q93079|H2B1H_HUMAN Histone H2B type 1-H OS=Homo sapiens OX=9606 GN=HIST1H	10	13	13	2	12	12	12	12	2	2	69	69	7.9	13.989	126	126;126;126;126;126;126;126;134;126;126	1.87	29	37	18	0	52.106	By MS/MS	By MS/MS	1.0053	1.206	7.818	73	3	Leave out requantified	0.89498	1.1322	1.1838	1.182	8.2684	7.1967	36	37	1	2	Leave out requantified	Leave out requantified
O60828-4;O60828-2;O60828;O60828-5;O60828-7;O60828-6;O60828-3;O60828-10;O60828-9;O60828-8	O60828-4;O60828-2;O60828;O60828-5;O60828-7;O60828-6;O60828-3	4;4;4;3;2;2;2;1;1;1	4;4;4;3;2;2;2;1;1;1	4;4;4;3;2;2;2;1;1;1	Polyglutamine-binding protein 1	PQBP1	sp|O60828-4|PQBP1_HUMAN Isoform 4 of Polyglutamine-binding protein 1 OS=Homo sapiens OX=9606 GN=PQBP1;sp|O60828-2|PQBP1_HUMAN Isoform 2 of Polyglutamine-binding protein 1 OS=Homo sapiens OX=9606 GN=PQBP1;sp|O60828|PQBP1_HUMAN Polyglutamine-binding protein	10	4	4	4	4	4	4	4	4	4	59.4	59.4	59.4	18.827	170	170;264;265;165;128;149;224;60;67;73	2.5		4	4	0	31.369	By MS/MS	By MS/MS	0.52432	0.61949	3.9803	8	2	Leave out requantified	0.39374	0.65912	0.54882	0.6902	6.3278	9.2323	4	4	1	1	Leave out requantified	Leave out requantified
O60832;O60832-2	O60832;O60832-2	31;24	31;24	31;24	H/ACA ribonucleoprotein complex subunit 4	DKC1	sp|O60832|DKC1_HUMAN H/ACA ribonucleoprotein complex subunit DKC1 OS=Homo sapiens OX=9606 GN=DKC1 PE=1 SV=3;sp|O60832-2|DKC1_HUMAN Isoform 3 of H/ACA ribonucleoprotein complex subunit DKC1 OS=Homo sapiens OX=9606 GN=DKC1	2	31	31	31	31	29	31	29	31	29	64	64	64	57.673	514	514;420	1.87	44	41	29	0	193.62	By MS/MS	By MS/MS	0.89429	1.032	9.1613	100	18	Leave out requantified	0.70337	1.0096	0.94236	1.087	9.0278	8.5809	49	51	11	7	Leave out requantified	Leave out requantified
O60841	O60841	55	55	55	Eukaryotic translation initiation factor 5B	EIF5B	sp|O60841|IF2P_HUMAN Eukaryotic translation initiation factor 5B OS=Homo sapiens OX=9606 GN=EIF5B PE=1 SV=4	1	55	55	55	50	52	50	52	50	52	45.4	45.4	45.4	138.83	1220	1220	2.13	50	54	73	0	246	By MS/MS	By MS/MS	0.81638	0.96197	16.076	153	24	Leave out requantified	0.68808	0.94451	0.92922	0.99652	17.218	9.971	73	80	13	11	Leave out requantified	Leave out requantified
O60869-2;O60869-3;O60869	O60869-2;O60869-3;O60869	8;8;8	8;8;8	8;8;8	Endothelial differentiation-related factor 1	EDF1	sp|O60869-2|EDF1_HUMAN Isoform 2 of Endothelial differentiation-related factor 1 OS=Homo sapiens OX=9606 GN=EDF1;sp|O60869-3|EDF1_HUMAN Isoform 3 of Endothelial differentiation-related factor 1 OS=Homo sapiens OX=9606 GN=EDF1;sp|O60869|EDF1_HUMAN Endotheli	3	8	8	8	6	8	6	8	6	8	48.9	48.9	48.9	15.48	139	139;141;148	1.65	13	1	6	0	22.637	By MS/MS	By MS/MS	0.55262	0.61904	18.968	18	1	Leave out requantified	0.5576	0.54415	0.75222	0.58859	8.8481	16.922	8	10	1	0	Leave out requantified	Leave out requantified
O60870-2;O60870	O60870-2;O60870	3;3	3;3	3;3	DNA/RNA-binding protein KIN17	KIN	sp|O60870-2|KIN17_HUMAN Isoform 2 of DNA/RNA-binding protein KIN17 OS=Homo sapiens OX=9606 GN=KIN;sp|O60870|KIN17_HUMAN DNA/RNA-binding protein KIN17 OS=Homo sapiens OX=9606 GN=KIN PE=1 SV=2	2	3	3	3	3	2	3	2	3	2	9.9	9.9	9.9	43.261	374	374;393	2.6	1		4	0.00063251	5.9361	By MS/MS	By MS/MS	0.7281	0.87678	6.9145	2	0	Median	NaN	NaN	NaN	NaN	NaN	NaN	1	1	0	0	Median	Median
O60884	O60884	3	3	3	DnaJ homolog subfamily A member 2	DNAJA2	sp|O60884|DNJA2_HUMAN DnaJ homolog subfamily A member 2 OS=Homo sapiens OX=9606 GN=DNAJA2 PE=1 SV=1	1	3	3	3	3	2	3	2	3	2	14.8	14.8	14.8	45.745	412	412	1	8			0	15.803	By MS/MS	By MS/MS	0.58125	0.68341	30.609	5	3	Median	0.50938	0.90365	0.68341	0.94592	9.3265	51.373	3	2	2	1	Median	Median
O60885;O60885-2;O60885-3;Q58F21-5;Q58F21-4;Q58F21;Q58F21-3;Q58F21-2	O60885;O60885-2;O60885-3	8;7;7;1;1;1;1;1	6;5;5;1;1;1;1;1	4;3;3;0;0;0;0;0	Bromodomain-containing protein 4	BRD4	sp|O60885|BRD4_HUMAN Bromodomain-containing protein 4 OS=Homo sapiens OX=9606 GN=BRD4 PE=1 SV=2;sp|O60885-2|BRD4_HUMAN Isoform C of Bromodomain-containing protein 4 OS=Homo sapiens OX=9606 GN=BRD4;sp|O60885-3|BRD4_HUMAN Isoform B of Bromodomain-containing	8	8	6	4	5	8	4	6	3	4	6.6	5.6	4.1	152.22	1362	1362;722;794;874;901;947;951;960	1.5	8	2	2	0	18.969	By MS/MS	By MS/MS	0.87985	1.0164	4.6019	10	2	Leave out requantified	0.82493	0.92994	1.0805	1.0125	8.1087	9.5444	4	6	1	1	Leave out requantified	Leave out requantified
O75056	O75056	5	5	5	Syndecan-3	SDC3	sp|O75056|SDC3_HUMAN Syndecan-3 OS=Homo sapiens OX=9606 GN=SDC3 PE=1 SV=2	1	5	5	5	5	5	5	5	5	5	10.9	10.9	10.9	45.496	442	442	1.76	9	3	5	0	58.32	By MS/MS	By MS/MS	0.67842	0.86619	14.21	13	2	Leave out requantified	0.60702	0.85777	0.82444	0.92397	13.313	14.788	8	5	2	0	Leave out requantified	Leave out requantified
O75063	O75063	1	1	1	Glycosaminoglycan xylosylkinase	FAM20B	sp|O75063|XYLK_HUMAN Glycosaminoglycan xylosylkinase OS=Homo sapiens OX=9606 GN=FAM20B PE=1 SV=1	1	1	1	1	0	1	0	1	0	1	2.4	2.4	2.4	46.432	409	409	1	1			0.0016207	3.2563		By MS/MS	NaN	NaN	NaN	1	1	Median	NaN	NaN	NaN	NaN	NaN	NaN	0	1	0	1	Median	Median
O75083;O75083-3	O75083	9;3	9;3	9;3	WD repeat-containing protein 1	WDR1	sp|O75083|WDR1_HUMAN WD repeat-containing protein 1 OS=Homo sapiens OX=9606 GN=WDR1 PE=1 SV=4	2	9	9	9	6	9	6	9	6	9	17.3	17.3	17.3	66.193	606	606;466	1.39	13	3	2	0	20.123	By MS/MS	By MS/MS	0.94092	1.1171	17.722	15	5	Leave out requantified	0.82581	1.066	1.1171	1.1045	29.223	14.332	7	8	3	2	Leave out requantified	Leave out requantified
O75122-3;O75122;O75122-2	O75122-3;O75122	5;4;1	5;4;1	4;3;1	CLIP-associating protein 2	CLASP2	sp|O75122-3|CLAP2_HUMAN Isoform 3 of CLIP-associating protein 2 OS=Homo sapiens OX=9606 GN=CLASP2;sp|O75122|CLAP2_HUMAN CLIP-associating protein 2 OS=Homo sapiens OX=9606 GN=CLASP2 PE=1 SV=3	3	5	5	4	5	3	5	3	4	2	4.8	4.8	4.1	165.85	1515	1515;1294;431	2.44		5	4	0	94.583	By MS/MS	By MS/MS	0.65942	0.8459	10.715	7	4	Median	0.63237	0.82925	0.85634	0.88787	10.042	13.305	4	3	3	1	Median	Plateau
O75127	O75127	14	14	14	Pentatricopeptide repeat-containing protein 1, mitochondrial	PTCD1	sp|O75127|PTCD1_HUMAN Pentatricopeptide repeat-containing protein 1, mitochondrial OS=Homo sapiens OX=9606 GN=PTCD1 PE=1 SV=2	1	14	14	14	11	11	11	11	11	11	29	29	29	78.855	700	700	1.57	12	9	2	0	25.519	By MS/MS	By MS/MS	0.98199	1.1131	4.5704	20	4	Leave out requantified	0.80787	1.1306	1.0808	1.1877	8.2233	9.4313	11	9	3	1	Leave out requantified	Leave out requantified
O75152;A0A1B0GTU1	O75152	21;6	21;6	21;6	Zinc finger CCCH domain-containing protein 11A	ZC3H11A	sp|O75152|ZC11A_HUMAN Zinc finger CCCH domain-containing protein 11A OS=Homo sapiens OX=9606 GN=ZC3H11A PE=1 SV=3	2	21	21	21	17	19	17	19	17	19	37.3	37.3	37.3	89.13	810	810;805	2.02	21	6	22	0	104.38	By MS/MS	By MS/MS	0.84916	1.0033	10.819	42	9	Leave out requantified	0.83957	0.87515	1.0966	0.91337	9.95	10.71	20	22	3	6	Leave out requantified	Leave out requantified
O75153;Q9Y5I4-2;Q9Y5I4	O75153	27;1;1	27;1;1	27;1;1	Clustered mitochondria protein homolog	CLUH	sp|O75153|CLU_HUMAN Clustered mitochondria protein homolog OS=Homo sapiens OX=9606 GN=CLUH PE=1 SV=2	3	27	27	27	24	20	24	20	24	20	32.7	32.7	32.7	146.67	1309	1309;884;1007	1.84	28	11	19	0	150.74	By MS/MS	By MS/MS	0.64709	0.76389	15.004	42	17	Leave out requantified	0.58251	0.7135	0.76753	0.74424	14.558	15.096	22	20	10	7	Leave out requantified	Leave out requantified
O75175	O75175	4	4	4	CCR4-NOT transcription complex subunit 3	CNOT3	sp|O75175|CNOT3_HUMAN CCR4-NOT transcription complex subunit 3 OS=Homo sapiens OX=9606 GN=CNOT3 PE=1 SV=1	1	4	4	4	3	3	3	3	3	3	12.7	12.7	12.7	81.871	753	753	1.86	2	4	1	0	17.839	By MS/MS	By MS/MS	0.73208	0.88312	21.93	5	1	Leave out requantified	0.53143	0.91484	0.71872	0.97665	30.431	1.6917	3	2	1	0	Median	Median
O75179-2;O75179;O75179-7;O75179-6;O75179-4;O75179-3;O75179-5	O75179-2;O75179;O75179-7;O75179-6;O75179-4	56;56;55;54;37;23;15	56;56;55;54;37;23;15	39;39;38;37;29;14;7	Ankyrin repeat domain-containing protein 17	ANKRD17	sp|O75179-2|ANR17_HUMAN Isoform 2 of Ankyrin repeat domain-containing protein 17 OS=Homo sapiens OX=9606 GN=ANKRD17;sp|O75179|ANR17_HUMAN Ankyrin repeat domain-containing protein 17 OS=Homo sapiens OX=9606 GN=ANKRD17 PE=1 SV=3;sp|O75179-7|ANR17_HUMAN Isofo	7	56	56	39	44	45	44	45	30	32	34.9	34.9	26.7	274.18	2602	2602;2603;2490;2352;2010;1187;751	1.66	63	37	22	0	284.02	By MS/MS	By MS/MS	0.96947	1.1392	18.44	97	23	Leave out requantified	0.90187	1.037	1.2064	1.0969	21.09	15.408	49	48	10	13	Leave out requantified	Leave out requantified
O75190-4;O75190-3;O75190	O75190-4;O75190-3;O75190	1;1;1	1;1;1	1;1;1	DnaJ homolog subfamily B member 6	DNAJB6	sp|O75190-4|DNJB6_HUMAN Isoform D of DnaJ homolog subfamily B member 6 OS=Homo sapiens OX=9606 GN=DNAJB6;sp|O75190-3|DNJB6_HUMAN Isoform C of DnaJ homolog subfamily B member 6 OS=Homo sapiens OX=9606 GN=DNAJB6;sp|O75190|DNJB6_HUMAN DnaJ homolog subfamily B	3	1	1	1	1	1	1	1	1	1	6.1	6.1	6.1	30.368	277	277;325;326	3			2	0.00055772	3.6061	By MS/MS	By MS/MS	0.93964	1.1024	7.3052	2	1	Median	NaN	NaN	NaN	NaN	NaN	NaN	1	1	0	1	Median	Median
O75330-4;O75330-2;O75330;O75330-3	O75330-4;O75330-2;O75330;O75330-3	5;5;5;5	5;5;5;5	5;5;5;5	Hyaluronan mediated motility receptor	HMMR	sp|O75330-4|HMMR_HUMAN Isoform 4 of Hyaluronan mediated motility receptor OS=Homo sapiens OX=9606 GN=HMMR;sp|O75330-2|HMMR_HUMAN Isoform 2 of Hyaluronan mediated motility receptor OS=Homo sapiens OX=9606 GN=HMMR;sp|O75330|HMMR_HUMAN Hyaluronan mediated mot	4	5	5	5	3	5	3	5	3	5	11.9	11.9	11.9	74.494	638	638;709;724;725	2	5		5	0	8.5471	By MS/MS	By MS/MS	0.80112	0.87031	16.367	4	2	Median	0.75853	0.80112	0.9924	0.82553	19.744	8.6513	2	2	1	1	Median	Median
O75340-2;O75340;O75340-3	O75340-2;O75340;O75340-3	3;3;2	3;3;2	3;3;2	Programmed cell death protein 6	PDCD6	sp|O75340-2|PDCD6_HUMAN Isoform 2 of Programmed cell death protein 6 OS=Homo sapiens OX=9606 GN=PDCD6;sp|O75340|PDCD6_HUMAN Programmed cell death protein 6 OS=Homo sapiens OX=9606 GN=PDCD6 PE=1 SV=1;sp|O75340-3|PDCD6_HUMAN Isoform 3 of Programmed cell deat	3	3	3	3	3	3	3	3	3	3	38.6	38.6	38.6	21.664	189	189;191;69	2		8		0	14.13	By MS/MS	By MS/MS	0.70578	0.83853	31.716	6	1	Leave out requantified	0.63164	0.83299	0.85411	0.86822	32.49	14.741	3	3	0	1	Leave out requantified	Median
O75367-2;O75367-3;O75367;Q9P0M6	O75367-2;O75367-3;O75367	5;5;5;2	5;5;5;2	5;5;5;2	Core histone macro-H2A.1	H2AFY	sp|O75367-2|H2AY_HUMAN Isoform 1 of Core histone macro-H2A.1 OS=Homo sapiens OX=9606 GN=H2AFY;sp|O75367-3|H2AY_HUMAN Isoform 3 of Core histone macro-H2A.1 OS=Homo sapiens OX=9606 GN=H2AFY;sp|O75367|H2AY_HUMAN Core histone macro-H2A.1 OS=Homo sapiens OX=960	4	5	5	5	5	4	5	4	5	4	22.2	22.2	22.2	39.183	369	369;371;372;372	1.58	5	7		0	48.714	By MS/MS	By MS/MS	0.87076	1.1576	13.706	11	6	Leave out requantified	0.85354	0.86234	1.1574	0.90501	4.095	20.963	7	4	4	2	Leave out requantified	Median
O75369-6;O75369-3;O75369-2;O75369-9;O75369;O75369-8;O75369-5;O75369-4;O75369-7	O75369-6;O75369-3;O75369-2;O75369-9;O75369;O75369-8;O75369-5;O75369-4;O75369-7	16;16;16;16;16;16;15;15;11	9;9;9;9;9;9;9;9;8	9;9;9;9;9;9;9;9;8	Filamin-B	FLNB	sp|O75369-6|FLNB_HUMAN Isoform 6 of Filamin-B OS=Homo sapiens OX=9606 GN=FLNB;sp|O75369-3|FLNB_HUMAN Isoform 3 of Filamin-B OS=Homo sapiens OX=9606 GN=FLNB;sp|O75369-2|FLNB_HUMAN Isoform 2 of Filamin-B OS=Homo sapiens OX=9606 GN=FLNB;sp|O75369-9|FLNB_HUMAN	9	16	9	9	14	13	8	6	8	6	8.9	5.8	5.8	271.41	2537	2537;2561;2578;2591;2602;2633;2146;2150;2422	2.1	6	6	8	0	38.529	By MS/MS	By MS/MS	1.2544	1.4831	36.772	7	3	Leave out requantified	1.3348	0.81805	1.7868	0.8545	27.979	36.975	3	4	1	2	Median	Median
O75376;O75376-2	O75376;O75376-2	2;1	2;1	2;1	Nuclear receptor corepressor 1	NCOR1	sp|O75376|NCOR1_HUMAN Nuclear receptor corepressor 1 OS=Homo sapiens OX=9606 GN=NCOR1 PE=1 SV=2;sp|O75376-2|NCOR1_HUMAN Isoform 2 of Nuclear receptor corepressor 1 OS=Homo sapiens OX=9606 GN=NCOR1	2	2	2	2	1	2	1	2	1	2	1.8	1.8	1.8	270.21	2440	2440;2337	2.75		1	3	0	9.3194	By MS/MS	By MS/MS	NaN	NaN	NaN	0	0	Median	NaN	NaN	NaN	NaN	NaN	NaN	0	0	0	0	Median	Median
O75390	O75390	2	2	2	Citrate synthase, mitochondrial	CS	sp|O75390|CISY_HUMAN Citrate synthase, mitochondrial OS=Homo sapiens OX=9606 GN=CS PE=1 SV=2	1	2	2	2	2	1	2	1	2	1	6	6	6	51.712	466	466	2.33	1		2	0.0021459	3.1983	By MS/MS	By MS/MS	0.62568	0.66693	28.745	3	3	Median	0.529	NaN	0.71089	NaN	40.316	NaN	2	1	2	1	Median	Median
O75400;O75400-2;Q6NWY9-2;Q6NWY9-3;Q6NWY9	O75400;O75400-2	50;45;2;2;2	50;45;2;2;2	3;3;0;0;0	Pre-mRNA-processing factor 40 homolog A	PRPF40A	sp|O75400|PR40A_HUMAN Pre-mRNA-processing factor 40 homolog A OS=Homo sapiens OX=9606 GN=PRPF40A PE=1 SV=2;sp|O75400-2|PR40A_HUMAN Isoform 2 of Pre-mRNA-processing factor 40 homolog A OS=Homo sapiens OX=9606 GN=PRPF40A	5	50	50	3	45	48	45	48	3	3	42.7	42.7	3.4	108.8	957	957;930;858;870;871	1.58	159	49	50	0	323.31	By MS/MS	By MS/MS	0.81902	0.9725	13.148	208	25	Leave out requantified	0.72196	0.9014	0.98017	0.95218	14.982	12.266	96	112	9	16	Leave out requantified	Leave out requantified
O75400-3	O75400-3	48	1	1	Pre-mRNA-processing factor 40 homolog A	PRPF40A	sp|O75400-3|PR40A_HUMAN Isoform 3 of Pre-mRNA-processing factor 40 homolog A OS=Homo sapiens OX=9606 GN=PRPF40A	1	48	1	1	42	46	0	1	0	1	41.1	1.1	1.1	106.91	939	939	1	1			1	-2	By matching	By MS/MS	NaN	NaN	NaN	1	1	Median	NaN	NaN	NaN	NaN	NaN	NaN	0	1	0	1	Median	Median
O75420	O75420	2	2	2	PERQ amino acid-rich with GYF domain-containing protein 1	GIGYF1	sp|O75420|GGYF1_HUMAN GRB10-interacting GYF protein 1 OS=Homo sapiens OX=9606 GN=GIGYF1 PE=1 SV=2	1	2	2	2	2	2	2	2	2	2	3.9	3.9	3.9	114.6	1035	1035	1.5	2	2		0.0006068	5.0483	By MS/MS	By MS/MS	0.81774	0.97442	5.2121	4	2	Median	0.71106	0.93851	0.93748	0.99413	5.986	3.3523	2	2	1	1	Median	Median
O75449-2;O75449	O75449-2;O75449	2;2	2;2	2;2	Katanin p60 ATPase-containing subunit A1	KATNA1	sp|O75449-2|KTNA1_HUMAN Isoform 2 of Katanin p60 ATPase-containing subunit A1 OS=Homo sapiens OX=9606 GN=KATNA1;sp|O75449|KTNA1_HUMAN Katanin p60 ATPase-containing subunit A1 OS=Homo sapiens OX=9606 GN=KATNA1 PE=1 SV=1	2	2	2	2	2	1	2	1	2	1	10.3	10.3	10.3	35.319	311	311;491	1	3			0.002103	2.9834	By MS/MS	By MS/MS	0.51093	0.67206	3.36	3	1	Median	0.49958	NaN	0.6648	NaN	1.5351	NaN	2	1	1	0	Median	Median
O75461;O75461-2;O75461-3	O75461;O75461-2;O75461-3	2;1;1	2;1;1	2;1;1	Transcription factor E2F6	E2F6	sp|O75461|E2F6_HUMAN Transcription factor E2F6 OS=Homo sapiens OX=9606 GN=E2F6 PE=1 SV=1;sp|O75461-2|E2F6_HUMAN Isoform 2 of Transcription factor E2F6 OS=Homo sapiens OX=9606 GN=E2F6;sp|O75461-3|E2F6_HUMAN Isoform 3 of Transcription factor E2F6 OS=Homo sap	3	2	2	2	2	0	2	0	2	0	10.7	10.7	10.7	31.844	281	281;206;249	1.5	1	1		0.007371	2.2785	By MS/MS		NaN	NaN	NaN	1	0	Median	NaN	NaN	NaN	NaN	NaN	NaN	1	0	0	0	Median	Median
O75475;O75475-3;O75475-2	O75475;O75475-3;O75475-2	6;5;5	5;4;4	5;4;4	PC4 and SFRS1-interacting protein	PSIP1	sp|O75475|PSIP1_HUMAN PC4 and SFRS1-interacting protein OS=Homo sapiens OX=9606 GN=PSIP1 PE=1 SV=1;sp|O75475-3|PSIP1_HUMAN Isoform 3 of PC4 and SFRS1-interacting protein OS=Homo sapiens OX=9606 GN=PSIP1;sp|O75475-2|PSIP1_HUMAN Isoform 2 of PC4 and SFRS1-in	3	6	5	5	5	5	4	4	4	4	17.5	16	16	60.103	530	530;329;333	1.55	7	2	2	0	10.775	By MS/MS	By MS/MS	0.86385	1.1454	26.378	6	1	Leave out requantified	1.1657	1.0823	1.5681	1.1502	27.682	30.487	3	3	0	1	Plateau	Median
O75494-5;O75494-4;O75494-6;O75494-3;O75494-2;O75494;Q8WXF0	O75494-5;O75494-4;O75494-6;O75494-3;O75494-2;O75494	14;14;14;14;14;14;3	14;14;14;14;14;14;3	14;14;14;14;14;14;3	Serine/arginine-rich splicing factor 10	SRSF10	sp|O75494-5|SRS10_HUMAN Isoform 5 of Serine/arginine-rich splicing factor 10 OS=Homo sapiens OX=9606 GN=SRSF10;sp|O75494-4|SRS10_HUMAN Isoform 4 of Serine/arginine-rich splicing factor 10 OS=Homo sapiens OX=9606 GN=SRSF10;sp|O75494-6|SRS10_HUMAN Isoform 6	7	14	14	14	14	14	14	14	14	14	53.9	53.9	53.9	20.117	165	165;173;182;183;261;262;261	1.87	31	26	21	0	44.645	By MS/MS	By MS/MS	0.83051	0.97175	10.441	71	10	Leave out requantified	0.74413	0.89461	1.0091	0.97035	11.337	13.315	33	38	3	7	Leave out requantified	Leave out requantified
O75533;O75533-2	O75533	63;4	63;4	63;4	Splicing factor 3B subunit 1	SF3B1	sp|O75533|SF3B1_HUMAN Splicing factor 3B subunit 1 OS=Homo sapiens OX=9606 GN=SF3B1 PE=1 SV=3	2	63	63	63	57	58	57	58	57	58	64.6	64.6	64.6	145.83	1304	1304;144	1.7	105	61	43	0	323.31	By MS/MS	By MS/MS	0.79456	0.96007	13.068	171	20	Leave out requantified	0.70302	0.91855	0.95672	0.96175	17.272	17.887	83	88	10	10	Leave out requantified	Leave out requantified
O75534;O75534-4	O75534;O75534-4	63;61	63;61	2;2	Cold shock domain-containing protein E1	CSDE1	sp|O75534|CSDE1_HUMAN Cold shock domain-containing protein E1 OS=Homo sapiens OX=9606 GN=CSDE1 PE=1 SV=2;sp|O75534-4|CSDE1_HUMAN Isoform 4 of Cold shock domain-containing protein E1 OS=Homo sapiens OX=9606 GN=CSDE1	2	63	63	2	61	61	61	61	2	2	69.9	69.9	4.1	88.884	798	798;844	1.78	176	86	98	0	323.31	By MS/MS	By MS/MS	0.73684	0.88406	9.3818	290	46	Leave out requantified	0.6446	0.83213	0.87413	0.87767	10.654	8.9416	147	143	24	22	Leave out requantified	Leave out requantified
O75534-2;O75534-3	O75534-2;O75534-3	62;60	1;1	1;1	Cold shock domain-containing protein E1	CSDE1	sp|O75534-2|CSDE1_HUMAN Isoform 2 of Cold shock domain-containing protein E1 OS=Homo sapiens OX=9606 GN=CSDE1;sp|O75534-3|CSDE1_HUMAN Isoform 3 of Cold shock domain-containing protein E1 OS=Homo sapiens OX=9606 GN=CSDE1	2	62	1	1	60	59	1	0	1	0	72	3.5	3.5	85.746	767	767;813	1	8			0.00059347	4.5935	By MS/MS	By matching	0.64045	0.86604	27.657	8	7	Median	0.64045	NaN	0.86604	NaN	27.657	NaN	8	0	7	0	Median	Median
O75569;O75569-3;O75569-2	O75569;O75569-3;O75569-2	7;6;6	7;6;6	7;6;6	Interferon-inducible double-stranded RNA-dependent protein kinase activator A	PRKRA	sp|O75569|PRKRA_HUMAN Interferon-inducible double-stranded RNA-dependent protein kinase activator A OS=Homo sapiens OX=9606 GN=PRKRA PE=1 SV=1;sp|O75569-3|PRKRA_HUMAN Isoform 3 of Interferon-inducible double-stranded RNA-dependent protein kinase activator	3	7	7	7	6	5	6	5	6	5	29.4	29.4	29.4	34.404	313	313;288;302	1.82	4	5	2	0	30.519	By MS/MS	By MS/MS	1.2739	1.4858	12.882	9	2	Leave out requantified	1.0526	1.5301	1.4089	1.5928	15.138	9.713	5	4	2	0	Leave out requantified	Leave out requantified
O75607	O75607	2	2	2	Nucleoplasmin-3	NPM3	sp|O75607|NPM3_HUMAN Nucleoplasmin-3 OS=Homo sapiens OX=9606 GN=NPM3 PE=1 SV=3	1	2	2	2	2	2	2	2	2	2	20.8	20.8	20.8	19.343	178	178	2		4		0	9.8949	By MS/MS	By MS/MS	0.77668	0.91884	8.7005	4	0	Leave out requantified	0.67726	0.8907	0.90411	0.93381	14.598	2.8029	2	2	0	0	Median	Median
O75616;O75616-2	O75616;O75616-2	14;7	14;7	14;7	GTPase Era, mitochondrial	ERAL1	sp|O75616|ERAL1_HUMAN GTPase Era, mitochondrial OS=Homo sapiens OX=9606 GN=ERAL1 PE=1 SV=2;sp|O75616-2|ERAL1_HUMAN Isoform HERA-B of GTPase Era, mitochondrial OS=Homo sapiens OX=9606 GN=ERAL1	2	14	14	14	13	14	13	14	13	14	46.2	46.2	46.2	48.349	437	437;276	1.62	17	20	2	0	124.51	By MS/MS	By MS/MS	0.91067	1.0499	16.049	32	3	Leave out requantified	0.74761	1.0634	0.9762	1.1051	18.126	18.065	16	16	2	1	Leave out requantified	Leave out requantified
O75629	O75629	1	1	1	Protein CREG1	CREG1	sp|O75629|CREG1_HUMAN Protein CREG1 OS=Homo sapiens OX=9606 GN=CREG1 PE=1 SV=1	1	1	1	1	1	1	1	1	1	1	9.5	9.5	9.5	24.074	220	220	2		2		0	6.7107	By MS/MS	By MS/MS	1.2336	1.4579	25.382	2	0	Median	NaN	NaN	NaN	NaN	NaN	NaN	1	1	0	0	Median	Median
O75643;O75643-2	O75643;O75643-2	35;18	35;18	35;18	U5 small nuclear ribonucleoprotein 200 kDa helicase	SNRNP200	sp|O75643|U520_HUMAN U5 small nuclear ribonucleoprotein 200 kDa helicase OS=Homo sapiens OX=9606 GN=SNRNP200 PE=1 SV=2;sp|O75643-2|U520_HUMAN Isoform 2 of U5 small nuclear ribonucleoprotein 200 kDa helicase OS=Homo sapiens OX=9606 GN=SNRNP200	2	35	35	35	32	30	32	30	32	30	22.1	22.1	22.1	244.5	2136	2136;625	1.76	40	24	20	0	166.56	By MS/MS	By MS/MS	0.75362	0.87677	16.569	65	13	Leave out requantified	0.64284	0.85759	0.85802	0.9077	18.978	13.372	33	32	7	6	Leave out requantified	Leave out requantified
O75683	O75683	15	15	15	Surfeit locus protein 6	SURF6	sp|O75683|SURF6_HUMAN Surfeit locus protein 6 OS=Homo sapiens OX=9606 GN=SURF6 PE=1 SV=3	1	15	15	15	13	15	13	15	13	15	41	41	41	41.45	361	361	1.82	21	4	14	0	188.4	By MS/MS	By MS/MS	1.0203	1.164	9.197	34	4	Leave out requantified	0.78952	1.2181	1.0656	1.2834	11.154	10.144	15	19	1	3	Leave out requantified	Leave out requantified
O75691	O75691	89	89	89	Small subunit processome component 20 homolog	UTP20	sp|O75691|UTP20_HUMAN Small subunit processome component 20 homolog OS=Homo sapiens OX=9606 GN=UTP20 PE=1 SV=3	1	89	89	89	83	82	83	82	83	82	40.3	40.3	40.3	318.38	2785	2785	1.8	89	93	43	0	323.31	By MS/MS	By MS/MS	1.4311	1.7121	19.775	189	39	Leave out requantified	1.183	1.8086	1.5761	1.9024	14.069	19.952	96	93	17	22	Leave out requantified	Leave out requantified
O75717-2;O75717	O75717-2;O75717	3;3	3;3	3;3	WD repeat and HMG-box DNA-binding protein 1	WDHD1	sp|O75717-2|WDHD1_HUMAN Isoform 2 of WD repeat and HMG-box DNA-binding protein 1 OS=Homo sapiens OX=9606 GN=WDHD1;sp|O75717|WDHD1_HUMAN WD repeat and HMG-box DNA-binding protein 1 OS=Homo sapiens OX=9606 GN=WDHD1 PE=1 SV=1	2	3	3	3	1	2	1	2	1	2	5.8	5.8	5.8	112.7	1006	1006;1129	1.67	2		1	0	7.6927	By MS/MS	By MS/MS	NaN	NaN	NaN	1	0	Median	NaN	NaN	NaN	NaN	NaN	NaN	1	0	0	0	Median	Median
O75821	O75821	20	20	20	Eukaryotic translation initiation factor 3 subunit G	EIF3G	sp|O75821|EIF3G_HUMAN Eukaryotic translation initiation factor 3 subunit G OS=Homo sapiens OX=9606 GN=EIF3G PE=1 SV=2	1	20	20	20	19	20	19	20	19	20	66.6	66.6	66.6	35.611	320	320	1.99	29	18	28	0	173.85	By MS/MS	By MS/MS	0.76418	0.9103	12.672	64	17	Leave out requantified	0.64257	0.88133	0.87232	0.92741	13.378	12.187	32	32	10	7	Leave out requantified	Leave out requantified
O75822;O75822-2;O75822-3	O75822;O75822-2;O75822-3	19;16;14	19;16;14	19;16;14	Eukaryotic translation initiation factor 3 subunit J	EIF3J	sp|O75822|EIF3J_HUMAN Eukaryotic translation initiation factor 3 subunit J OS=Homo sapiens OX=9606 GN=EIF3J PE=1 SV=2;sp|O75822-2|EIF3J_HUMAN Isoform 2 of Eukaryotic translation initiation factor 3 subunit J OS=Homo sapiens OX=9606 GN=EIF3J;sp|O75822-3|EIF	3	19	19	19	17	19	17	19	17	19	63.6	63.6	63.6	29.062	258	258;204;209	2.07	25	1	29	0	152.1	By MS/MS	By MS/MS	0.70849	0.85308	6.1679	43	2	Leave out requantified	0.67031	0.76445	0.91497	0.80925	6.4248	7.488	20	23	0	2	Leave out requantified	Leave out requantified
O75909-2;O75909-1;O75909;O75909-4	O75909-2;O75909-1;O75909;O75909-4	3;3;3;3	3;3;3;3	3;3;3;3	Cyclin-K	CCNK	sp|O75909-2|CCNK_HUMAN Isoform 2 of Cyclin-K OS=Homo sapiens OX=9606 GN=CCNK;sp|O75909-1|CCNK_HUMAN Isoform 3 of Cyclin-K OS=Homo sapiens OX=9606 GN=CCNK;sp|O75909|CCNK_HUMAN Cyclin-K OS=Homo sapiens OX=9606 GN=CCNK PE=1 SV=2;sp|O75909-4|CCNK_HUMAN Isoform	4	3	3	3	0	3	0	3	0	3	12.1	12.1	12.1	40.787	354	354;357;580;600	1.5	2	2		0.00061463	5.3318		By MS/MS	2.5997	2.7639	153.09	3	3	Plateau	NaN	2.5997	NaN	2.7639	NaN	153.09	0	3	0	3	Median	Plateau
O75934	O75934	1	1	1	Pre-mRNA-splicing factor SPF27	BCAS2	sp|O75934|SPF27_HUMAN Pre-mRNA-splicing factor SPF27 OS=Homo sapiens OX=9606 GN=BCAS2 PE=1 SV=1	1	1	1	1	1	1	1	1	1	1	12.4	12.4	12.4	26.131	225	225	1	4			0	24.396	By MS/MS	By MS/MS	0.64978	0.69735	13.454	4	0	Median	0.54611	0.67282	0.72737	0.69735	22.363	5.0135	2	2	0	0	Median	Median
O75937	O75937	4	4	4	DnaJ homolog subfamily C member 8	DNAJC8	sp|O75937|DNJC8_HUMAN DnaJ homolog subfamily C member 8 OS=Homo sapiens OX=9606 GN=DNAJC8 PE=1 SV=2	1	4	4	4	2	4	2	4	2	4	21.3	21.3	21.3	29.841	253	253	2.5		3	3	0	10.997	By MS/MS	By MS/MS	0.57992	0.68533	13.452	6	2	Leave out requantified	0.53525	0.64727	0.72796	0.69621	20.208	16.452	2	4	0	2	Median	Median
O75940	O75940	4	4	4	Survival of motor neuron-related-splicing factor 30	SMNDC1	sp|O75940|SPF30_HUMAN Survival of motor neuron-related-splicing factor 30 OS=Homo sapiens OX=9606 GN=SMNDC1 PE=1 SV=1	1	4	4	4	4	4	4	4	4	4	33.2	33.2	33.2	26.711	238	238	1.29	12		2	0	72.268	By MS/MS	By MS/MS	0.79734	0.92886	11.087	10	3	Leave out requantified	0.72591	0.84033	0.9399	0.86843	10.207	19.281	5	5	2	1	Leave out requantified	Leave out requantified
O75976;O75976-2	O75976;O75976-2	3;2	3;2	3;2	Carboxypeptidase D	CPD	sp|O75976|CBPD_HUMAN Carboxypeptidase D OS=Homo sapiens OX=9606 GN=CPD PE=1 SV=2;sp|O75976-2|CBPD_HUMAN Isoform 2 of Carboxypeptidase D OS=Homo sapiens OX=9606 GN=CPD	2	3	3	3	0	3	0	3	0	3	4.7	4.7	4.7	152.93	1380	1380;1133	1.5	2	2		0	22.905		By MS/MS	1.0169	1.0973	5.3709	2	1	Median	NaN	1.0169	NaN	1.0973	NaN	5.3709	0	2	0	1	Median	Median
O76003	O76003	4	4	4	Glutaredoxin-3	GLRX3	sp|O76003|GLRX3_HUMAN Glutaredoxin-3 OS=Homo sapiens OX=9606 GN=GLRX3 PE=1 SV=2	1	4	4	4	3	3	3	3	3	3	19.4	19.4	19.4	37.432	335	335	1.75	4	2	2	0	62.497	By MS/MS	By MS/MS	1.0259	1.1356	6.2674	7	2	Leave out requantified	0.81324	1.1304	1.062	1.1445	15.019	4.7981	4	3	2	0	Median	Median
O76021;O76021-2	O76021	38;17	38;17	38;17	Ribosomal L1 domain-containing protein 1	RSL1D1	sp|O76021|RL1D1_HUMAN Ribosomal L1 domain-containing protein 1 OS=Homo sapiens OX=9606 GN=RSL1D1 PE=1 SV=3	2	38	38	38	34	36	34	36	34	36	63.1	63.1	63.1	54.972	490	490;270	2.09	44	62	59	0	323.31	By MS/MS	By MS/MS	1.001	1.1761	11.012	155	14	Leave out requantified	0.81007	1.1749	1.1039	1.2408	10.687	16.968	78	77	8	6	Leave out requantified	Leave out requantified
Q4V326;Q13065;P0CL82;P0CL81;P0CL80;O76087;Q13065-2;P0CL80-2;Q13070;Q13069;A6NGK3;A6NDE8;A1L429	Q4V326;Q13065;P0CL82;P0CL81;P0CL80;O76087;Q13065-2;P0CL80-2;Q13070;Q13069	4;4;4;4;4;4;4;3;2;2;1;1;1	2;2;2;2;2;2;2;2;0;0;0;0;0	2;2;2;2;2;2;2;2;0;0;0;0;0	G antigen 2E;G antigen 1;G antigen 12I;G antigen 12G;G antigen 12F;G antigen 7;G antigen 6;G antigen 5	GAGE2E;GAGE1;GAGE12I;GAGE12G;GAGE12F;GAGE7;GAGE6;GAGE5	sp|Q4V326|GAG2E_HUMAN G antigen 2E OS=Homo sapiens OX=9606 GN=GAGE2E PE=3 SV=2;sp|Q13065|GAGE1_HUMAN G antigen 1 OS=Homo sapiens OX=9606 GN=GAGE1 PE=1 SV=3;sp|P0CL82|GG12I_HUMAN G antigen 12I OS=Homo sapiens OX=9606 GN=GAGE12I PE=1 SV=1;sp|P0CL81|GG12G_HUM	13	4	2	2	4	3	2	1	2	1	59.1	31.8	31.8	12.217	110	110;117;117;117;117;117;139;75;117;117;116;117;117	1	6			0	10.097	By MS/MS	By MS/MS	0.4841	0.65803	18.393	4	1	Median	0.4841	0.50276	0.67377	0.54637	1.0154	23.969	2	2	0	1	Median	Median
O76094;O76094-2	O76094;O76094-2	28;27	28;27	28;27	Signal recognition particle subunit SRP72	SRP72	sp|O76094|SRP72_HUMAN Signal recognition particle subunit SRP72 OS=Homo sapiens OX=9606 GN=SRP72 PE=1 SV=3;sp|O76094-2|SRP72_HUMAN Isoform 2 of Signal recognition particle subunit SRP72 OS=Homo sapiens OX=9606 GN=SRP72	2	28	28	28	23	27	23	27	23	27	52.9	52.9	52.9	74.605	671	671;610	1.83	34	23	21	0	206.99	By MS/MS	By MS/MS	0.97607	1.1338	11.14	63	9	Leave out requantified	0.87257	1.0751	1.1461	1.12	12.674	7.9191	29	34	3	6	Leave out requantified	Leave out requantified
O94761	O94761	1	1	1	ATP-dependent DNA helicase Q4	RECQL4	sp|O94761|RECQ4_HUMAN ATP-dependent DNA helicase Q4 OS=Homo sapiens OX=9606 GN=RECQL4 PE=1 SV=2	1	1	1	1	0	1	0	1	0	1	1.1	1.1	1.1	133.07	1208	1208	1	1			0.0078508	2.2621		By MS/MS	NaN	NaN	NaN	0	0	Median	NaN	NaN	NaN	NaN	NaN	NaN	0	0	0	0	Median	Median
O94763;O94763-2;O94763-3	O94763;O94763-2;O94763-3	2;1;1	2;1;1	2;1;1	Unconventional prefoldin RPB5 interactor 1	URI1	sp|O94763|RMP_HUMAN Unconventional prefoldin RPB5 interactor 1 OS=Homo sapiens OX=9606 GN=URI1 PE=1 SV=3;sp|O94763-2|RMP_HUMAN Isoform 2 of Unconventional prefoldin RPB5 interactor 1 OS=Homo sapiens OX=9606 GN=URI1;sp|O94763-3|RMP_HUMAN Isoform 3 of Unconv	3	2	2	2	1	1	1	1	1	1	9.3	9.3	9.3	59.832	535	535;459;509	1.5	1	1		0.0020888	2.9336	By MS/MS	By MS/MS	NaN	NaN	NaN	1	1	Median	NaN	NaN	NaN	NaN	NaN	NaN	0	1	0	1	Median	Median
O94776	O94776	1	1	1	Metastasis-associated protein MTA2	MTA2	sp|O94776|MTA2_HUMAN Metastasis-associated protein MTA2 OS=Homo sapiens OX=9606 GN=MTA2 PE=1 SV=1	1	1	1	1	1	1	1	1	1	1	2.7	2.7	2.7	75.022	668	668	1	2			0.0045203	2.521	By MS/MS	By MS/MS	NaN	NaN	NaN	0	0	Median	NaN	NaN	NaN	NaN	NaN	NaN	0	0	0	0	Median	Median
O94782	O94782	1	1	1	Ubiquitin carboxyl-terminal hydrolase 1	USP1	sp|O94782|UBP1_HUMAN Ubiquitin carboxyl-terminal hydrolase 1 OS=Homo sapiens OX=9606 GN=USP1 PE=1 SV=1	1	1	1	1	1	1	1	1	1	1	1.7	1.7	1.7	88.206	785	785	3			2	0.0045181	2.5122	By MS/MS	By MS/MS	NaN	NaN	NaN	0	0	Median	NaN	NaN	NaN	NaN	NaN	NaN	0	0	0	0	Median	Median
O94788-4;O94788-2;O94788-3;O94788	O94788-4;O94788-2;O94788-3;O94788	1;1;1;1	1;1;1;1	1;1;1;1	Retinal dehydrogenase 2	ALDH1A2	sp|O94788-4|AL1A2_HUMAN Isoform 4 of Retinal dehydrogenase 2 OS=Homo sapiens OX=9606 GN=ALDH1A2;sp|O94788-2|AL1A2_HUMAN Isoform 2 of Retinal dehydrogenase 2 OS=Homo sapiens OX=9606 GN=ALDH1A2;sp|O94788-3|AL1A2_HUMAN Isoform 3 of Retinal dehydrogenase 2 OS=	4	1	1	1	0	1	0	1	0	1	4	4	4	46.136	422	422;480;497;518	1	1			0.00055127	3.452		By MS/MS	NaN	NaN	NaN	1	1	Median	NaN	NaN	NaN	NaN	NaN	NaN	0	1	0	1	Median	Median
O94822;O94822-3;O94822-2	O94822;O94822-3	15;15;5	15;15;5	15;15;5	E3 ubiquitin-protein ligase listerin	LTN1	sp|O94822|LTN1_HUMAN E3 ubiquitin-protein ligase listerin OS=Homo sapiens OX=9606 GN=LTN1 PE=1 SV=6;sp|O94822-3|LTN1_HUMAN Isoform 3 of E3 ubiquitin-protein ligase listerin OS=Homo sapiens OX=9606 GN=LTN1	3	15	15	15	12	14	12	14	12	14	14.1	14.1	14.1	200.55	1766	1766;1812;437	1.69	14	14	4	0	42.133	By MS/MS	By MS/MS	0.70109	0.83751	12.862	23	6	Leave out requantified	0.77125	0.73529	1.0368	0.77087	16.309	10.952	10	13	2	4	Leave out requantified	Leave out requantified
O94826	O94826	1	1	1	Mitochondrial import receptor subunit TOM70	TOMM70A	sp|O94826|TOM70_HUMAN Mitochondrial import receptor subunit TOM70 OS=Homo sapiens OX=9606 GN=TOMM70 PE=1 SV=1	1	1	1	1	1	0	1	0	1	0	6.1	6.1	6.1	67.454	608	608	2		1		0.00058377	4.3431	By MS/MS		NaN	NaN	NaN	0	0	Median	NaN	NaN	NaN	NaN	NaN	NaN	0	0	0	0	Median	Median
O94874-2;O94874;O94874-3	O94874-2;O94874;O94874-3	4;4;2	4;4;2	4;4;2	E3 UFM1-protein ligase 1	UFL1	sp|O94874-2|UFL1_HUMAN Isoform 2 of E3 UFM1-protein ligase 1 OS=Homo sapiens OX=9606 GN=UFL1;sp|O94874|UFL1_HUMAN E3 UFM1-protein ligase 1 OS=Homo sapiens OX=9606 GN=UFL1 PE=1 SV=2;sp|O94874-3|UFL1_HUMAN Isoform 3 of E3 UFM1-protein ligase 1 OS=Homo sapien	3	4	4	4	4	3	4	3	4	3	8.6	8.6	8.6	82.097	729	729;794;509	1.75	4	2	2	0	17.904	By MS/MS	By MS/MS	0.95938	1.1989	9.2183	7	2	Leave out requantified	0.93496	1.0811	1.2151	1.1268	8.3739	19.267	3	4	0	2	Leave out requantified	Median
O94880;O94880-2	O94880;O94880-2	7;5	7;5	7;5	PHD finger protein 14	PHF14	sp|O94880|PHF14_HUMAN PHD finger protein 14 OS=Homo sapiens OX=9606 GN=PHF14 PE=1 SV=2;sp|O94880-2|PHF14_HUMAN Isoform 2 of PHD finger protein 14 OS=Homo sapiens OX=9606 GN=PHF14	2	7	7	7	1	7	1	7	1	7	11.6	11.6	11.6	100.05	888	888;663	2.33	1	4	4	0	18.609	By MS/MS	By MS/MS	0.92971	0.97553	5.6649	4	2	Median	NaN	0.96324	NaN	1.0083	NaN	4.5761	1	3	1	1	Median	Median
O94906;O94906-2	O94906;O94906-2	22;21	22;21	22;21	Pre-mRNA-processing factor 6	PRPF6	sp|O94906|PRP6_HUMAN Pre-mRNA-processing factor 6 OS=Homo sapiens OX=9606 GN=PRPF6 PE=1 SV=1;sp|O94906-2|PRP6_HUMAN Isoform 2 of Pre-mRNA-processing factor 6 OS=Homo sapiens OX=9606 GN=PRPF6	2	22	22	22	21	21	21	21	21	21	32.8	32.8	32.8	106.92	941	941;901	1.92	23	11	19	0	99.102	By MS/MS	By MS/MS	0.86565	1.0205	12.007	43	5	Leave out requantified	0.7205	1.015	0.95853	1.0421	13.544	11.779	22	21	4	1	Leave out requantified	Leave out requantified
O94913	O94913	12	12	12	Pre-mRNA cleavage complex 2 protein Pcf11	PCF11	sp|O94913|PCF11_HUMAN Pre-mRNA cleavage complex 2 protein Pcf11 OS=Homo sapiens OX=9606 GN=PCF11 PE=1 SV=3	1	12	12	12	9	10	9	10	9	10	12.8	12.8	12.8	173.05	1555	1555	2.18	4	10	8	0	35.799	By MS/MS	By MS/MS	0.84637	0.99391	11.688	17	9	Leave out requantified	0.62958	0.91314	0.85224	0.94797	18.442	24.873	7	10	4	5	Leave out requantified	Leave out requantified
O94916-2;O94916;O94916-4;O94916-5	O94916-2;O94916;O94916-4;O94916-5	2;2;2;2	2;2;2;2	2;2;2;2	Nuclear factor of activated T-cells 5	NFAT5	sp|O94916-2|NFAT5_HUMAN Isoform A of Nuclear factor of activated T-cells 5 OS=Homo sapiens OX=9606 GN=NFAT5;sp|O94916|NFAT5_HUMAN Nuclear factor of activated T-cells 5 OS=Homo sapiens OX=9606 GN=NFAT5 PE=1 SV=1;sp|O94916-4|NFAT5_HUMAN Isoform D of Nuclear	4	2	2	2	2	0	2	0	2	0	1.9	1.9	1.9	157.98	1455	1455;1531;1548;1549	2.5		1	1	0.00055096	3.4431	By MS/MS		NaN	NaN	NaN	1	0	Median	NaN	NaN	NaN	NaN	NaN	NaN	1	0	0	0	Median	Median
O94919	O94919	6	6	6	Endonuclease domain-containing 1 protein	ENDOD1	sp|O94919|ENDD1_HUMAN Endonuclease domain-containing 1 protein OS=Homo sapiens OX=9606 GN=ENDOD1 PE=1 SV=2	1	6	6	6	5	5	5	5	5	5	22.2	22.2	22.2	55.016	500	500	1.91	5	2	4	0	34.188	By MS/MS	By MS/MS	0.78313	0.94418	34.504	6	4	Median	0.93336	0.78313	1.2677	0.84351	30.425	34.14	2	4	2	2	Median	Median
O94953	O94953	1	1	1	Lysine-specific demethylase 4B	KDM4B	sp|O94953|KDM4B_HUMAN Lysine-specific demethylase 4B OS=Homo sapiens OX=9606 GN=KDM4B PE=1 SV=4	1	1	1	1	1	0	1	0	1	0	2.1	2.1	2.1	121.9	1096	1096	3			1	0.0025733	2.7809	By MS/MS		NaN	NaN	NaN	0	0	Median	NaN	NaN	NaN	NaN	NaN	NaN	0	0	0	0	Median	Median
O94986-3;O94986;O94986-1;O94986-2	O94986-3;O94986;O94986-1;O94986-2	3;3;2;2	3;3;2;2	3;3;2;2	Centrosomal protein of 152 kDa	CEP152	sp|O94986-3|CE152_HUMAN Isoform 3 of Centrosomal protein of 152 kDa OS=Homo sapiens OX=9606 GN=CEP152;sp|O94986|CE152_HUMAN Centrosomal protein of 152 kDa OS=Homo sapiens OX=9606 GN=CEP152 PE=1 SV=4;sp|O94986-1|CE152_HUMAN Isoform 1 of Centrosomal protein	4	3	3	3	2	3	2	3	2	3	2.8	2.8	2.8	189.07	1654	1654;1710;1275;1368	1.8	3		2	0	11.643	By MS/MS	By MS/MS	0.77845	0.9153	47.046	4	0	Leave out requantified	0.68557	0.88391	0.9195	0.91113	52.1	41.992	2	2	0	0	Median	Median
O94992;Q96MH2	O94992	10;1	10;1	10;1	Protein HEXIM1	HEXIM1	sp|O94992|HEXI1_HUMAN Protein HEXIM1 OS=Homo sapiens OX=9606 GN=HEXIM1 PE=1 SV=1	2	10	10	10	9	8	9	8	9	8	46.2	46.2	46.2	40.623	359	359;286	1.67	14		7	0	66.001	By MS/MS	By MS/MS	0.9549	1.1004	28.198	20	8	Leave out requantified	0.66319	1.052	0.88927	1.0739	31.153	28.162	10	10	6	2	Leave out requantified	Leave out requantified
O95071-2;O95071	O95071-2;O95071	6;6	6;6	6;6	E3 ubiquitin-protein ligase UBR5	UBR5	sp|O95071-2|UBR5_HUMAN Isoform 2 of E3 ubiquitin-protein ligase UBR5 OS=Homo sapiens OX=9606 GN=UBR5;sp|O95071|UBR5_HUMAN E3 ubiquitin-protein ligase UBR5 OS=Homo sapiens OX=9606 GN=UBR5 PE=1 SV=2	2	6	6	6	4	5	4	5	4	5	4.5	4.5	4.5	309.22	2798	2798;2799	1.77	3	10		0	56.673	By MS/MS	By MS/MS	0.96225	1.1108	13.564	8	3	Leave out requantified	0.86424	0.99563	1.2141	1.045	18.949	10.08	5	3	3	0	Median	Leave out requantified
O95104;O95104-2;O95104-3	O95104;O95104-2;O95104-3	15;14;14	15;14;14	12;11;11	Splicing factor, arginine/serine-rich 15	SCAF4	sp|O95104|SFR15_HUMAN Splicing factor, arginine/serine-rich 15 OS=Homo sapiens OX=9606 GN=SCAF4 PE=1 SV=3;sp|O95104-2|SFR15_HUMAN Isoform 2 of Splicing factor, arginine/serine-rich 15 OS=Homo sapiens OX=9606 GN=SCAF4;sp|O95104-3|SFR15_HUMAN Isoform 3 of Sp	3	15	15	12	14	11	14	11	11	8	23.3	23.3	21	125.87	1147	1147;1125;1132	1.91	12	13	9	0	77.567	By MS/MS	By MS/MS	0.77891	0.90636	21.37	29	5	Leave out requantified	0.69158	0.87381	0.91801	0.91094	24.319	10.02	17	12	5	0	Leave out requantified	Leave out requantified
O95149	O95149	4	4	4	Snurportin-1	SNUPN	sp|O95149|SPN1_HUMAN Snurportin-1 OS=Homo sapiens OX=9606 GN=SNUPN PE=1 SV=1	1	4	4	4	4	4	4	4	4	4	17.5	17.5	17.5	41.142	360	360	2.77		3	10	0	31.902	By MS/MS	By MS/MS	0.76882	0.9111	15.862	7	6	Median	0.63632	0.95915	0.85507	0.97477	17.762	14.877	4	3	4	2	Median	Median
O95163	O95163	2	2	2	Elongator complex protein 1	IKBKAP	sp|O95163|ELP1_HUMAN Elongator complex protein 1 OS=Homo sapiens OX=9606 GN=ELP1 PE=1 SV=3	1	2	2	2	2	1	2	1	2	1	1.9	1.9	1.9	150.25	1332	1332	1.67	1	2		0.0025747	2.7836	By MS/MS	By MS/MS	0.83406	1.1172	24.118	3	1	Plateau	0.66003	NaN	0.8794	NaN	33.844	NaN	2	1	1	0	Median	Median
O95196-2;O95196	O95196-2;O95196	1;1	1;1	1;1	Chondroitin sulfate proteoglycan 5	CSPG5	sp|O95196-2|CSPG5_HUMAN Isoform 2 of Chondroitin sulfate proteoglycan 5 OS=Homo sapiens OX=9606 GN=CSPG5;sp|O95196|CSPG5_HUMAN Chondroitin sulfate proteoglycan 5 OS=Homo sapiens OX=9606 GN=CSPG5 PE=1 SV=3	2	1	1	1	1	1	1	1	1	1	2.4	2.4	2.4	56.982	539	539;566	3			3	0.0040343	2.5863	By MS/MS	By MS/MS	1.9768	2.3093	51.443	2	2	Median	NaN	NaN	NaN	NaN	NaN	NaN	1	1	1	1	Median	Median
O95197-3;O95197-4;O95197-7;O95197-2;O95197;O95197-6;O95197-5	O95197-3;O95197-4;O95197-7;O95197-2;O95197;O95197-6;O95197-5	2;2;2;2;2;1;1	2;2;2;2;2;1;1	2;2;2;2;2;1;1	Reticulon-3	RTN3	sp|O95197-3|RTN3_HUMAN Isoform 3 of Reticulon-3 OS=Homo sapiens OX=9606 GN=RTN3;sp|O95197-4|RTN3_HUMAN Isoform 4 of Reticulon-3 OS=Homo sapiens OX=9606 GN=RTN3;sp|O95197-7|RTN3_HUMAN Isoform 7 of Reticulon-3 OS=Homo sapiens OX=9606 GN=RTN3;sp|O95197-2|RTN3	7	2	2	2	2	2	2	2	2	2	21.2	21.2	21.2	25.609	236	236;255;920;1013;1032;214;241	1	4			0	9.5312	By MS/MS	By MS/MS	1.1264	1.204	13	3	1	Median	NaN	1.2683	NaN	1.3211	NaN	13.131	1	2	0	1	Median	Median
O95218-2;O95218	O95218-2;O95218	33;33	33;33	33;33	Zinc finger Ran-binding domain-containing protein 2	ZRANB2	sp|O95218-2|ZRAB2_HUMAN Isoform 2 of Zinc finger Ran-binding domain-containing protein 2 OS=Homo sapiens OX=9606 GN=ZRANB2;sp|O95218|ZRAB2_HUMAN Zinc finger Ran-binding domain-containing protein 2 OS=Homo sapiens OX=9606 GN=ZRANB2 PE=1 SV=2	2	33	33	33	31	33	31	33	31	33	51.6	51.6	51.6	36.318	320	320;330	2.17	89	54	138	0	323.31	By MS/MS	By MS/MS	0.88313	1.0546	18.708	234	40	Leave out requantified	0.76035	0.99684	1.0291	1.0576	20.9	7.5978	113	121	20	20	Leave out requantified	Leave out requantified
O95232;O95232-2	O95232	27;9	27;9	27;9	Luc7-like protein 3	LUC7L3	sp|O95232|LC7L3_HUMAN Luc7-like protein 3 OS=Homo sapiens OX=9606 GN=LUC7L3 PE=1 SV=2	2	27	27	27	24	27	24	27	24	27	52.5	52.5	52.5	51.466	432	432;79	1.98	43	37	40	0	323.31	By MS/MS	By MS/MS	0.87018	1.033	5.2076	104	13	Leave out requantified	0.7919	0.96722	1.0665	1.019	6.0906	7.5605	48	56	5	8	Leave out requantified	Leave out requantified
O95239-2;O95239;Q2VIQ3	O95239-2;O95239;Q2VIQ3	2;2;1	2;2;1	2;2;1	Chromosome-associated kinesin KIF4A;Chromosome-associated kinesin KIF4B	KIF4A;KIF4B	sp|O95239-2|KIF4A_HUMAN Isoform 2 of Chromosome-associated kinesin KIF4A OS=Homo sapiens OX=9606 GN=KIF4A;sp|O95239|KIF4A_HUMAN Chromosome-associated kinesin KIF4A OS=Homo sapiens OX=9606 GN=KIF4A PE=1 SV=3;sp|Q2VIQ3|KIF4B_HUMAN Chromosome-associated kines	3	2	2	2	1	1	1	1	1	1	2.1	2.1	2.1	128.46	1127	1127;1232;1234	1	3			0.0077632	2.2121	By MS/MS	By MS/MS	NaN	NaN	NaN	1	1	Median	NaN	NaN	NaN	NaN	NaN	NaN	0	1	0	1	Median	Median
O95319-5;O95319-2;O95319;O95319-4;O95319-3	O95319-5;O95319-2;O95319;O95319-4;O95319-3	24;24;24;24;24	19;19;19;19;19	19;19;19;19;19	CUGBP Elav-like family member 2	CELF2	sp|O95319-5|CELF2_HUMAN Isoform 5 of CUGBP Elav-like family member 2 OS=Homo sapiens OX=9606 GN=CELF2;sp|O95319-2|CELF2_HUMAN Isoform 2 of CUGBP Elav-like family member 2 OS=Homo sapiens OX=9606 GN=CELF2;sp|O95319|CELF2_HUMAN CUGBP Elav-like family member	5	24	19	19	22	23	18	18	18	18	50.8	44.9	44.9	52.054	488	488;490;508;509;521	1.79	46	38	23	0	189.67	By MS/MS	By MS/MS	0.57579	0.67399	10.717	93	10	Leave out requantified	0.48209	0.6552	0.63265	0.69372	16.526	9.2114	44	49	5	5	Leave out requantified	Leave out requantified
O95336	O95336	2	2	2	6-phosphogluconolactonase	PGLS	sp|O95336|6PGL_HUMAN 6-phosphogluconolactonase OS=Homo sapiens OX=9606 GN=PGLS PE=1 SV=2	1	2	2	2	2	0	2	0	2	0	19	19	19	27.547	258	258	1.5	1	1		0.0030612	2.6688	By MS/MS		NaN	NaN	NaN	1	0	Median	NaN	NaN	NaN	NaN	NaN	NaN	1	0	0	0	Median	Median
O95347-2;O95347	O95347-2;O95347	4;4	4;4	4;4	Structural maintenance of chromosomes protein 2	SMC2	sp|O95347-2|SMC2_HUMAN Isoform 2 of Structural maintenance of chromosomes protein 2 OS=Homo sapiens OX=9606 GN=SMC2;sp|O95347|SMC2_HUMAN Structural maintenance of chromosomes protein 2 OS=Homo sapiens OX=9606 GN=SMC2 PE=1 SV=2	2	4	4	4	3	3	3	3	3	3	5.6	5.6	5.6	124.92	1099	1099;1197	2.71		2	5	0	13.109	By MS/MS	By MS/MS	0.71807	0.97092	20.771	3	2	Median	0.64182	NaN	0.86579	NaN	16.207	NaN	2	1	1	1	Median	Median
O95373	O95373	4	4	4	Importin-7	IPO7	sp|O95373|IPO7_HUMAN Importin-7 OS=Homo sapiens OX=9606 GN=IPO7 PE=1 SV=1	1	4	4	4	4	3	4	3	4	3	5.7	5.7	5.7	119.52	1038	1038	1.57	3	4		0	10.716	By MS/MS	By MS/MS	0.7237	0.85781	9.1321	4	0	Leave out requantified	0.63088	0.83017	0.83371	0.8826	26.703	8.4388	2	2	0	0	Median	Median
O95391	O95391	3	3	3	Pre-mRNA-splicing factor SLU7	SLU7	sp|O95391|SLU7_HUMAN Pre-mRNA-splicing factor SLU7 OS=Homo sapiens OX=9606 GN=SLU7 PE=1 SV=2	1	3	3	3	3	2	3	2	3	2	8.7	8.7	8.7	68.386	586	586	1.8	2	2	1	0	9.0463	By MS/MS	By MS/MS	0.71801	0.84719	18.255	5	1	Leave out requantified	0.64524	0.71654	0.86314	0.74655	30.645	15.248	3	2	1	0	Median	Median
O95400	O95400	3	3	3	CD2 antigen cytoplasmic tail-binding protein 2	CD2BP2	sp|O95400|CD2B2_HUMAN CD2 antigen cytoplasmic tail-binding protein 2 OS=Homo sapiens OX=9606 GN=CD2BP2 PE=1 SV=1	1	3	3	3	2	3	2	3	2	3	12.3	12.3	12.3	37.646	341	341	2.6	1		4	0	12.698	By MS/MS	By MS/MS	0.95845	1.1309	15.057	5	0	Leave out requantified	0.71253	1.0787	0.95867	1.1309	19.646	13.597	2	3	0	0	Median	Leave out requantified
O95429-2;O95429	O95429-2;O95429	3;3	3;3	3;3	BAG family molecular chaperone regulator 4	BAG4	sp|O95429-2|BAG4_HUMAN Isoform 2 of BAG family molecular chaperone regulator 4 OS=Homo sapiens OX=9606 GN=BAG4;sp|O95429|BAG4_HUMAN BAG family molecular chaperone regulator 4 OS=Homo sapiens OX=9606 GN=BAG4 PE=1 SV=1	2	3	3	3	3	2	3	2	3	2	14.3	14.3	14.3	45.409	421	421;457	1.8	2	2	1	0	6.7648	By MS/MS	By MS/MS	0.81233	1.0948	56.866	5	1	Leave out requantified	0.81233	0.47229	1.0948	0.49869	45.594	42.529	3	2	0	1	Leave out requantified	Median
O95453-4;O95453-2;O95453-3;O95453	O95453-4;O95453-2;O95453-3;O95453	4;4;4;4	4;4;4;4	4;4;4;4	Poly(A)-specific ribonuclease PARN	PARN	sp|O95453-4|PARN_HUMAN Isoform 4 of Poly(A)-specific ribonuclease PARN OS=Homo sapiens OX=9606 GN=PARN;sp|O95453-2|PARN_HUMAN Isoform 2 of Poly(A)-specific ribonuclease PARN OS=Homo sapiens OX=9606 GN=PARN;sp|O95453-3|PARN_HUMAN Isoform 3 of Poly(A)-specif	4	4	4	4	4	3	4	3	4	3	14	14	14	52.988	464	464;578;593;639	1.75	4	2	2	0	19.538	By MS/MS	By MS/MS	0.86272	1.1453	5.7674	3	2	Median	0.86272	NaN	1.1453	NaN	5.7674	NaN	3	0	2	0	Median	Median
O95456-2;O95456	O95456-2;O95456	3;3	3;3	3;3	Proteasome assembly chaperone 1	PSMG1	sp|O95456-2|PSMG1_HUMAN Isoform 2 of Proteasome assembly chaperone 1 OS=Homo sapiens OX=9606 GN=PSMG1;sp|O95456|PSMG1_HUMAN Proteasome assembly chaperone 1 OS=Homo sapiens OX=9606 GN=PSMG1 PE=1 SV=1	2	3	3	3	3	3	3	3	3	3	11.2	11.2	11.2	30.288	267	267;288	1.67	2	4		0	6.9156	By MS/MS	By MS/MS	0.70011	0.82296	12.851	6	1	Leave out requantified	0.56105	0.87365	0.7458	0.91084	17.499	25.085	3	3	0	1	Leave out requantified	Median
O95478	O95478	14	14	14	Ribosome biogenesis protein NSA2 homolog	NSA2	sp|O95478|NSA2_HUMAN Ribosome biogenesis protein NSA2 homolog OS=Homo sapiens OX=9606 GN=NSA2 PE=1 SV=1	1	14	14	14	12	14	12	14	12	14	49.6	49.6	49.6	30.065	260	260	1.44	22	12	2	0	64.65	By MS/MS	By MS/MS	1.026	1.2915	8.7272	27	6	Leave out requantified	0.94263	1.2086	1.2383	1.2885	12.624	8.6627	15	12	4	2	Leave out requantified	Leave out requantified
O95551;O95551-2	O95551;O95551-2	1;1	1;1	1;1	Tyrosyl-DNA phosphodiesterase 2	TDP2	sp|O95551|TYDP2_HUMAN Tyrosyl-DNA phosphodiesterase 2 OS=Homo sapiens OX=9606 GN=TDP2 PE=1 SV=1;sp|O95551-2|TYDP2_HUMAN Isoform 2 of Tyrosyl-DNA phosphodiesterase 2 OS=Homo sapiens OX=9606 GN=TDP2	2	1	1	1	1	1	1	1	1	1	4.7	4.7	4.7	40.929	362	362;392	3			3	0.0010899	3.3359	By MS/MS	By MS/MS	NaN	NaN	NaN	1	1	Median	NaN	NaN	NaN	NaN	NaN	NaN	0	1	0	1	Median	Median
O95602	O95602	9	9	9	DNA-directed RNA polymerase I subunit RPA1	POLR1A	sp|O95602|RPA1_HUMAN DNA-directed RNA polymerase I subunit RPA1 OS=Homo sapiens OX=9606 GN=POLR1A PE=1 SV=2	1	9	9	9	9	5	9	5	9	5	9.4	9.4	9.4	194.81	1720	1720	1.8	7	4	4	0	44.772	By MS/MS	By MS/MS	0.78676	0.86693	34.099	12	6	Leave out requantified	0.6783	0.90592	0.91865	0.93437	52.108	14.926	7	5	4	2	Leave out requantified	Leave out requantified
O95613;O95613-2	O95613;O95613-2	4;2	4;2	4;2	Pericentrin	PCNT	sp|O95613|PCNT_HUMAN Pericentrin OS=Homo sapiens OX=9606 GN=PCNT PE=1 SV=4;sp|O95613-2|PCNT_HUMAN Isoform 2 of Pericentrin OS=Homo sapiens OX=9606 GN=PCNT	2	4	4	4	3	3	3	3	3	3	1.6	1.6	1.6	378.03	3336	3336;3139	3			6	0	36.704	By MS/MS	By MS/MS	0.57995	0.68835	17.184	2	2	Median	NaN	NaN	NaN	NaN	NaN	NaN	1	1	1	1	Median	Median
O95625	O95625	2	2	2	Zinc finger and BTB domain-containing protein 11	ZBTB11	sp|O95625|ZBT11_HUMAN Zinc finger and BTB domain-containing protein 11 OS=Homo sapiens OX=9606 GN=ZBTB11 PE=1 SV=2	1	2	2	2	2	1	2	1	2	1	2.7	2.7	2.7	119.38	1053	1053	2.33		2	1	0.004985	2.4529	By MS/MS	By matching	0.81816	1.033	22.193	3	1	Plateau	0.6213	NaN	0.90434	NaN	29.447	NaN	2	1	1	0	Median	Median
O95628-8;O95628-4;O95628-9;O95628-10;O95628-6;O95628-2;O95628;O95628-7;O95628-5;O95628-3	O95628-8;O95628-4;O95628-9;O95628-10;O95628-6;O95628-2;O95628;O95628-7;O95628-5;O95628-3	6;6;6;6;5;4;4;4;3;3	6;6;6;6;5;4;4;4;3;3	6;6;6;6;5;4;4;4;3;3	CCR4-NOT transcription complex subunit 4	CNOT4	sp|O95628-8|CNOT4_HUMAN Isoform 8 of CCR4-NOT transcription complex subunit 4 OS=Homo sapiens OX=9606 GN=CNOT4;sp|O95628-4|CNOT4_HUMAN Isoform 4 of CCR4-NOT transcription complex subunit 4 OS=Homo sapiens OX=9606 GN=CNOT4;sp|O95628-9|CNOT4_HUMAN Isoform 9	10	6	6	6	5	6	5	6	5	6	20.7	20.7	20.7	70.338	639	639;642;710;713;767;572;575;675;433;558	1.23	10	3		0	24.229	By MS/MS	By MS/MS	0.89293	0.99011	26.481	7	2	Leave out requantified	0.70542	1.0528	0.94017	1.0764	31.929	26.29	4	3	2	0	Median	Leave out requantified
O95639-3;O95639-2;O95639	O95639-3;O95639-2;O95639	3;3;3	3;3;3	3;3;3	Cleavage and polyadenylation specificity factor subunit 4	CPSF4	sp|O95639-3|CPSF4_HUMAN Isoform 3 of Cleavage and polyadenylation specificity factor subunit 4 OS=Homo sapiens OX=9606 GN=CPSF4;sp|O95639-2|CPSF4_HUMAN Isoform 2 of Cleavage and polyadenylation specificity factor subunit 4 OS=Homo sapiens OX=9606 GN=CPSF4;	3	3	3	3	2	3	2	3	2	3	21.4	21.4	21.4	27.419	243	243;244;269	1	7			0	8.236	By MS/MS	By MS/MS	1.0392	1.2027	0.70962	2	0	Median	NaN	NaN	NaN	NaN	NaN	NaN	1	1	0	0	Median	Median
O95707	O95707	2	2	2	Ribonuclease P protein subunit p29	POP4	sp|O95707|RPP29_HUMAN Ribonuclease P protein subunit p29 OS=Homo sapiens OX=9606 GN=POP4 PE=1 SV=2	1	2	2	2	2	2	2	2	2	2	10.9	10.9	10.9	25.424	220	220	2.5		2	2	0	35.429	By MS/MS	By MS/MS	0.78342	0.92594	18.787	4	0	Leave out requantified	0.60413	1.0159	0.80908	1.0597	32.053	5.5218	2	2	0	0	Median	Median
O95721	O95721	2	2	2	Synaptosomal-associated protein 29	SNAP29	sp|O95721|SNP29_HUMAN Synaptosomal-associated protein 29 OS=Homo sapiens OX=9606 GN=SNAP29 PE=1 SV=1	1	2	2	2	1	2	1	2	1	2	9.7	9.7	9.7	28.97	258	258	2.33	1		2	0.00058548	4.3601	By MS/MS	By MS/MS	0.85055	0.98406	11.982	2	0	Median	NaN	NaN	NaN	NaN	NaN	NaN	1	1	0	0	Median	Median
O95758;O95758-5;O95758-7	O95758;O95758-5;O95758-7	27;27;20	20;20;15	2;2;0	Polypyrimidine tract-binding protein 3	PTBP3	sp|O95758|PTBP3_HUMAN Polypyrimidine tract-binding protein 3 OS=Homo sapiens OX=9606 GN=PTBP3 PE=1 SV=2;sp|O95758-5|PTBP3_HUMAN Isoform 5 of Polypyrimidine tract-binding protein 3 OS=Homo sapiens OX=9606 GN=PTBP3;sp|O95758-7|PTBP3_HUMAN Isoform 7 of Polypy	3	27	20	2	25	26	19	20	2	2	54.3	48.2	2.7	59.689	552	552;555;457	1.86	29	56	15	0	323.31	By MS/MS	By MS/MS	0.89361	1.0952	12.882	81	14	Leave out requantified	0.72556	1.1118	0.97154	1.174	13.477	10.555	41	40	9	5	Leave out requantified	Leave out requantified
O95758-1	O95758-1	26	1	1	Polypyrimidine tract-binding protein 3	PTBP3	sp|O95758-1|PTBP3_HUMAN Isoform 1 of Polypyrimidine tract-binding protein 3 OS=Homo sapiens OX=9606 GN=PTBP3	1	26	1	1	24	25	1	1	1	1	57.6	2.9	2.9	56.501	521	521	2	2		2	0.0026055	2.919	By MS/MS	By MS/MS	1.1319	1.2523	15.373	4	1	Median	1.0395	1.1713	1.3777	1.2078	20.014	11.631	2	2	0	1	Median	Median
O95758-6;O95758-2	O95758-6;O95758-2	26;26	1;1	1;1	Polypyrimidine tract-binding protein 3	PTBP3	sp|O95758-6|PTBP3_HUMAN Isoform 6 of Polypyrimidine tract-binding protein 3 OS=Homo sapiens OX=9606 GN=PTBP3;sp|O95758-2|PTBP3_HUMAN Isoform 2 of Polypyrimidine tract-binding protein 3 OS=Homo sapiens OX=9606 GN=PTBP3	2	26	1	1	24	25	1	1	1	1	57.8	3.4	3.4	56.821	524	524;547	1	2			0.00059137	4.5605	By MS/MS	By MS/MS	0.95465	1.117	15.164	2	0	Median	NaN	NaN	NaN	NaN	NaN	NaN	1	1	0	0	Median	Median
O95758-4	O95758-4	26	1	1	Polypyrimidine tract-binding protein 3	PTBP3	sp|O95758-4|PTBP3_HUMAN Isoform 4 of Polypyrimidine tract-binding protein 3 OS=Homo sapiens OX=9606 GN=PTBP3	1	26	1	1	24	25	1	1	1	1	53.2	2.2	2.2	60.417	558	558	1	2			1	-2	By MS/MS	By MS/MS	0.98506	1.1656	40.009	2	0	Median	NaN	NaN	NaN	NaN	NaN	NaN	1	1	0	0	Median	Median
O95777	O95777	3	3	3	U6 snRNA-associated Sm-like protein LSm8	LSM8	sp|O95777|LSM8_HUMAN U6 snRNA-associated Sm-like protein LSm8 OS=Homo sapiens OX=9606 GN=LSM8 PE=1 SV=3	1	3	3	3	3	3	3	3	3	3	46.9	46.9	46.9	10.403	96	96	1.38	5	3		0	11.899	By MS/MS	By MS/MS	1.145	1.3643	1.8234	8	1	Leave out requantified	0.98503	1.3394	1.3056	1.3709	5.5131	7.0345	4	4	0	1	Leave out requantified	Leave out requantified
O95793;O95793-2;O95793-3	O95793;O95793-2;O95793-3	30;29;28	30;29;28	27;26;25	Double-stranded RNA-binding protein Staufen homolog 1	STAU1	sp|O95793|STAU1_HUMAN Double-stranded RNA-binding protein Staufen homolog 1 OS=Homo sapiens OX=9606 GN=STAU1 PE=1 SV=2;sp|O95793-2|STAU1_HUMAN Isoform Short of Double-stranded RNA-binding protein Staufen homolog 1 OS=Homo sapiens OX=9606 GN=STAU1;sp|O95793	3	30	30	27	24	29	24	29	21	26	64.5	64.5	60.1	63.182	577	577;496;502	1.74	32	29	13	0	127.35	By MS/MS	By MS/MS	0.80984	0.94807	16.878	60	8	Leave out requantified	0.70573	0.92026	0.92864	0.93612	18.226	16.888	28	32	4	4	Leave out requantified	Leave out requantified
O95810	O95810	1	1	1	Serum deprivation-response protein	SDPR	sp|O95810|CAVN2_HUMAN Caveolae-associated protein 2 OS=Homo sapiens OX=9606 GN=CAVIN2 PE=1 SV=3	1	1	1	1	1	0	1	0	1	0	4	4	4	47.173	425	425	1	1			0.0021198	3.0675	By MS/MS		NaN	NaN	NaN	1	1	Median	NaN	NaN	NaN	NaN	NaN	NaN	1	0	1	0	Median	Median
O95817	O95817	1	1	1	BAG family molecular chaperone regulator 3	BAG3	sp|O95817|BAG3_HUMAN BAG family molecular chaperone regulator 3 OS=Homo sapiens OX=9606 GN=BAG3 PE=1 SV=3	1	1	1	1	1	1	1	1	1	1	2.3	2.3	2.3	61.594	575	575	3			2	0.0005531	3.4865	By MS/MS	By MS/MS	0.6932	0.82704	1.2039	2	0	Median	NaN	NaN	NaN	NaN	NaN	NaN	1	1	0	0	Median	Median
O95819-4;O95819-2;O95819;O95819-5;O95819-6;O95819-3	O95819-4;O95819-2;O95819;O95819-5;O95819-6;O95819-3	7;7;7;7;7;7	7;7;7;7;7;7	3;3;3;3;3;3	Mitogen-activated protein kinase kinase kinase kinase 4	MAP4K4	sp|O95819-4|M4K4_HUMAN Isoform 4 of Mitogen-activated protein kinase kinase kinase kinase 4 OS=Homo sapiens OX=9606 GN=MAP4K4;sp|O95819-2|M4K4_HUMAN Isoform 2 of Mitogen-activated protein kinase kinase kinase kinase 4 OS=Homo sapiens OX=9606 GN=MAP4K4;sp|O	6	7	7	3	6	6	6	6	2	3	9.8	9.8	5.5	133.4	1165	1165;1212;1239;1242;1273;1320	1.93	5	5	4	0	22.528	By MS/MS	By MS/MS	0.81928	1.0994	26.183	6	4	Median	0.64597	1.1893	0.86675	1.2551	25	3.91	4	2	3	1	Median	Median
O95831-3;O95831;O95831-6;O95831-5;O95831-4;O95831-2	O95831-3;O95831;O95831-6;O95831-5;O95831-4;O95831-2	2;2;1;1;1;1	2;2;1;1;1;1	2;2;1;1;1;1	Apoptosis-inducing factor 1, mitochondrial	AIFM1	sp|O95831-3|AIFM1_HUMAN Isoform 3 of Apoptosis-inducing factor 1, mitochondrial OS=Homo sapiens OX=9606 GN=AIFM1;sp|O95831|AIFM1_HUMAN Apoptosis-inducing factor 1, mitochondrial OS=Homo sapiens OX=9606 GN=AIFM1 PE=1 SV=1;sp|O95831-6|AIFM1_HUMAN Isoform 6 o	6	2	2	2	1	2	1	2	1	2	4.3	4.3	4.3	66.294	609	609;613;237;261;324;326	3			4	0.00059207	4.5714	By MS/MS	By MS/MS	NaN	NaN	NaN	1	0	Median	NaN	NaN	NaN	NaN	NaN	NaN	0	1	0	0	Median	Median
O95872	O95872	3	3	3	G patch domain and ankyrin repeat-containing protein 1	GPANK1	sp|O95872|GPAN1_HUMAN G patch domain and ankyrin repeat-containing protein 1 OS=Homo sapiens OX=9606 GN=GPANK1 PE=1 SV=1	1	3	3	3	2	3	2	3	2	3	11.5	11.5	11.5	39.314	356	356	2.33		4	2	0.00060864	5.0877	By MS/MS	By MS/MS	0.67494	0.79259	40.464	6	3	Median	0.69175	0.59214	0.92838	0.62257	22.957	44.023	2	4	1	2	Median	Median
O95900-2;O95900	O95900-2;O95900	5;5	5;5	5;5	Probable tRNA pseudouridine synthase 2	TRUB2	sp|O95900-2|TRUB2_HUMAN Isoform 2 of Mitochondrial mRNA pseudouridine synthase TRUB2 OS=Homo sapiens OX=9606 GN=TRUB2;sp|O95900|TRUB2_HUMAN Mitochondrial mRNA pseudouridine synthase TRUB2 OS=Homo sapiens OX=9606 GN=TRUB2 PE=1 SV=1	2	5	5	5	5	4	5	4	5	4	24.7	24.7	24.7	30.454	275	275;331	2.11	2	4	3	0	12.244	By MS/MS	By MS/MS	0.90922	1.0767	9.0684	9	3	Leave out requantified	0.79199	1.1032	1.0521	1.1291	9.1277	24.62	5	4	1	2	Leave out requantified	Median
O95926;O95926-2	O95926;O95926-2	5;4	5;4	5;4	Pre-mRNA-splicing factor SYF2	SYF2	sp|O95926|SYF2_HUMAN Pre-mRNA-splicing factor SYF2 OS=Homo sapiens OX=9606 GN=SYF2 PE=1 SV=1;sp|O95926-2|SYF2_HUMAN Isoform 2 of Pre-mRNA-splicing factor SYF2 OS=Homo sapiens OX=9606 GN=SYF2	2	5	5	5	5	4	5	4	5	4	23.9	23.9	23.9	28.722	243	243;201	1.93	7	1	6	0	109.16	By MS/MS	By MS/MS	0.72489	0.92452	7.8492	14	1	Leave out requantified	0.7094	0.88496	0.94051	0.9082	22.959	14.038	8	6	1	0	Leave out requantified	Leave out requantified
O95985;O95985-3;O95985-2	O95985;O95985-3;O95985-2	36;32;32	36;32;32	35;31;31	DNA topoisomerase 3-beta-1	TOP3B	sp|O95985|TOP3B_HUMAN DNA topoisomerase 3-beta-1 OS=Homo sapiens OX=9606 GN=TOP3B PE=1 SV=1;sp|O95985-3|TOP3B_HUMAN Isoform 3 of DNA topoisomerase 3-beta-1 OS=Homo sapiens OX=9606 GN=TOP3B;sp|O95985-2|TOP3B_HUMAN Isoform 2 of DNA topoisomerase 3-beta-1 OS=	3	36	36	35	30	34	30	34	29	33	60.2	60.2	58.9	96.661	862	862;707;730	1.54	51	38	7	0	253.27	By MS/MS	By MS/MS	0.59892	0.70024	12.847	77	12	Leave out requantified	0.54463	0.64838	0.73109	0.69601	16.678	11.578	37	40	7	5	Leave out requantified	Leave out requantified
O96013-2;O96013-4;O96013	O96013-2;O96013-4;O96013	1;1;1	1;1;1	1;1;1	Serine/threonine-protein kinase PAK 4	PAK4	sp|O96013-2|PAK4_HUMAN Isoform 2 of Serine/threonine-protein kinase PAK 4 OS=Homo sapiens OX=9606 GN=PAK4;sp|O96013-4|PAK4_HUMAN Isoform 4 of Serine/threonine-protein kinase PAK 4 OS=Homo sapiens OX=9606 GN=PAK4;sp|O96013|PAK4_HUMAN Serine/threonine-protei	3	1	1	1	1	1	1	1	1	1	4.2	4.2	4.2	47.924	426	426;501;591	1	2			0	13.809	By MS/MS	By MS/MS	1.0547	1.244	18.254	2	0	Median	NaN	NaN	NaN	NaN	NaN	NaN	1	1	0	0	Median	Median
O96028-5;O96028-3;O96028;O96028-7;O96028-6	O96028-5;O96028-3;O96028;O96028-7;O96028-6	2;2;2;1;1	2;2;2;1;1	2;2;2;1;1	Histone-lysine N-methyltransferase NSD2	WHSC1	sp|O96028-5|NSD2_HUMAN Isoform 5 of Histone-lysine N-methyltransferase NSD2 OS=Homo sapiens OX=9606 GN=NSD2;sp|O96028-3|NSD2_HUMAN Isoform 3 of Histone-lysine N-methyltransferase NSD2 OS=Homo sapiens OX=9606 GN=NSD2;sp|O96028|NSD2_HUMAN Histone-lysine N-me	5	2	2	2	2	2	2	2	2	2	5.1	5.1	5.1	69.397	629	629;647;1365;273;484	2	2		2	0.00057837	4.173	By MS/MS	By MS/MS	0.71248	0.84738	9.8636	2	2	Median	NaN	NaN	NaN	NaN	NaN	NaN	1	1	1	1	Median	Median
P00338;P00338-5;P00338-4;P00338-2;P00338-3	P00338;P00338-5;P00338-4;P00338-2;P00338-3	5;4;4;4;4	5;4;4;4;4	5;4;4;4;4	L-lactate dehydrogenase A chain	LDHA	sp|P00338|LDHA_HUMAN L-lactate dehydrogenase A chain OS=Homo sapiens OX=9606 GN=LDHA PE=1 SV=2;sp|P00338-5|LDHA_HUMAN Isoform 5 of L-lactate dehydrogenase A chain OS=Homo sapiens OX=9606 GN=LDHA;sp|P00338-4|LDHA_HUMAN Isoform 4 of L-lactate dehydrogenase A	5	5	5	5	5	4	5	4	5	4	14.8	14.8	14.8	36.688	332	332;241;274;274;361	1.89	3	4	2	0	15.71	By MS/MS	By MS/MS	0.94096	1.1001	16.199	9	0	Leave out requantified	0.83145	1.1195	1.1062	1.1786	13.929	24.018	5	4	0	0	Leave out requantified	Leave out requantified
P00367;P00367-2;P00367-3;P49448	P00367;P00367-2;P00367-3;P49448	2;1;1;1	2;1;1;1	2;1;1;1	Glutamate dehydrogenase 1, mitochondrial;Glutamate dehydrogenase 2, mitochondrial	GLUD1;GLUD2	sp|P00367|DHE3_HUMAN Glutamate dehydrogenase 1, mitochondrial OS=Homo sapiens OX=9606 GN=GLUD1 PE=1 SV=2;sp|P00367-2|DHE3_HUMAN Isoform 2 of Glutamate dehydrogenase 1, mitochondrial OS=Homo sapiens OX=9606 GN=GLUD1;sp|P00367-3|DHE3_HUMAN Isoform 3 of Gluta	4	2	2	2	2	1	2	1	2	1	5.6	5.6	5.6	61.397	558	558;391;425;558	2.33		2	1	0.00962	2.1728	By MS/MS	By MS/MS	0.82293	1.0187	21.427	3	1	Plateau	0.60681	NaN	0.83379	NaN	4.8518	NaN	2	1	1	0	Median	Median
P00390-5;P00390-4;P00390-2;P00390-3;P00390	P00390-5;P00390-4;P00390-2;P00390-3;P00390	2;2;2;2;2	2;2;2;2;2	2;2;2;2;2	Glutathione reductase, mitochondrial	GSR	sp|P00390-5|GSHR_HUMAN Isoform 4 of Glutathione reductase, mitochondrial OS=Homo sapiens OX=9606 GN=GSR;sp|P00390-4|GSHR_HUMAN Isoform 3 of Glutathione reductase, mitochondrial OS=Homo sapiens OX=9606 GN=GSR;sp|P00390-2|GSHR_HUMAN Isoform Cytoplasmic of Gl	5	2	2	2	2	0	2	0	2	0	7.3	7.3	7.3	47.267	440	440;469;479;493;522	1	2			0.0030597	2.6684	By MS/MS		NaN	NaN	NaN	0	0	Median	NaN	NaN	NaN	NaN	NaN	NaN	0	0	0	0	Median	Median
P00414	P00414	2	2	2	Cytochrome c oxidase subunit 3	MT-CO3	sp|P00414|COX3_HUMAN Cytochrome c oxidase subunit 3 OS=Homo sapiens OX=9606 GN=MT-CO3 PE=1 SV=2	1	2	2	2	0	2	0	2	0	2	8.8	8.8	8.8	29.95	261	261	1.5	1	1		1	-2		By MS/MS	1.3215	1.3812	12.779	2	0	Median	NaN	1.3215	NaN	1.3812	NaN	12.779	0	2	0	0	Median	Median
P00519;P00519-2;P42684-8;P42684-4;P42684-7;P42684-10;P42684-5;P42684-2;P42684-6;P42684-3;P42684	P00519;P00519-2;P42684-8;P42684-4;P42684-7;P42684-10;P42684-5;P42684-2;P42684-6;P42684-3;P42684	2;2;1;1;1;1;1;1;1;1;1	2;2;1;1;1;1;1;1;1;1;1	2;2;1;1;1;1;1;1;1;1;1	Tyrosine-protein kinase ABL1;Abelson tyrosine-protein kinase 2	ABL1;ABL2	sp|P00519|ABL1_HUMAN Tyrosine-protein kinase ABL1 OS=Homo sapiens OX=9606 GN=ABL1 PE=1 SV=4;sp|P00519-2|ABL1_HUMAN Isoform IB of Tyrosine-protein kinase ABL1 OS=Homo sapiens OX=9606 GN=ABL1;sp|P42684-8|ABL2_HUMAN Isoform 8 of Tyrosine-protein kinase ABL2 O	11	2	2	2	2	1	2	1	2	1	2.2	2.2	2.2	122.87	1130	1130;1149;542;1043;1058;1064;1079;1146;1161;1167;1182	3			4	0.00062578	5.6727	By MS/MS	By MS/MS	NaN	NaN	NaN	1	0	Median	NaN	NaN	NaN	NaN	NaN	NaN	1	0	0	0	Median	Median
P00558-2;P00558;P07205	P00558-2;P00558	7;7;1	7;7;1	7;7;1	Phosphoglycerate kinase 1	PGK1	sp|P00558-2|PGK1_HUMAN Isoform 2 of Phosphoglycerate kinase 1 OS=Homo sapiens OX=9606 GN=PGK1;sp|P00558|PGK1_HUMAN Phosphoglycerate kinase 1 OS=Homo sapiens OX=9606 GN=PGK1 PE=1 SV=3	3	7	7	7	6	6	6	6	6	6	25.4	25.4	25.4	41.428	389	389;417;417	1.43	10	2	2	0	23.879	By MS/MS	By MS/MS	0.73993	0.86914	15.822	9	2	Leave out requantified	0.65121	0.85284	0.86086	0.90268	16.494	13.699	5	4	2	0	Leave out requantified	Leave out requantified
P00846	P00846	1	1	1	ATP synthase subunit a	MT-ATP6	sp|P00846|ATP6_HUMAN ATP synthase subunit a OS=Homo sapiens OX=9606 GN=MT-ATP6 PE=1 SV=1	1	1	1	1	1	1	1	1	1	1	4.4	4.4	4.4	24.817	226	226	2		2		0.0073819	2.29	By MS/MS	By MS/MS	1.1516	1.3782	7.7541	2	0	Median	NaN	NaN	NaN	NaN	NaN	NaN	1	1	0	0	Median	Median
P01834	P01834	1	1	1	Ig kappa chain C region	IGKC	sp|P01834|IGKC_HUMAN Immunoglobulin kappa constant OS=Homo sapiens OX=9606 GN=IGKC PE=1 SV=2	1	1	1	1	0	1	0	1	0	1	18.7	18.7	18.7	11.765	107	107	3			1	0	7.9484		By MS/MS	NaN	NaN	NaN	0	0	Median	NaN	NaN	NaN	NaN	NaN	NaN	0	0	0	0	Median	Median
P02008	P02008	7	7	7	Hemoglobin subunit zeta	HBZ	sp|P02008|HBAZ_HUMAN Hemoglobin subunit zeta OS=Homo sapiens OX=9606 GN=HBZ PE=1 SV=2	1	7	7	7	6	7	6	7	6	7	59.2	59.2	59.2	15.637	142	142	1.62	8	6	2	0	26.434	By MS/MS	By MS/MS	0.68462	0.81216	16.125	16	1	Leave out requantified	0.46523	0.91531	0.60938	0.95975	13.621	9.9926	7	9	1	0	Leave out requantified	Leave out requantified
P02100	P02100	12	10	10	Hemoglobin subunit epsilon	HBE1	sp|P02100|HBE_HUMAN Hemoglobin subunit epsilon OS=Homo sapiens OX=9606 GN=HBE1 PE=1 SV=2	1	12	10	10	11	12	9	10	9	10	80.3	74.1	74.1	16.203	147	147	1.94	13	7	11	0	30.893	By MS/MS	By MS/MS	1.0821	1.1236	23.046	30	11	Leave out requantified	0.21195	1.1036	0.28188	1.1568	20.132	6.6814	14	16	9	2	Leave out requantified	Leave out requantified
P02545;P02545-3;P02545-2;P02545-6;P02545-5;P02545-4	P02545;P02545-3;P02545-2;P02545-6;P02545-5;P02545-4	21;20;19;19;15;15	20;19;18;18;14;14	20;19;18;18;14;14	Prelamin-A/C;Lamin-A/C	LMNA	sp|P02545|LMNA_HUMAN Prelamin-A/C OS=Homo sapiens OX=9606 GN=LMNA PE=1 SV=1;sp|P02545-3|LMNA_HUMAN Isoform ADelta10 of Prelamin-A/C OS=Homo sapiens OX=9606 GN=LMNA;sp|P02545-2|LMNA_HUMAN Isoform C of Prelamin-A/C OS=Homo sapiens OX=9606 GN=LMNA;sp|P02545-6	6	21	20	20	14	20	13	19	13	19	35.8	34.6	34.6	74.139	664	664;634;572;614;565;574	1.8	24	1	16	0	159.14	By MS/MS	By MS/MS	0.92433	1.073	13.524	30	8	Leave out requantified	0.83619	1.0778	1.0986	1.1122	11.398	15.008	11	19	2	6	Leave out requantified	Leave out requantified
P02649	P02649	2	2	2	Apolipoprotein E	APOE	sp|P02649|APOE_HUMAN Apolipoprotein E OS=Homo sapiens OX=9606 GN=APOE PE=1 SV=1	1	2	2	2	2	0	2	0	2	0	9.1	9.1	9.1	36.154	317	317	3			2	0	17.447	By MS/MS		2.6633	3.5579	12.444	2	2	Median	2.6633	NaN	3.5579	NaN	12.444	NaN	2	0	2	0	Median	Median
P02751-4;P02751-6;P02751-5;P02751-17;P02751-3;P02751;P02751-7;P02751-15;P02751-10;P02751-9;P02751-14;P02751-13;P02751-8;P02751-11	P02751-4;P02751-6;P02751-5;P02751-17;P02751-3;P02751;P02751-7;P02751-15;P02751-10;P02751-9;P02751-14;P02751-13;P02751-8;P02751-11	2;2;2;2;2;2;2;2;1;1;1;1;1;1	2;2;2;2;2;2;2;2;1;1;1;1;1;1	2;2;2;2;2;2;2;2;1;1;1;1;1;1	Fibronectin;Anastellin;Ugl-Y1;Ugl-Y2;Ugl-Y3	FN1	sp|P02751-4|FINC_HUMAN Isoform 4 of Fibronectin OS=Homo sapiens OX=9606 GN=FN1;sp|P02751-6|FINC_HUMAN Isoform 6 of Fibronectin OS=Homo sapiens OX=9606 GN=FN1;sp|P02751-5|FINC_HUMAN Isoform 5 of Fibronectin OS=Homo sapiens OX=9606 GN=FN1;sp|P02751-17|FINC_H	14	2	2	2	2	1	2	1	2	1	1.5	1.5	1.5	222.97	2031	2031;2184;2211;2330;2355;2386;2446;2477;2176;2240;2265;2267;2296;2386	1.67	1	2		0.0021345	3.1449	By MS/MS	By MS/MS	NaN	NaN	NaN	1	1	Median	NaN	NaN	NaN	NaN	NaN	NaN	0	1	0	1	Median	Median
P02786	P02786	10	10	10	Transferrin receptor protein 1;Transferrin receptor protein 1, serum form	TFRC	sp|P02786|TFR1_HUMAN Transferrin receptor protein 1 OS=Homo sapiens OX=9606 GN=TFRC PE=1 SV=2	1	10	10	10	9	9	9	9	9	9	16.4	16.4	16.4	84.87	760	760	2.3	3	8	9	0	29.162	By MS/MS	By MS/MS	0.83318	0.99426	12.783	17	2	Leave out requantified	0.62563	1.0937	0.83685	1.1249	10.109	6.9025	8	9	1	1	Leave out requantified	Leave out requantified
P02794	P02794	4	4	4	Ferritin heavy chain;Ferritin heavy chain, N-terminally processed	FTH1	sp|P02794|FRIH_HUMAN Ferritin heavy chain OS=Homo sapiens OX=9606 GN=FTH1 PE=1 SV=2	1	4	4	4	4	2	4	2	4	2	24.6	24.6	24.6	21.225	183	183	1.25	7		1	0	7.5074	By MS/MS	By MS/MS	0.39782	0.48182	36.488	6	2	Leave out requantified	0.41477	0.45939	0.56003	0.46612	26.93	41.693	4	2	2	0	Median	Median
P02808	P02808	2	2	2	Statherin	STATH	sp|P02808|STAT_HUMAN Statherin OS=Homo sapiens OX=9606 GN=STATH PE=1 SV=2	1	2	2	2	0	2	0	2	0	2	53.2	53.2	53.2	7.3044	62	62	2		2		0.00058789	4.4032		By MS/MS	NaN	NaN	NaN	0	0	Median	NaN	NaN	NaN	NaN	NaN	NaN	0	0	0	0	Median	Median
P03905	P03905	2	2	2	NADH-ubiquinone oxidoreductase chain 4	MT-ND4	sp|P03905|NU4M_HUMAN NADH-ubiquinone oxidoreductase chain 4 OS=Homo sapiens OX=9606 GN=MT-ND4 PE=1 SV=1	1	2	2	2	2	1	2	1	2	1	5.7	5.7	5.7	51.58	459	459	2.33		2	1	0.0010834	3.2766	By MS/MS	By MS/MS	0.65068	0.85882	37.922	2	0	Median	0.65068	NaN	0.85882	NaN	37.922	NaN	2	0	0	0	Median	Median
P04075;P04075-2;P09972	P04075;P04075-2	10;9;1	10;9;1	10;9;1	Fructose-bisphosphate aldolase A	ALDOA	sp|P04075|ALDOA_HUMAN Fructose-bisphosphate aldolase A OS=Homo sapiens OX=9606 GN=ALDOA PE=1 SV=2;sp|P04075-2|ALDOA_HUMAN Isoform 2 of Fructose-bisphosphate aldolase A OS=Homo sapiens OX=9606 GN=ALDOA	3	10	10	10	7	9	7	9	7	9	36	36	36	39.42	364	364;418;364	1.61	15	2	6	0	50.906	By MS/MS	By MS/MS	0.8758	1.0349	10.822	21	4	Leave out requantified	0.7798	1.0088	1.0242	1.0585	10.869	11.19	9	12	2	2	Leave out requantified	Leave out requantified
P04080	P04080	4	4	4	Cystatin-B	CSTB	sp|P04080|CYTB_HUMAN Cystatin-B OS=Homo sapiens OX=9606 GN=CSTB PE=1 SV=2	1	4	4	4	3	3	3	3	3	3	53.1	53.1	53.1	11.139	98	98	1.83	3	1	2	0.00064103	6.1925	By MS/MS	By MS/MS	0.92307	1.0734	11.559	4	1	Median	0.79349	1.0716	1.0734	1.1095	10.965	16.42	2	2	0	1	Median	Median
P04083	P04083	13	13	13	Annexin A1	ANXA1	sp|P04083|ANXA1_HUMAN Annexin A1 OS=Homo sapiens OX=9606 GN=ANXA1 PE=1 SV=2	1	13	13	13	11	13	11	13	11	13	53.2	53.2	53.2	38.714	346	346	1.59	21	6	7	0	62.279	By MS/MS	By MS/MS	1.0046	1.1619	14.082	29	5	Leave out requantified	1.2037	0.79883	1.5961	0.82269	8.0355	9.9596	13	16	1	4	Leave out requantified	Leave out requantified
P04264;CON__P04264;CON__ENSEMBL:ENSBTAP00000038253	P04264;CON__P04264	61;58;10	61;58;10	49;46;5	Keratin, type II cytoskeletal 1	KRT1	sp|P04264|K2C1_HUMAN Keratin, type II cytoskeletal 1 OS=Homo sapiens OX=9606 GN=KRT1 PE=1 SV=6;	3	61	61	49	53	55	53	55	42	43	69.3	69.3	63.7	66.038	644	644;644;606	1.89	138	185	91	0	323.31	By MS/MS	By MS/MS	0.049698	0.056265	169.36	167	167	Median	0.051192	0.04373	0.069458	0.046248	170.69	166.3	85	82	85	82	Median	Median
P04350	P04350	13	1	1	Tubulin beta-4A chain	TUBB4A	sp|P04350|TBB4A_HUMAN Tubulin beta-4A chain OS=Homo sapiens OX=9606 GN=TUBB4A PE=1 SV=2	1	13	1	1	11	12	0	1	0	1	42.3	4.5	4.5	49.585	444	444	2		1		1	-2	By matching	By MS/MS	NaN	NaN	NaN	1	1	Median	NaN	NaN	NaN	NaN	NaN	NaN	0	1	0	1	Median	Median
P04406;P04406-2	P04406;P04406-2	14;13	14;13	14;13	Glyceraldehyde-3-phosphate dehydrogenase	GAPDH	sp|P04406|G3P_HUMAN Glyceraldehyde-3-phosphate dehydrogenase OS=Homo sapiens OX=9606 GN=GAPDH PE=1 SV=3;sp|P04406-2|G3P_HUMAN Isoform 2 of Glyceraldehyde-3-phosphate dehydrogenase OS=Homo sapiens OX=9606 GN=GAPDH	2	14	14	14	12	14	12	14	12	14	52.5	52.5	52.5	36.053	335	335;293	1.92	12	28	8	0	70.863	By MS/MS	By MS/MS	1.0202	1.2265	17.843	42	9	Leave out requantified	0.79312	1.2601	1.063	1.3071	19.617	19.512	20	22	4	5	Leave out requantified	Leave out requantified
P04632	P04632	2	2	2	Calpain small subunit 1	CAPNS1	sp|P04632|CPNS1_HUMAN Calpain small subunit 1 OS=Homo sapiens OX=9606 GN=CAPNS1 PE=1 SV=1	1	2	2	2	1	2	1	2	1	2	12.3	12.3	12.3	28.315	268	268	2		3		0.00060716	5.0532	By MS/MS	By MS/MS	0.77783	0.82113	17.354	2	0	Median	NaN	0.77783	NaN	0.82113	NaN	17.354	0	2	0	0	Median	Median
P04792	P04792	4	4	4	Heat shock protein beta-1	HSPB1	sp|P04792|HSPB1_HUMAN Heat shock protein beta-1 OS=Homo sapiens OX=9606 GN=HSPB1 PE=1 SV=2	1	4	4	4	3	3	3	3	3	3	45.9	45.9	45.9	22.782	205	205	1.75	2	6		0	12.259	By MS/MS	By MS/MS	0.72407	0.75512	20.687	6	1	Leave out requantified	0.73941	0.72407	1.0011	0.75512	7.9801	21.014	2	4	1	0	Median	Leave out requantified
P04818;P04818-2	P04818;P04818-2	2;1	2;1	2;1	Thymidylate synthase	TYMS	sp|P04818|TYSY_HUMAN Thymidylate synthase OS=Homo sapiens OX=9606 GN=TYMS PE=1 SV=3;sp|P04818-2|TYSY_HUMAN Isoform 2 of Thymidylate synthase OS=Homo sapiens OX=9606 GN=TYMS	2	2	2	2	1	2	1	2	1	2	8.6	8.6	8.6	35.716	313	313;279	2.33	1		2	0.0005872	4.3909	By MS/MS	By MS/MS	NaN	NaN	NaN	0	0	Median	NaN	NaN	NaN	NaN	NaN	NaN	0	0	0	0	Median	Median
P04843	P04843	2	2	2	Dolichyl-diphosphooligosaccharide--protein glycosyltransferase subunit 1	RPN1	sp|P04843|RPN1_HUMAN Dolichyl-diphosphooligosaccharide--protein glycosyltransferase subunit 1 OS=Homo sapiens OX=9606 GN=RPN1 PE=1 SV=1	1	2	2	2	1	2	1	2	1	2	3.3	3.3	3.3	68.569	607	607	1.33	2	1		0.00055617	3.5695	By MS/MS	By MS/MS	0.99538	1.1139	6.5788	3	0	Median	NaN	1.0717	NaN	1.1289	NaN	9.24	1	2	0	0	Median	Median
P05023-4;P05023;P05023-3;P05023-2;P13637;P50993;P13637-2;P13637-3;P20648	P05023-4;P05023;P05023-3;P05023-2	7;7;6;5;3;3;3;3;1	7;7;6;5;3;3;3;3;1	7;7;6;5;3;3;3;3;1	Sodium/potassium-transporting ATPase subunit alpha-1	ATP1A1	sp|P05023-4|AT1A1_HUMAN Isoform 4 of Sodium/potassium-transporting ATPase subunit alpha-1 OS=Homo sapiens OX=9606 GN=ATP1A1;sp|P05023|AT1A1_HUMAN Sodium/potassium-transporting ATPase subunit alpha-1 OS=Homo sapiens OX=9606 GN=ATP1A1 PE=1 SV=1;sp|P05023-3|A	9	7	7	7	3	7	3	7	3	7	9.6	9.6	9.6	113	1023	1023;1023;992;681;1013;1020;1024;1026;1035	2.1	4	1	5	0	26.625	By MS/MS	By MS/MS	1.0067	1.1834	6.9383	7	2	Leave out requantified	0.73556	1.2714	0.96917	1.3083	8.4411	4.0642	2	5	0	2	Median	Leave out requantified
P05089-3;P05089;P05089-2	P05089-3;P05089;P05089-2	1;1;1	1;1;1	1;1;1	Arginase-1	ARG1	sp|P05089-3|ARGI1_HUMAN Isoform 3 of Arginase-1 OS=Homo sapiens OX=9606 GN=ARG1;sp|P05089|ARGI1_HUMAN Arginase-1 OS=Homo sapiens OX=9606 GN=ARG1 PE=1 SV=2;sp|P05089-2|ARGI1_HUMAN Isoform 2 of Arginase-1 OS=Homo sapiens OX=9606 GN=ARG1	3	1	1	1	1	0	1	0	1	0	8.5	8.5	8.5	25.356	236	236;322;330	1	1			0	8.1745	By MS/MS		NaN	NaN	NaN	1	1	Median	NaN	NaN	NaN	NaN	NaN	NaN	1	0	1	0	Median	Median
P05109	P05109	2	2	2	Protein S100-A8;Protein S100-A8, N-terminally processed	S100A8	sp|P05109|S10A8_HUMAN Protein S100-A8 OS=Homo sapiens OX=9606 GN=S100A8 PE=1 SV=1	1	2	2	2	1	1	1	1	1	1	12.9	12.9	12.9	10.834	93	93	1	2			0.0078278	2.2446	By MS/MS	By MS/MS	NaN	NaN	NaN	1	1	Median	NaN	NaN	NaN	NaN	NaN	NaN	0	1	0	1	Median	Median
P05114	P05114	3	3	3	Non-histone chromosomal protein HMG-14	HMGN1	sp|P05114|HMGN1_HUMAN Non-histone chromosomal protein HMG-14 OS=Homo sapiens OX=9606 GN=HMGN1 PE=1 SV=3	1	3	3	3	3	3	3	3	3	3	34	34	34	10.659	100	100	3			7	0	17.727	By MS/MS	By MS/MS	0.94114	1.1029	8.5536	6	1	Leave out requantified	0.84614	1.2807	1.1146	1.3382	8.1071	11.83	3	3	0	1	Leave out requantified	Plateau
P05198	P05198	6	6	6	Eukaryotic translation initiation factor 2 subunit 1	EIF2S1	sp|P05198|IF2A_HUMAN Eukaryotic translation initiation factor 2 subunit 1 OS=Homo sapiens OX=9606 GN=EIF2S1 PE=1 SV=3	1	6	6	6	6	5	6	5	6	5	25.1	25.1	25.1	36.112	315	315	2.27	4		7	0	38.093	By MS/MS	By MS/MS	0.63213	0.75908	18.086	11	1	Leave out requantified	0.57515	0.71869	0.76613	0.74389	8.4665	20.404	6	5	1	0	Leave out requantified	Leave out requantified
P05204;Q15651-2;Q15651	P05204;Q15651-2;Q15651	2;1;1	2;1;1	2;1;1	Non-histone chromosomal protein HMG-17;High mobility group nucleosome-binding domain-containing protein 3	HMGN2;HMGN3	sp|P05204|HMGN2_HUMAN Non-histone chromosomal protein HMG-17 OS=Homo sapiens OX=9606 GN=HMGN2 PE=1 SV=3;sp|Q15651-2|HMGN3_HUMAN Isoform 2 of High mobility group nucleosome-binding domain-containing protein 3 OS=Homo sapiens OX=9606 GN=HMGN3;sp|Q15651|HMGN3	3	2	2	2	2	1	2	1	2	1	27.8	27.8	27.8	9.3926	90	90;77;99	2.5	1		3	0	8.7992	By MS/MS	By MS/MS	0.95159	0.9928	16.078	3	2	Median	NaN	0.99795	NaN	1.0422	NaN	6.8685	1	2	0	2	Median	Median
P05386	P05386	3	3	3	60S acidic ribosomal protein P1	RPLP1	sp|P05386|RLA1_HUMAN 60S acidic ribosomal protein P1 OS=Homo sapiens OX=9606 GN=RPLP1 PE=1 SV=1	1	3	3	3	3	3	3	3	3	3	74.6	74.6	74.6	11.514	114	114	1.92	4	5	3	0	50.684	By MS/MS	By MS/MS	0.59169	0.68462	21.555	9	4	Leave out requantified	0.51245	0.66584	0.68321	0.68604	13.079	29.486	5	4	3	1	Median	Leave out requantified
P05387	P05387	5	5	5	60S acidic ribosomal protein P2	RPLP2	sp|P05387|RLA2_HUMAN 60S acidic ribosomal protein P2 OS=Homo sapiens OX=9606 GN=RPLP2 PE=1 SV=1	1	5	5	5	4	5	4	5	4	5	71.3	71.3	71.3	11.665	115	115	1.53	9	4	2	0	59.223	By MS/MS	By MS/MS	0.68528	0.75045	12.229	12	3	Leave out requantified	0.57846	0.73928	0.7725	0.76408	12.504	13.962	5	7	1	2	Leave out requantified	Leave out requantified
P05388;P05388-2;Q8NHW5	P05388;P05388-2;Q8NHW5	7;6;6	7;6;6	7;6;6	60S acidic ribosomal protein P0;60S acidic ribosomal protein P0-like	RPLP0;RPLP0P6	sp|P05388|RLA0_HUMAN 60S acidic ribosomal protein P0 OS=Homo sapiens OX=9606 GN=RPLP0 PE=1 SV=1;sp|P05388-2|RLA0_HUMAN Isoform 2 of 60S acidic ribosomal protein P0 OS=Homo sapiens OX=9606 GN=RPLP0;sp|Q8NHW5|RLA0L_HUMAN 60S acidic ribosomal protein P0-like	3	7	7	7	7	7	7	7	7	7	37.5	37.5	37.5	34.273	317	317;255;317	1.55	11	7	2	0	34.268	By MS/MS	By MS/MS	0.87828	0.96819	11.087	18	2	Leave out requantified	0.73559	1.0295	0.97613	1.0592	13.102	13.62	9	9	1	1	Leave out requantified	Leave out requantified
P05455	P05455	49	49	49	Lupus La protein	SSB	sp|P05455|LA_HUMAN Lupus La protein OS=Homo sapiens OX=9606 GN=SSB PE=1 SV=2	1	49	49	49	47	49	47	49	47	49	72.3	72.3	72.3	46.836	408	408	1.88	186	137	132	0	323.31	By MS/MS	By MS/MS	0.88905	1.056	10.354	356	58	Leave out requantified	0.75872	1.0354	1.0211	1.0952	9.1386	10.752	180	176	30	28	Leave out requantified	Leave out requantified
P05556;P05556-2;P05556-5;P05556-4;P05556-3	P05556;P05556-2;P05556-5;P05556-4;P05556-3	5;4;4;4;4	5;4;4;4;4	5;4;4;4;4	Integrin beta-1	ITGB1	sp|P05556|ITB1_HUMAN Integrin beta-1 OS=Homo sapiens OX=9606 GN=ITGB1 PE=1 SV=2;sp|P05556-2|ITB1_HUMAN Isoform 2 of Integrin beta-1 OS=Homo sapiens OX=9606 GN=ITGB1;sp|P05556-5|ITB1_HUMAN Isoform 5 of Integrin beta-1 OS=Homo sapiens OX=9606 GN=ITGB1;sp|P05	5	5	5	5	1	5	1	5	1	5	8.6	8.6	8.6	88.414	798	798;789;801;819;825	1.42	8	3	1	0	26.085	By MS/MS	By MS/MS	1.0624	1.1054	18.193	8	1	Leave out requantified	NaN	1.0967	NaN	1.1595	NaN	16.359	1	7	0	1	Median	Leave out requantified
P05783	P05783	3	1	1	Keratin, type I cytoskeletal 18	KRT18	sp|P05783|K1C18_HUMAN Keratin, type I cytoskeletal 18 OS=Homo sapiens OX=9606 GN=KRT18 PE=1 SV=2	1	3	1	1	2	3	1	1	1	1	10.9	7.2	7.2	48.057	430	430	2		3		0	16.086	By MS/MS	By MS/MS	0.69492	0.85256	21.975	2	0	Median	NaN	NaN	NaN	NaN	NaN	NaN	1	1	0	0	Median	Median
P06132	P06132	1	1	1	Uroporphyrinogen decarboxylase	UROD	sp|P06132|DCUP_HUMAN Uroporphyrinogen decarboxylase OS=Homo sapiens OX=9606 GN=UROD PE=1 SV=2	1	1	1	1	0	1	0	1	0	1	4.1	4.1	4.1	40.786	367	367	1	1			0.0068932	2.2926		By MS/MS	NaN	NaN	NaN	1	0	Median	NaN	NaN	NaN	NaN	NaN	NaN	0	1	0	0	Median	Median
P06454-2;P06454	P06454-2;P06454	9;9	9;9	9;9	Prothymosin alpha;Prothymosin alpha, N-terminally processed;Thymosin alpha-1	PTMA	sp|P06454-2|PTMA_HUMAN Isoform 2 of Prothymosin alpha OS=Homo sapiens OX=9606 GN=PTMA;sp|P06454|PTMA_HUMAN Prothymosin alpha OS=Homo sapiens OX=9606 GN=PTMA PE=1 SV=2	2	9	9	9	6	9	6	9	6	9	40	40	40	12.074	110	110;111	3			21	0	67.818	By MS/MS	By MS/MS	0.85963	0.95988	4.6623	16	4	Leave out requantified	0.74574	0.89153	0.98724	0.93328	2.9758	4.9486	5	11	2	2	Leave out requantified	Leave out requantified
P06493;P06493-2	P06493;P06493-2	3;2	2;2	2;2	Cyclin-dependent kinase 1	CDK1	sp|P06493|CDK1_HUMAN Cyclin-dependent kinase 1 OS=Homo sapiens OX=9606 GN=CDK1 PE=1 SV=3;sp|P06493-2|CDK1_HUMAN Isoform 2 of Cyclin-dependent kinase 1 OS=Homo sapiens OX=9606 GN=CDK1	2	3	2	2	3	2	2	1	2	1	10.8	8.1	8.1	34.095	297	297;240	2.33	1		2	0.00063776	6.1056	By MS/MS	By MS/MS	0.62214	0.8528	15.737	3	1	Plateau	0.58344	NaN	0.75872	NaN	16.532	NaN	2	1	1	0	Median	Median
P06576	P06576	10	10	10	ATP synthase subunit beta, mitochondrial	ATP5B	sp|P06576|ATPB_HUMAN ATP synthase subunit beta, mitochondrial OS=Homo sapiens OX=9606 GN=ATP5F1B PE=1 SV=3	1	10	10	10	8	7	8	7	8	7	28.2	28.2	28.2	56.559	529	529	1.59	7	10		0	42.409	By MS/MS	By MS/MS	0.76448	0.88207	15.6	16	2	Leave out requantified	0.64439	0.89059	0.86243	0.95704	18.733	12.8	9	7	2	0	Leave out requantified	Leave out requantified
P06702	P06702	3	3	3	Protein S100-A9	S100A9	sp|P06702|S10A9_HUMAN Protein S100-A9 OS=Homo sapiens OX=9606 GN=S100A9 PE=1 SV=1	1	3	3	3	2	2	2	2	2	2	32.5	32.5	32.5	13.242	114	114	1.25	3	1		0.0005698	3.9228	By MS/MS	By MS/MS	NaN	NaN	NaN	0	0	Median	NaN	NaN	NaN	NaN	NaN	NaN	0	0	0	0	Median	Median
P06730;P06730-2;P06730-3	P06730;P06730-2;P06730-3	2;2;1	2;2;1	2;2;1	Eukaryotic translation initiation factor 4E	EIF4E	sp|P06730|IF4E_HUMAN Eukaryotic translation initiation factor 4E OS=Homo sapiens OX=9606 GN=EIF4E PE=1 SV=2;sp|P06730-2|IF4E_HUMAN Isoform 2 of Eukaryotic translation initiation factor 4E OS=Homo sapiens OX=9606 GN=EIF4E;sp|P06730-3|IF4E_HUMAN Isoform 3 of	3	2	2	2	1	2	1	2	1	2	15.7	15.7	15.7	25.097	217	217;248;237	2.67	1		5	0	11.043	By MS/MS	By MS/MS	0.83726	0.97572	31.794	4	0	Median	0.56887	1.2577	0.76442	1.312	2.9391	10.301	2	2	0	0	Median	Median
P06733;P06733-2;P13929-3;P09104-2;P13929-2;P13929;P09104	P06733;P06733-2	18;13;2;2;2;2;2	18;13;2;2;2;2;2	18;13;2;2;2;2;2	Alpha-enolase	ENO1	sp|P06733|ENOA_HUMAN Alpha-enolase OS=Homo sapiens OX=9606 GN=ENO1 PE=1 SV=2;sp|P06733-2|ENOA_HUMAN Isoform MBP-1 of Alpha-enolase OS=Homo sapiens OX=9606 GN=ENO1	7	18	18	18	14	16	14	16	14	16	52.8	52.8	52.8	47.168	434	434;341;391;391;406;434;434	1.67	34	13	14	0	132.95	By MS/MS	By MS/MS	0.61101	0.71924	18.941	50	14	Leave out requantified	0.50975	0.71263	0.69116	0.74637	11.426	23.327	24	26	7	7	Leave out requantified	Leave out requantified
P06744;P06744-2;CON__Q3ZBD7	P06744;P06744-2;CON__Q3ZBD7	2;2;1	2;2;1	2;2;1	Glucose-6-phosphate isomerase	GPI	sp|P06744|G6PI_HUMAN Glucose-6-phosphate isomerase OS=Homo sapiens OX=9606 GN=GPI PE=1 SV=4;sp|P06744-2|G6PI_HUMAN Isoform 2 of Glucose-6-phosphate isomerase OS=Homo sapiens OX=9606 GN=GPI;	3	2	2	2	2	1	2	1	2	1	5.7	5.7	5.7	63.146	558	558;569;557	1.75	1	3		0.00063412	6.0052	By MS/MS	By MS/MS	0.94059	1.1307	15.687	2	1	Median	NaN	NaN	NaN	NaN	NaN	NaN	1	1	1	0	Median	Median
P06748;P06748-2;P06748-3	P06748;P06748-2;P06748-3	22;20;19	22;20;19	22;20;19	Nucleophosmin	NPM1	sp|P06748|NPM_HUMAN Nucleophosmin OS=Homo sapiens OX=9606 GN=NPM1 PE=1 SV=2;sp|P06748-2|NPM_HUMAN Isoform 2 of Nucleophosmin OS=Homo sapiens OX=9606 GN=NPM1;sp|P06748-3|NPM_HUMAN Isoform 3 of Nucleophosmin OS=Homo sapiens OX=9606 GN=NPM1	3	22	22	22	19	20	19	20	19	20	73.5	73.5	73.5	32.575	294	294;265;259	1.71	112	58	49	0	202.84	By MS/MS	By MS/MS	0.84207	1.0494	9.9613	186	36	Leave out requantified	0.74355	1.048	0.98381	1.0995	11.526	6.7445	89	97	20	16	Leave out requantified	Leave out requantified
P06753-5;P06753-2;P06753-4;P06753-3;P06753-6;CON__Q3SX28;P06753-7;P09493-2;P09493-5;P67936;P07951-3;P67936-2;P09493-9;P09493-8;P09493-7;P09493-6;P09493-4;P09493-3;P09493-10;P09493;P07951-2;P07951;P06753	P06753-5;P06753-2;P06753-4;P06753-3;P06753-6	5;5;4;4;4;1;1;1;1;1;1;1;1;1;1;1;1;1;1;1;1;1;1	5;5;4;4;4;1;1;1;1;1;1;1;1;1;1;1;1;1;1;1;1;1;1	5;5;4;4;4;1;1;1;1;1;1;1;1;1;1;1;1;1;1;1;1;1;1	Tropomyosin alpha-3 chain	TPM3	sp|P06753-5|TPM3_HUMAN Isoform 5 of Tropomyosin alpha-3 chain OS=Homo sapiens OX=9606 GN=TPM3;sp|P06753-2|TPM3_HUMAN Isoform 2 of Tropomyosin alpha-3 chain OS=Homo sapiens OX=9606 GN=TPM3;sp|P06753-4|TPM3_HUMAN Isoform 4 of Tropomyosin alpha-3 chain OS=Hom	23	5	5	5	4	5	4	5	4	5	23.4	23.4	23.4	28.87	248	248;248;247;247;248;284;158;228;245;248;248;284;284;284;284;284;284;284;284;284;284;284;285	2.11	4		5	0	23.771	By MS/MS	By MS/MS	0.80785	0.94345	5.4053	7	1	Leave out requantified	0.81834	0.84053	1.0821	0.86056	8.9232	3.3139	3	4	0	1	Leave out requantified	Leave out requantified
Q16778;P33778;P23527;P06899;Q8N257;Q6DRA6;Q6DN03	Q16778;P33778;P23527;P06899;Q8N257	12;12;12;12;9;3;3	1;1;1;1;1;1;1	1;1;1;1;1;1;1	Histone H2B type 2-E;Histone H2B type 1-B;Histone H2B type 1-O;Histone H2B type 1-J;Histone H2B type 3-B	HIST2H2BE;HIST1H2BB;HIST1H2BO;HIST1H2BJ;HIST3H2BB	sp|Q16778|H2B2E_HUMAN Histone H2B type 2-E OS=Homo sapiens OX=9606 GN=HIST2H2BE PE=1 SV=3;sp|P33778|H2B1B_HUMAN Histone H2B type 1-B OS=Homo sapiens OX=9606 GN=HIST1H2BB PE=1 SV=2;sp|P23527|H2B1O_HUMAN Histone H2B type 1-O OS=Homo sapiens OX=9606 GN=HIST1H	7	12	1	1	11	11	1	1	1	1	68.3	7.1	7.1	13.92	126	126;126;126;126;126;164;193	1	2			1	-2	By MS/MS	By MS/MS	1.0622	1.2452	5.2419	2	0	Median	NaN	NaN	NaN	NaN	NaN	NaN	1	1	0	0	Median	Median
P07195	P07195	3	3	3	L-lactate dehydrogenase B chain	LDHB	sp|P07195|LDHB_HUMAN L-lactate dehydrogenase B chain OS=Homo sapiens OX=9606 GN=LDHB PE=1 SV=2	1	3	3	3	3	3	3	3	3	3	9.9	9.9	9.9	36.638	334	334	1	8			0	22.029	By MS/MS	By MS/MS	0.87547	1.0986	17.954	5	0	Leave out requantified	0.92709	0.99135	1.0947	1.0556	8.0002	27.646	3	2	0	0	Plateau	Median
P07197-2;P07197;Q16352;P07196	P07197-2;P07197;Q16352;P07196	2;2;1;1	2;2;1;1	2;2;1;1	Neurofilament medium polypeptide;Alpha-internexin;Neurofilament light polypeptide	NEFM;INA;NEFL	sp|P07197-2|NFM_HUMAN Isoform 2 of Neurofilament medium polypeptide OS=Homo sapiens OX=9606 GN=NEFM;sp|P07197|NFM_HUMAN Neurofilament medium polypeptide OS=Homo sapiens OX=9606 GN=NEFM PE=1 SV=3;sp|Q16352|AINX_HUMAN Alpha-internexin OS=Homo sapiens OX=9606	4	2	2	2	2	0	2	0	2	0	3.3	3.3	3.3	59.467	540	540;916;499;543	3			2	0.0077708	2.2167	By MS/MS		0.9897	1.3341	33.227	2	0	Median	0.9897	NaN	1.3341	NaN	33.227	NaN	2	0	0	0	Median	Median
P07237	P07237	6	6	6	Protein disulfide-isomerase	P4HB	sp|P07237|PDIA1_HUMAN Protein disulfide-isomerase OS=Homo sapiens OX=9606 GN=P4HB PE=1 SV=3	1	6	6	6	4	5	4	5	4	5	19.9	19.9	19.9	57.116	508	508	1.82	6	1	4	0	43.12	By MS/MS	By MS/MS	1.121	1.3189	23.188	9	2	Leave out requantified	0.77061	1.2641	1.0345	1.3055	23.434	29.959	4	5	1	1	Leave out requantified	Leave out requantified
P07355;P07355-2;A6NMY6	P07355;P07355-2;A6NMY6	11;10;9	11;10;9	11;10;9	Annexin A2;Putative annexin A2-like protein	ANXA2;ANXA2P2	sp|P07355|ANXA2_HUMAN Annexin A2 OS=Homo sapiens OX=9606 GN=ANXA2 PE=1 SV=2;sp|P07355-2|ANXA2_HUMAN Isoform 2 of Annexin A2 OS=Homo sapiens OX=9606 GN=ANXA2;sp|A6NMY6|AXA2L_HUMAN Putative annexin A2-like protein OS=Homo sapiens OX=9606 GN=ANXA2P2 PE=5 SV=2	3	11	11	11	9	11	9	11	9	11	42.8	42.8	42.8	38.604	339	339;357;339	1.86	15	3	11	0	129.59	By MS/MS	By MS/MS	0.64031	0.75552	14.835	22	5	Leave out requantified	0.62661	0.67385	0.84352	0.69227	14.553	12.983	12	10	4	1	Leave out requantified	Leave out requantified
P07437;Q9BVA1;Q13885	P07437;Q9BVA1;Q13885	17;10;10	17;10;10	5;0;0	Tubulin beta chain;Tubulin beta-2B chain;Tubulin beta-2A chain	TUBB;TUBB2B;TUBB2A	sp|P07437|TBB5_HUMAN Tubulin beta chain OS=Homo sapiens OX=9606 GN=TUBB PE=1 SV=2;sp|Q9BVA1|TBB2B_HUMAN Tubulin beta-2B chain OS=Homo sapiens OX=9606 GN=TUBB2B PE=1 SV=1;sp|Q13885|TBB2A_HUMAN Tubulin beta-2A chain OS=Homo sapiens OX=9606 GN=TUBB2A PE=1 SV=	3	17	17	5	16	16	16	16	4	4	56.1	56.1	16.2	49.67	444	444;445;445	1.93	27	24	22	0	155.83	By MS/MS	By MS/MS	0.76519	0.90735	13.806	54	8	Leave out requantified	0.72058	0.84004	0.9691	0.88304	20.325	11.156	28	26	5	3	Leave out requantified	Leave out requantified
P07602;P07602-2;P07602-3	P07602;P07602-2;P07602-3	1;1;1	1;1;1	1;1;1	Prosaposin;Saposin-A;Saposin-B-Val;Saposin-B;Saposin-C;Saposin-D	PSAP	sp|P07602|SAP_HUMAN Prosaposin OS=Homo sapiens OX=9606 GN=PSAP PE=1 SV=2;sp|P07602-2|SAP_HUMAN Isoform Sap-mu-6 of Prosaposin OS=Homo sapiens OX=9606 GN=PSAP;sp|P07602-3|SAP_HUMAN Isoform Sap-mu-9 of Prosaposin OS=Homo sapiens OX=9606 GN=PSAP	3	1	1	1	1	1	1	1	1	1	2.9	2.9	2.9	58.112	524	524;526;527	1	3			0.0021563	3.2311	By MS/MS	By MS/MS	1.296	1.5401	10.562	2	1	Median	NaN	NaN	NaN	NaN	NaN	NaN	1	1	0	1	Median	Median
P07737;CON__P02584	P07737	3;1	3;1	3;1	Profilin-1	PFN1	sp|P07737|PROF1_HUMAN Profilin-1 OS=Homo sapiens OX=9606 GN=PFN1 PE=1 SV=2	2	3	3	3	3	3	3	3	3	3	37.9	37.9	37.9	15.054	140	140;140	1.22	7	2		0	32.214	By MS/MS	By MS/MS	0.66646	0.78208	13.228	8	0	Leave out requantified	0.58395	0.72971	0.77659	0.75332	20.387	6.8327	4	4	0	0	Leave out requantified	Leave out requantified
P07741;P07741-2	P07741;P07741-2	2;1	2;1	2;1	Adenine phosphoribosyltransferase	APRT	sp|P07741|APT_HUMAN Adenine phosphoribosyltransferase OS=Homo sapiens OX=9606 GN=APRT PE=1 SV=2;sp|P07741-2|APT_HUMAN Isoform 2 of Adenine phosphoribosyltransferase OS=Homo sapiens OX=9606 GN=APRT	2	2	2	2	2	2	2	2	2	2	13.3	13.3	13.3	19.608	180	180;134	2.5		2	2	0	6.7745	By MS/MS	By MS/MS	0.78135	1.0509	31.642	3	0	Median	0.65994	NaN	0.89533	NaN	22.652	NaN	2	1	0	0	Median	Median
P07814	P07814	36	36	36	Bifunctional glutamate/proline--tRNA ligase;Glutamate--tRNA ligase;Proline--tRNA ligase	EPRS	sp|P07814|SYEP_HUMAN Bifunctional glutamate/proline--tRNA ligase OS=Homo sapiens OX=9606 GN=EPRS PE=1 SV=5	1	36	36	36	32	32	32	32	32	32	35.2	35.2	35.2	170.59	1512	1512	1.76	35	32	15	0	152.49	By MS/MS	By MS/MS	0.65139	0.77507	20.288	67	15	Leave out requantified	0.58389	0.71225	0.79149	0.76771	21.035	16.763	34	33	8	7	Leave out requantified	Leave out requantified
P07900;P07900-2;Q14568;Q58FG0	P07900;P07900-2	24;24;4;3	14;14;2;1	14;14;2;1	Heat shock protein HSP 90-alpha	HSP90AA1	sp|P07900|HS90A_HUMAN Heat shock protein HSP 90-alpha OS=Homo sapiens OX=9606 GN=HSP90AA1 PE=1 SV=5;sp|P07900-2|HS90A_HUMAN Isoform 2 of Heat shock protein HSP 90-alpha OS=Homo sapiens OX=9606 GN=HSP90AA1	4	24	14	14	24	23	14	13	14	13	36.3	24.5	24.5	84.659	732	732;854;343;334	2	11	15	11	0	131.08	By MS/MS	By MS/MS	0.68404	0.78924	13.05	36	5	Leave out requantified	0.61035	0.73058	0.8263	0.772	16.268	9.9765	18	18	4	1	Leave out requantified	Leave out requantified
P07910;P07910-3;O60812;P0DMR1;B7ZW38;B2RXH8;Q86SE5;Q86SE5-3;Q86SE5-2	P07910;P07910-3	41;30;11;10;10;10;2;2;1	2;0;0;0;0;0;0;0;0	2;0;0;0;0;0;0;0;0	Heterogeneous nuclear ribonucleoproteins C1/C2	HNRNPC	sp|P07910|HNRPC_HUMAN Heterogeneous nuclear ribonucleoproteins C1/C2 OS=Homo sapiens OX=9606 GN=HNRNPC PE=1 SV=4;sp|P07910-3|HNRPC_HUMAN Isoform 3 of Heterogeneous nuclear ribonucleoproteins C1/C2 OS=Homo sapiens OX=9606 GN=HNRNPC	9	41	2	2	40	39	2	2	2	2	82.4	10.5	10.5	33.67	306	306;226;293;293;293;293;291;304;218	1.05	75	4		0	28.42	By MS/MS	By MS/MS	0.98528	1.1302	5.9116	63	34	Leave out requantified	0.73081	1.0529	0.95323	1.133	27.04	5.5625	39	24	25	9	Median	Leave out requantified
P07910-2;P07910-4	P07910-2;P07910-4	44;38	44;38	5;5	Heterogeneous nuclear ribonucleoproteins C1/C2	HNRNPC	sp|P07910-2|HNRPC_HUMAN Isoform C1 of Heterogeneous nuclear ribonucleoproteins C1/C2 OS=Homo sapiens OX=9606 GN=HNRNPC;sp|P07910-4|HNRPC_HUMAN Isoform 4 of Heterogeneous nuclear ribonucleoproteins C1/C2 OS=Homo sapiens OX=9606 GN=HNRNPC	2	44	44	5	43	41	43	41	5	4	81.6	81.6	10.6	32.337	293	293;250	1.54	425	89	130	0	323.31	By MS/MS	By MS/MS	0.94892	1.156	13.113	472	111	Leave out requantified	0.88856	1.0658	1.1869	1.1473	15.98	11.328	238	234	58	53	Leave out requantified	Leave out requantified
P07954-2;P07954	P07954-2;P07954	2;2	2;2	2;2	Fumarate hydratase, mitochondrial	FH	sp|P07954-2|FUMH_HUMAN Isoform Cytoplasmic of Fumarate hydratase, mitochondrial OS=Homo sapiens OX=9606 GN=FH;sp|P07954|FUMH_HUMAN Fumarate hydratase, mitochondrial OS=Homo sapiens OX=9606 GN=FH PE=1 SV=3	2	2	2	2	1	1	1	1	1	1	6.2	6.2	6.2	50.212	467	467;510	2.5		1	1	0.00058411	4.347	By MS/MS	By MS/MS	NaN	NaN	NaN	1	0	Median	NaN	NaN	NaN	NaN	NaN	NaN	0	1	0	0	Median	Median
P08047-3;P08047	P08047-3;P08047	1;1	1;1	1;1	Transcription factor Sp1	SP1	sp|P08047-3|SP1_HUMAN Isoform 3 of Transcription factor Sp1 OS=Homo sapiens OX=9606 GN=SP1;sp|P08047|SP1_HUMAN Transcription factor Sp1 OS=Homo sapiens OX=9606 GN=SP1 PE=1 SV=3	2	1	1	1	1	1	1	1	1	1	2	2	2	75.823	737	737;785	3			3	0.00063816	6.1196	By MS/MS	By MS/MS	0.86861	1.0155	2.626	2	0	Median	NaN	NaN	NaN	NaN	NaN	NaN	1	1	0	0	Median	Median
P08195-3;P08195;P08195-4;P08195-2	P08195-3;P08195;P08195-4;P08195-2	6;6;6;5	6;6;6;5	6;6;6;5	4F2 cell-surface antigen heavy chain	SLC3A2	sp|P08195-3|4F2_HUMAN Isoform 3 of 4F2 cell-surface antigen heavy chain OS=Homo sapiens OX=9606 GN=SLC3A2;sp|P08195|4F2_HUMAN 4F2 cell-surface antigen heavy chain OS=Homo sapiens OX=9606 GN=SLC3A2 PE=1 SV=3;sp|P08195-4|4F2_HUMAN Isoform 4 of 4F2 cell-surfa	4	6	6	6	4	6	4	6	4	6	15.8	15.8	15.8	61.815	568	568;630;661;529	2.2	3	2	5	0	30.318	By MS/MS	By MS/MS	0.82095	0.91769	18.653	8	3	Leave out requantified	0.64563	0.90243	0.85073	0.94372	21.571	21.584	3	5	2	1	Median	Leave out requantified
P08238;Q58FF7;Q58FF6	P08238	42;14;5	42;14;5	28;8;0	Heat shock protein HSP 90-beta	HSP90AB1	sp|P08238|HS90B_HUMAN Heat shock protein HSP 90-beta OS=Homo sapiens OX=9606 GN=HSP90AB1 PE=1 SV=4	3	42	42	28	37	41	37	41	23	27	60.1	60.1	46	83.263	724	724;597;505	1.79	69	22	41	0	323.31	By MS/MS	By MS/MS	0.74205	0.86509	13.051	116	21	Leave out requantified	0.65863	0.83518	0.88574	0.87068	13.977	12.681	56	60	12	9	Leave out requantified	Leave out requantified
P08240;P08240-2	P08240;P08240-2	12;11	12;11	12;11	Signal recognition particle receptor subunit alpha	SRPR	sp|P08240|SRPRA_HUMAN Signal recognition particle receptor subunit alpha OS=Homo sapiens OX=9606 GN=SRPRA PE=1 SV=2;sp|P08240-2|SRPRA_HUMAN Isoform 2 of Signal recognition particle receptor subunit alpha OS=Homo sapiens OX=9606 GN=SRPRA	2	12	12	12	11	10	11	10	11	10	27	27	27	69.81	638	638;610	1.75	11	8	5	0	109.09	By MS/MS	By MS/MS	0.80462	0.97556	14.682	22	7	Leave out requantified	0.70396	0.92478	0.92378	0.97561	13.924	16.011	13	9	4	3	Leave out requantified	Leave out requantified
P08243-2;P08243;P08243-3	P08243-2;P08243;P08243-3	3;3;2	3;3;2	3;3;2	Asparagine synthetase [glutamine-hydrolyzing]	ASNS	sp|P08243-2|ASNS_HUMAN Isoform 2 of Asparagine synthetase [glutamine-hydrolyzing] OS=Homo sapiens OX=9606 GN=ASNS;sp|P08243|ASNS_HUMAN Asparagine synthetase [glutamine-hydrolyzing] OS=Homo sapiens OX=9606 GN=ASNS PE=1 SV=4;sp|P08243-3|ASNS_HUMAN Isoform 3	3	3	3	3	3	3	3	3	3	3	10.9	10.9	10.9	62.168	540	540;561;478	1.71	2	5		0	18.567	By MS/MS	By MS/MS	0.56888	0.64545	5.9036	6	2	Leave out requantified	0.69858	0.61365	0.91255	0.64545	21.726	6.347	3	3	2	0	Median	Leave out requantified
P08397-2;P08397;P08397-4;P08397-3	P08397-2;P08397;P08397-4;P08397-3	5;5;4;4	5;5;4;4	5;5;4;4	Porphobilinogen deaminase	HMBS	sp|P08397-2|HEM3_HUMAN Isoform 2 of Porphobilinogen deaminase OS=Homo sapiens OX=9606 GN=HMBS;sp|P08397|HEM3_HUMAN Porphobilinogen deaminase OS=Homo sapiens OX=9606 GN=HMBS PE=1 SV=2;sp|P08397-4|HEM3_HUMAN Isoform 4 of Porphobilinogen deaminase OS=Homo sap	4	5	5	5	3	4	3	4	3	4	19.8	19.8	19.8	37.699	344	344;361;304;321	2.18	4	6	7	0	22.501	By MS/MS	By MS/MS	0.55975	0.66456	0.89878	11	3	Leave out requantified	0.38118	0.77151	0.50882	0.81269	6.0651	1.597	6	5	2	1	Leave out requantified	Leave out requantified
P08575-4;P08575-9;P08575-10;P08575-8;P08575-7;P08575-5;P08575-6;P08575	P08575-4;P08575-9;P08575-10;P08575-8;P08575-7;P08575-5;P08575-6;P08575	2;2;2;2;2;2;2;2	2;2;2;2;2;2;2;2	2;2;2;2;2;2;2;2	Receptor-type tyrosine-protein phosphatase C	PTPRC	sp|P08575-4|PTPRC_HUMAN Isoform 2 of Receptor-type tyrosine-protein phosphatase C OS=Homo sapiens OX=9606 GN=PTPRC;sp|P08575-9|PTPRC_HUMAN Isoform 7 of Receptor-type tyrosine-protein phosphatase C OS=Homo sapiens OX=9606 GN=PTPRC;sp|P08575-10|PTPRC_HUMAN I	8	2	2	2	1	2	1	2	1	2	3.7	3.7	3.7	131.13	1145	1145;1192;1193;1211;1240;1258;1259;1306	3			3	0.0005988	4.789	By MS/MS	By MS/MS	NaN	NaN	NaN	1	0	Median	NaN	NaN	NaN	NaN	NaN	NaN	0	1	0	0	Median	Median
P08579	P08579	5	3	3	U2 small nuclear ribonucleoprotein B	SNRPB2	sp|P08579|RU2B_HUMAN U2 small nuclear ribonucleoprotein B OS=Homo sapiens OX=9606 GN=SNRPB2 PE=1 SV=1	1	5	3	3	4	5	3	3	3	3	19.6	15.1	15.1	25.486	225	225	2	2	2	2	0.00065274	6.605	By MS/MS	By MS/MS	0.91775	1.0821	6.2418	6	2	Leave out requantified	0.84535	1.0819	1.1357	1.1262	34.346	45.908	3	3	1	1	Plateau	Median
P08603;P08603-2	P08603;P08603-2	3;2	3;2	3;2	Complement factor H	CFH	sp|P08603|CFAH_HUMAN Complement factor H OS=Homo sapiens OX=9606 GN=CFH PE=1 SV=4;sp|P08603-2|CFAH_HUMAN Isoform 2 of Complement factor H OS=Homo sapiens OX=9606 GN=CFH	2	3	3	3	0	3	0	3	0	3	2.8	2.8	2.8	139.09	1231	1231;449	2	2		2	0	10.456		By MS/MS	2.9457	3.0359	12.293	2	2	Median	NaN	2.9457	NaN	3.0359	NaN	12.293	0	2	0	2	Median	Median
P08621;P08621-2;P08621-3;P08621-4	P08621;P08621-2;P08621-3	30;29;18;10	30;29;18;10	30;29;18;10	U1 small nuclear ribonucleoprotein 70 kDa	SNRNP70	sp|P08621|RU17_HUMAN U1 small nuclear ribonucleoprotein 70 kDa OS=Homo sapiens OX=9606 GN=SNRNP70 PE=1 SV=2;sp|P08621-2|RU17_HUMAN Isoform 2 of U1 small nuclear ribonucleoprotein 70 kDa OS=Homo sapiens OX=9606 GN=SNRNP70;sp|P08621-3|RU17_HUMAN Isoform 3 of	4	30	30	30	28	28	28	28	28	28	56.8	56.8	56.8	51.556	437	437;428;166;341	2.02	56	38	59	0	245.64	By MS/MS	By MS/MS	0.90418	1.1236	24.836	126	22	Leave out requantified	0.84856	1.0574	1.1181	1.1098	26.244	16.866	60	66	11	11	Leave out requantified	Leave out requantified
P08648	P08648	1	1	1	Integrin alpha-5;Integrin alpha-5 heavy chain;Integrin alpha-5 light chain	ITGA5	sp|P08648|ITA5_HUMAN Integrin alpha-5 OS=Homo sapiens OX=9606 GN=ITGA5 PE=1 SV=2	1	1	1	1	0	1	0	1	0	1	1.7	1.7	1.7	114.54	1049	1049	3			2	0.00054555	3.3566		By MS/MS	NaN	NaN	NaN	0	0	Median	NaN	NaN	NaN	NaN	NaN	NaN	0	0	0	0	Median	Median
P08670;CON__Q61726;CON__O43790;CON__Q6NT21;CON__P78385;CON__Q14533;CON__P78386;P14136-3;P14136;P14136-2;P17661;O43790;P78385;Q14533;P78386	P08670	10;1;1;1;1;1;1;1;1;1;1;1;1;1;1	9;0;0;0;0;0;0;0;0;0;1;0;0;0;0	9;0;0;0;0;0;0;0;0;0;1;0;0;0;0	Vimentin	VIM	sp|P08670|VIME_HUMAN Vimentin OS=Homo sapiens OX=9606 GN=VIM PE=1 SV=4	15	10	9	9	10	7	9	6	9	6	25.3	23.8	23.8	53.651	466	466;479;486;493;493;505;507;431;432;438;470;486;493;505;507	1.6	9	3	3	0	12.639	By MS/MS	By MS/MS	1.1824	1.4796	24.388	12	3	Leave out requantified	1.3524	0.91218	1.8158	0.92778	14.675	5.0892	7	5	1	2	Leave out requantified	Leave out requantified
P08708	P08708	13	13	13	40S ribosomal protein S17	RPS17	sp|P08708|RS17_HUMAN 40S ribosomal protein S17 OS=Homo sapiens OX=9606 GN=RPS17 PE=1 SV=2	1	13	13	13	12	12	12	12	12	12	63	63	63	15.55	135	135	1.81	32	28	17	0	109.65	By MS/MS	By MS/MS	0.67335	0.72012	12.928	70	16	Leave out requantified	0.47702	0.72597	0.64327	0.76554	14.052	10.14	34	36	10	6	Leave out requantified	Leave out requantified
P08865	P08865	18	18	18	40S ribosomal protein SA	RPSA	sp|P08865|RSSA_HUMAN 40S ribosomal protein SA OS=Homo sapiens OX=9606 GN=RPSA PE=1 SV=4	1	18	18	18	17	16	17	16	17	16	61	61	61	32.854	295	295	1.65	31	19	10	0	118.22	By MS/MS	By MS/MS	0.69853	0.81263	15.543	54	10	Leave out requantified	0.63454	0.76227	0.83505	0.79911	16.355	13.111	28	26	7	3	Leave out requantified	Leave out requantified
P08962-3;P08962-2;P08962	P08962-3;P08962-2;P08962	3;3;3	3;3;3	3;3;3	CD63 antigen	CD63	sp|P08962-3|CD63_HUMAN Isoform 3 of CD63 antigen OS=Homo sapiens OX=9606 GN=CD63;sp|P08962-2|CD63_HUMAN Isoform 2 of CD63 antigen OS=Homo sapiens OX=9606 GN=CD63;sp|P08962|CD63_HUMAN CD63 antigen OS=Homo sapiens OX=9606 GN=CD63 PE=1 SV=2	3	3	3	3	3	3	3	3	3	3	11.5	11.5	11.5	17.271	156	156;215;238	2	2	2	2	0	7.2118	By MS/MS	By MS/MS	1.2332	1.4179	41.089	6	1	Leave out requantified	1.2386	1.4977	1.6338	1.5257	21.39	59.311	3	3	1	0	Plateau	Leave out requantified
P09001	P09001	8	8	8	39S ribosomal protein L3, mitochondrial	MRPL3	sp|P09001|RM03_HUMAN 39S ribosomal protein L3, mitochondrial OS=Homo sapiens OX=9606 GN=MRPL3 PE=1 SV=1	1	8	8	8	7	6	7	6	7	6	40.2	40.2	40.2	38.632	348	348	1.3	16	7		0	19.828	By MS/MS	By MS/MS	1.023	1.34	14.945	16	4	Leave out requantified	0.7567	1.4953	1.0766	1.6233	11.957	6.8454	10	6	3	1	Leave out requantified	Leave out requantified
P09012	P09012	11	11	9	U1 small nuclear ribonucleoprotein A	SNRPA	sp|P09012|SNRPA_HUMAN U1 small nuclear ribonucleoprotein A OS=Homo sapiens OX=9606 GN=SNRPA PE=1 SV=3	1	11	11	9	8	10	8	10	7	8	42.9	42.9	42.2	31.279	282	282	2	8	23	8	0	108.62	By MS/MS	By MS/MS	0.8156	0.95875	17.426	29	9	Leave out requantified	0.79894	0.9063	1.0487	0.99371	14.797	16.349	12	17	5	4	Leave out requantified	Leave out requantified
P09132;P09132-2	P09132;P09132-2	2;1	2;1	2;1	Signal recognition particle 19 kDa protein	SRP19	sp|P09132|SRP19_HUMAN Signal recognition particle 19 kDa protein OS=Homo sapiens OX=9606 GN=SRP19 PE=1 SV=3;sp|P09132-2|SRP19_HUMAN Isoform 2 of Signal recognition particle 19 kDa protein OS=Homo sapiens OX=9606 GN=SRP19	2	2	2	2	2	2	2	2	2	2	27.8	27.8	27.8	16.156	144	144;110	2	2		2	0	45.999	By MS/MS	By MS/MS	0.86321	1.1248	11.641	4	1	Median	0.86237	0.96999	1.1434	0.99731	0.12553	14.824	2	2	1	0	Median	Median
P09211	P09211	3	3	3	Glutathione S-transferase P	GSTP1	sp|P09211|GSTP1_HUMAN Glutathione S-transferase P OS=Homo sapiens OX=9606 GN=GSTP1 PE=1 SV=2	1	3	3	3	3	2	3	2	3	2	26.2	26.2	26.2	23.356	210	210	1.29	5	2		0	16.582	By MS/MS	By MS/MS	0.94447	1.1679	3.6208	2	0	Median	NaN	NaN	NaN	NaN	NaN	NaN	1	1	0	0	Median	Median
P09234	P09234	2	2	2	U1 small nuclear ribonucleoprotein C	SNRPC	sp|P09234|RU1C_HUMAN U1 small nuclear ribonucleoprotein C OS=Homo sapiens OX=9606 GN=SNRPC PE=1 SV=1	1	2	2	2	2	2	2	2	2	2	18.9	18.9	18.9	17.394	159	159	1	9			0	26.884	By MS/MS	By MS/MS	1.0081	1.208	18.447	5	2	Median	0.743	1.1721	1.0024	1.2232	26.391	12.524	2	3	1	1	Median	Median
P09382	P09382	2	2	2	Galectin-1	LGALS1	sp|P09382|LEG1_HUMAN Galectin-1 OS=Homo sapiens OX=9606 GN=LGALS1 PE=1 SV=2	1	2	2	2	1	2	1	2	1	2	19.3	19.3	19.3	14.716	135	135	2		6		0	7.774	By MS/MS	By MS/MS	1.6092	1.8146	2.4178	5	1	Leave out requantified	1.5885	1.6978	2.229	1.7839	26.666	5.6561	2	3	0	1	Median	Median
P09429;B2RPK0;P23497	P09429;B2RPK0	13;8;2	13;8;2	10;5;2	High mobility group protein B1;Putative high mobility group protein B1-like 1	HMGB1;HMGB1P1	sp|P09429|HMGB1_HUMAN High mobility group protein B1 OS=Homo sapiens OX=9606 GN=HMGB1 PE=1 SV=3;sp|B2RPK0|HGB1A_HUMAN Putative high mobility group protein B1-like 1 OS=Homo sapiens OX=9606 GN=HMGB1P1 PE=5 SV=1	3	13	13	10	12	13	12	13	10	10	42.3	42.3	34.4	24.893	215	215;211;879	1.54	31	17	6	0	93.603	By MS/MS	By MS/MS	0.98186	1.1591	7.6034	49	6	Leave out requantified	0.83496	1.0825	1.1279	1.1796	9.2149	8.5794	21	28	3	3	Leave out requantified	Leave out requantified
P09622;P09622-2;P09622-3	P09622;P09622-2;P09622-3	5;4;4	5;4;4	5;4;4	Dihydrolipoyl dehydrogenase, mitochondrial	DLD	sp|P09622|DLDH_HUMAN Dihydrolipoyl dehydrogenase, mitochondrial OS=Homo sapiens OX=9606 GN=DLD PE=1 SV=2;sp|P09622-2|DLDH_HUMAN Isoform 2 of Dihydrolipoyl dehydrogenase, mitochondrial OS=Homo sapiens OX=9606 GN=DLD;sp|P09622-3|DLDH_HUMAN Isoform 3 of Dihyd	3	5	5	5	3	5	3	5	3	5	14.1	14.1	14.1	54.177	509	509;410;461	1.67	4	4	1	0	22.027	By MS/MS	By MS/MS	1.4594	1.535	2.3208	5	1	Leave out requantified	1.1143	1.4642	1.5017	1.535	2.2343	4.0933	2	3	1	0	Median	Leave out requantified
P09651;P09651-3;Q32P51	P09651;P09651-3;Q32P51	36;33;21	35;32;20	1;0;0	Heterogeneous nuclear ribonucleoprotein A1;Heterogeneous nuclear ribonucleoprotein A1, N-terminally processed;Heterogeneous nuclear ribonucleoprotein A1-like 2	HNRNPA1;HNRNPA1L2	sp|P09651|ROA1_HUMAN Heterogeneous nuclear ribonucleoprotein A1 OS=Homo sapiens OX=9606 GN=HNRNPA1 PE=1 SV=5;sp|P09651-3|ROA1_HUMAN Isoform 2 of Heterogeneous nuclear ribonucleoprotein A1 OS=Homo sapiens OX=9606 GN=HNRNPA1;sp|Q32P51|RA1L2_HUMAN Heterogeneo	3	36	35	1	34	34	33	33	1	1	73.4	73.4	8.9	38.746	372	372;267;320	1.55	288	107	75	0	323.31	By MS/MS	By MS/MS	0.9303	1.105	7.5165	363	71	Leave out requantified	0.79708	1.0593	1.0846	1.1278	8.5605	6.5802	187	176	38	33	Leave out requantified	Leave out requantified
P09651-2	P09651-2	36	1	1	Heterogeneous nuclear ribonucleoprotein A1;Heterogeneous nuclear ribonucleoprotein A1, N-terminally processed	HNRNPA1	sp|P09651-2|ROA1_HUMAN Isoform A1-A of Heterogeneous nuclear ribonucleoprotein A1 OS=Homo sapiens OX=9606 GN=HNRNPA1	1	36	1	1	34	33	1	0	1	0	89.1	14.1	14.1	34.196	320	320	1.5	1	1		1	-2	By MS/MS	By matching	NaN	NaN	NaN	0	0	Median	NaN	NaN	NaN	NaN	NaN	NaN	0	0	0	0	Median	Median
P09661	P09661	3	3	3	U2 small nuclear ribonucleoprotein A	SNRPA1	sp|P09661|RU2A_HUMAN U2 small nuclear ribonucleoprotein A OS=Homo sapiens OX=9606 GN=SNRPA1 PE=1 SV=2	1	3	3	3	2	2	2	2	2	2	28.2	28.2	28.2	28.415	255	255	2.5		2	2	0	36.034	By MS/MS	By MS/MS	NaN	NaN	NaN	0	0	Median	NaN	NaN	NaN	NaN	NaN	NaN	0	0	0	0	Median	Median
P09874	P09874	65	65	65	Poly [ADP-ribose] polymerase 1	PARP1	sp|P09874|PARP1_HUMAN Poly [ADP-ribose] polymerase 1 OS=Homo sapiens OX=9606 GN=PARP1 PE=1 SV=4	1	65	65	65	61	63	61	63	61	63	63.8	63.8	63.8	113.08	1014	1014	1.81	118	81	68	0	323.31	By MS/MS	By MS/MS	0.99402	1.184	14.016	230	30	Leave out requantified	0.95661	1.0457	1.2878	1.1038	16.666	10.516	117	113	16	14	Leave out requantified	Leave out requantified
P09884	P09884	3	3	3	DNA polymerase alpha catalytic subunit	POLA1	sp|P09884|DPOLA_HUMAN DNA polymerase alpha catalytic subunit OS=Homo sapiens OX=9606 GN=POLA1 PE=1 SV=2	1	3	3	3	1	2	1	2	1	2	4.3	4.3	4.3	165.91	1462	1462	2.67		1	2	0	8.8341	By MS/MS	By MS/MS	NaN	NaN	NaN	0	0	Median	NaN	NaN	NaN	NaN	NaN	NaN	0	0	0	0	Median	Median
Q71UI9-2;Q71UI9;P0C0S5;Q71UI9-4;Q71UI9-5;Q71UI9-3	Q71UI9-2;Q71UI9;P0C0S5;Q71UI9-4	3;3;3;2;1;1	1;1;1;1;0;0	1;1;1;1;0;0	Histone H2A.V;Histone H2A.Z	H2AFV;H2AFZ	sp|Q71UI9-2|H2AV_HUMAN Isoform 2 of Histone H2A.V OS=Homo sapiens OX=9606 GN=H2AFV;sp|Q71UI9|H2AV_HUMAN Histone H2A.V OS=Homo sapiens OX=9606 GN=H2AFV PE=1 SV=3;sp|P0C0S5|H2AZ_HUMAN Histone H2A.Z OS=Homo sapiens OX=9606 GN=H2AFZ PE=1 SV=2;sp|Q71UI9-4|H2AV_	6	3	1	1	3	3	1	1	1	1	39.5	25.4	25.4	12.146	114	114;128;128;102;66;90	2		4		0	59.647	By MS/MS	By MS/MS	1.2933	1.4498	11.833	4	0	Median	1.1639	1.3614	1.5456	1.4424	17.152	8.8377	2	2	0	0	Median	Median
P0CG12	P0CG12	8	8	8	Chromosome transmission fidelity protein 8 homolog isoform 2	CHTF8	sp|P0CG12|CTF8A_HUMAN Chromosome transmission fidelity protein 8 homolog isoform 2 OS=Homo sapiens OX=9606 GN=CHTF8 PE=1 SV=1	1	8	8	8	6	7	6	7	6	7	26.7	26.7	26.7	51.391	524	524	1.93	2	12	1	0	53.335	By MS/MS	By MS/MS	0.99448	1.131	18.838	12	3	Leave out requantified	0.80245	1.1041	1.0918	1.1408	4.58	20.437	5	7	2	1	Leave out requantified	Leave out requantified
P0CJ79;Q5VIY5-2;Q5VIY5;P17035-2;P17035;Q9H963;Q8N782;Q8NCK3-2;Q8NCK3;Q9NV72-2;Q9Y5A6;A2RRD8;Q7L2R6;Q9NV72;Q96NL3;Q96N58;A6NHJ4;Q0VGE8;Q86XN6;Q9P0L1;Q9UJW7-2;Q9UJW7;Q8N4W9-2;Q8NB50-3;Q8NB50;Q8N4W9;Q05481-2;Q05481	P0CJ79;Q5VIY5-2;Q5VIY5;P17035-2;P17035	3;2;2;2;2;1;1;1;1;1;1;1;1;1;1;1;1;1;1;1;1;1;1;1;1;1;1;1	3;2;2;2;2;1;1;1;1;1;1;1;1;1;1;1;1;1;1;1;1;1;1;1;1;1;1;1	2;1;1;1;1;0;0;0;0;0;0;0;0;0;0;0;0;0;0;0;0;0;0;0;0;0;0;0	Zinc finger protein 888;Zinc finger protein 468;Zinc finger protein 28	ZNF888;ZNF468;ZNF28	sp|P0CJ79|ZN888_HUMAN Zinc finger protein 888 OS=Homo sapiens OX=9606 GN=ZNF888 PE=3 SV=2;sp|Q5VIY5-2|ZN468_HUMAN Isoform 2 of Zinc finger protein 468 OS=Homo sapiens OX=9606 GN=ZNF468;sp|Q5VIY5|ZN468_HUMAN Zinc finger protein 468 OS=Homo sapiens OX=9606 G	28	3	3	2	1	2	1	2	0	2	9.6	9.6	5.8	83.548	718	718;469;522;665;718;129;197;350;441;465;473;509;523;531;588;590;632;651;746;754;819;825;834;867;900;903;1159;1191	1	4			0.00059102	4.5426	By MS/MS	By MS/MS	0.74058	0.88372	14.184	2	0	Median	NaN	NaN	NaN	NaN	NaN	NaN	1	1	0	0	Median	Median
P0DMU9	P0DMU9	1	1	1	Cancer/testis antigen family 45 member A10	CT45A10	sp|P0DMU9|CT45A_HUMAN Cancer/testis antigen family 45 member A10 OS=Homo sapiens OX=9606 GN=CT45A10 PE=1 SV=1	1	1	1	1	1	0	1	0	1	0	12.2	12.2	12.2	21.145	189	189	1	1			0.00059172	4.5668	By MS/MS		NaN	NaN	NaN	0	0	Median	NaN	NaN	NaN	NaN	NaN	NaN	0	0	0	0	Median	Median
P0DMV9;P0DMV8;P0DMV8-2	P0DMV9;P0DMV8;P0DMV8-2	22;22;18	18;18;14	12;12;9	Heat shock 70 kDa protein 1B;Heat shock 70 kDa protein 1A	HSPA1B;HSPA1A	sp|P0DMV9|HS71B_HUMAN Heat shock 70 kDa protein 1B OS=Homo sapiens OX=9606 GN=HSPA1B PE=1 SV=1;sp|P0DMV8|HS71A_HUMAN Heat shock 70 kDa protein 1A OS=Homo sapiens OX=9606 GN=HSPA1A PE=1 SV=1;sp|P0DMV8-2|HS71A_HUMAN Isoform 2 of Heat shock 70 kDa protein 1A	3	22	18	12	19	21	15	17	11	11	48.4	43.1	29.3	70.051	641	641;641;586	1.73	21	19	8	0	145.5	By MS/MS	By MS/MS	0.63631	0.73262	11.142	42	9	Leave out requantified	0.56634	0.70291	0.75534	0.73556	12.937	13.313	21	21	5	4	Leave out requantified	Leave out requantified
P0DN76;Q01081;Q01081-2;Q01081-4;Q8WU68-3;Q8WU68;Q01081-3;Q8WU68-2	P0DN76;Q01081;Q01081-2;Q01081-4	9;9;8;5;4;4;3;3	9;9;8;5;4;4;3;3	9;9;8;5;4;4;3;3	Splicing factor U2AF 35 kDa subunit	U2AF1	sp|P0DN76|U2AF5_HUMAN Splicing factor U2AF 35 kDa subunit-like protein OS=Homo sapiens OX=9606 GN=U2AF1L5 PE=1 SV=1;sp|Q01081|U2AF1_HUMAN Splicing factor U2AF 35 kDa subunit OS=Homo sapiens OX=9606 GN=U2AF1 PE=1 SV=3;sp|Q01081-2|U2AF1_HUMAN Isoform 2 of Sp	8	9	9	9	7	8	7	8	7	8	45	45	45	27.872	240	240;240;240;167;181;220;75;202	1.78	9	10	4	0	59.118	By MS/MS	By MS/MS	0.73306	0.88016	12.321	19	4	Leave out requantified	0.665	0.80809	0.89245	0.85379	8.2007	12.581	7	12	1	3	Leave out requantified	Leave out requantified
P0DP25;P0DP24;P0DP23	P0DP25;P0DP24;P0DP23	2;2;2	2;2;2	2;2;2			sp|P0DP25|CALM3_HUMAN Calmodulin-3 OS=Homo sapiens OX=9606 GN=CALM3 PE=1 SV=1;sp|P0DP24|CALM2_HUMAN Calmodulin-2 OS=Homo sapiens OX=9606 GN=CALM2 PE=1 SV=1;sp|P0DP23|CALM1_HUMAN Calmodulin-1 OS=Homo sapiens OX=9606 GN=CALM1 PE=1 SV=1	3	2	2	2	2	1	2	1	2	1	9.4	9.4	9.4	16.837	149	149;149;149	2.5	1		3	0.0006006	4.8613	By MS/MS	By MS/MS	NaN	NaN	NaN	1	1	Median	NaN	NaN	NaN	NaN	NaN	NaN	1	0	1	0	Median	Median
P10124	P10124	8	8	8	Serglycin	SRGN	sp|P10124|SRGN_HUMAN Serglycin OS=Homo sapiens OX=9606 GN=SRGN PE=1 SV=3	1	8	8	8	6	8	6	8	6	8	39.2	39.2	39.2	17.652	158	158	1.19	22	3	1	0	37.28	By MS/MS	By MS/MS	2.4618	2.9042	147.38	20	6	Leave out requantified	1.8749	3.1344	2.5092	3.3614	20.793	152.09	7	13	1	5	Leave out requantified	Leave out requantified
P10155;P10155-3;P10155-5;P10155-4;P10155-2	P10155;P10155-3;P10155-5;P10155-4	14;12;12;12;5	14;12;12;12;5	14;12;12;12;5	60 kDa SS-A/Ro ribonucleoprotein	TROVE2	sp|P10155|RO60_HUMAN 60 kDa SS-A/Ro ribonucleoprotein OS=Homo sapiens OX=9606 GN=RO60 PE=1 SV=2;sp|P10155-3|RO60_HUMAN Isoform 3 of 60 kDa SS-A/Ro ribonucleoprotein OS=Homo sapiens OX=9606 GN=RO60;sp|P10155-5|RO60_HUMAN Isoform 5 of 60 kDa SS-A/Ro ribonucl	5	14	14	14	13	12	13	12	13	12	37.5	37.5	37.5	60.67	538	538;518;525;534;205	1.88	13	10	9	0	44.05	By MS/MS	By MS/MS	0.98771	1.1755	25.456	22	3	Leave out requantified	0.76162	1.1635	1.0341	1.2239	29.439	26.11	12	10	2	1	Leave out requantified	Leave out requantified
P10412	P10412	11	3	3	Histone H1.4	HIST1H1E	sp|P10412|H14_HUMAN Histone H1.4 OS=Homo sapiens OX=9606 GN=HIST1H1E PE=1 SV=2	1	11	3	3	11	11	3	3	3	3	30.1	9.6	9.6	21.865	219	219	1.55	8		3	0	28.077	By MS/MS	By MS/MS	0.64578	0.7358	9.6825	7	1	Leave out requantified	0.53515	0.71455	0.70835	0.78061	14.969	3.5726	4	3	1	0	Leave out requantified	Median
P10599-2;P10599	P10599-2;P10599	5;5	5;5	5;5	Thioredoxin	TXN	sp|P10599-2|THIO_HUMAN Isoform 2 of Thioredoxin OS=Homo sapiens OX=9606 GN=TXN;sp|P10599|THIO_HUMAN Thioredoxin OS=Homo sapiens OX=9606 GN=TXN PE=1 SV=3	2	5	5	5	5	4	5	4	5	4	55.3	55.3	55.3	9.4519	85	85;105	2.22	6	2	10	0	12.673	By MS/MS	By MS/MS	0.67527	0.78038	36.476	10	0	Leave out requantified	0.61569	0.96237	0.81519	0.98889	34.72	35.345	5	5	0	0	Leave out requantified	Leave out requantified
P10809;P10809-2	P10809	10;3	10;3	10;3	60 kDa heat shock protein, mitochondrial	HSPD1	sp|P10809|CH60_HUMAN 60 kDa heat shock protein, mitochondrial OS=Homo sapiens OX=9606 GN=HSPD1 PE=1 SV=2	2	10	10	10	8	9	8	9	8	9	26.7	26.7	26.7	61.054	573	573;158	1.82	14	11	8	0	132.58	By MS/MS	By MS/MS	0.67837	0.81406	10.828	27	8	Leave out requantified	0.59019	0.82941	0.79019	0.86321	50.978	12.33	13	14	3	5	Leave out requantified	Leave out requantified
P11021	P11021	6	5	5	78 kDa glucose-regulated protein	HSPA5	sp|P11021|BIP_HUMAN Endoplasmic reticulum chaperone BiP OS=Homo sapiens OX=9606 GN=HSPA5 PE=1 SV=2	1	6	5	5	6	5	5	4	5	4	13.6	11.2	11.2	72.332	654	654	1	9			0	28.415	By MS/MS	By MS/MS	0.90752	0.99268	11.232	8	1	Leave out requantified	0.7646	0.96159	1.0242	0.98115	14.161	13.388	4	4	1	0	Leave out requantified	Leave out requantified
P11142;P11142-2;P54652	P11142;P11142-2	33;26;10	33;26;10	26;21;4	Heat shock cognate 71 kDa protein	HSPA8	sp|P11142|HSP7C_HUMAN Heat shock cognate 71 kDa protein OS=Homo sapiens OX=9606 GN=HSPA8 PE=1 SV=1;sp|P11142-2|HSP7C_HUMAN Isoform 2 of Heat shock cognate 71 kDa protein OS=Homo sapiens OX=9606 GN=HSPA8	3	33	33	26	28	31	28	31	21	24	62.1	62.1	52.3	70.897	646	646;493;639	1.59	74	30	22	0	211.49	By MS/MS	By MS/MS	0.70038	0.82677	7.9516	87	18	Leave out requantified	0.60945	0.81274	0.80882	0.84383	8.9611	8.889	44	43	11	7	Leave out requantified	Leave out requantified
P11166	P11166	2	2	2	Solute carrier family 2, facilitated glucose transporter member 1	SLC2A1	sp|P11166|GTR1_HUMAN Solute carrier family 2, facilitated glucose transporter member 1 OS=Homo sapiens OX=9606 GN=SLC2A1 PE=1 SV=2	1	2	2	2	2	1	2	1	2	1	4.7	4.7	4.7	54.083	492	492	1.33	2	1		0	10.076	By MS/MS	By MS/MS	NaN	NaN	NaN	1	1	Median	NaN	NaN	NaN	NaN	NaN	NaN	1	0	1	0	Median	Median
P11169;Q8TDB8-3;Q8TDB8-4;Q8TDB8-2;Q8TDB8;Q8TDB8-5	P11169;Q8TDB8-3;Q8TDB8-4;Q8TDB8-2;Q8TDB8;Q8TDB8-5	2;1;1;1;1;1	2;1;1;1;1;1	2;1;1;1;1;1	Solute carrier family 2, facilitated glucose transporter member 3;Solute carrier family 2, facilitated glucose transporter member 14	SLC2A3;SLC2A14	sp|P11169|GTR3_HUMAN Solute carrier family 2, facilitated glucose transporter member 3 OS=Homo sapiens OX=9606 GN=SLC2A3 PE=1 SV=1;sp|Q8TDB8-3|GTR14_HUMAN Isoform 3 of Solute carrier family 2, facilitated glucose transporter member 14 OS=Homo sapiens OX=96	6	2	2	2	1	2	1	2	1	2	4.8	4.8	4.8	53.924	496	496;161;411;497;520;535	3			3	0.00059032	4.5061	By MS/MS	By MS/MS	1.7213	1.7559	111.86	3	1	Median	NaN	4.1912	NaN	4.2758	NaN	125.86	1	2	0	1	Median	Median
P11171-4;P11171-3;P11171-2;P11171;P11171-6;P11171-5;P11171-7	P11171-4;P11171-3;P11171-2;P11171;P11171-6;P11171-5;P11171-7	7;7;7;7;6;6;4	7;7;7;7;6;6;4	7;7;7;7;6;6;4	Protein 4.1	EPB41	sp|P11171-4|41_HUMAN Isoform 4 of Protein 4.1 OS=Homo sapiens OX=9606 GN=EPB41;sp|P11171-3|41_HUMAN Isoform 3 of Protein 4.1 OS=Homo sapiens OX=9606 GN=EPB41;sp|P11171-2|41_HUMAN Isoform 2 of Protein 4.1 OS=Homo sapiens OX=9606 GN=EPB41;sp|P11171|41_HUMAN	7	7	7	7	3	6	3	6	3	6	17.9	17.9	17.9	66.398	588	588;641;831;864;566;775;720	2	5		5	0	24.921	By MS/MS	By MS/MS	0.6819	0.70591	14.957	8	3	Leave out requantified	0.53242	0.71919	0.70479	0.74634	6.8436	15.859	2	6	1	2	Median	Leave out requantified
P11274-2;P11274	P11274-2;P11274	3;3	3;3	3;3	Breakpoint cluster region protein	BCR	sp|P11274-2|BCR_HUMAN Isoform 2 of Breakpoint cluster region protein OS=Homo sapiens OX=9606 GN=BCR;sp|P11274|BCR_HUMAN Breakpoint cluster region protein OS=Homo sapiens OX=9606 GN=BCR PE=1 SV=2	2	3	3	3	3	3	3	3	3	3	2.9	2.9	2.9	137.73	1227	1227;1271	2.43	2		5	0.00065488	6.6699	By MS/MS	By MS/MS	1.1219	1.15	10.873	6	0	Leave out requantified	0.82569	1.1694	1.0961	1.186	6.7905	13.443	2	4	0	0	Median	Leave out requantified
P11277-3;P11277;P11277-2	P11277-3;P11277;P11277-2	6;6;6	6;6;6	6;6;6	Spectrin beta chain, erythrocytic	SPTB	sp|P11277-3|SPTB1_HUMAN Isoform 3 of Spectrin beta chain, erythrocytic OS=Homo sapiens OX=9606 GN=SPTB;sp|P11277|SPTB1_HUMAN Spectrin beta chain, erythrocytic OS=Homo sapiens OX=9606 GN=SPTB PE=1 SV=5;sp|P11277-2|SPTB1_HUMAN Isoform 2 of Spectrin beta chai	3	6	6	6	4	5	4	5	4	5	3.9	3.9	3.9	242.8	2106	2106;2137;2328	2.4	2	2	6	0	11.335	By MS/MS	By MS/MS	0.77864	0.91917	39.915	4	3	Median	0.51499	1.1076	0.68679	1.1588	35.914	27.456	2	2	2	1	Median	Median
P11387	P11387	65	65	59	DNA topoisomerase 1	TOP1	sp|P11387|TOP1_HUMAN DNA topoisomerase 1 OS=Homo sapiens OX=9606 GN=TOP1 PE=1 SV=2	1	65	65	59	61	62	61	62	55	56	62.1	62.1	58	90.725	765	765	1.87	140	87	98	0	276.97	By MS/MS	By MS/MS	0.96821	1.1174	12.737	280	39	Leave out requantified	0.72765	1.1986	0.98041	1.2738	21.084	11.33	127	153	20	19	Leave out requantified	Leave out requantified
P11388;P11388-2;P11388-3;P11388-4	P11388;P11388-2;P11388-3;P11388-4	58;58;58;58	58;58;58;58	46;46;46;46	DNA topoisomerase 2-alpha	TOP2A	sp|P11388|TOP2A_HUMAN DNA topoisomerase 2-alpha OS=Homo sapiens OX=9606 GN=TOP2A PE=1 SV=3;sp|P11388-2|TOP2A_HUMAN Isoform 2 of DNA topoisomerase 2-alpha OS=Homo sapiens OX=9606 GN=TOP2A;sp|P11388-3|TOP2A_HUMAN Isoform 3 of DNA topoisomerase 2-alpha OS=Hom	4	58	58	46	54	51	54	51	42	40	46.3	46.3	39.5	174.38	1531	1531;1557;1567;1612	1.83	81	47	50	0	323.31	By MS/MS	By MS/MS	0.8265	0.96291	20.091	150	23	Leave out requantified	0.70337	0.96491	0.92918	0.9878	22.154	21.102	77	73	14	9	Leave out requantified	Leave out requantified
P11586	P11586	3	3	3	C-1-tetrahydrofolate synthase, cytoplasmic;Methylenetetrahydrofolate dehydrogenase;Methenyltetrahydrofolate cyclohydrolase;Formyltetrahydrofolate synthetase;C-1-tetrahydrofolate synthase, cytoplasmic, N-terminally processed	MTHFD1	sp|P11586|C1TC_HUMAN C-1-tetrahydrofolate synthase, cytoplasmic OS=Homo sapiens OX=9606 GN=MTHFD1 PE=1 SV=3	1	3	3	3	3	1	3	1	3	1	4.4	4.4	4.4	101.56	935	935	2.5	1		3	0.00062893	5.7861	By MS/MS	By MS/MS	0.52513	0.59274	14.495	3	1	Plateau	0.47961	NaN	0.6409	NaN	11.048	NaN	2	1	1	0	Median	Median
P11717	P11717	37	37	37	Cation-independent mannose-6-phosphate receptor	IGF2R	sp|P11717|MPRI_HUMAN Cation-independent mannose-6-phosphate receptor OS=Homo sapiens OX=9606 GN=IGF2R PE=1 SV=3	1	37	37	37	8	37	8	37	8	37	23.2	23.2	23.2	274.37	2491	2491	1.73	29	12	14	0	146.64	By MS/MS	By MS/MS	1.3082	1.4342	19.108	43	10	Leave out requantified	0.85744	1.4373	1.1278	1.4832	17.723	18.52	7	36	0	10	Leave out requantified	Leave out requantified
P11766	P11766	4	4	4	Alcohol dehydrogenase class-3	ADH5	sp|P11766|ADHX_HUMAN Alcohol dehydrogenase class-3 OS=Homo sapiens OX=9606 GN=ADH5 PE=1 SV=4	1	4	4	4	2	3	2	3	2	3	20.1	20.1	20.1	39.724	374	374	1.17	5	1		0	8.0599	By MS/MS	By MS/MS	1.3163	1.3575	52.476	4	3	Median	NaN	1.3163	NaN	1.3575	NaN	52.476	0	4	0	3	Median	Median
P11801	P11801	1	1	1	Serine/threonine-protein kinase H1	PSKH1	sp|P11801|KPSH1_HUMAN Serine/threonine-protein kinase H1 OS=Homo sapiens OX=9606 GN=PSKH1 PE=1 SV=4	1	1	1	1	1	1	1	1	1	1	3.3	3.3	3.3	48.035	424	424	1.67	2		1	1	-2	By matching	By MS/MS	0.66156	0.77777	25.293	2	0	Median	NaN	NaN	NaN	NaN	NaN	NaN	1	1	0	0	Median	Median
P11940;P11940-2;Q9H361;Q4VXU2;Q4VXU2-2;Q96DU9-2;Q96DU9	P11940;P11940-2	50;46;21;5;3;2;2	50;46;21;5;3;2;2	32;28;17;2;2;2;2	Polyadenylate-binding protein 1	PABPC1	sp|P11940|PABP1_HUMAN Polyadenylate-binding protein 1 OS=Homo sapiens OX=9606 GN=PABPC1 PE=1 SV=2;sp|P11940-2|PABP1_HUMAN Isoform 2 of Polyadenylate-binding protein 1 OS=Homo sapiens OX=9606 GN=PABPC1	7	50	50	32	49	50	49	50	31	32	74.5	74.5	53	70.67	636	636;547;631;614;330;350;382	1.86	138	174	84	0	323.31	By MS/MS	By MS/MS	0.81029	0.99728	13.422	323	48	Leave out requantified	0.69915	0.98199	0.94488	1.0388	19.327	12.568	163	160	28	20	Leave out requantified	Leave out requantified
P12036-2;P12036	P12036-2;P12036	2;2	1;1	1;1	Neurofilament heavy polypeptide	NEFH	sp|P12036-2|NFH_HUMAN Isoform 2 of Neurofilament heavy polypeptide OS=Homo sapiens OX=9606 GN=NEFH;sp|P12036|NFH_HUMAN Neurofilament heavy polypeptide OS=Homo sapiens OX=9606 GN=NEFH PE=1 SV=4	2	2	1	1	1	2	0	1	0	1	3.9	3.1	3.1	105.64	963	963;1026	2		1		0.00058343	4.3392	By matching	By MS/MS	NaN	NaN	NaN	1	1	Median	NaN	NaN	NaN	NaN	NaN	NaN	0	1	0	1	Median	Median
P12081-3;P12081-2;P12081-4;P12081	P12081-3;P12081-2;P12081-4;P12081	1;1;1;1	1;1;1;1	1;1;1;1	Histidine--tRNA ligase, cytoplasmic	HARS	sp|P12081-3|SYHC_HUMAN Isoform 3 of Histidine--tRNA ligase, cytoplasmic OS=Homo sapiens OX=9606 GN=HARS;sp|P12081-2|SYHC_HUMAN Isoform 2 of Histidine--tRNA ligase, cytoplasmic OS=Homo sapiens OX=9606 GN=HARS;sp|P12081-4|SYHC_HUMAN Isoform 4 of Histidine--t	4	1	1	1	1	1	1	1	1	1	2.7	2.7	2.7	50.156	449	449;469;489;509	3			2	0.0016243	3.2685	By MS/MS	By matching	0.85032	1.0182	7.5009	2	0	Median	NaN	NaN	NaN	NaN	NaN	NaN	1	1	0	0	Median	Median
P12236	P12236	6	6	2	ADP/ATP translocase 3;ADP/ATP translocase 3, N-terminally processed	SLC25A6	sp|P12236|ADT3_HUMAN ADP/ATP translocase 3 OS=Homo sapiens OX=9606 GN=SLC25A6 PE=1 SV=4	1	6	6	2	5	6	5	6	2	2	21.1	21.1	7.4	32.866	298	298	1.36	7	4		0	11.061	By MS/MS	By MS/MS	1.035	1.0565	7.6614	10	2	Leave out requantified	0.7	1.1278	0.90996	1.213	14.999	10.801	4	6	1	1	Leave out requantified	Leave out requantified
P12270;P12270-2	P12270;P12270-2	30;17	30;17	30;17	Nucleoprotein TPR	TPR	sp|P12270|TPR_HUMAN Nucleoprotein TPR OS=Homo sapiens OX=9606 GN=TPR PE=1 SV=3;sp|P12270-2|TPR_HUMAN Isoform 2 of Nucleoprotein TPR OS=Homo sapiens OX=9606 GN=TPR	2	30	30	30	20	26	20	26	20	26	17.8	17.8	17.8	267.29	2363	2363;726	2.27	19	7	36	0	117.32	By MS/MS	By MS/MS	0.7941	0.88533	26.921	38	6	Leave out requantified	0.63603	0.87968	0.8561	0.90845	13.047	28.605	17	21	5	1	Leave out requantified	Leave out requantified
P12273	P12273	2	2	2	Prolactin-inducible protein	PIP	sp|P12273|PIP_HUMAN Prolactin-inducible protein OS=Homo sapiens OX=9606 GN=PIP PE=1 SV=1	1	2	2	2	1	2	1	2	1	2	17.1	17.1	17.1	16.572	146	146	1.67	1	2		0.0025988	2.8946	By MS/MS	By MS/MS	NaN	NaN	NaN	1	1	Median	NaN	NaN	NaN	NaN	NaN	NaN	0	1	0	1	Median	Median
P12829	P12829	1	1	1	Myosin light chain 4	MYL4	sp|P12829|MYL4_HUMAN Myosin light chain 4 OS=Homo sapiens OX=9606 GN=MYL4 PE=1 SV=3	1	1	1	1	1	1	1	1	1	1	8.1	8.1	8.1	21.564	197	197	2		2		0.0078355	2.2463	By MS/MS	By MS/MS	0.54145	0.62182	8.6074	2	2	Median	NaN	NaN	NaN	NaN	NaN	NaN	1	1	1	1	Median	Median
P12956;P12956-2	P12956;P12956-2	40;36	40;36	40;36	X-ray repair cross-complementing protein 6	XRCC6	sp|P12956|XRCC6_HUMAN X-ray repair cross-complementing protein 6 OS=Homo sapiens OX=9606 GN=XRCC6 PE=1 SV=2;sp|P12956-2|XRCC6_HUMAN Isoform 2 of X-ray repair cross-complementing protein 6 OS=Homo sapiens OX=9606 GN=XRCC6	2	40	40	40	35	39	35	39	35	39	57	57	57	69.842	609	609;568	1.72	59	40	24	0	323.31	By MS/MS	By MS/MS	0.97198	1.135	12.127	102	15	Leave out requantified	0.73886	1.1117	0.98911	1.2023	13.749	10.607	51	51	9	6	Leave out requantified	Leave out requantified
P13010	P13010	41	41	41	X-ray repair cross-complementing protein 5	XRCC5	sp|P13010|XRCC5_HUMAN X-ray repair cross-complementing protein 5 OS=Homo sapiens OX=9606 GN=XRCC5 PE=1 SV=3	1	41	41	41	38	40	38	40	38	40	64.2	64.2	64.2	82.704	732	732	1.88	64	61	44	0	323.31	By MS/MS	By MS/MS	0.99769	1.1843	22.914	150	24	Leave out requantified	0.81129	1.243	1.1226	1.2908	43.078	9.3014	75	75	14	10	Leave out requantified	Leave out requantified
P13473-2;P13473;P13473-3	P13473-2;P13473;P13473-3	2;2;2	2;2;2	2;2;2	Lysosome-associated membrane glycoprotein 2	LAMP2	sp|P13473-2|LAMP2_HUMAN Isoform LAMP-2B of Lysosome-associated membrane glycoprotein 2 OS=Homo sapiens OX=9606 GN=LAMP2;sp|P13473|LAMP2_HUMAN Lysosome-associated membrane glycoprotein 2 OS=Homo sapiens OX=9606 GN=LAMP2 PE=1 SV=2;sp|P13473-3|LAMP2_HUMAN Iso	3	2	2	2	0	2	0	2	0	2	8.3	8.3	8.3	44.955	410	410;410;411	1.5	1	1		0.00058445	4.3482		By MS/MS	NaN	NaN	NaN	0	0	Median	NaN	NaN	NaN	NaN	NaN	NaN	0	0	0	0	Median	Median
P13489	P13489	4	4	4	Ribonuclease inhibitor	RNH1	sp|P13489|RINI_HUMAN Ribonuclease inhibitor OS=Homo sapiens OX=9606 GN=RNH1 PE=1 SV=2	1	4	4	4	3	2	3	2	3	2	12.4	12.4	12.4	49.973	461	461	2.86		1	6	0	8.3253	By MS/MS	By MS/MS	0.71316	0.75951	5.0488	3	0	Median	NaN	0.7396	NaN	0.79301	NaN	6.1041	1	2	0	0	Median	Median
P13639	P13639	60	60	59	Elongation factor 2	EEF2	sp|P13639|EF2_HUMAN Elongation factor 2 OS=Homo sapiens OX=9606 GN=EEF2 PE=1 SV=4	1	60	60	59	55	57	55	57	54	56	66.9	66.9	65.7	95.337	858	858	1.81	95	99	49	0	323.31	By MS/MS	By MS/MS	0.65816	0.77679	14.92	212	35	Leave out requantified	0.64666	0.68303	0.87413	0.71543	15.647	13.341	112	100	20	15	Leave out requantified	Leave out requantified
P13667	P13667	10	10	10	Protein disulfide-isomerase A4	PDIA4	sp|P13667|PDIA4_HUMAN Protein disulfide-isomerase A4 OS=Homo sapiens OX=9606 GN=PDIA4 PE=1 SV=2	1	10	10	10	7	8	7	8	7	8	24.3	24.3	24.3	72.932	645	645	1.44	14		4	0	80.524	By MS/MS	By MS/MS	1.1342	1.3269	12.648	11	1	Leave out requantified	0.96566	1.3832	1.2694	1.4387	14.216	14.194	5	6	1	0	Leave out requantified	Leave out requantified
P13796;P13796-2;P13797-3;P13797-2;P13797	P13796;P13796-2	9;5;1;1;1	9;5;1;1;1	9;5;1;1;1	Plastin-2	LCP1	sp|P13796|PLSL_HUMAN Plastin-2 OS=Homo sapiens OX=9606 GN=LCP1 PE=1 SV=6;sp|P13796-2|PLSL_HUMAN Isoform 2 of Plastin-2 OS=Homo sapiens OX=9606 GN=LCP1	5	9	9	9	8	7	8	7	8	7	20.7	20.7	20.7	70.288	627	627;196;585;617;630	1.53	11	6	2	0	38.663	By MS/MS	By MS/MS	1.3353	1.5723	25.56	18	6	Leave out requantified	1.339	1.2796	1.7819	1.3428	20.435	14.401	9	9	3	3	Leave out requantified	Leave out requantified
P14174	P14174	1	1	1	Macrophage migration inhibitory factor	MIF	sp|P14174|MIF_HUMAN Macrophage migration inhibitory factor OS=Homo sapiens OX=9606 GN=MIF PE=1 SV=4	1	1	1	1	1	1	1	1	1	1	9.6	9.6	9.6	12.476	115	115	2		2		0.0078431	2.2542	By MS/MS	By MS/MS	1.0777	1.2791	1.1226	2	1	Median	NaN	NaN	NaN	NaN	NaN	NaN	1	1	1	0	Median	Median
P14314-2;P14314	P14314-2;P14314	2;2	2;2	2;2	Glucosidase 2 subunit beta	PRKCSH	sp|P14314-2|GLU2B_HUMAN Isoform 2 of Glucosidase 2 subunit beta OS=Homo sapiens OX=9606 GN=PRKCSH;sp|P14314|GLU2B_HUMAN Glucosidase 2 subunit beta OS=Homo sapiens OX=9606 GN=PRKCSH PE=1 SV=2	2	2	2	2	2	2	2	2	2	2	4.4	4.4	4.4	59.177	525	525;528	3			4	0.0021448	3.1972	By MS/MS	By MS/MS	1.0939	1.3156	20.616	2	0	Median	NaN	NaN	NaN	NaN	NaN	NaN	1	1	0	0	Median	Median
P14324-2;P14324	P14324-2;P14324	1;1	1;1	1;1	Farnesyl pyrophosphate synthase	FDPS	sp|P14324-2|FPPS_HUMAN Isoform 2 of Farnesyl pyrophosphate synthase OS=Homo sapiens OX=9606 GN=FDPS;sp|P14324|FPPS_HUMAN Farnesyl pyrophosphate synthase OS=Homo sapiens OX=9606 GN=FDPS PE=1 SV=4	2	1	1	1	1	0	1	0	1	0	4	4	4	40.532	353	353;419	3			1	0.0025667	2.7557	By MS/MS		NaN	NaN	NaN	1	1	Median	NaN	NaN	NaN	NaN	NaN	NaN	1	0	1	0	Median	Median
P14618-2;P14618;P14618-3;P30613-2;P30613	P14618-2;P14618;P14618-3	5;5;4;1;1	5;5;4;1;1	5;5;4;1;1	Pyruvate kinase PKM	PKM	sp|P14618-2|KPYM_HUMAN Isoform M1 of Pyruvate kinase PKM OS=Homo sapiens OX=9606 GN=PKM;sp|P14618|KPYM_HUMAN Pyruvate kinase PKM OS=Homo sapiens OX=9606 GN=PKM PE=1 SV=4;sp|P14618-3|KPYM_HUMAN Isoform 3 of Pyruvate kinase PKM OS=Homo sapiens OX=9606 GN=PKM	5	5	5	5	4	4	4	4	4	4	13.2	13.2	13.2	58.061	531	531;531;516;543;574	1.75	5		3	0	8.9308	By MS/MS	By MS/MS	1.2693	1.4749	29.951	7	1	Leave out requantified	1.3404	1.3435	1.7688	1.385	26.848	34.93	3	4	0	1	Leave out requantified	Leave out requantified
P14625	P14625	15	13	13	Endoplasmin	HSP90B1	sp|P14625|ENPL_HUMAN Endoplasmin OS=Homo sapiens OX=9606 GN=HSP90B1 PE=1 SV=1	1	15	13	13	12	13	10	11	10	11	20.8	19.1	19.1	92.468	803	803	2.21	6	7	11	0	116.48	By MS/MS	By MS/MS	1.1458	1.2367	17.008	20	4	Leave out requantified	0.86539	1.1739	1.1401	1.2297	31.493	12.423	9	11	3	1	Leave out requantified	Leave out requantified
P14635-2;P14635	P14635-2;P14635	5;5	5;5	5;5	G2/mitotic-specific cyclin-B1	CCNB1	sp|P14635-2|CCNB1_HUMAN Isoform 2 of G2/mitotic-specific cyclin-B1 OS=Homo sapiens OX=9606 GN=CCNB1;sp|P14635|CCNB1_HUMAN G2/mitotic-specific cyclin-B1 OS=Homo sapiens OX=9606 GN=CCNB1 PE=1 SV=1	2	5	5	5	5	4	5	4	5	4	19.2	19.2	19.2	44.102	396	396;433	1.7	5	3	2	0	23.304	By MS/MS	By MS/MS	0.62716	0.81455	60.846	7	4	Leave out requantified	0.72917	0.75343	0.9758	0.78538	68.562	60.262	4	3	3	1	Median	Median
P14678-2;P14678;P14678-3	P14678-2;P14678;P14678-3	9;9;9	9;9;9	2;2;2	Small nuclear ribonucleoprotein-associated proteins B and B	SNRPB	sp|P14678-2|RSMB_HUMAN Isoform SM-B of Small nuclear ribonucleoprotein-associated proteins B and B OS=Homo sapiens OX=9606 GN=SNRPB;sp|P14678|RSMB_HUMAN Small nuclear ribonucleoprotein-associated proteins B and B OS=Homo sapiens OX=9606 GN=SNRPB PE=1 SV=	3	9	9	2	9	9	9	9	2	2	45	45	16.9	23.656	231	231;240;289	1.51	20	12	3	0	66.255	By MS/MS	By MS/MS	0.89295	1.0174	25.096	30	6	Leave out requantified	0.71859	1.0046	0.98831	1.0447	30.922	21.476	14	16	3	3	Leave out requantified	Leave out requantified
P14866;P14866-2	P14866;P14866-2	40;29	40;29	39;28	Heterogeneous nuclear ribonucleoprotein L	HNRNPL	sp|P14866|HNRPL_HUMAN Heterogeneous nuclear ribonucleoprotein L OS=Homo sapiens OX=9606 GN=HNRNPL PE=1 SV=2;sp|P14866-2|HNRPL_HUMAN Isoform 2 of Heterogeneous nuclear ribonucleoprotein L OS=Homo sapiens OX=9606 GN=HNRNPL	2	40	40	39	37	39	37	39	36	38	70.1	70.1	70.1	64.132	589	589;456	1.77	162	175	70	0	323.31	By MS/MS	By MS/MS	0.89856	1.0777	16.806	329	68	Leave out requantified	0.72325	1.0423	1.026	1.1347	18.245	15.278	163	166	35	33	Leave out requantified	Leave out requantified
P14868;P14868-2	P14868;P14868-2	5;3	5;3	5;3	Aspartate--tRNA ligase, cytoplasmic	DARS	sp|P14868|SYDC_HUMAN Aspartate--tRNA ligase, cytoplasmic OS=Homo sapiens OX=9606 GN=DARS PE=1 SV=2;sp|P14868-2|SYDC_HUMAN Isoform 2 of Aspartate--tRNA ligase, cytoplasmic OS=Homo sapiens OX=9606 GN=DARS	2	5	5	5	1	4	1	4	1	4	12.4	12.4	12.4	57.136	501	501;401	2.2	2		3	0	10.369	By MS/MS	By MS/MS	0.82443	0.8434	32.415	4	2	Median	NaN	0.82443	NaN	0.8434	NaN	32.415	0	4	0	2	Median	Median
P14923	P14923	10	10	9	Junction plakoglobin	JUP	sp|P14923|PLAK_HUMAN Junction plakoglobin OS=Homo sapiens OX=9606 GN=JUP PE=1 SV=3	1	10	10	9	7	9	7	9	6	8	16.8	16.8	15.4	81.744	745	745	2.19	5	7	9	0	20.008	By MS/MS	By MS/MS	0.30899	0.36145	69.62	14	12	Median	0.40357	0.21298	0.54043	0.22393	40.738	71.417	5	9	4	8	Median	Median
P15170-2;P15170-3;P15170;Q8IYD1	P15170-2;P15170-3;P15170	4;4;3;1	4;4;3;1	4;4;3;1	Eukaryotic peptide chain release factor GTP-binding subunit ERF3A	GSPT1	sp|P15170-2|ERF3A_HUMAN Isoform 2 of Eukaryotic peptide chain release factor GTP-binding subunit ERF3A OS=Homo sapiens OX=9606 GN=GSPT1;sp|P15170-3|ERF3A_HUMAN Isoform 3 of Eukaryotic peptide chain release factor GTP-binding subunit ERF3A OS=Homo sapiens O	4	4	4	4	4	4	4	4	4	4	9.1	9.1	9.1	68.6	636	636;637;499;628	1.75	2	6		0	7.4927	By MS/MS	By MS/MS	0.75497	0.9148	19.014	8	0	Leave out requantified	0.69134	0.75612	0.95252	0.80131	29.387	13.76	4	4	0	0	Leave out requantified	Leave out requantified
P15311	P15311	14	10	10	Ezrin	EZR	sp|P15311|EZRI_HUMAN Ezrin OS=Homo sapiens OX=9606 GN=EZR PE=1 SV=4	1	14	10	10	14	12	10	8	10	8	27.5	21.3	21.3	69.412	586	586	1.76	13		8	0	39.133	By MS/MS	By MS/MS	0.79234	0.97234	10.064	18	3	Leave out requantified	0.85895	0.79673	1.1357	0.8079	12.046	11.034	10	8	1	2	Leave out requantified	Leave out requantified
P15586-2;P15586	P15586-2;P15586	3;3	3;3	3;3	N-acetylglucosamine-6-sulfatase	GNS	sp|P15586-2|GNS_HUMAN Isoform 2 of N-acetylglucosamine-6-sulfatase OS=Homo sapiens OX=9606 GN=GNS;sp|P15586|GNS_HUMAN N-acetylglucosamine-6-sulfatase OS=Homo sapiens OX=9606 GN=GNS PE=1 SV=3	2	3	3	3	0	3	0	3	0	3	6.4	6.4	6.4	59.988	532	532;552	1.67	1	2		0.00061501	5.3319		By MS/MS	1.4097	1.4677	11.005	2	1	Median	NaN	1.4097	NaN	1.4677	NaN	11.005	0	2	0	1	Median	Median
P15880	P15880	30	30	30	40S ribosomal protein S2	RPS2	sp|P15880|RS2_HUMAN 40S ribosomal protein S2 OS=Homo sapiens OX=9606 GN=RPS2 PE=1 SV=2	1	30	30	30	29	30	29	30	29	30	73.4	73.4	73.4	31.324	293	293	1.63	664	447	188	0	323.31	By MS/MS	By MS/MS	0.71473	0.86067	12.678	899	266	Leave out requantified	0.64522	0.77997	0.87772	0.84775	11.839	11.662	479	420	129	137	Leave out requantified	Leave out requantified
P15924;P15924-2;P15924-3	P15924;P15924-2;P15924-3	17;15;15	17;15;15	17;15;15	Desmoplakin	DSP	sp|P15924|DESP_HUMAN Desmoplakin OS=Homo sapiens OX=9606 GN=DSP PE=1 SV=3;sp|P15924-2|DESP_HUMAN Isoform DPII of Desmoplakin OS=Homo sapiens OX=9606 GN=DSP;sp|P15924-3|DESP_HUMAN Isoform DSPIa of Desmoplakin OS=Homo sapiens OX=9606 GN=DSP	3	17	17	17	7	16	7	16	7	16	6.4	6.4	6.4	331.77	2871	2871;2272;2428	2.12	10	2	13	0	50.549	By MS/MS	By MS/MS	0.15941	0.18205	179.47	12	12	Median	0.13828	0.17077	0.18565	0.18205	230.92	162.39	4	8	4	8	Median	Median
P15927;P15927-2;P15927-3	P15927;P15927-2;P15927-3	2;2;2	2;2;2	2;2;2	Replication protein A 32 kDa subunit	RPA2	sp|P15927|RFA2_HUMAN Replication protein A 32 kDa subunit OS=Homo sapiens OX=9606 GN=RPA2 PE=1 SV=1;sp|P15927-2|RFA2_HUMAN Isoform 2 of Replication protein A 32 kDa subunit OS=Homo sapiens OX=9606 GN=RPA2;sp|P15927-3|RFA2_HUMAN Isoform 3 of Replication pro	3	2	2	2	2	2	2	2	2	2	22.2	22.2	22.2	29.247	270	270;278;358	2		7		0	11.873	By MS/MS	By MS/MS	0.84069	0.88943	132.04	5	1	Median	0.60997	0.87263	0.80639	0.90953	0.19386	167.17	2	3	0	1	Median	Median
P15941-13;P15941-7;P15941-17;P15941-11;P15941-8;P15941-4;P15941-3;P15941;P15941-2	P15941-13;P15941-7;P15941-17;P15941-11;P15941-8;P15941-4;P15941-3;P15941;P15941-2	2;2;2;2;2;2;2;2;2	2;2;2;2;2;2;2;2;2	2;2;2;2;2;2;2;2;2	Mucin-1;Mucin-1 subunit alpha;Mucin-1 subunit beta	MUC1	sp|P15941-13|MUC1_HUMAN Isoform M6 of Mucin-1 OS=Homo sapiens OX=9606 GN=MUC1;sp|P15941-7|MUC1_HUMAN Isoform Y of Mucin-1 OS=Homo sapiens OX=9606 GN=MUC1;sp|P15941-17|MUC1_HUMAN Isoform J13 of Mucin-1 OS=Homo sapiens OX=9606 GN=MUC1;sp|P15941-11|MUC1_HUMAN	9	2	2	2	1	2	1	2	1	2	11.1	11.1	11.1	21.663	198	198;255;259;264;273;1243;1252;1255;1264	1.33	2	1		0	9.2953	By MS/MS	By MS/MS	1.3937	1.9987	15.75	3	2	Plateau	NaN	1.6229	NaN	1.7222	NaN	21.06	1	2	0	2	Median	Median
P15976-3;P15976-2;P15976;P23769-2;P23769	P15976-3;P15976-2;P15976;P23769-2;P23769	2;2;2;1;1	2;2;2;1;1	2;2;2;1;1	Erythroid transcription factor;Endothelial transcription factor GATA-2	GATA1;GATA2	sp|P15976-3|GATA1_HUMAN Isoform 3 of Erythroid transcription factor OS=Homo sapiens OX=9606 GN=GATA1;sp|P15976-2|GATA1_HUMAN Isoform 2 of Erythroid transcription factor OS=Homo sapiens OX=9606 GN=GATA1;sp|P15976|GATA1_HUMAN Erythroid transcription factor O	5	2	2	2	1	2	1	2	1	2	9.7	9.7	9.7	34.232	330	330;335;413;466;480	1.33	2	1		0.00064185	6.2602	By MS/MS	By MS/MS	0.99885	1.0444	2.5513	2	1	Median	NaN	0.99885	NaN	1.0444	NaN	2.5513	0	2	0	1	Median	Median
P16150	P16150	5	5	5	Leukosialin	SPN	sp|P16150|LEUK_HUMAN Leukosialin OS=Homo sapiens OX=9606 GN=SPN PE=1 SV=1	1	5	5	5	5	4	5	4	5	4	17	17	17	40.321	400	400	2.38	4		9	0	11.872	By MS/MS	By MS/MS	0.49861	0.65405	81.383	10	2	Leave out requantified	0.64022	0.57013	0.83088	0.58836	36.877	87.003	5	5	2	0	Leave out requantified	Leave out requantified
P16157-2;P16157-11;P16157-9;P16157-6;P16157-7;P16157-4;P16157-13;P16157-10;P16157-15;P16157-8;P16157-5;P16157-16;P16157-3;P16157;P16157-21;P16157-12;P16157-14	P16157-2;P16157-11;P16157-9;P16157-6;P16157-7;P16157-4;P16157-13;P16157-10;P16157-15;P16157-8;P16157-5;P16157-16;P16157-3;P16157;P16157-21;P16157-12;P16157-14	7;7;7;7;7;7;7;7;7;7;7;7;7;7;7;7;7	7;7;7;7;7;7;7;7;7;7;7;7;7;7;7;7;7	7;7;7;7;7;7;7;7;7;7;7;7;7;7;7;7;7	Ankyrin-1	ANK1	sp|P16157-2|ANK1_HUMAN Isoform Er16 of Ankyrin-1 OS=Homo sapiens OX=9606 GN=ANK1;sp|P16157-11|ANK1_HUMAN Isoform Er10 of Ankyrin-1 OS=Homo sapiens OX=9606 GN=ANK1;sp|P16157-9|ANK1_HUMAN Isoform Er8 of Ankyrin-1 OS=Homo sapiens OX=9606 GN=ANK1;sp|P16157-6|A	17	7	7	7	5	6	5	6	5	6	7.8	7.8	7.8	166.48	1519	1519;1644;1672;1694;1718;1719;1743;1806;1821;1834;1856;1858;1880;1881;1897;1905;1983	1.83	4	6	2	0	17.623	By MS/MS	By MS/MS	1.1598	1.2023	36.282	7	5	Median	0.67545	1.5585	0.84001	1.6248	21.753	12.32	3	4	2	3	Plateau	Linear
P16401	P16401	5	4	4	Histone H1.5	HIST1H1B	sp|P16401|H15_HUMAN Histone H1.5 OS=Homo sapiens OX=9606 GN=HIST1H1B PE=1 SV=3	1	5	4	4	5	4	4	3	4	3	23	19	19	22.58	226	226	2.2	4		6	0	13.906	By MS/MS	By MS/MS	0.75015	0.88399	11.631	8	1	Leave out requantified	0.64695	0.86982	0.86525	0.90313	10.648	13.305	4	4	1	0	Leave out requantified	Leave out requantified
P16402	P16402	10	2	2	Histone H1.3	HIST1H1D	sp|P16402|H13_HUMAN Histone H1.3 OS=Homo sapiens OX=9606 GN=HIST1H1D PE=1 SV=2	1	10	2	2	10	9	2	1	2	1	29.4	9	9	22.35	221	221	1	3			0.001619	3.2409	By MS/MS	By MS/MS	0.65134	0.76232	26.561	2	0	Median	NaN	NaN	NaN	NaN	NaN	NaN	1	1	0	0	Median	Median
P16403;P22492;Q02539	P16403	12;3;3	12;3;3	4;0;0	Histone H1.2	HIST1H1C	sp|P16403|H12_HUMAN Histone H1.2 OS=Homo sapiens OX=9606 GN=HIST1H1C PE=1 SV=2	3	12	12	4	11	12	11	12	3	4	35.2	35.2	14.1	21.364	213	213;207;215	1.6	26	7	9	0	31.988	By MS/MS	By MS/MS	1.0047	1.173	14.527	40	0	Leave out requantified	0.82603	1.1911	1.0994	1.2885	22.27	11.333	20	20	0	0	Leave out requantified	Leave out requantified
P16615-5;P16615-2;Q93084-4;Q93084-2;P16615-3;P16615-4;Q93084-3;Q93084-7;P16615;Q93084;Q93084-6;Q93084-5;O14983-3;O14983-2;O14983	P16615-5;P16615-2;Q93084-4;Q93084-2;P16615-3;P16615-4;Q93084-3;Q93084-7;P16615;Q93084;Q93084-6;Q93084-5;O14983-3;O14983-2;O14983	2;2;2;2;2;2;2;2;2;2;2;2;1;1;1	2;2;2;2;2;2;2;2;2;2;2;2;1;1;1	2;2;2;2;2;2;2;2;2;2;2;2;1;1;1	Sarcoplasmic/endoplasmic reticulum calcium ATPase 2;Sarcoplasmic/endoplasmic reticulum calcium ATPase 3;Sarcoplasmic/endoplasmic reticulum calcium ATPase 1	ATP2A2;ATP2A3;ATP2A1	sp|P16615-5|AT2A2_HUMAN Isoform 5 of Sarcoplasmic/endoplasmic reticulum calcium ATPase 2 OS=Homo sapiens OX=9606 GN=ATP2A2;sp|P16615-2|AT2A2_HUMAN Isoform 2 of Sarcoplasmic/endoplasmic reticulum calcium ATPase 2 OS=Homo sapiens OX=9606 GN=ATP2A2;sp|Q93084-	15	2	2	2	1	2	1	2	1	2	3.3	3.3	3.3	109.73	997	997;997;998;999;999;1015;1029;1033;1042;1043;1044;1052;869;994;1001	1	3			0.00063857	6.1271	By MS/MS	By MS/MS	0.71587	0.84656	6.6965	2	1	Median	NaN	NaN	NaN	NaN	NaN	NaN	1	1	0	1	Median	Median
P16949;P16949-2	P16949;P16949-2	4;4	4;4	3;3	Stathmin	STMN1	sp|P16949|STMN1_HUMAN Stathmin OS=Homo sapiens OX=9606 GN=STMN1 PE=1 SV=3;sp|P16949-2|STMN1_HUMAN Isoform 2 of Stathmin OS=Homo sapiens OX=9606 GN=STMN1	2	4	4	3	3	4	3	4	2	3	20.8	20.8	14.8	17.302	149	149;174	2.14	2	2	3	0	8.5825	By MS/MS	By MS/MS	0.64201	0.74021	15.933	7	0	Leave out requantified	0.57037	0.72898	0.74426	0.76322	5.1438	17.166	3	4	0	0	Leave out requantified	Leave out requantified
P16989;P16989-3	P16989;P16989-3	32;30	24;22	9;9	Y-box-binding protein 3	YBX3	sp|P16989|YBOX3_HUMAN Y-box-binding protein 3 OS=Homo sapiens OX=9606 GN=YBX3 PE=1 SV=4;sp|P16989-3|YBOX3_HUMAN Isoform 3 of Y-box-binding protein 3 OS=Homo sapiens OX=9606 GN=YBX3	2	32	24	9	26	31	19	23	6	9	86	73.7	19.9	40.089	372	372;342	1.79	44	35	23	0	278.89	By MS/MS	By MS/MS	0.7807	0.91609	49.284	85	12	Leave out requantified	0.56128	0.93493	0.77709	0.98757	62.398	50.259	40	45	6	6	Leave out requantified	Leave out requantified
P17023	P17023	1	1	1	Zinc finger protein 19	ZNF19	sp|P17023|ZNF19_HUMAN Zinc finger protein 19 OS=Homo sapiens OX=9606 GN=ZNF19 PE=2 SV=4	1	1	1	1	1	0	1	0	1	0	1.5	1.5	1.5	52.448	458	458	2	1		1	1	-2	By MS/MS		NaN	NaN	NaN	0	0	Median	NaN	NaN	NaN	NaN	NaN	NaN	0	0	0	0	Median	Median
P17066;P48741	P17066	8;3	1;1	1;1	Heat shock 70 kDa protein 6	HSPA6	sp|P17066|HSP76_HUMAN Heat shock 70 kDa protein 6 OS=Homo sapiens OX=9606 GN=HSPA6 PE=1 SV=2	2	8	1	1	6	8	1	1	1	1	12.9	1.7	1.7	71.027	643	643;367	2	2		2	0.0021243	3.1032	By MS/MS	By MS/MS	0.67922	0.83467	7.6911	4	0	Median	0.65108	0.74588	0.8544	0.77646	2.1101	9.0284	2	2	0	0	Median	Median
P17096;P17096-3	P17096;P17096-3	1;1	1;1	1;1	High mobility group protein HMG-I/HMG-Y	HMGA1	sp|P17096|HMGA1_HUMAN High mobility group protein HMG-I/HMG-Y OS=Homo sapiens OX=9606 GN=HMGA1 PE=1 SV=3;sp|P17096-3|HMGA1_HUMAN Isoform HMG-R of High mobility group protein HMG-I/HMG-Y OS=Homo sapiens OX=9606 GN=HMGA1	2	1	1	1	0	1	0	1	0	1	15	15	15	11.676	107	107;179	2		1		0.00056465	3.7908		By MS/MS	NaN	NaN	NaN	1	1	Median	NaN	NaN	NaN	NaN	NaN	NaN	0	1	0	1	Median	Median
P17480;P17480-2	P17480;P17480-2	36;35	36;35	36;35	Nucleolar transcription factor 1	UBTF	sp|P17480|UBF1_HUMAN Nucleolar transcription factor 1 OS=Homo sapiens OX=9606 GN=UBTF PE=1 SV=1;sp|P17480-2|UBF1_HUMAN Isoform UBF2 of Nucleolar transcription factor 1 OS=Homo sapiens OX=9606 GN=UBTF	2	36	36	36	31	36	31	36	31	36	43.3	43.3	43.3	89.405	764	764;727	1.78	60	17	35	0	175.85	By MS/MS	By MS/MS	0.85898	1.0038	31.942	104	15	Leave out requantified	0.71824	0.96554	1.0039	1.0375	66.701	10.917	47	57	6	9	Leave out requantified	Leave out requantified
P17535	P17535	1	1	1	Transcription factor jun-D	JUND	sp|P17535|JUND_HUMAN Transcription factor jun-D OS=Homo sapiens OX=9606 GN=JUND PE=1 SV=3	1	1	1	1	1	0	1	0	1	0	4.3	4.3	4.3	35.173	347	347	3			2	0.0096246	2.1747	By MS/MS		NaN	NaN	NaN	0	0	Median	NaN	NaN	NaN	NaN	NaN	NaN	0	0	0	0	Median	Median
P17844;P17844-2	P17844;P17844-2	47;43	46;42	38;34	Probable ATP-dependent RNA helicase DDX5	DDX5	sp|P17844|DDX5_HUMAN Probable ATP-dependent RNA helicase DDX5 OS=Homo sapiens OX=9606 GN=DDX5 PE=1 SV=1;sp|P17844-2|DDX5_HUMAN Isoform 2 of Probable ATP-dependent RNA helicase DDX5 OS=Homo sapiens OX=9606 GN=DDX5	2	47	46	38	45	44	44	43	36	35	65.6	65.6	56.5	69.147	614	614;535	1.74	89	71	37	0	218.54	By MS/MS	By MS/MS	0.85126	1.0237	8.2159	177	22	Leave out requantified	0.72507	0.99692	0.97809	1.0549	8.7365	7.273	86	91	11	11	Leave out requantified	Leave out requantified
P17861;P17861-2	P17861;P17861-2	2;2	2;2	2;2	X-box-binding protein 1;X-box-binding protein 1, cytoplasmic form;X-box-binding protein 1, luminal form	XBP1	sp|P17861|XBP1_HUMAN X-box-binding protein 1 OS=Homo sapiens OX=9606 GN=XBP1 PE=1 SV=2;sp|P17861-2|XBP1_HUMAN Isoform 2 of X-box-binding protein 1 OS=Homo sapiens OX=9606 GN=XBP1	2	2	2	2	1	1	1	1	1	1	11.5	11.5	11.5	28.695	261	261;376	2	1		1	0.0020964	2.9638	By MS/MS	By MS/MS	NaN	NaN	NaN	1	1	Median	NaN	NaN	NaN	NaN	NaN	NaN	1	0	1	0	Median	Median
P17980	P17980	1	1	1	26S protease regulatory subunit 6A	PSMC3	sp|P17980|PRS6A_HUMAN 26S proteasome regulatory subunit 6A OS=Homo sapiens OX=9606 GN=PSMC3 PE=1 SV=3	1	1	1	1	1	0	1	0	1	0	3.4	3.4	3.4	49.203	439	439	1	1			0.0049603	2.3938	By MS/MS		NaN	NaN	NaN	0	0	Median	NaN	NaN	NaN	NaN	NaN	NaN	0	0	0	0	Median	Median
P17987	P17987	9	9	9	T-complex protein 1 subunit alpha	TCP1	sp|P17987|TCPA_HUMAN T-complex protein 1 subunit alpha OS=Homo sapiens OX=9606 GN=TCP1 PE=1 SV=1	1	9	9	9	5	9	5	9	5	9	24.1	24.1	24.1	60.343	556	556	1.31	11	5		0	31.601	By MS/MS	By MS/MS	0.56121	0.65686	11.849	16	4	Leave out requantified	0.45712	0.61808	0.61877	0.64271	13.479	16.862	5	11	0	4	Leave out requantified	Leave out requantified
P18074-2;P18074	P18074-2;P18074	2;2	2;2	2;2	TFIIH basal transcription factor complex helicase XPD subunit	ERCC2	sp|P18074-2|ERCC2_HUMAN Isoform 2 of General transcription and DNA repair factor IIH helicase subunit XPD OS=Homo sapiens OX=9606 GN=ERCC2;sp|P18074|ERCC2_HUMAN General transcription and DNA repair factor IIH helicase subunit XPD OS=Homo sapiens OX=9606 GN	2	2	2	2	2	2	2	2	2	2	9.9	9.9	9.9	46.274	405	405;760	1	4			0	10.375	By MS/MS	By MS/MS	0.8183	1.0404	10.276	4	1	Median	0.78465	0.92444	1.0575	0.9524	3.7233	13.905	2	2	1	0	Median	Median
P18077	P18077	5	5	5	60S ribosomal protein L35a	RPL35A	sp|P18077|RL35A_HUMAN 60S ribosomal protein L35a OS=Homo sapiens OX=9606 GN=RPL35A PE=1 SV=2	1	5	5	5	5	4	5	4	5	4	34.5	34.5	34.5	12.538	110	110	2.18	4	6	7	0	10.832	By MS/MS	By MS/MS	0.89549	1.0313	18.643	17	0	Leave out requantified	0.80528	0.92073	1.0521	0.97729	20.679	4.6902	9	8	0	0	Leave out requantified	Leave out requantified
P18124	P18124	26	26	26	60S ribosomal protein L7	RPL7	sp|P18124|RL7_HUMAN 60S ribosomal protein L7 OS=Homo sapiens OX=9606 GN=RPL7 PE=1 SV=1	1	26	26	26	24	26	24	26	24	26	58.1	58.1	58.1	29.225	248	248	2.02	58	55	61	0	150.05	By MS/MS	By MS/MS	0.79017	0.96493	8.8333	162	26	Leave out requantified	0.74667	0.89384	0.9944	0.93634	10.356	8.191	79	83	11	15	Leave out requantified	Leave out requantified
P18206-2;P18206;P18206-3	P18206-2;P18206	8;8;2	8;8;2	8;8;2	Vinculin	VCL	sp|P18206-2|VINC_HUMAN Isoform 1 of Vinculin OS=Homo sapiens OX=9606 GN=VCL;sp|P18206|VINC_HUMAN Vinculin OS=Homo sapiens OX=9606 GN=VCL PE=1 SV=4	3	8	8	8	4	8	4	8	4	8	11.5	11.5	11.5	116.72	1066	1066;1134;222	2.15	3	11	6	0	25.976	By MS/MS	By MS/MS	0.72257	0.81846	29.643	12	3	Leave out requantified	0.60262	0.68819	0.8223	0.74253	19.049	37.253	5	7	1	2	Leave out requantified	Leave out requantified
P18583-3;P18583-8	P18583-3	82;27	4;0	4;0	Protein SON	SON	sp|P18583-3|SON_HUMAN Isoform B of Protein SON OS=Homo sapiens OX=9606 GN=SON	2	82	4	4	77	80	4	4	4	4	39.9	2.6	2.6	250.39	2303	2303;699	2.17	4	2	6	0	49.433	By MS/MS	By MS/MS	0.86649	0.95499	7.5892	11	3	Leave out requantified	0.65948	0.90097	0.88456	0.93049	10.474	8.8195	4	7	1	2	Leave out requantified	Leave out requantified
P18583-5;P18583-7;P18583;P18583-9;P18583-2;P18583-4;P18583-10	P18583-5;P18583-7;P18583;P18583-9;P18583-2;P18583-4;P18583-10	100;95;95;95;89;87;85	100;95;95;95;89;87;85	22;17;17;17;22;9;7	Protein SON	SON	sp|P18583-5|SON_HUMAN Isoform D of Protein SON OS=Homo sapiens OX=9606 GN=SON;sp|P18583-7|SON_HUMAN Isoform G of Protein SON OS=Homo sapiens OX=9606 GN=SON;sp|P18583|SON_HUMAN Protein SON OS=Homo sapiens OX=9606 GN=SON PE=1 SV=4;sp|P18583-9|SON_HUMAN Isofo	7	100	100	22	93	98	93	98	20	22	43.6	43.6	8.5	267.03	2459	2459;2386;2426;2466;2140;2325;2282	1.67	291	129	116	0	323.31	By MS/MS	By MS/MS	0.87088	1.0331	15.98	471	87	Leave out requantified	0.74055	0.99877	0.99484	1.0433	17.734	15.985	221	250	47	40	Leave out requantified	Leave out requantified
P18583-6	P18583-6	72	2	2	Protein SON	SON	sp|P18583-6|SON_HUMAN Isoform E of Protein SON OS=Homo sapiens OX=9606 GN=SON	1	72	2	2	67	70	2	2	2	2	38.6	0.6	0.6	228.18	2108	2108	1.89	5		4	0	21.961	By MS/MS	By MS/MS	1.0346	1.226	2.8642	4	0	Median	0.93475	1.1564	1.2463	1.1958	1.2374	2.447	2	2	0	0	Median	Median
P18615;P18615-3;P18615-4	P18615;P18615-3;P18615-4	7;7;6	7;7;6	7;7;6	Negative elongation factor E	NELFE	sp|P18615|NELFE_HUMAN Negative elongation factor E OS=Homo sapiens OX=9606 GN=NELFE PE=1 SV=3;sp|P18615-3|NELFE_HUMAN Isoform 2 of Negative elongation factor E OS=Homo sapiens OX=9606 GN=NELFE;sp|P18615-4|NELFE_HUMAN Isoform 3 of Negative elongation factor	3	7	7	7	2	7	2	7	2	7	28.2	28.2	28.2	43.239	380	380;387;350	2.4	1	4	5	0	70.998	By MS/MS	By MS/MS	0.88409	0.92348	39.685	6	3	Median	0.52644	1.0278	0.6967	1.0886	12.009	35.896	2	4	1	2	Median	Median
P18621;P18621-3;P18621-2	P18621;P18621-3;P18621-2	12;12;10	12;12;10	12;12;10	60S ribosomal protein L17	RPL17	sp|P18621|RL17_HUMAN 60S ribosomal protein L17 OS=Homo sapiens OX=9606 GN=RPL17 PE=1 SV=3;sp|P18621-3|RL17_HUMAN Isoform 3 of 60S ribosomal protein L17 OS=Homo sapiens OX=9606 GN=RPL17;sp|P18621-2|RL17_HUMAN Isoform 2 of 60S ribosomal protein L17 OS=Homo s	3	12	12	12	12	12	12	12	12	12	55.4	55.4	55.4	21.397	184	184;228;146	1.6	27	16	7	0	67.579	By MS/MS	By MS/MS	0.83932	1.0028	11.339	42	0	Leave out requantified	0.70933	0.92698	0.98793	0.98647	15.205	10.893	20	22	0	0	Leave out requantified	Leave out requantified
P18754;P18754-2	P18754;P18754-2	4;4	4;4	4;4	Regulator of chromosome condensation	RCC1	sp|P18754|RCC1_HUMAN Regulator of chromosome condensation OS=Homo sapiens OX=9606 GN=RCC1 PE=1 SV=1;sp|P18754-2|RCC1_HUMAN Isoform 2 of Regulator of chromosome condensation OS=Homo sapiens OX=9606 GN=RCC1	2	4	4	4	2	3	2	3	2	3	16.4	16.4	16.4	44.969	421	421;452	2.2	2		3	0	16.415	By MS/MS	By MS/MS	0.67395	0.76017	9.18	4	2	Median	0.61011	0.72469	0.81256	0.74137	11.643	5.7601	2	2	1	1	Median	Median
P18827	P18827	3	3	3	Syndecan-1	SDC1	sp|P18827|SDC1_HUMAN Syndecan-1 OS=Homo sapiens OX=9606 GN=SDC1 PE=1 SV=3	1	3	3	3	3	2	3	2	3	2	15.5	15.5	15.5	32.461	310	310	1.57	5		2	0	12.491	By MS/MS	By MS/MS	0.42806	0.50581	18.058	5	1	Median	0.40074	0.45046	0.52848	0.46267	18.342	8.403	3	2	1	0	Median	Median
P18858-2;P18858-3;P18858	P18858-2;P18858-3;P18858	3;3;3	3;3;3	3;3;3	DNA ligase 1	LIG1	sp|P18858-2|DNLI1_HUMAN Isoform 2 of DNA ligase 1 OS=Homo sapiens OX=9606 GN=LIG1;sp|P18858-3|DNLI1_HUMAN Isoform 3 of DNA ligase 1 OS=Homo sapiens OX=9606 GN=LIG1;sp|P18858|DNLI1_HUMAN DNA ligase 1 OS=Homo sapiens OX=9606 GN=LIG1 PE=1 SV=1	3	3	3	3	3	2	3	2	3	2	5.6	5.6	5.6	88.515	801	801;888;919	3			6	0	8.2715	By MS/MS	By MS/MS	0.8734	0.89983	23.987	3	3	Median	0.81249	NaN	1.0956	NaN	29.875	NaN	2	1	2	1	Median	Median
P19338	P19338	68	68	68	Nucleolin	NCL	sp|P19338|NUCL_HUMAN Nucleolin OS=Homo sapiens OX=9606 GN=NCL PE=1 SV=3	1	68	68	68	61	67	61	67	61	67	51	51	51	76.613	710	710	1.73	416	186	199	0	323.31	By MS/MS	By MS/MS	0.96282	1.1391	10.338	634	127	Leave out requantified	0.82894	1.089	1.1311	1.1579	7.5558	11.324	309	325	61	66	Leave out requantified	Leave out requantified
P19525;P19525-2	P19525;P19525-2	9;8	9;8	9;8	Interferon-induced, double-stranded RNA-activated protein kinase	EIF2AK2	sp|P19525|E2AK2_HUMAN Interferon-induced, double-stranded RNA-activated protein kinase OS=Homo sapiens OX=9606 GN=EIF2AK2 PE=1 SV=2;sp|P19525-2|E2AK2_HUMAN Isoform 2 of Interferon-induced, double-stranded RNA-activated protein kinase OS=Homo sapiens OX=960	2	9	9	9	9	8	9	8	9	8	22.1	22.1	22.1	62.094	551	551;510	1.35	13	7		0	65.748	By MS/MS	By MS/MS	1.108	1.3101	8.6783	16	4	Leave out requantified	0.93046	1.2656	1.2549	1.3196	9.8962	4.0223	7	9	1	3	Leave out requantified	Leave out requantified
P19544-8;P19544-7	P19544-8;P19544-7	1;1	1;1	1;1			sp|P19544-8|WT1_HUMAN Isoform 8 of Wilms tumor protein OS=Homo sapiens OX=9606 GN=WT1;sp|P19544-7|WT1_HUMAN Isoform 7 of Wilms tumor protein OS=Homo sapiens OX=9606 GN=WT1	2	1	1	1	1	1	1	1	1	1	4.8	4.8	4.8	55.205	505	505;522	1	2			0	8.5909	By MS/MS	By MS/MS	0.74025	0.87183	23.069	2	0	Median	NaN	NaN	NaN	NaN	NaN	NaN	1	1	0	0	Median	Median
P20020-5;P20020-2;P20020-6;P20020;P20020-4;P20020-1	P20020-5;P20020-2;P20020-6;P20020;P20020-4;P20020-1	1;1;1;1;1;1	1;1;1;1;1;1	1;1;1;1;1;1	Plasma membrane calcium-transporting ATPase 1	ATP2B1	sp|P20020-5|AT2B1_HUMAN Isoform E of Plasma membrane calcium-transporting ATPase 1 OS=Homo sapiens OX=9606 GN=ATP2B1;sp|P20020-2|AT2B1_HUMAN Isoform A of Plasma membrane calcium-transporting ATPase 1 OS=Homo sapiens OX=9606 GN=ATP2B1;sp|P20020-6|AT2B1_HUMA	6	1	1	1	0	1	0	1	0	1	1.5	1.5	1.5	129.15	1171	1171;1176;1184;1220;1249;1258	1	1			1	-2		By MS/MS	NaN	NaN	NaN	0	0	Median	NaN	NaN	NaN	NaN	NaN	NaN	0	0	0	0	Median	Median
P20042	P20042	14	14	14	Eukaryotic translation initiation factor 2 subunit 2	EIF2S2	sp|P20042|IF2B_HUMAN Eukaryotic translation initiation factor 2 subunit 2 OS=Homo sapiens OX=9606 GN=EIF2S2 PE=1 SV=2	1	14	14	14	10	14	10	14	10	14	46.8	46.8	46.8	38.388	333	333	2.26	12	2	21	0	46.999	By MS/MS	By MS/MS	0.63702	0.71363	15.328	30	5	Leave out requantified	0.50321	0.73084	0.67832	0.74961	15.453	16.828	14	16	4	1	Leave out requantified	Leave out requantified
P20073-2;P20073	P20073-2;P20073	2;2	2;2	2;2	Annexin A7	ANXA7	sp|P20073-2|ANXA7_HUMAN Isoform 2 of Annexin A7 OS=Homo sapiens OX=9606 GN=ANXA7;sp|P20073|ANXA7_HUMAN Annexin A7 OS=Homo sapiens OX=9606 GN=ANXA7 PE=1 SV=3	2	2	2	2	2	2	2	2	2	2	5.4	5.4	5.4	50.315	466	466;488	1.5	2	2		0.00060314	4.9339	By MS/MS	By MS/MS	0.83612	0.98996	15.943	2	1	Median	NaN	NaN	NaN	NaN	NaN	NaN	1	1	1	0	Median	Median
P20248	P20248	1	1	1	Cyclin-A2	CCNA2	sp|P20248|CCNA2_HUMAN Cyclin-A2 OS=Homo sapiens OX=9606 GN=CCNA2 PE=1 SV=2	1	1	1	1	1	1	1	1	1	1	5.8	5.8	5.8	48.55	432	432	1	4			0	15.77	By MS/MS	By MS/MS	0.95436	1.1109	8.6807	2	0	Median	NaN	NaN	NaN	NaN	NaN	NaN	1	1	0	0	Median	Median
P20290	P20290	8	1	1	Transcription factor BTF3	BTF3	sp|P20290|BTF3_HUMAN Transcription factor BTF3 OS=Homo sapiens OX=9606 GN=BTF3 PE=1 SV=1	1	8	1	1	7	8	0	1	0	1	58.3	5.3	5.3	22.168	206	206	3			1	1	-2	By matching	By MS/MS	NaN	NaN	NaN	1	1	Median	NaN	NaN	NaN	NaN	NaN	NaN	0	1	0	1	Median	Median
P20290-2	P20290-2	8	8	1	Transcription factor BTF3	BTF3	sp|P20290-2|BTF3_HUMAN Isoform 2 of Transcription factor BTF3 OS=Homo sapiens OX=9606 GN=BTF3	1	8	8	1	8	8	8	8	1	1	68.5	68.5	6.2	17.699	162	162	2	16	19	16	0	166.22	By MS/MS	By MS/MS	0.80401	0.93366	9.15	44	3	Leave out requantified	0.71197	0.88736	0.96624	0.92614	16.421	8.7238	19	25	0	3	Leave out requantified	Leave out requantified
P20340-4;Q9NRW1-2;Q9NRW1;P20340-2;P20340;Q14964	P20340-4;Q9NRW1-2;Q9NRW1;P20340-2;P20340;Q14964	1;1;1;1;1;1	1;1;1;1;1;1	1;1;1;1;1;1	Ras-related protein Rab-6A;Ras-related protein Rab-6B;Ras-related protein Rab-39A	RAB6A;RAB6B;RAB39A	sp|P20340-4|RAB6A_HUMAN Isoform 4 of Ras-related protein Rab-6A OS=Homo sapiens OX=9606 GN=RAB6A;sp|Q9NRW1-2|RAB6B_HUMAN Isoform 2 of Ras-related protein Rab-6B OS=Homo sapiens OX=9606 GN=RAB6B;sp|Q9NRW1|RAB6B_HUMAN Ras-related protein Rab-6B OS=Homo sapie	6	1	1	1	1	1	1	1	1	1	6.3	6.3	6.3	19.934	175	175;195;208;208;208;217	1	2			0.0091655	2.1898	By MS/MS	By MS/MS	0.92832	1.0742	3.8196	2	0	Median	NaN	NaN	NaN	NaN	NaN	NaN	1	1	0	0	Median	Median
P20618	P20618	1	1	1	Proteasome subunit beta type-1	PSMB1	sp|P20618|PSB1_HUMAN Proteasome subunit beta type-1 OS=Homo sapiens OX=9606 GN=PSMB1 PE=1 SV=2	1	1	1	1	0	1	0	1	0	1	7.5	7.5	7.5	26.489	241	241	3			3	0.00056754	3.8785		By MS/MS	0.88932	0.93711	57.891	2	2	Median	NaN	0.88932	NaN	0.93711	NaN	57.891	0	2	0	2	Median	Median
P20645	P20645	2	2	2	Cation-dependent mannose-6-phosphate receptor	M6PR	sp|P20645|MPRD_HUMAN Cation-dependent mannose-6-phosphate receptor OS=Homo sapiens OX=9606 GN=M6PR PE=1 SV=1	1	2	2	2	1	2	1	2	1	2	7.6	7.6	7.6	30.993	277	277	3			3	0.0006035	4.9397	By MS/MS	By MS/MS	0.86306	1.0082	20.701	2	0	Median	NaN	NaN	NaN	NaN	NaN	NaN	1	1	0	0	Median	Median
P20700;Q03252	P20700	32;2	32;2	31;1	Lamin-B1	LMNB1	sp|P20700|LMNB1_HUMAN Lamin-B1 OS=Homo sapiens OX=9606 GN=LMNB1 PE=1 SV=2	2	32	32	31	28	32	28	32	27	31	51.2	51.2	51.2	66.408	586	586;620	1.97	32	5	30	0	198.37	By MS/MS	By MS/MS	0.98567	1.1659	9.8569	61	8	Leave out requantified	0.93112	1.031	1.2472	1.0715	12.252	10.125	28	33	2	6	Leave out requantified	Leave out requantified
P20810-3;P20810-4;P20810-8;P20810-2;P20810;P20810-9;P20810-5;P20810-10;P20810-7;P20810-6	P20810-3;P20810-4;P20810-8;P20810-2;P20810;P20810-9;P20810-5;P20810-10;P20810-7;P20810-6	5;5;5;5;5;5;5;5;5;5	5;5;5;5;5;5;5;5;5;5	5;5;5;5;5;5;5;5;5;5	Calpastatin	CAST	sp|P20810-3|ICAL_HUMAN Isoform 3 of Calpastatin OS=Homo sapiens OX=9606 GN=CAST;sp|P20810-4|ICAL_HUMAN Isoform 4 of Calpastatin OS=Homo sapiens OX=9606 GN=CAST;sp|P20810-8|ICAL_HUMAN Isoform 8 of Calpastatin OS=Homo sapiens OX=9606 GN=CAST;sp|P20810-2|ICAL	10	5	5	5	4	3	4	3	4	3	13.4	13.4	13.4	63.665	590	590;667;686;695;708;750;756;769;772;791	1.67	8		4	0	41.356	By MS/MS	By MS/MS	0.6059	0.71186	27.436	9	2	Leave out requantified	0.48767	0.75278	0.65975	0.7681	29.711	38.845	4	5	1	1	Leave out requantified	Leave out requantified
P20908-2;P20908	P20908-2;P20908	2;2	2;2	2;2	Collagen alpha-1(V) chain	COL5A1	sp|P20908-2|CO5A1_HUMAN Isoform 2 of Collagen alpha-1(V) chain OS=Homo sapiens OX=9606 GN=COL5A1;sp|P20908|CO5A1_HUMAN Collagen alpha-1(V) chain OS=Homo sapiens OX=9606 GN=COL5A1 PE=1 SV=3	2	2	2	2	1	2	1	2	1	2	0.9	0.9	0.9	183.65	1838	1838;1838	1	3			0.0096293	2.1763	By MS/MS	By MS/MS	1.0894	1.3536	11.683	3	0	Plateau	NaN	1.1908	NaN	1.2349	NaN	16.507	1	2	0	0	Median	Median
P21127-8;P21127-3;P21127-2;P21127;P21127-6;P21127-9;P21127-12;P21127-4;P21127-5;P21127-10;Q9UQ88-8;Q9UQ88-9;Q13882	P21127-8;P21127-3;P21127-2;P21127;P21127-6;P21127-9;P21127-12;P21127-4;P21127-5;P21127-10	20;20;20;20;19;19;17;17;17;17;9;7;1	20;20;20;20;19;19;17;17;17;17;9;7;1	2;2;2;2;2;2;2;2;2;2;0;0;0	Cyclin-dependent kinase 11B	CDK11B	sp|P21127-8|CD11B_HUMAN Isoform 8 of Cyclin-dependent kinase 11B OS=Homo sapiens OX=9606 GN=CDK11B;sp|P21127-3|CD11B_HUMAN Isoform 2 of Cyclin-dependent kinase 11B OS=Homo sapiens OX=9606 GN=CDK11B;sp|P21127-2|CD11B_HUMAN Isoform SV1 of Cyclin-dependent ki	13	20	20	2	15	18	15	18	1	2	26.3	26.3	2.7	90.227	772	772;781;782;795;738;748;439;461;526;565;167;531;451	2.04	11	32	13	0	58.255	By MS/MS	By MS/MS	0.73152	0.83662	15.553	48	14	Leave out requantified	0.60451	0.76788	0.81543	0.84063	23.101	12.866	23	25	11	3	Leave out requantified	Leave out requantified
P21333-2;P21333	P21333-2;P21333	48;48	43;43	43;43	Filamin-A	FLNA	sp|P21333-2|FLNA_HUMAN Isoform 2 of Filamin-A OS=Homo sapiens OX=9606 GN=FLNA;sp|P21333|FLNA_HUMAN Filamin-A OS=Homo sapiens OX=9606 GN=FLNA PE=1 SV=4	2	48	43	43	38	46	33	41	33	41	27.9	26.5	26.5	280.01	2639	2639;2647	1.54	60	17	17	0	238.21	By MS/MS	By MS/MS	0.83632	0.95829	16.62	85	21	Leave out requantified	0.669	0.92283	0.89523	0.97798	16.998	18.503	39	46	9	12	Leave out requantified	Leave out requantified
P21796	P21796	2	2	2	Voltage-dependent anion-selective channel protein 1	VDAC1	sp|P21796|VDAC1_HUMAN Voltage-dependent anion-selective channel protein 1 OS=Homo sapiens OX=9606 GN=VDAC1 PE=1 SV=2	1	2	2	2	2	2	2	2	2	2	10.6	10.6	10.6	30.772	283	283	1.5	3	3		0	9.9491	By MS/MS	By MS/MS	1.0357	1.1707	12.861	6	0	Leave out requantified	0.81153	1.1074	1.118	1.168	5.7038	13.183	2	4	0	0	Median	Leave out requantified
P22061;P22061-2	P22061;P22061-2	6;6	6;6	6;6	Protein-L-isoaspartate(D-aspartate) O-methyltransferase	PCMT1	sp|P22061|PIMT_HUMAN Protein-L-isoaspartate(D-aspartate) O-methyltransferase OS=Homo sapiens OX=9606 GN=PCMT1 PE=1 SV=4;sp|P22061-2|PIMT_HUMAN Isoform 2 of Protein-L-isoaspartate(D-aspartate) O-methyltransferase OS=Homo sapiens OX=9606 GN=PCMT1	2	6	6	6	4	6	4	6	4	6	39.2	39.2	39.2	24.636	227	227;228	2	2	11	2	0	41.101	By MS/MS	By MS/MS	0.89776	1.0629	14.191	11	1	Leave out requantified	0.69951	1.0392	0.93219	1.0948	18.485	11.457	4	7	0	1	Leave out requantified	Leave out requantified
P22087	P22087	20	20	18	rRNA 2-O-methyltransferase fibrillarin	FBL	sp|P22087|FBRL_HUMAN rRNA 2-O-methyltransferase fibrillarin OS=Homo sapiens OX=9606 GN=FBL PE=1 SV=2	1	20	20	18	18	19	18	19	16	17	66.4	66.4	62.9	33.784	321	321	1.83	33	29	19	0	132.99	By MS/MS	By MS/MS	0.86049	1.012	18.59	73	10	Leave out requantified	0.69469	1.0067	0.95552	1.0846	12.883	16.271	37	36	7	3	Leave out requantified	Leave out requantified
P22102;P22102-2	P22102;P22102-2	18;12	18;12	18;12	Trifunctional purine biosynthetic protein adenosine-3;Phosphoribosylamine--glycine ligase;Phosphoribosylformylglycinamidine cyclo-ligase;Phosphoribosylglycinamide formyltransferase	GART	sp|P22102|PUR2_HUMAN Trifunctional purine biosynthetic protein adenosine-3 OS=Homo sapiens OX=9606 GN=GART PE=1 SV=1;sp|P22102-2|PUR2_HUMAN Isoform Short of Trifunctional purine biosynthetic protein adenosine-3 OS=Homo sapiens OX=9606 GN=GART	2	18	18	18	16	18	16	18	16	18	28.3	28.3	28.3	107.77	1010	1010;433	1.82	12	22	5	0	76.748	By MS/MS	By MS/MS	0.68272	0.80208	19.433	31	7	Leave out requantified	0.58006	0.81559	0.77981	0.8537	23.742	10.386	16	15	5	2	Leave out requantified	Leave out requantified
P22234;P22234-2	P22234;P22234-2	7;6	7;6	7;6	Multifunctional protein ADE2;Phosphoribosylaminoimidazole-succinocarboxamide synthase;Phosphoribosylaminoimidazole carboxylase	PAICS	sp|P22234|PUR6_HUMAN Multifunctional protein ADE2 OS=Homo sapiens OX=9606 GN=PAICS PE=1 SV=3;sp|P22234-2|PUR6_HUMAN Isoform 2 of Multifunctional protein ADE2 OS=Homo sapiens OX=9606 GN=PAICS	2	7	7	7	7	7	7	7	7	7	20.5	20.5	20.5	47.079	425	425;432	1.89	9	2	7	0	19.63	By MS/MS	By MS/MS	1.0579	1.2388	18.041	15	3	Leave out requantified	0.80376	1.2416	1.0647	1.31	16.186	22.317	8	7	2	1	Leave out requantified	Leave out requantified
P22314-2;P22314	P22314-2;P22314	8;8	8;8	8;8	Ubiquitin-like modifier-activating enzyme 1	UBA1	sp|P22314-2|UBA1_HUMAN Isoform 2 of Ubiquitin-like modifier-activating enzyme 1 OS=Homo sapiens OX=9606 GN=UBA1;sp|P22314|UBA1_HUMAN Ubiquitin-like modifier-activating enzyme 1 OS=Homo sapiens OX=9606 GN=UBA1 PE=1 SV=3	2	8	8	8	7	6	7	6	7	6	13.9	13.9	13.9	113.8	1018	1018;1058	1.64	9	1	4	0	27.533	By MS/MS	By MS/MS	0.81322	0.9563	4.5799	7	1	Leave out requantified	0.77275	0.82536	1.0311	0.88691	4.623	13.018	3	4	0	1	Leave out requantified	Leave out requantified
P22352	P22352	1	1	1	Glutathione peroxidase 3	GPX3	sp|P22352|GPX3_HUMAN Glutathione peroxidase 3 OS=Homo sapiens OX=9606 GN=GPX3 PE=1 SV=2	1	1	1	1	1	0	1	0	1	0	5.3	5.3	5.3	25.552	226	226	1	1			1	-2	By MS/MS		NaN	NaN	NaN	1	0	Median	NaN	NaN	NaN	NaN	NaN	NaN	1	0	0	0	Median	Median
P22570-4;P22570-6;P22570-5;P22570;P22570-2;P22570-7;P22570-3	P22570-4;P22570-6;P22570-5;P22570;P22570-2;P22570-7;P22570-3	1;1;1;1;1;1;1	1;1;1;1;1;1;1	1;1;1;1;1;1;1	NADPH:adrenodoxin oxidoreductase, mitochondrial	FDXR	sp|P22570-4|ADRO_HUMAN Isoform 4 of NADPH:adrenodoxin oxidoreductase, mitochondrial OS=Homo sapiens OX=9606 GN=FDXR;sp|P22570-6|ADRO_HUMAN Isoform 6 of NADPH:adrenodoxin oxidoreductase, mitochondrial OS=Homo sapiens OX=9606 GN=FDXR;sp|P22570-5|ADRO_HUMAN I	7	1	1	1	0	1	0	1	0	1	5.2	5.2	5.2	48.056	439	439;451;483;491;497;522;534	2		1		0.0025562	2.7022		By MS/MS	NaN	NaN	NaN	1	0	Median	NaN	NaN	NaN	NaN	NaN	NaN	0	1	0	0	Median	Median
P22626;P22626-2	P22626;P22626-2	44;43	44;43	43;42	Heterogeneous nuclear ribonucleoproteins A2/B1	HNRNPA2B1	sp|P22626|ROA2_HUMAN Heterogeneous nuclear ribonucleoproteins A2/B1 OS=Homo sapiens OX=9606 GN=HNRNPA2B1 PE=1 SV=2;sp|P22626-2|ROA2_HUMAN Isoform A2 of Heterogeneous nuclear ribonucleoproteins A2/B1 OS=Homo sapiens OX=9606 GN=HNRNPA2B1	2	44	44	43	44	43	44	43	43	42	80.7	80.7	80.7	37.429	353	353;341	1.77	199	193	88	0	323.31	By MS/MS	By MS/MS	0.91885	1.1017	6.608	411	67	Leave out requantified	0.80127	1.0149	1.1048	1.0913	9.2702	5.9589	198	213	37	30	Leave out requantified	Leave out requantified
P23025	P23025	2	2	2	DNA repair protein complementing XP-A cells	XPA	sp|P23025|XPA_HUMAN DNA repair protein complementing XP-A cells OS=Homo sapiens OX=9606 GN=XPA PE=1 SV=1	1	2	2	2	2	2	2	2	2	2	16.5	16.5	16.5	31.368	273	273	1.33	4	2		0	14.924	By MS/MS	By MS/MS	0.87001	1.0424	13.551	6	0	Leave out requantified	0.68364	1.0759	0.91606	1.1909	12.099	11.346	3	3	0	0	Median	Median
P23193-2;P23193	P23193-2;P23193	4;4	4;4	4;4	Transcription elongation factor A protein 1	TCEA1	sp|P23193-2|TCEA1_HUMAN Isoform 2 of Transcription elongation factor A protein 1 OS=Homo sapiens OX=9606 GN=TCEA1;sp|P23193|TCEA1_HUMAN Transcription elongation factor A protein 1 OS=Homo sapiens OX=9606 GN=TCEA1 PE=1 SV=2	2	4	4	4	3	4	3	4	3	4	11.4	11.4	11.4	31.664	280	280;301	3			7	0	8.7032	By MS/MS	By MS/MS	0.76151	0.89403	10.531	6	2	Leave out requantified	0.64795	0.99676	0.87138	1.0646	11.948	19.959	3	3	1	1	Median	Median
P23246;P23246-2	P23246;P23246-2	47;38	47;38	45;36	Splicing factor, proline- and glutamine-rich	SFPQ	sp|P23246|SFPQ_HUMAN Splicing factor, proline- and glutamine-rich OS=Homo sapiens OX=9606 GN=SFPQ PE=1 SV=2;sp|P23246-2|SFPQ_HUMAN Isoform Short of Splicing factor, proline- and glutamine-rich OS=Homo sapiens OX=9606 GN=SFPQ	2	47	47	45	46	46	46	46	44	44	53.3	53.3	51.9	76.149	707	707;669	1.81	141	63	85	0	323.31	By MS/MS	By MS/MS	0.83267	1.0133	10.075	253	41	Leave out requantified	0.75338	0.9279	1.0242	0.99633	9.43	10.753	121	132	19	22	Leave out requantified	Leave out requantified
P23284	P23284	3	3	3	Peptidyl-prolyl cis-trans isomerase B	PPIB	sp|P23284|PPIB_HUMAN Peptidyl-prolyl cis-trans isomerase B OS=Homo sapiens OX=9606 GN=PPIB PE=1 SV=2	1	3	3	3	1	2	1	2	1	2	17.6	17.6	17.6	23.742	216	216	1.33	2	1		0.0026028	2.9051	By MS/MS	By MS/MS	1.3752	1.455	18.021	2	1	Median	NaN	1.3752	NaN	1.455	NaN	18.021	0	2	0	1	Median	Median
P23327	P23327	1	1	1	Sarcoplasmic reticulum histidine-rich calcium-binding protein	HRC	sp|P23327|SRCH_HUMAN Sarcoplasmic reticulum histidine-rich calcium-binding protein OS=Homo sapiens OX=9606 GN=HRC PE=1 SV=1	1	1	1	1	0	1	0	1	0	1	2.9	2.9	2.9	80.243	699	699	3			1	0.004995	2.4767		By MS/MS	NaN	NaN	NaN	0	0	Median	NaN	NaN	NaN	NaN	NaN	NaN	0	0	0	0	Median	Median
P23381;P23381-2	P23381;P23381-2	9;7	9;7	9;7	Tryptophan--tRNA ligase, cytoplasmic;T1-TrpRS;T2-TrpRS	WARS	sp|P23381|SYWC_HUMAN Tryptophan--tRNA ligase, cytoplasmic OS=Homo sapiens OX=9606 GN=WARS PE=1 SV=2;sp|P23381-2|SYWC_HUMAN Isoform 2 of Tryptophan--tRNA ligase, cytoplasmic OS=Homo sapiens OX=9606 GN=WARS	2	9	9	9	8	9	8	9	8	9	28.7	28.7	28.7	53.165	471	471;430	1.89	9	12	6	0	125.38	By MS/MS	By MS/MS	0.77501	0.9069	16.794	24	7	Leave out requantified	0.71494	0.85373	0.93592	0.88801	22.982	11.169	12	12	4	3	Leave out requantified	Leave out requantified
P23396;P23396-2	P23396;P23396-2	26;24	26;24	26;24	40S ribosomal protein S3	RPS3	sp|P23396|RS3_HUMAN 40S ribosomal protein S3 OS=Homo sapiens OX=9606 GN=RPS3 PE=1 SV=2;sp|P23396-2|RS3_HUMAN Isoform 2 of 40S ribosomal protein S3 OS=Homo sapiens OX=9606 GN=RPS3	2	26	26	26	26	26	26	26	26	26	82.7	82.7	82.7	26.688	243	243;259	1.71	57	47	21	0	79.347	By MS/MS	By MS/MS	0.82314	0.97237	11.446	114	19	Leave out requantified	0.70991	0.94903	0.94928	0.98914	14.401	11.057	54	60	10	9	Leave out requantified	Leave out requantified
P23416-3;P23416-2;P23416	P23416-3;P23416-2;P23416	1;1;1	1;1;1	1;1;1	Glycine receptor subunit alpha-2	GLRA2	sp|P23416-3|GLRA2_HUMAN Isoform 3 of Glycine receptor subunit alpha-2 OS=Homo sapiens OX=9606 GN=GLRA2;sp|P23416-2|GLRA2_HUMAN Isoform Alpha-2B of Glycine receptor subunit alpha-2 OS=Homo sapiens OX=9606 GN=GLRA2;sp|P23416|GLRA2_HUMAN Glycine receptor subu	3	1	1	1	1	0	1	0	1	0	5	5	5	42.001	363	363;452;452	1	1			1	-2	By MS/MS		NaN	NaN	NaN	0	0	Median	NaN	NaN	NaN	NaN	NaN	NaN	0	0	0	0	Median	Median
P23467-3;P23467-4;P23467-2;P23467	P23467-3;P23467-4;P23467-2;P23467	2;1;1;1	2;1;1;1	2;1;1;1	Receptor-type tyrosine-protein phosphatase beta	PTPRB	sp|P23467-3|PTPRB_HUMAN Isoform 3 of Receptor-type tyrosine-protein phosphatase beta OS=Homo sapiens OX=9606 GN=PTPRB;sp|P23467-4|PTPRB_HUMAN Isoform 4 of Receptor-type tyrosine-protein phosphatase beta OS=Homo sapiens OX=9606 GN=PTPRB;sp|P23467-2|PTPRB_HU	4	2	2	2	0	2	0	2	0	2	1.4	1.4	1.4	249.14	2215	2215;1907;1907;1997	2		2		0.0077821	2.2267		By MS/MS	1.0747	1.1566	26.281	2	0	Median	NaN	1.0747	NaN	1.1566	NaN	26.281	0	2	0	0	Median	Median
P23526	P23526	2	2	2	Adenosylhomocysteinase	AHCY	sp|P23526|SAHH_HUMAN Adenosylhomocysteinase OS=Homo sapiens OX=9606 GN=AHCY PE=1 SV=4	1	2	2	2	0	2	0	2	0	2	2.8	2.8	2.8	47.716	432	432	1.5	1	1		0.0005571	3.5784		By MS/MS	NaN	NaN	NaN	1	0	Median	NaN	NaN	NaN	NaN	NaN	NaN	0	1	0	0	Median	Median
P23528;Q9Y281-3;Q9Y281	P23528	3;1;1	3;1;1	3;1;1	Cofilin-1	CFL1	sp|P23528|COF1_HUMAN Cofilin-1 OS=Homo sapiens OX=9606 GN=CFL1 PE=1 SV=3	3	3	3	3	2	2	2	2	2	2	23.5	23.5	23.5	18.502	166	166;149;166	1.5	3		1	0.0006502	6.5386	By MS/MS	By MS/MS	0.62607	0.78536	16.876	4	2	Median	0.59241	0.74373	0.78536	0.78239	10.95	27.099	2	2	0	2	Median	Median
P23588;P23588-2	P23588;P23588-2	40;35	40;35	40;35	Eukaryotic translation initiation factor 4B	EIF4B	sp|P23588|IF4B_HUMAN Eukaryotic translation initiation factor 4B OS=Homo sapiens OX=9606 GN=EIF4B PE=1 SV=2;sp|P23588-2|IF4B_HUMAN Isoform 2 of Eukaryotic translation initiation factor 4B OS=Homo sapiens OX=9606 GN=EIF4B	2	40	40	40	39	39	39	39	39	39	59.1	59.1	59.1	69.15	611	611;572	2.01	80	46	83	0	323.31	By MS/MS	By MS/MS	0.84326	1.0284	13.481	185	11	Leave out requantified	0.74234	0.96663	1.0149	1.0292	16.295	12.416	89	96	5	6	Leave out requantified	Leave out requantified
P23786	P23786	1	1	1	Carnitine O-palmitoyltransferase 2, mitochondrial	CPT2	sp|P23786|CPT2_HUMAN Carnitine O-palmitoyltransferase 2, mitochondrial OS=Homo sapiens OX=9606 GN=CPT2 PE=1 SV=2	1	1	1	1	1	0	1	0	1	0	2.3	2.3	2.3	73.776	658	658	3			1	0.0077973	2.232	By MS/MS		NaN	NaN	NaN	0	0	Median	NaN	NaN	NaN	NaN	NaN	NaN	0	0	0	0	Median	Median
P23921	P23921	1	1	1	Ribonucleoside-diphosphate reductase large subunit	RRM1	sp|P23921|RIR1_HUMAN Ribonucleoside-diphosphate reductase large subunit OS=Homo sapiens OX=9606 GN=RRM1 PE=1 SV=1	1	1	1	1	1	0	1	0	1	0	1.9	1.9	1.9	90.069	792	792	3			3	0.0020877	2.9319	By MS/MS		NaN	NaN	NaN	0	0	Median	NaN	NaN	NaN	NaN	NaN	NaN	0	0	0	0	Median	Median
P24534	P24534	3	3	3	Elongation factor 1-beta	EEF1B2	sp|P24534|EF1B_HUMAN Elongation factor 1-beta OS=Homo sapiens OX=9606 GN=EEF1B2 PE=1 SV=3	1	3	3	3	3	1	3	1	3	1	28.9	28.9	28.9	24.763	225	225	2.2	2		3	0	18.192	By MS/MS	By MS/MS	0.67936	0.90356	6.2341	4	1	Median	0.66674	NaN	0.89221	NaN	2.3292	NaN	3	1	1	0	Median	Median
P24539	P24539	2	2	2	ATP synthase F(0) complex subunit B1, mitochondrial	ATP5F1	sp|P24539|AT5F1_HUMAN ATP synthase F(0) complex subunit B1, mitochondrial OS=Homo sapiens OX=9606 GN=ATP5PB PE=1 SV=2	1	2	2	2	2	2	2	2	2	2	10.9	10.9	10.9	28.908	256	256	2		4		0.00062775	5.7452	By MS/MS	By MS/MS	0.64831	0.77426	5.0778	4	0	Leave out requantified	0.61321	0.68541	0.82951	0.72269	4.2631	5.8925	2	2	0	0	Median	Median
P24752-2;P24752	P24752-2;P24752	1;1	1;1	1;1	Acetyl-CoA acetyltransferase, mitochondrial	ACAT1	sp|P24752-2|THIL_HUMAN Isoform 2 of Acetyl-CoA acetyltransferase, mitochondrial OS=Homo sapiens OX=9606 GN=ACAT1;sp|P24752|THIL_HUMAN Acetyl-CoA acetyltransferase, mitochondrial OS=Homo sapiens OX=9606 GN=ACAT1 PE=1 SV=1	2	1	1	1	1	1	1	1	1	1	10.5	10.5	10.5	17.175	162	162;427	2		3		0	15.974	By MS/MS	By MS/MS	0.65694	0.79709	26.035	3	2	Median	0.51225	NaN	0.69068	NaN	34.911	NaN	2	1	2	0	Median	Median
P24928;P24928-2	P24928	54;20	54;20	54;20	DNA-directed RNA polymerase II subunit RPB1	POLR2A	sp|P24928|RPB1_HUMAN DNA-directed RNA polymerase II subunit RPB1 OS=Homo sapiens OX=9606 GN=POLR2A PE=1 SV=2	2	54	54	54	46	52	46	52	46	52	36.3	36.3	36.3	217.17	1970	1970;566	1.82	56	44	32	0	323.31	By MS/MS	By MS/MS	0.8767	1.062	11.599	102	11	Leave out requantified	0.72718	1.0348	0.98419	1.0897	14.117	10.927	50	52	6	5	Leave out requantified	Leave out requantified
P24941-2;P24941;Q00526	P24941-2;P24941;Q00526	2;2;2	1;1;1	1;1;1	Cyclin-dependent kinase 2;Cyclin-dependent kinase 3	CDK2;CDK3	sp|P24941-2|CDK2_HUMAN Isoform 2 of Cyclin-dependent kinase 2 OS=Homo sapiens OX=9606 GN=CDK2;sp|P24941|CDK2_HUMAN Cyclin-dependent kinase 2 OS=Homo sapiens OX=9606 GN=CDK2 PE=1 SV=2;sp|Q00526|CDK3_HUMAN Cyclin-dependent kinase 3 OS=Homo sapiens OX=9606 GN	3	2	1	1	2	2	1	1	1	1	8.3	5.3	5.3	30.035	264	264;298;305	1	3			0.002113	3.0373	By MS/MS	By MS/MS	0.66658	0.78256	16.783	2	1	Median	NaN	NaN	NaN	NaN	NaN	NaN	1	1	1	0	Median	Median
P25205;P25205-2	P25205;P25205-2	11;9	11;9	11;9	DNA replication licensing factor MCM3	MCM3	sp|P25205|MCM3_HUMAN DNA replication licensing factor MCM3 OS=Homo sapiens OX=9606 GN=MCM3 PE=1 SV=3;sp|P25205-2|MCM3_HUMAN Isoform 2 of DNA replication licensing factor MCM3 OS=Homo sapiens OX=9606 GN=MCM3	2	11	11	11	9	11	9	11	9	11	18.2	18.2	18.2	90.98	808	808;853	2.12	6	10	9	0	29.094	By MS/MS	By MS/MS	0.81787	0.94562	5.3887	17	2	Leave out requantified	0.75229	0.91824	0.99963	0.95271	7.6444	7.4497	7	10	0	2	Leave out requantified	Leave out requantified
P25311	P25311	2	2	2	Zinc-alpha-2-glycoprotein	AZGP1	sp|P25311|ZA2G_HUMAN Zinc-alpha-2-glycoprotein OS=Homo sapiens OX=9606 GN=AZGP1 PE=1 SV=2	1	2	2	2	0	2	0	2	0	2	9.4	9.4	9.4	34.258	298	298	2	1		1	0.0021436	3.1968		By MS/MS	NaN	NaN	NaN	1	1	Median	NaN	NaN	NaN	NaN	NaN	NaN	0	1	0	1	Median	Median
P25398	P25398	8	8	8	40S ribosomal protein S12	RPS12	sp|P25398|RS12_HUMAN 40S ribosomal protein S12 OS=Homo sapiens OX=9606 GN=RPS12 PE=1 SV=3	1	8	8	8	7	8	7	8	7	8	56.8	56.8	56.8	14.515	132	132	1.38	23	6	3	0	99.135	By MS/MS	By MS/MS	0.80728	0.90714	11.205	29	2	Leave out requantified	0.68111	0.88826	0.91798	0.92163	9.7072	18.09	15	14	1	1	Leave out requantified	Leave out requantified
P25440;P25440-2;P25440-3;P25440-4	P25440;P25440-2;P25440-3;P25440-4	9;9;8;7	9;9;8;7	7;7;6;5	Bromodomain-containing protein 2	BRD2	sp|P25440|BRD2_HUMAN Bromodomain-containing protein 2 OS=Homo sapiens OX=9606 GN=BRD2 PE=1 SV=2;sp|P25440-2|BRD2_HUMAN Isoform 2 of Bromodomain-containing protein 2 OS=Homo sapiens OX=9606 GN=BRD2;sp|P25440-3|BRD2_HUMAN Isoform 3 of Bromodomain-containing	4	9	9	7	7	8	7	8	6	6	16.6	16.6	14.9	88.06	801	801;836;754;681	1.57	10	10	1	0	36.685	By MS/MS	By MS/MS	0.92682	1.0828	14.615	17	1	Leave out requantified	0.74127	1.083	0.99142	1.1297	17.113	11.258	7	10	1	0	Leave out requantified	Leave out requantified
P25685-2;P25685	P25685-2;P25685	2;2	2;2	2;2	DnaJ homolog subfamily B member 1	DNAJB1	sp|P25685-2|DNJB1_HUMAN Isoform 2 of DnaJ homolog subfamily B member 1 OS=Homo sapiens OX=9606 GN=DNAJB1;sp|P25685|DNJB1_HUMAN DnaJ homolog subfamily B member 1 OS=Homo sapiens OX=9606 GN=DNAJB1 PE=1 SV=4	2	2	2	2	2	0	2	0	2	0	7.9	7.9	7.9	27.016	240	240;340	2	1		1	0.0021164	3.0467	By MS/MS		NaN	NaN	NaN	1	1	Median	NaN	NaN	NaN	NaN	NaN	NaN	1	0	1	0	Median	Median
P25705;P25705-3;P25705-2	P25705;P25705-3;P25705-2	6;5;4	6;5;4	6;5;4	ATP synthase subunit alpha, mitochondrial	ATP5A1	sp|P25705|ATPA_HUMAN ATP synthase subunit alpha, mitochondrial OS=Homo sapiens OX=9606 GN=ATP5F1A PE=1 SV=1;sp|P25705-3|ATPA_HUMAN Isoform 3 of ATP synthase subunit alpha, mitochondrial OS=Homo sapiens OX=9606 GN=ATP5F1A;sp|P25705-2|ATPA_HUMAN Isoform 2 of	3	6	6	6	5	4	5	4	5	4	15.4	15.4	15.4	59.75	553	553;531;503	1.91	6		5	0	10.439	By MS/MS	By MS/MS	0.9787	1.1479	29.517	5	3	Median	0.9787	0.89724	1.2969	0.93286	30.802	29.331	3	2	2	1	Median	Median
P25815	P25815	1	1	1	Protein S100-P	S100P	sp|P25815|S100P_HUMAN Protein S100-P OS=Homo sapiens OX=9606 GN=S100P PE=1 SV=2	1	1	1	1	1	1	1	1	1	1	17.9	17.9	17.9	10.4	95	95	1.5	1	1		1	-2	By MS/MS	By MS/MS	0.646	0.75623	21.928	2	2	Median	NaN	NaN	NaN	NaN	NaN	NaN	1	1	1	1	Median	Median
P26038	P26038	20	20	16	Moesin	MSN	sp|P26038|MOES_HUMAN Moesin OS=Homo sapiens OX=9606 GN=MSN PE=1 SV=3	1	20	20	16	19	20	19	20	15	16	39.3	39.3	33.1	67.819	577	577	2.02	23	7	24	0	106.92	By MS/MS	By MS/MS	0.7205	0.86071	12.92	45	13	Leave out requantified	0.66491	0.76691	0.88439	0.80419	14.06	11.615	21	24	4	9	Leave out requantified	Leave out requantified
P26196	P26196	17	17	17	Probable ATP-dependent RNA helicase DDX6	DDX6	sp|P26196|DDX6_HUMAN Probable ATP-dependent RNA helicase DDX6 OS=Homo sapiens OX=9606 GN=DDX6 PE=1 SV=2	1	17	17	17	16	16	16	16	16	16	44.1	44.1	44.1	54.416	483	483	1.63	28	15	9	0	130.08	By MS/MS	By MS/MS	0.89014	1.0032	14.549	42	6	Leave out requantified	0.73049	1.0305	0.97952	1.0606	18.629	15.314	21	21	4	2	Leave out requantified	Leave out requantified
P26358;P26358-2;P26358-3	P26358;P26358-2	9;9;4	9;9;4	9;9;4	DNA (cytosine-5)-methyltransferase 1	DNMT1	sp|P26358|DNMT1_HUMAN DNA (cytosine-5)-methyltransferase 1 OS=Homo sapiens OX=9606 GN=DNMT1 PE=1 SV=2;sp|P26358-2|DNMT1_HUMAN Isoform 2 of DNA (cytosine-5)-methyltransferase 1 OS=Homo sapiens OX=9606 GN=DNMT1	3	9	9	9	5	9	5	9	5	9	7.7	7.7	7.7	183.16	1616	1616;1632;1280	2.05	6	6	7	0	27.939	By MS/MS	By MS/MS	0.77545	0.91317	5.9429	8	2	Leave out requantified	0.60824	0.86319	0.84798	0.91196	16.699	8.3937	4	4	1	1	Leave out requantified	Leave out requantified
P26368-2;P26368	P26368-2;P26368	23;23	23;23	23;23	Splicing factor U2AF 65 kDa subunit	U2AF2	sp|P26368-2|U2AF2_HUMAN Isoform 2 of Splicing factor U2AF 65 kDa subunit OS=Homo sapiens OX=9606 GN=U2AF2;sp|P26368|U2AF2_HUMAN Splicing factor U2AF 65 kDa subunit OS=Homo sapiens OX=9606 GN=U2AF2 PE=1 SV=4	2	23	23	23	23	23	23	23	23	23	56.9	56.9	56.9	53.12	471	471;475	2.08	27	76	38	0	206.65	By MS/MS	By MS/MS	0.75143	0.88294	15.797	126	27	Leave out requantified	0.67772	0.83995	0.91508	0.87369	34.013	13.484	66	60	18	9	Leave out requantified	Leave out requantified
P26373;P26373-2	P26373;P26373-2	13;11	13;11	13;11	60S ribosomal protein L13	RPL13	sp|P26373|RL13_HUMAN 60S ribosomal protein L13 OS=Homo sapiens OX=9606 GN=RPL13 PE=1 SV=4;sp|P26373-2|RL13_HUMAN Isoform 2 of 60S ribosomal protein L13 OS=Homo sapiens OX=9606 GN=RPL13	2	13	13	13	11	13	11	13	11	13	40.3	40.3	40.3	24.261	211	211;164	2.19	6	18	13	0	52.48	By MS/MS	By MS/MS	0.90056	1.0235	19.958	36	3	Leave out requantified	0.75969	0.98702	1.0082	1.0402	7.2911	20.543	16	20	2	1	Leave out requantified	Leave out requantified
P26583	P26583	9	6	6	High mobility group protein B2	HMGB2	sp|P26583|HMGB2_HUMAN High mobility group protein B2 OS=Homo sapiens OX=9606 GN=HMGB2 PE=1 SV=2	1	9	6	6	7	9	5	6	5	6	30.6	22.5	22.5	24.033	209	209	1.39	14	1	3	0	18.456	By MS/MS	By MS/MS	1.1507	1.3795	4.5635	15	1	Leave out requantified	1.0161	1.32	1.3618	1.4011	5.655	3.5682	7	8	1	0	Leave out requantified	Leave out requantified
P26599;P26599-2;P26599-3	P26599;P26599-2;P26599-3	42;42;42	42;42;42	35;35;35	Polypyrimidine tract-binding protein 1	PTBP1	sp|P26599|PTBP1_HUMAN Polypyrimidine tract-binding protein 1 OS=Homo sapiens OX=9606 GN=PTBP1 PE=1 SV=1;sp|P26599-2|PTBP1_HUMAN Isoform 2 of Polypyrimidine tract-binding protein 1 OS=Homo sapiens OX=9606 GN=PTBP1;sp|P26599-3|PTBP1_HUMAN Isoform 3 of Polypy	3	42	42	35	40	41	40	41	34	35	81.9	81.9	77.4	57.221	531	531;550;557	2.03	96	243	108	0	323.31	By MS/MS	By MS/MS	0.91527	1.0785	10.155	357	93	Leave out requantified	0.79615	1.0275	1.0833	1.1064	13.798	8.7061	177	180	51	42	Leave out requantified	Leave out requantified
P26639;P26639-2	P26639;P26639-2	9;8	9;8	9;8	Threonine--tRNA ligase, cytoplasmic	TARS	sp|P26639|SYTC_HUMAN Threonine--tRNA ligase, cytoplasmic OS=Homo sapiens OX=9606 GN=TARS PE=1 SV=3;sp|P26639-2|SYTC_HUMAN Isoform 2 of Threonine--tRNA ligase, cytoplasmic OS=Homo sapiens OX=9606 GN=TARS	2	9	9	9	9	7	9	7	9	7	16.3	16.3	16.3	83.434	723	723;756	2.15	5	7	8	0	25.068	By MS/MS	By MS/MS	0.63587	0.76443	14.647	16	6	Leave out requantified	0.5699	0.76265	0.77825	0.79067	18.467	14.757	10	6	5	1	Leave out requantified	Leave out requantified
P26640;P26640-2	P26640	12;2	12;2	12;2	Valine--tRNA ligase	VARS	sp|P26640|SYVC_HUMAN Valine--tRNA ligase OS=Homo sapiens OX=9606 GN=VARS PE=1 SV=4	2	12	12	12	9	9	9	9	9	9	17.2	17.2	17.2	140.47	1264	1264;297	1.73	11	11	4	0	44.716	By MS/MS	By MS/MS	0.83495	1.0005	18.131	20	6	Leave out requantified	0.66249	0.95158	0.92815	1.0223	23.497	13.291	10	10	4	2	Leave out requantified	Leave out requantified
P26641;P26641-2	P26641;P26641-2	15;14	15;14	15;14	Elongation factor 1-gamma	EEF1G	sp|P26641|EF1G_HUMAN Elongation factor 1-gamma OS=Homo sapiens OX=9606 GN=EEF1G PE=1 SV=3;sp|P26641-2|EF1G_HUMAN Isoform 2 of Elongation factor 1-gamma OS=Homo sapiens OX=9606 GN=EEF1G	2	15	15	15	14	11	14	11	14	11	45.3	45.3	45.3	50.118	437	437;487	1.89	14	12	10	0	60.315	By MS/MS	By MS/MS	1.0141	1.205	8.3007	31	4	Leave out requantified	0.89426	1.194	1.2135	1.2284	9.2114	6.8586	17	14	2	2	Leave out requantified	Leave out requantified
P27348;Q04917	P27348	6;2	6;2	4;0	14-3-3 protein theta	YWHAQ	sp|P27348|1433T_HUMAN 14-3-3 protein theta OS=Homo sapiens OX=9606 GN=YWHAQ PE=1 SV=1	2	6	6	4	5	5	5	5	3	3	34.7	34.7	27.3	27.764	245	245;246	1.82	5	3	3	0	23.018	By MS/MS	By MS/MS	0.86379	1.0142	8.5545	8	0	Leave out requantified	0.79279	0.95053	1.056	1.0036	15.794	4.827	4	4	0	0	Leave out requantified	Leave out requantified
P27635;Q96L21	P27635	9;3	9;3	9;3	60S ribosomal protein L10	RPL10	sp|P27635|RL10_HUMAN 60S ribosomal protein L10 OS=Homo sapiens OX=9606 GN=RPL10 PE=1 SV=4	2	9	9	9	9	9	9	9	9	9	45.3	45.3	45.3	24.604	214	214;214	1.75	26	13	13	0	43.787	By MS/MS	By MS/MS	0.814	1.0099	6.7096	42	2	Leave out requantified	0.76836	0.9803	1.0099	1.0265	8.7671	5.0929	21	21	1	1	Leave out requantified	Leave out requantified
P27694	P27694	22	22	22	Replication protein A 70 kDa DNA-binding subunit;Replication protein A 70 kDa DNA-binding subunit, N-terminally processed	RPA1	sp|P27694|RFA1_HUMAN Replication protein A 70 kDa DNA-binding subunit OS=Homo sapiens OX=9606 GN=RPA1 PE=1 SV=2	1	22	22	22	21	20	21	20	21	20	51.5	51.5	51.5	68.137	616	616	1.7	29	25	10	0	176.3	By MS/MS	By MS/MS	1.0045	1.1696	15.558	55	4	Leave out requantified	0.87792	1.1546	1.1648	1.1901	16.689	14.953	27	28	3	1	Leave out requantified	Leave out requantified
P27695	P27695	7	7	7	DNA-(apurinic or apyrimidinic site) lyase;DNA-(apurinic or apyrimidinic site) lyase, mitochondrial	APEX1	sp|P27695|APEX1_HUMAN DNA-(apurinic or apyrimidinic site) lyase OS=Homo sapiens OX=9606 GN=APEX1 PE=1 SV=2	1	7	7	7	5	6	5	6	5	6	30.2	30.2	30.2	35.554	318	318	2	5	2	5	0	18.064	By MS/MS	By MS/MS	0.86213	1.0087	16.725	10	1	Leave out requantified	0.73587	0.97011	0.9793	1.0087	23.925	12.011	4	6	0	1	Leave out requantified	Leave out requantified
P27708	P27708	5	5	5	CAD protein;Glutamine-dependent carbamoyl-phosphate synthase;Aspartate carbamoyltransferase;Dihydroorotase	CAD	sp|P27708|PYR1_HUMAN CAD protein OS=Homo sapiens OX=9606 GN=CAD PE=1 SV=3	1	5	5	5	5	2	5	2	5	2	4.4	4.4	4.4	242.98	2225	2225	1.43	4	3		0	13.265	By MS/MS	By MS/MS	0.68184	0.82495	15.283	6	0	Leave out requantified	0.60769	0.78951	0.81447	0.83557	16.019	3.7473	4	2	0	0	Leave out requantified	Median
P27797	P27797	7	7	7	Calreticulin	CALR	sp|P27797|CALR_HUMAN Calreticulin OS=Homo sapiens OX=9606 GN=CALR PE=1 SV=1	1	7	7	7	6	7	6	7	6	7	30.7	30.7	30.7	48.141	417	417	1.93	8		7	0	66.536	By MS/MS	By MS/MS	1.0948	1.2948	14.374	12	1	Leave out requantified	0.92278	1.3555	1.2422	1.3894	10.587	24.986	6	6	0	1	Leave out requantified	Leave out requantified
P27816;P27816-6;P27816-2;P27816-5;P27816-4;P27816-7;P27816-3	P27816;P27816-6;P27816-2;P27816-5	55;54;45;30;22;5;1	55;54;45;30;22;5;1	55;54;45;30;22;5;1	Microtubule-associated protein 4	MAP4	sp|P27816|MAP4_HUMAN Microtubule-associated protein 4 OS=Homo sapiens OX=9606 GN=MAP4 PE=1 SV=3;sp|P27816-6|MAP4_HUMAN Isoform 6 of Microtubule-associated protein 4 OS=Homo sapiens OX=9606 GN=MAP4;sp|P27816-2|MAP4_HUMAN Isoform 2 of Microtubule-associated	7	55	55	55	49	52	49	52	49	52	61.8	61.8	61.8	121	1152	1152;1135;979;809;872;99;539	1.48	100	17	26	0	323.31	By MS/MS	By MS/MS	0.59203	0.70278	14.854	121	18	Leave out requantified	0.59104	0.56676	0.79854	0.59691	16.61	12.06	58	63	5	13	Leave out requantified	Leave out requantified
P27824;P27824-2;P27824-3	P27824;P27824-2	5;5;2	5;5;2	5;5;2	Calnexin	CANX	sp|P27824|CALX_HUMAN Calnexin OS=Homo sapiens OX=9606 GN=CANX PE=1 SV=2;sp|P27824-2|CALX_HUMAN Isoform 2 of Calnexin OS=Homo sapiens OX=9606 GN=CANX	3	5	5	5	2	4	2	4	2	4	10.1	10.1	10.1	67.567	592	592;627;484	2.17	2	1	3	0.0006435	6.2942	By MS/MS	By MS/MS	1.11	1.1356	24.813	5	1	Leave out requantified	NaN	1.11	NaN	1.1356	NaN	27.795	1	4	0	1	Median	Leave out requantified
P28074-2;P28074	P28074-2;P28074	2;2	2;2	2;2	Proteasome subunit beta type-5	PSMB5	sp|P28074-2|PSB5_HUMAN Isoform 2 of Proteasome subunit beta type-5 OS=Homo sapiens OX=9606 GN=PSMB5;sp|P28074|PSB5_HUMAN Proteasome subunit beta type-5 OS=Homo sapiens OX=9606 GN=PSMB5 PE=1 SV=3	2	2	2	2	2	2	2	2	2	2	19.2	19.2	19.2	21.844	203	203;263	2		4		0.00064935	6.5203	By MS/MS	By MS/MS	0.65113	0.71544	16.08	3	1	Median	NaN	0.64489	NaN	0.69427	NaN	4.2484	1	2	0	1	Median	Median
P28289;P28289-2	P28289;P28289-2	2;1	2;1	2;1	Tropomodulin-1	TMOD1	sp|P28289|TMOD1_HUMAN Tropomodulin-1 OS=Homo sapiens OX=9606 GN=TMOD1 PE=1 SV=1;sp|P28289-2|TMOD1_HUMAN Isoform 2 of Tropomodulin-1 OS=Homo sapiens OX=9606 GN=TMOD1	2	2	2	2	1	2	1	2	1	2	12.8	12.8	12.8	40.569	359	359;232	1.2	4	1		0	14.062	By MS/MS	By MS/MS	0.86017	0.90481	45.195	2	1	Median	NaN	0.86017	NaN	0.90481	NaN	45.195	0	2	0	1	Median	Median
P28340	P28340	3	3	3	DNA polymerase delta catalytic subunit	POLD1	sp|P28340|DPOD1_HUMAN DNA polymerase delta catalytic subunit OS=Homo sapiens OX=9606 GN=POLD1 PE=1 SV=2	1	3	3	3	2	3	2	3	2	3	3.8	3.8	3.8	123.63	1107	1107	2.2		4	1	0.00061576	5.3372	By MS/MS	By MS/MS	0.65826	0.7804	2.6132	4	3	Median	0.60552	0.73195	0.79247	0.7652	1.6993	2.3097	2	2	2	1	Median	Median
P28482-2;P28482;P27361-2;P27361-3;P27361	P28482-2;P28482	4;4;1;1;1	4;4;1;1;1	4;4;1;1;1	Mitogen-activated protein kinase 1	MAPK1	sp|P28482-2|MK01_HUMAN Isoform 2 of Mitogen-activated protein kinase 1 OS=Homo sapiens OX=9606 GN=MAPK1;sp|P28482|MK01_HUMAN Mitogen-activated protein kinase 1 OS=Homo sapiens OX=9606 GN=MAPK1 PE=1 SV=3	5	4	4	4	4	4	4	4	4	4	15.2	15.2	15.2	36.432	316	316;360;335;357;379	1.89	5		4	0	10.544	By MS/MS	By MS/MS	0.86267	1.1461	2.8464	8	3	Leave out requantified	0.86267	1.0286	1.1461	1.0882	6.0277	4.9662	5	3	1	2	Leave out requantified	Median
P28702;P28702-3	P28702;P28702-3	1;1	1;1	1;1	Retinoic acid receptor RXR-beta	RXRB	sp|P28702|RXRB_HUMAN Retinoic acid receptor RXR-beta OS=Homo sapiens OX=9606 GN=RXRB PE=1 SV=2;sp|P28702-3|RXRB_HUMAN Isoform 2 of Retinoic acid receptor RXR-beta OS=Homo sapiens OX=9606 GN=RXRB	2	1	1	1	0	1	0	1	0	1	3.4	3.4	3.4	56.921	533	533;537	3			1	0.0025615	2.7363		By MS/MS	NaN	NaN	NaN	0	0	Median	NaN	NaN	NaN	NaN	NaN	NaN	0	0	0	0	Median	Median
P28838-2;P28838	P28838-2;P28838	1;1	1;1	1;1	Cytosol aminopeptidase	LAP3	sp|P28838-2|AMPL_HUMAN Isoform 2 of Cytosol aminopeptidase OS=Homo sapiens OX=9606 GN=LAP3;sp|P28838|AMPL_HUMAN Cytosol aminopeptidase OS=Homo sapiens OX=9606 GN=LAP3 PE=1 SV=3	2	1	1	1	1	1	1	1	1	1	3.3	3.3	3.3	52.771	488	488;519	3			2	0.0025893	2.8507	By MS/MS	By MS/MS	0.5065	0.61732	20.712	2	1	Median	NaN	NaN	NaN	NaN	NaN	NaN	1	1	1	0	Median	Median
P29083	P29083	1	1	1	General transcription factor IIE subunit 1	GTF2E1	sp|P29083|T2EA_HUMAN General transcription factor IIE subunit 1 OS=Homo sapiens OX=9606 GN=GTF2E1 PE=1 SV=2	1	1	1	1	0	1	0	1	0	1	3.4	3.4	3.4	49.452	439	439	1	1			0.0086999	2.1998		By MS/MS	NaN	NaN	NaN	1	1	Median	NaN	NaN	NaN	NaN	NaN	NaN	0	1	0	1	Median	Median
P29372-5;P29372-4;P29372-2;P29372	P29372-5;P29372-4;P29372-2;P29372	10;10;10;10	10;10;10;10	10;10;10;10	DNA-3-methyladenine glycosylase	MPG	sp|P29372-5|3MG_HUMAN Isoform 4 of DNA-3-methyladenine glycosylase OS=Homo sapiens OX=9606 GN=MPG;sp|P29372-4|3MG_HUMAN Isoform 3 of DNA-3-methyladenine glycosylase OS=Homo sapiens OX=9606 GN=MPG;sp|P29372-2|3MG_HUMAN Isoform 2 of DNA-3-methyladenine glyco	4	10	10	10	8	8	8	8	8	8	47.3	47.3	47.3	30.824	281	281;293;293;298	1.71	11	5	5	0	36.505	By MS/MS	By MS/MS	0.88412	0.98964	17.394	20	1	Leave out requantified	0.70999	1.0451	0.94787	1.0981	21.97	16.388	9	11	0	1	Leave out requantified	Leave out requantified
P29401;P29401-2	P29401;P29401-2	2;2	2;2	2;2	Transketolase	TKT	sp|P29401|TKT_HUMAN Transketolase OS=Homo sapiens OX=9606 GN=TKT PE=1 SV=3;sp|P29401-2|TKT_HUMAN Isoform 2 of Transketolase OS=Homo sapiens OX=9606 GN=TKT	2	2	2	2	1	2	1	2	1	2	4.2	4.2	4.2	67.877	623	623;631	2.33		2	1	0	15.302	By MS/MS	By MS/MS	0.70437	0.8449	15.388	2	1	Median	NaN	NaN	NaN	NaN	NaN	NaN	1	1	0	1	Median	Median
P29508-2;P48594;P29508	P29508-2;P48594;P29508	2;2;2	2;2;2	2;2;2	Serpin B3;Serpin B4	SERPINB3;SERPINB4	sp|P29508-2|SPB3_HUMAN Isoform 2 of Serpin B3 OS=Homo sapiens OX=9606 GN=SERPINB3;sp|P48594|SPB4_HUMAN Serpin B4 OS=Homo sapiens OX=9606 GN=SERPINB4 PE=1 SV=2;sp|P29508|SPB3_HUMAN Serpin B3 OS=Homo sapiens OX=9606 GN=SERPINB3 PE=1 SV=2	3	2	2	2	0	2	0	2	0	2	10.4	10.4	10.4	38.549	338	338;390;390	2	1		1	0.00060386	4.9436		By MS/MS	NaN	NaN	NaN	0	0	Median	NaN	NaN	NaN	NaN	NaN	NaN	0	0	0	0	Median	Median
P29692-3;P29692;P29692-4;P29692-2	P29692-3;P29692;P29692-4;P29692-2	5;5;4;4	5;5;4;4	5;5;4;4	Elongation factor 1-delta	EEF1D	sp|P29692-3|EF1D_HUMAN Isoform 3 of Elongation factor 1-delta OS=Homo sapiens OX=9606 GN=EEF1D;sp|P29692|EF1D_HUMAN Elongation factor 1-delta OS=Homo sapiens OX=9606 GN=EEF1D PE=1 SV=5;sp|P29692-4|EF1D_HUMAN Isoform 4 of Elongation factor 1-delta OS=Homo s	4	5	5	5	3	5	3	5	3	5	23.3	23.3	23.3	28.558	257	257;281;262;647	1.44	7		2	0	8.8586	By MS/MS	By MS/MS	0.84113	1.0836	48.991	4	2	Median	0.84113	0.68468	1.1226	0.71965	17.286	70.174	2	2	1	1	Median	Median
P30041	P30041	5	5	5	Peroxiredoxin-6	PRDX6	sp|P30041|PRDX6_HUMAN Peroxiredoxin-6 OS=Homo sapiens OX=9606 GN=PRDX6 PE=1 SV=3	1	5	5	5	5	4	5	4	5	4	36.6	36.6	36.6	25.035	224	224	1.71	8	2	4	0	25.009	By MS/MS	By MS/MS	0.71385	0.78633	8.5274	12	6	Leave out requantified	0.51232	0.82749	0.68486	0.84636	8.7717	15.538	6	6	3	3	Leave out requantified	Median
P30043	P30043	4	4	4	Flavin reductase (NADPH)	BLVRB	sp|P30043|BLVRB_HUMAN Flavin reductase (NADPH) OS=Homo sapiens OX=9606 GN=BLVRB PE=1 SV=3	1	4	4	4	3	4	3	4	3	4	18.9	18.9	18.9	22.119	206	206	1.38	5	3		0	16.413	By MS/MS	By MS/MS	0.65144	0.89118	39.158	4	2	Median	0.58252	NaN	0.82457	NaN	40.996	NaN	3	1	2	0	Median	Median
P30044-4;P30044-2;P30044-3;P30044	P30044-4;P30044-2;P30044-3;P30044	1;1;1;1	1;1;1;1	1;1;1;1	Peroxiredoxin-5, mitochondrial	PRDX5	sp|P30044-4|PRDX5_HUMAN Isoform 4 of Peroxiredoxin-5, mitochondrial OS=Homo sapiens OX=9606 GN=PRDX5;sp|P30044-2|PRDX5_HUMAN Isoform Cytoplasmic+peroxisomal of Peroxiredoxin-5, mitochondrial OS=Homo sapiens OX=9606 GN=PRDX5;sp|P30044-3|PRDX5_HUMAN Isoform	4	1	1	1	0	1	0	1	0	1	18.4	18.4	18.4	12.897	125	125;162;170;214	1	1			0.00055188	3.4693		By MS/MS	NaN	NaN	NaN	0	0	Median	NaN	NaN	NaN	NaN	NaN	NaN	0	0	0	0	Median	Median
P30050;P30050-2	P30050;P30050-2	4;2	4;2	4;2	60S ribosomal protein L12	RPL12	sp|P30050|RL12_HUMAN 60S ribosomal protein L12 OS=Homo sapiens OX=9606 GN=RPL12 PE=1 SV=1;sp|P30050-2|RL12_HUMAN Isoform 2 of 60S ribosomal protein L12 OS=Homo sapiens OX=9606 GN=RPL12	2	4	4	4	4	3	4	3	4	3	33.3	33.3	33.3	17.818	165	165;132	1.22	7	2		0	8.0275	By MS/MS	By MS/MS	0.71448	0.81823	9.899	8	2	Leave out requantified	0.58385	0.74007	0.78197	0.76288	25.816	17.055	4	4	1	1	Median	Median
P30085-2;P30085;P30085-3	P30085-2;P30085;P30085-3	1;1;1	1;1;1	1;1;1	UMP-CMP kinase	CMPK1	sp|P30085-2|KCY_HUMAN Isoform 2 of UMP-CMP kinase OS=Homo sapiens OX=9606 GN=CMPK1;sp|P30085|KCY_HUMAN UMP-CMP kinase OS=Homo sapiens OX=9606 GN=CMPK1 PE=1 SV=3;sp|P30085-3|KCY_HUMAN Isoform 3 of UMP-CMP kinase OS=Homo sapiens OX=9606 GN=CMPK1	3	1	1	1	0	1	0	1	0	1	10.2	10.2	10.2	16.548	147	147;196;228	1	1			0.00065147	6.5904		By MS/MS	NaN	NaN	NaN	1	0	Median	NaN	NaN	NaN	NaN	NaN	NaN	0	1	0	0	Median	Median
P30086	P30086	8	8	8	Phosphatidylethanolamine-binding protein 1;Hippocampal cholinergic neurostimulating peptide	PEBP1	sp|P30086|PEBP1_HUMAN Phosphatidylethanolamine-binding protein 1 OS=Homo sapiens OX=9606 GN=PEBP1 PE=1 SV=3	1	8	8	8	7	7	7	7	7	7	69	69	69	21.057	187	187	1.15	18	1	1	0	95.094	By MS/MS	By MS/MS	0.78691	0.91349	13.912	13	4	Leave out requantified	0.63748	0.9227	0.84498	0.94014	8.1424	19.584	7	6	2	2	Leave out requantified	Leave out requantified
P30101	P30101	13	13	13	Protein disulfide-isomerase A3	PDIA3	sp|P30101|PDIA3_HUMAN Protein disulfide-isomerase A3 OS=Homo sapiens OX=9606 GN=PDIA3 PE=1 SV=4	1	13	13	13	10	13	10	13	10	13	39.2	39.2	39.2	56.782	505	505	1.83	16	2	11	0	94.61	By MS/MS	By MS/MS	0.94073	1.0608	15.935	28	5	Leave out requantified	0.85234	1.014	1.1295	1.0609	15.597	17.15	13	15	3	2	Leave out requantified	Leave out requantified
P30153	P30153	1	1	1	Serine/threonine-protein phosphatase 2A 65 kDa regulatory subunit A alpha isoform	PPP2R1A	sp|P30153|2AAA_HUMAN Serine/threonine-protein phosphatase 2A 65 kDa regulatory subunit A alpha isoform OS=Homo sapiens OX=9606 GN=PPP2R1A PE=1 SV=4	1	1	1	1	1	1	1	1	1	1	1.7	1.7	1.7	65.308	589	589	3			2	0.0030441	2.62	By MS/MS	By MS/MS	NaN	NaN	NaN	1	0	Median	NaN	NaN	NaN	NaN	NaN	NaN	1	0	0	0	Median	Median
P30260;P30260-2	P30260;P30260-2	2;2	2;2	2;2	Cell division cycle protein 27 homolog	CDC27	sp|P30260|CDC27_HUMAN Cell division cycle protein 27 homolog OS=Homo sapiens OX=9606 GN=CDC27 PE=1 SV=2;sp|P30260-2|CDC27_HUMAN Isoform 2 of Cell division cycle protein 27 homolog OS=Homo sapiens OX=9606 GN=CDC27	2	2	2	2	2	2	2	2	2	2	3	3	3	91.866	824	824;830	2.5		2	2	0.00058173	4.2934	By MS/MS	By MS/MS	NaN	NaN	NaN	1	1	Median	NaN	NaN	NaN	NaN	NaN	NaN	1	0	1	0	Median	Median
P30405;P30405-2	P30405;P30405-2	3;2	2;2	2;2	Peptidyl-prolyl cis-trans isomerase F, mitochondrial	PPIF	sp|P30405|PPIF_HUMAN Peptidyl-prolyl cis-trans isomerase F, mitochondrial OS=Homo sapiens OX=9606 GN=PPIF PE=1 SV=1;sp|P30405-2|PPIF_HUMAN Isoform 2 of Peptidyl-prolyl cis-trans isomerase F, mitochondrial OS=Homo sapiens OX=9606 GN=PPIF	2	3	2	2	2	3	1	2	1	2	27.5	24.2	24.2	22.04	207	207;155	1.25	3	1		0	24.952	By MS/MS	By MS/MS	0.67639	0.92279	14.673	3	0	Median	NaN	0.78306	NaN	0.83771	NaN	19.189	1	2	0	0	Median	Median
P30414	P30414	58	58	58	NK-tumor recognition protein;Putative peptidyl-prolyl cis-trans isomerase	NKTR	sp|P30414|NKTR_HUMAN NK-tumor recognition protein OS=Homo sapiens OX=9606 GN=NKTR PE=1 SV=2	1	58	58	58	57	52	57	52	57	52	34.5	34.5	34.5	165.67	1462	1462	1.82	119	73	72	0	323.31	By MS/MS	By MS/MS	0.8024	0.9753	45.997	233	25	Leave out requantified	0.69748	0.94163	0.9731	1.0041	28.249	47.346	119	114	16	9	Leave out requantified	Leave out requantified
P30419;P30419-2;O60551	P30419;P30419-2	20;18;3	20;18;3	20;18;3	Glycylpeptide N-tetradecanoyltransferase 1	NMT1	sp|P30419|NMT1_HUMAN Glycylpeptide N-tetradecanoyltransferase 1 OS=Homo sapiens OX=9606 GN=NMT1 PE=1 SV=2;sp|P30419-2|NMT1_HUMAN Isoform Short of Glycylpeptide N-tetradecanoyltransferase 1 OS=Homo sapiens OX=9606 GN=NMT1	3	20	20	20	19	20	19	20	19	20	46.6	46.6	46.6	56.806	496	496;416;498	1.73	24	28	8	0	145.77	By MS/MS	By MS/MS	0.81485	0.97739	11.767	50	5	Leave out requantified	0.72665	0.90095	1.0007	0.96011	13.653	11.321	26	24	4	1	Leave out requantified	Leave out requantified
P30622-2;P30622-1;P30622	P30622-2;P30622-1;P30622	3;3;3	3;3;3	3;3;3	CAP-Gly domain-containing linker protein 1	CLIP1	sp|P30622-2|CLIP1_HUMAN Isoform 3 of CAP-Gly domain-containing linker protein 1 OS=Homo sapiens OX=9606 GN=CLIP1;sp|P30622-1|CLIP1_HUMAN Isoform 2 of CAP-Gly domain-containing linker protein 1 OS=Homo sapiens OX=9606 GN=CLIP1;sp|P30622|CLIP1_HUMAN CAP-Gly	3	3	3	3	2	1	2	1	2	1	2.5	2.5	2.5	156.78	1392	1392;1427;1438	2	1	1	1	0.0054375	2.3547	By MS/MS	By MS/MS	0.80048	1.0688	30.675	3	2	Median	0.69762	NaN	0.93883	NaN	18.341	NaN	2	1	1	1	Median	Median
P30626-2;P30626	P30626-2;P30626	1;1	1;1	1;1	Sorcin	SRI	sp|P30626-2|SORCN_HUMAN Isoform 2 of Sorcin OS=Homo sapiens OX=9606 GN=SRI;sp|P30626|SORCN_HUMAN Sorcin OS=Homo sapiens OX=9606 GN=SRI PE=1 SV=1	2	1	1	1	1	1	1	1	1	1	12	12	12	20.345	183	183;198	1	2			0.0021482	3.202	By MS/MS	By MS/MS	NaN	NaN	NaN	0	0	Median	NaN	NaN	NaN	NaN	NaN	NaN	0	0	0	0	Median	Median
P30876	P30876	39	39	39	DNA-directed RNA polymerase II subunit RPB2	POLR2B	sp|P30876|RPB2_HUMAN DNA-directed RNA polymerase II subunit RPB2 OS=Homo sapiens OX=9606 GN=POLR2B PE=1 SV=1	1	39	39	39	35	36	35	36	35	36	44	44	44	133.9	1174	1174	1.8	39	46	18	0	246.86	By MS/MS	By MS/MS	0.8858	1.0374	14.9	82	9	Leave out requantified	0.74073	1.0302	0.9977	1.0817	17.279	15.416	39	43	3	6	Leave out requantified	Leave out requantified
P31040-3;P31040-2;P31040	P31040-3;P31040-2;P31040	1;1;1	1;1;1	1;1;1	Succinate dehydrogenase [ubiquinone] flavoprotein subunit, mitochondrial	SDHA	sp|P31040-3|SDHA_HUMAN Isoform 3 of Succinate dehydrogenase [ubiquinone] flavoprotein subunit, mitochondrial OS=Homo sapiens OX=9606 GN=SDHA;sp|P31040-2|SDHA_HUMAN Isoform 2 of Succinate dehydrogenase [ubiquinone] flavoprotein subunit, mitochondrial OS=Hom	3	1	1	1	1	1	1	1	1	1	2.7	2.7	2.7	56.65	519	519;616;664	2		2		0.00058997	4.4677	By MS/MS	By MS/MS	0.96918	1.1427	8.0664	2	0	Median	NaN	NaN	NaN	NaN	NaN	NaN	1	1	0	0	Median	Median
Q86SG5;P31151	Q86SG5;P31151	2;2	2;2	2;2	Protein S100-A7A;Protein S100-A7	S100A7A;S100A7	sp|Q86SG5|S1A7A_HUMAN Protein S100-A7A OS=Homo sapiens OX=9606 GN=S100A7A PE=1 SV=3;sp|P31151|S10A7_HUMAN Protein S100-A7 OS=Homo sapiens OX=9606 GN=S100A7 PE=1 SV=4	2	2	2	2	2	2	2	2	2	2	23.8	23.8	23.8	11.305	101	101;101	2.2	1	2	2	0	98.039	By MS/MS	By MS/MS	NaN	NaN	NaN	1	1	Median	NaN	NaN	NaN	NaN	NaN	NaN	1	0	1	0	Median	Median
P31323	P31323	2	2	2	cAMP-dependent protein kinase type II-beta regulatory subunit	PRKAR2B	sp|P31323|KAP3_HUMAN cAMP-dependent protein kinase type II-beta regulatory subunit OS=Homo sapiens OX=9606 GN=PRKAR2B PE=1 SV=3	1	2	2	2	2	1	2	1	2	1	9.1	9.1	9.1	46.302	418	418	1.33	2	1		0	8.1893	By MS/MS	By MS/MS	0.77689	0.90385	20.072	2	1	Median	NaN	NaN	NaN	NaN	NaN	NaN	1	1	1	0	Median	Median
P31431;P31431-2	P31431;P31431-2	5;4	5;4	5;4	Syndecan-4	SDC4	sp|P31431|SDC4_HUMAN Syndecan-4 OS=Homo sapiens OX=9606 GN=SDC4 PE=1 SV=2;sp|P31431-2|SDC4_HUMAN Isoform 2 of Syndecan-4 OS=Homo sapiens OX=9606 GN=SDC4	2	5	5	5	5	5	5	5	5	5	28.8	28.8	28.8	21.641	198	198;153	3			11	0	36.055	By MS/MS	By MS/MS	0.63706	0.73901	4.9192	10	2	Leave out requantified	0.60803	0.70417	0.80359	0.72154	7.6033	8.1394	5	5	1	1	Leave out requantified	Leave out requantified
P31483;P31483-3	P31483;P31483-3	20;16	15;12	3;3	Nucleolysin TIA-1 isoform p40	TIA1	sp|P31483|TIA1_HUMAN Nucleolysin TIA-1 isoform p40 OS=Homo sapiens OX=9606 GN=TIA1 PE=1 SV=3;sp|P31483-3|TIA1_HUMAN Isoform 3 of Nucleolysin TIA-1 isoform p40 OS=Homo sapiens OX=9606 GN=TIA1	2	20	15	3	19	20	15	15	3	3	57.3	49	9.1	42.963	386	386;214	2.05	20	38	24	0	236.59	By MS/MS	By MS/MS	1.1008	1.305	10.787	72	9	Leave out requantified	0.9829	1.2255	1.3132	1.3115	11.015	10.336	39	33	6	3	Leave out requantified	Leave out requantified
P31689;P31689-2	P31689;P31689-2	7;6	7;6	7;6	DnaJ homolog subfamily A member 1	DNAJA1	sp|P31689|DNJA1_HUMAN DnaJ homolog subfamily A member 1 OS=Homo sapiens OX=9606 GN=DNAJA1 PE=1 SV=2;sp|P31689-2|DNJA1_HUMAN Isoform 2 of DnaJ homolog subfamily A member 1 OS=Homo sapiens OX=9606 GN=DNAJA1	2	7	7	7	5	6	5	6	5	6	29.2	29.2	29.2	44.868	397	397;331	2	3	8	3	0	38.543	By MS/MS	By MS/MS	1.3667	1.4116	29.001	14	3	Leave out requantified	0.69842	1.6177	0.93974	1.7364	5.3323	18.051	6	8	2	1	Leave out requantified	Leave out requantified
P31930	P31930	1	1	1	Cytochrome b-c1 complex subunit 1, mitochondrial	UQCRC1	sp|P31930|QCR1_HUMAN Cytochrome b-c1 complex subunit 1, mitochondrial OS=Homo sapiens OX=9606 GN=UQCRC1 PE=1 SV=3	1	1	1	1	1	1	1	1	1	1	5.2	5.2	5.2	52.645	480	480	2		2		0.0025853	2.8343	By MS/MS	By MS/MS	1.0069	1.1767	9.6353	2	0	Median	NaN	NaN	NaN	NaN	NaN	NaN	1	1	0	0	Median	Median
P31939-2;P31939	P31939-2;P31939	2;2	2;2	2;2	Bifunctional purine biosynthesis protein PURH;Phosphoribosylaminoimidazolecarboxamide formyltransferase;IMP cyclohydrolase	ATIC	sp|P31939-2|PUR9_HUMAN Isoform 2 of Bifunctional purine biosynthesis protein PURH OS=Homo sapiens OX=9606 GN=ATIC;sp|P31939|PUR9_HUMAN Bifunctional purine biosynthesis protein PURH OS=Homo sapiens OX=9606 GN=ATIC PE=1 SV=3	2	2	2	2	2	1	2	1	2	1	5.4	5.4	5.4	64.523	591	591;592	1.5	2	2		0.00055525	3.5428	By MS/MS	By MS/MS	1.0068	1.1534	11.423	3	1	Plateau	0.76952	NaN	1.0009	NaN	9.6836	NaN	2	1	1	0	Median	Median
P31942;P31942-3;P31942-4;P31942-5;P31942-6	P31942;P31942-3;P31942-4	25;20;17;8;7	1;1;1;1;0	1;1;1;1;0	Heterogeneous nuclear ribonucleoprotein H3	HNRNPH3	sp|P31942|HNRH3_HUMAN Heterogeneous nuclear ribonucleoprotein H3 OS=Homo sapiens OX=9606 GN=HNRNPH3 PE=1 SV=2;sp|P31942-3|HNRH3_HUMAN Isoform 3 of Heterogeneous nuclear ribonucleoprotein H3 OS=Homo sapiens OX=9606 GN=HNRNPH3;sp|P31942-4|HNRH3_HUMAN Isoform	5	25	1	1	22	25	0	1	0	1	83.8	9.2	9.2	36.926	346	346;297;215;145;139	1.5	1	1		0.00060205	4.9065	By matching	By MS/MS	NaN	NaN	NaN	0	0	Median	NaN	NaN	NaN	NaN	NaN	NaN	0	0	0	0	Median	Median
P31942-2	P31942-2	25	23	1	Heterogeneous nuclear ribonucleoprotein H3	HNRNPH3	sp|P31942-2|HNRH3_HUMAN Isoform 2 of Heterogeneous nuclear ribonucleoprotein H3 OS=Homo sapiens OX=9606 GN=HNRNPH3	1	25	23	1	23	25	21	23	1	1	85.5	82.5	7.6	35.238	331	331	1.85	90	84	56	0	323.31	By MS/MS	By MS/MS	0.85615	1.0593	9.3054	168	38	Leave out requantified	0.77956	1.0803	1.0333	1.1185	7.9899	11.238	81	87	19	19	Leave out requantified	Leave out requantified
P31943	P31943	37	37	24	Heterogeneous nuclear ribonucleoprotein H;Heterogeneous nuclear ribonucleoprotein H, N-terminally processed	HNRNPH1	sp|P31943|HNRH1_HUMAN Heterogeneous nuclear ribonucleoprotein H OS=Homo sapiens OX=9606 GN=HNRNPH1 PE=1 SV=4	1	37	37	24	37	36	37	36	24	23	73.9	73.9	56.1	49.229	449	449	1.53	349	85	99	0	323.31	By MS/MS	By MS/MS	0.86166	1.0448	9.8769	346	102	Leave out requantified	0.73544	1.0122	0.99797	1.0778	11.834	10.348	170	176	53	49	Leave out requantified	Leave out requantified
P31946-2;P31946	P31946-2;P31946	3;3	1;1	1;1	14-3-3 protein beta/alpha;14-3-3 protein beta/alpha, N-terminally processed	YWHAB	sp|P31946-2|1433B_HUMAN Isoform Short of 14-3-3 protein beta/alpha OS=Homo sapiens OX=9606 GN=YWHAB;sp|P31946|1433B_HUMAN 14-3-3 protein beta/alpha OS=Homo sapiens OX=9606 GN=YWHAB PE=1 SV=3	2	3	1	1	3	3	1	1	1	1	13.1	5.7	5.7	27.85	244	244;246	3			4	0	8.0714	By MS/MS	By MS/MS	NaN	NaN	NaN	1	1	Median	NaN	NaN	NaN	NaN	NaN	NaN	0	1	0	1	Median	Median
P31948;P31948-3;P31948-2	P31948;P31948-3;P31948-2	8;7;7	8;7;7	8;7;7	Stress-induced-phosphoprotein 1	STIP1	sp|P31948|STIP1_HUMAN Stress-induced-phosphoprotein 1 OS=Homo sapiens OX=9606 GN=STIP1 PE=1 SV=1;sp|P31948-3|STIP1_HUMAN Isoform 3 of Stress-induced-phosphoprotein 1 OS=Homo sapiens OX=9606 GN=STIP1;sp|P31948-2|STIP1_HUMAN Isoform 2 of Stress-induced-phosp	3	8	8	8	7	7	7	7	7	7	21.5	21.5	21.5	62.639	543	543;519;590	1.53	10	2	3	0	20.011	By MS/MS	By MS/MS	0.63335	0.735	14.446	13	1	Leave out requantified	0.5109	0.77346	0.66972	0.80627	16.142	15.997	6	7	1	0	Leave out requantified	Leave out requantified
P32119	P32119	5	4	4	Peroxiredoxin-2	PRDX2	sp|P32119|PRDX2_HUMAN Peroxiredoxin-2 OS=Homo sapiens OX=9606 GN=PRDX2 PE=1 SV=5	1	5	4	4	3	5	2	4	2	4	27.3	21.7	21.7	21.892	198	198	1.75	2	6		0	10.06	By MS/MS	By MS/MS	0.63755	0.72487	2.4051	7	2	Leave out requantified	0.53465	0.71432	0.71153	0.7487	10.419	39.769	3	4	1	1	Median	Median
P32969	P32969	5	5	5	60S ribosomal protein L9	RPL9	sp|P32969|RL9_HUMAN 60S ribosomal protein L9 OS=Homo sapiens OX=9606 GN=RPL9 PE=1 SV=1	1	5	5	5	5	4	5	4	5	4	47.9	47.9	47.9	21.863	192	192	1.33	10	5		0	82.405	By MS/MS	By MS/MS	0.80305	0.89754	11.537	14	1	Leave out requantified	0.68295	0.86411	0.92812	0.90409	10.261	13.206	7	7	0	1	Leave out requantified	Leave out requantified
P33176;O60282-2;Q12840	P33176	5;1;1	5;1;1	4;0;0	Kinesin-1 heavy chain	KIF5B	sp|P33176|KINH_HUMAN Kinesin-1 heavy chain OS=Homo sapiens OX=9606 GN=KIF5B PE=1 SV=1	3	5	5	4	3	4	3	4	3	3	7	7	5.3	109.68	963	963;725;1032	2.75	1		7	0	8.9033	By MS/MS	By MS/MS	1.0241	1.3736	119.03	3	2	Median	1.1407	NaN	1.5377	NaN	15.961	NaN	2	1	1	1	Median	Median
P33240-2;P33240	P33240-2;P33240	19;19	9;9	9;9	Cleavage stimulation factor subunit 2	CSTF2	sp|P33240-2|CSTF2_HUMAN Isoform 2 of Cleavage stimulation factor subunit 2 OS=Homo sapiens OX=9606 GN=CSTF2;sp|P33240|CSTF2_HUMAN Cleavage stimulation factor subunit 2 OS=Homo sapiens OX=9606 GN=CSTF2 PE=1 SV=1	2	19	9	9	19	19	9	9	9	9	51.1	28.8	28.8	59.251	560	560;577	1.36	16	9		0	80.678	By MS/MS	By MS/MS	0.6326	0.74144	13.339	24	5	Leave out requantified	0.64579	0.68323	0.85745	0.72855	17.046	10.32	12	12	4	1	Leave out requantified	Leave out requantified
P33316-2;P33316	P33316-2;P33316	2;2	2;2	2;2	Deoxyuridine 5-triphosphate nucleotidohydrolase, mitochondrial	DUT	sp|P33316-2|DUT_HUMAN Isoform 2 of Deoxyuridine 5-triphosphate nucleotidohydrolase, mitochondrial OS=Homo sapiens OX=9606 GN=DUT;sp|P33316|DUT_HUMAN Deoxyuridine 5-triphosphate nucleotidohydrolase, mitochondrial OS=Homo sapiens OX=9606 GN=DUT PE=1 SV=4	2	2	2	2	2	2	2	2	2	2	18.9	18.9	18.9	17.748	164	164;252	1	7			0	13.312	By MS/MS	By MS/MS	0.6817	0.79014	18.834	4	2	Median	0.54939	0.92127	0.71642	0.94388	5.3119	16.604	2	2	0	2	Median	Median
P33908-2;P33908	P33908-2;P33908	2;2	2;2	2;2	Mannosyl-oligosaccharide 1,2-alpha-mannosidase IA	MAN1A1	sp|P33908-2|MA1A1_HUMAN Isoform 2 of Mannosyl-oligosaccharide 1,2-alpha-mannosidase IA OS=Homo sapiens OX=9606 GN=MAN1A1;sp|P33908|MA1A1_HUMAN Mannosyl-oligosaccharide 1,2-alpha-mannosidase IA OS=Homo sapiens OX=9606 GN=MAN1A1 PE=1 SV=3	2	2	2	2	2	1	2	1	2	1	7.6	7.6	7.6	40.037	367	367;653	3			5	0	7.4142	By MS/MS	By MS/MS	1.0167	1.0955	23.385	3	1	Median	1.0024	NaN	1.3353	NaN	27.988	NaN	2	1	1	0	Median	Median
P33981-2;P33981	P33981-2;P33981	6;6	6;6	6;6	Dual specificity protein kinase TTK	TTK	sp|P33981-2|TTK_HUMAN Isoform 2 of Dual specificity protein kinase TTK OS=Homo sapiens OX=9606 GN=TTK;sp|P33981|TTK_HUMAN Dual specificity protein kinase TTK OS=Homo sapiens OX=9606 GN=TTK PE=1 SV=2	2	6	6	6	4	5	4	5	4	5	10.5	10.5	10.5	96.943	856	856;857	2.1	4	1	5	0	12.428	By MS/MS	By MS/MS	0.58633	0.68881	4.5857	4	0	Leave out requantified	0.54891	0.6263	0.72329	0.65597	0.50076	9.6722	2	2	0	0	Median	Median
P33991	P33991	1	1	1	DNA replication licensing factor MCM4	MCM4	sp|P33991|MCM4_HUMAN DNA replication licensing factor MCM4 OS=Homo sapiens OX=9606 GN=MCM4 PE=1 SV=5	1	1	1	1	0	1	0	1	0	1	2.2	2.2	2.2	96.557	863	863	2		2		0.00059916	4.7976		By MS/MS	NaN	NaN	NaN	1	0	Median	NaN	NaN	NaN	NaN	NaN	NaN	0	1	0	0	Median	Median
P33992	P33992	3	3	3	DNA replication licensing factor MCM5	MCM5	sp|P33992|MCM5_HUMAN DNA replication licensing factor MCM5 OS=Homo sapiens OX=9606 GN=MCM5 PE=1 SV=5	1	3	3	3	1	3	1	3	1	3	5.3	5.3	5.3	82.285	734	734	1.8	1	4		0.001084	3.2767	By MS/MS	By MS/MS	0.68812	0.82025	8.2983	2	0	Median	NaN	NaN	NaN	NaN	NaN	NaN	1	1	0	0	Median	Median
P33993;P33993-2;P33993-3	P33993;P33993-2;P33993-3	7;5;4	7;5;4	7;5;4	DNA replication licensing factor MCM7	MCM7	sp|P33993|MCM7_HUMAN DNA replication licensing factor MCM7 OS=Homo sapiens OX=9606 GN=MCM7 PE=1 SV=4;sp|P33993-2|MCM7_HUMAN Isoform 2 of DNA replication licensing factor MCM7 OS=Homo sapiens OX=9606 GN=MCM7;sp|P33993-3|MCM7_HUMAN Isoform 3 of DNA replicati	3	7	7	7	6	5	6	5	6	5	13.6	13.6	13.6	81.307	719	719;389;543	2.08	2	8	3	0	25.715	By MS/MS	By MS/MS	0.71895	0.84288	19.711	12	2	Leave out requantified	0.67006	0.77682	0.89028	0.81935	14.757	14.904	7	5	2	0	Leave out requantified	Leave out requantified
P34741	P34741	2	2	2	Syndecan-2	SDC2	sp|P34741|SDC2_HUMAN Syndecan-2 OS=Homo sapiens OX=9606 GN=SDC2 PE=1 SV=2	1	2	2	2	1	2	1	2	1	2	11.9	11.9	11.9	22.16	201	201	3			3	0.00056497	3.8128	By MS/MS	By MS/MS	0.35087	0.35846	69.705	3	1	Median	NaN	0.36546	NaN	0.37279	NaN	5.5456	1	2	0	1	Median	Median
P34896-4	P34896-4	1	1	1			sp|P34896-4|GLYC_HUMAN Isoform 4 of Serine hydroxymethyltransferase, cytosolic OS=Homo sapiens OX=9606 GN=SHMT1	1	1	1	1	0	1	0	1	0	1	5.5	5.5	5.5	37.672	345	345	1	1			1	-2		By MS/MS	NaN	NaN	NaN	1	1	Median	NaN	NaN	NaN	NaN	NaN	NaN	0	1	0	1	Median	Median
P34897-3;P34897-2;P34897	P34897-3;P34897-2;P34897	4;4;4	4;4;4	4;4;4	Serine hydroxymethyltransferase, mitochondrial	SHMT2	sp|P34897-3|GLYM_HUMAN Isoform 3 of Serine hydroxymethyltransferase, mitochondrial OS=Homo sapiens OX=9606 GN=SHMT2;sp|P34897-2|GLYM_HUMAN Isoform 2 of Serine hydroxymethyltransferase, mitochondrial OS=Homo sapiens OX=9606 GN=SHMT2;sp|P34897|GLYM_HUMAN Ser	3	4	4	4	3	3	3	3	3	3	17.8	17.8	17.8	53.454	483	483;494;504	1.88	3	3	2	0	20.972	By MS/MS	By MS/MS	0.80537	0.85145	26.195	6	4	Median	0.73013	0.80537	0.96519	0.84453	32.46	6.3064	4	2	3	1	Median	Median
P34932;P34932-2	P34932	13;3	13;3	13;3	Heat shock 70 kDa protein 4	HSPA4	sp|P34932|HSP74_HUMAN Heat shock 70 kDa protein 4 OS=Homo sapiens OX=9606 GN=HSPA4 PE=1 SV=4	2	13	13	13	12	13	12	13	12	13	28.3	28.3	28.3	94.33	840	840;148	2.65	2	7	22	0	173.55	By MS/MS	By MS/MS	0.63745	0.75094	19.118	20	3	Leave out requantified	0.5135	0.79934	0.69005	0.82141	20.647	14.371	9	11	1	2	Leave out requantified	Leave out requantified
P43250-3;P43250;P43250-2;P34947	P43250-3;P43250;P43250-2;P34947	1;1;1;1	1;1;1;1	1;1;1;1	G protein-coupled receptor kinase 6;G protein-coupled receptor kinase 5	GRK6;GRK5	sp|P43250-3|GRK6_HUMAN Isoform GRK6C of G protein-coupled receptor kinase 6 OS=Homo sapiens OX=9606 GN=GRK6;sp|P43250|GRK6_HUMAN G protein-coupled receptor kinase 6 OS=Homo sapiens OX=9606 GN=GRK6 PE=1 SV=2;sp|P43250-2|GRK6_HUMAN Isoform GRK6B of G protein	4	1	1	1	1	1	1	1	1	1	2.5	2.5	2.5	64.293	560	560;576;589;590	1	2			0.00057405	4.0792	By MS/MS	By MS/MS	0.75162	0.88508	17.45	2	0	Median	NaN	NaN	NaN	NaN	NaN	NaN	1	1	0	0	Median	Median
P35219	P35219	1	1	1	Carbonic anhydrase-related protein	CA8	sp|P35219|CAH8_HUMAN Carbonic anhydrase-related protein OS=Homo sapiens OX=9606 GN=CA8 PE=1 SV=3	1	1	1	1	1	1	1	1	1	1	5.2	5.2	5.2	32.973	290	290	1	2			0.00059666	4.7146	By MS/MS	By MS/MS	0.46464	0.54176	6.7423	2	0	Median	NaN	NaN	NaN	NaN	NaN	NaN	1	1	0	0	Median	Median
P35221;P35221-2;P35221-3;P26232-4;P26232-6;P26232-3;P26232-2;P26232-5;P26232	P35221;P35221-2;P35221-3	5;4;3;1;1;1;1;1;1	5;4;3;1;1;1;1;1;1	5;4;3;1;1;1;1;1;1	Catenin alpha-1	CTNNA1	sp|P35221|CTNA1_HUMAN Catenin alpha-1 OS=Homo sapiens OX=9606 GN=CTNNA1 PE=1 SV=1;sp|P35221-2|CTNA1_HUMAN Isoform 2 of Catenin alpha-1 OS=Homo sapiens OX=9606 GN=CTNNA1;sp|P35221-3|CTNA1_HUMAN Isoform 3 of Catenin alpha-1 OS=Homo sapiens OX=9606 GN=CTNNA1	9	5	5	5	3	5	3	5	3	5	10.4	10.4	10.4	100.07	906	906;930;536;537;584;860;905;939;953	2.22	2	3	4	0	41.799	By MS/MS	By MS/MS	0.63767	0.77706	20.536	6	3	Median	0.54082	0.79566	0.71928	0.83948	16.32	27.716	3	3	2	1	Median	Median
P35222	P35222	3	2	2	Catenin beta-1	CTNNB1	sp|P35222|CTNB1_HUMAN Catenin beta-1 OS=Homo sapiens OX=9606 GN=CTNNB1 PE=1 SV=1	1	3	2	2	3	1	2	0	2	0	7.3	6	6	85.496	781	781	1	2			0.00062267	5.5595	By MS/MS	By matching	NaN	NaN	NaN	0	0	Median	NaN	NaN	NaN	NaN	NaN	NaN	0	0	0	0	Median	Median
P35237	P35237	1	1	1	Serpin B6	SERPINB6	sp|P35237|SPB6_HUMAN Serpin B6 OS=Homo sapiens OX=9606 GN=SERPINB6 PE=1 SV=3	1	1	1	1	1	1	1	1	1	1	4.5	4.5	4.5	42.621	376	376	2		3		0	6.7934	By MS/MS	By MS/MS	1.5427	1.8386	4.2809	2	1	Median	NaN	NaN	NaN	NaN	NaN	NaN	1	1	0	1	Median	Median
P35251-2;P35251	P35251-2;P35251	8;8	8;8	8;8	Replication factor C subunit 1	RFC1	sp|P35251-2|RFC1_HUMAN Isoform 2 of Replication factor C subunit 1 OS=Homo sapiens OX=9606 GN=RFC1;sp|P35251|RFC1_HUMAN Replication factor C subunit 1 OS=Homo sapiens OX=9606 GN=RFC1 PE=1 SV=4	2	8	8	8	7	8	7	8	7	8	10.5	10.5	10.5	128.18	1147	1147;1148	2.37	4	4	11	0	67.732	By MS/MS	By MS/MS	1.1798	1.3698	15.204	10	5	Leave out requantified	0.908	1.3827	1.2164	1.4037	9.292	19.676	4	6	2	3	Median	Leave out requantified
P35268	P35268	5	5	5	60S ribosomal protein L22	RPL22	sp|P35268|RL22_HUMAN 60S ribosomal protein L22 OS=Homo sapiens OX=9606 GN=RPL22 PE=1 SV=2	1	5	5	5	5	5	5	5	5	5	51.6	51.6	51.6	14.787	128	128	2.02	27	9	28	0	67.978	By MS/MS	By MS/MS	0.76917	0.92111	3.3032	40	4	Leave out requantified	0.69139	0.82117	0.94549	0.87572	4.061	3.7086	22	18	3	1	Leave out requantified	Leave out requantified
P35269	P35269	11	11	11	General transcription factor IIF subunit 1	GTF2F1	sp|P35269|T2FA_HUMAN General transcription factor IIF subunit 1 OS=Homo sapiens OX=9606 GN=GTF2F1 PE=1 SV=2	1	11	11	11	10	9	10	9	10	9	24.8	24.8	24.8	58.24	517	517	1.84	12	12	7	0	89.051	By MS/MS	By MS/MS	0.82237	0.99752	7.3862	23	5	Leave out requantified	0.72281	0.9281	0.95949	1.0008	11.928	5.5794	12	11	3	2	Leave out requantified	Leave out requantified
P35527;CON__P35527	P35527;CON__P35527	49;47	49;47	48;46	Keratin, type I cytoskeletal 9	KRT9	sp|P35527|K1C9_HUMAN Keratin, type I cytoskeletal 9 OS=Homo sapiens OX=9606 GN=KRT9 PE=1 SV=3;	2	49	49	48	44	45	44	45	43	44	75.4	75.4	75.4	62.064	623	623;623	1.6	170	75	52	0	323.31	By MS/MS	By MS/MS	0.04802	0.054279	152.65	149	148	Median	0.051293	0.04696	0.068817	0.048995	153.6	151.16	71	78	71	77	Median	Median
P35573-2;P35573-3;P35573	P35573-2;P35573-3;P35573	3;3;3	3;3;3	3;3;3	Glycogen debranching enzyme;4-alpha-glucanotransferase;Amylo-alpha-1,6-glucosidase	AGL	sp|P35573-2|GDE_HUMAN Isoform 5 of Glycogen debranching enzyme OS=Homo sapiens OX=9606 GN=AGL;sp|P35573-3|GDE_HUMAN Isoform 6 of Glycogen debranching enzyme OS=Homo sapiens OX=9606 GN=AGL;sp|P35573|GDE_HUMAN Glycogen debranching enzyme OS=Homo sapiens OX=9	3	3	3	3	0	3	0	3	0	3	3.6	3.6	3.6	172.62	1515	1515;1516;1532	2		3		0.00057737	4.1392		By MS/MS	NaN	NaN	NaN	0	0	Median	NaN	NaN	NaN	NaN	NaN	NaN	0	0	0	0	Median	Median
P35579;P35579-2;Q7Z406;Q7Z406-6;Q7Z406-2;Q7Z406-5;Q7Z406-4	P35579;P35579-2	24;12;3;3;3;2;2	24;12;3;3;3;2;2	19;8;0;0;0;0;0	Myosin-9	MYH9	sp|P35579|MYH9_HUMAN Myosin-9 OS=Homo sapiens OX=9606 GN=MYH9 PE=1 SV=4;sp|P35579-2|MYH9_HUMAN Isoform 2 of Myosin-9 OS=Homo sapiens OX=9606 GN=MYH9	7	24	24	19	22	21	22	21	17	17	17.4	17.4	14.3	226.53	1960	1960;1382;1995;2003;2036;1478;1779	2.02	23	15	24	0	139.76	By MS/MS	By MS/MS	0.67327	0.83055	13.747	43	15	Leave out requantified	0.63501	0.76307	0.83201	0.81794	10.541	20.565	23	20	7	8	Leave out requantified	Leave out requantified
P35580;P35580-5;P35580-2;P35580-3;P35580-4	P35580;P35580-5;P35580-2;P35580-3;P35580-4	16;16;16;16;16	13;13;13;13;13	13;13;13;13;13	Myosin-10	MYH10	sp|P35580|MYH10_HUMAN Myosin-10 OS=Homo sapiens OX=9606 GN=MYH10 PE=1 SV=3;sp|P35580-5|MYH10_HUMAN Isoform 5 of Myosin-10 OS=Homo sapiens OX=9606 GN=MYH10;sp|P35580-2|MYH10_HUMAN Isoform 2 of Myosin-10 OS=Homo sapiens OX=9606 GN=MYH10;sp|P35580-3|MYH10_HUM	5	16	13	13	14	11	11	9	11	9	11.9	10.2	10.2	229	1976	1976;1985;1992;1997;2007	2.05	9	3	10	0	39.549	By MS/MS	By MS/MS	0.87341	1.041	10.597	14	6	Leave out requantified	0.73475	1.0457	0.98701	1.1054	6.0692	15.302	7	7	3	3	Leave out requantified	Leave out requantified
P35606-2;P35606	P35606-2;P35606	2;2	2;2	2;2	Coatomer subunit beta	COPB2	sp|P35606-2|COPB2_HUMAN Isoform 2 of Coatomer subunit beta OS=Homo sapiens OX=9606 GN=COPB2;sp|P35606|COPB2_HUMAN Coatomer subunit beta OS=Homo sapiens OX=9606 GN=COPB2 PE=1 SV=2	2	2	2	2	1	2	1	2	1	2	3.3	3.3	3.3	99.045	877	877;906	1.67	2		1	0	20.69	By MS/MS	By MS/MS	0.99647	1.2087	10.172	3	0	Plateau	NaN	1.0964	NaN	1.1104	NaN	13.317	1	2	0	0	Median	Median
P35612-2;P35612-8;P35612-9;P35612-4;P35612-3;P35612;P35612-5;P35612-6	P35612-2;P35612-8;P35612-9;P35612-4;P35612-3;P35612	4;4;4;4;4;4;1;1	4;4;4;4;4;4;1;1	4;4;4;4;4;4;1;1	Beta-adducin	ADD2	sp|P35612-2|ADDB_HUMAN Isoform 2 of Beta-adducin OS=Homo sapiens OX=9606 GN=ADD2;sp|P35612-8|ADDB_HUMAN Isoform 8 of Beta-adducin OS=Homo sapiens OX=9606 GN=ADD2;sp|P35612-9|ADDB_HUMAN Isoform 9 of Beta-adducin OS=Homo sapiens OX=9606 GN=ADD2;sp|P35612-4|A	8	4	4	4	3	3	3	3	3	3	14.3	14.3	14.3	62.466	559	559;574;575;587;643;726;280;281	1.29	5	2		0.00064809	6.4735	By MS/MS	By MS/MS	0.49956	0.63977	14.579	6	5	Median	0.44187	0.64367	0.57581	0.66546	15.304	6.5575	4	2	4	1	Median	Median
P35626;P25098	P35626;P25098	3;2	3;2	3;2	Beta-adrenergic receptor kinase 2;Beta-adrenergic receptor kinase 1	ADRBK2;ADRBK1	sp|P35626|ARBK2_HUMAN Beta-adrenergic receptor kinase 2 OS=Homo sapiens OX=9606 GN=GRK3 PE=1 SV=2;sp|P25098|ARBK1_HUMAN Beta-adrenergic receptor kinase 1 OS=Homo sapiens OX=9606 GN=GRK2 PE=1 SV=2	2	3	3	3	2	1	2	1	2	1	5.7	5.7	5.7	79.709	688	688;689	2	1	1	1	0.00056721	3.8328	By MS/MS	By MS/MS	1.1061	1.4729	40.782	2	1	Median	1.1061	NaN	1.4729	NaN	40.782	NaN	2	0	1	0	Median	Median
P35637-2;P35637	P35637-2;P35637	24;24	24;24	21;21	RNA-binding protein FUS	FUS	sp|P35637-2|FUS_HUMAN Isoform Short of RNA-binding protein FUS OS=Homo sapiens OX=9606 GN=FUS;sp|P35637|FUS_HUMAN RNA-binding protein FUS OS=Homo sapiens OX=9606 GN=FUS PE=1 SV=1	2	24	24	21	24	23	24	23	21	20	38.1	38.1	37.9	53.354	525	525;526	1.6	82	41	23	0	212.54	By MS/MS	By MS/MS	0.79011	0.966	9.9301	124	24	Leave out requantified	0.69707	0.86454	0.97247	0.92813	14.514	11.102	65	59	19	5	Leave out requantified	Leave out requantified
P35658-2;P35658-4;P35658;P35658-3;P35658-5	P35658-2;P35658-4;P35658;P35658-3;P35658-5	19;19;19;19;18	19;19;19;19;18	19;19;19;19;18	Nuclear pore complex protein Nup214	NUP214	sp|P35658-2|NU214_HUMAN Isoform 2 of Nuclear pore complex protein Nup214 OS=Homo sapiens OX=9606 GN=NUP214;sp|P35658-4|NU214_HUMAN Isoform 4 of Nuclear pore complex protein Nup214 OS=Homo sapiens OX=9606 GN=NUP214;sp|P35658|NU214_HUMAN Nuclear pore complex	5	19	19	19	16	14	16	14	16	14	16.4	16.4	16.4	212.57	2079	2079;2080;2090;2091;2093	1.89	15	12	11	0	112.67	By MS/MS	By MS/MS	0.73751	0.88728	9.9773	31	11	Leave out requantified	0.67965	0.83399	0.91133	0.87502	15.023	7.3384	16	15	7	4	Leave out requantified	Leave out requantified
P35659;P35659-2	P35659;P35659-2	10;9	10;9	10;9	Protein DEK	DEK	sp|P35659|DEK_HUMAN Protein DEK OS=Homo sapiens OX=9606 GN=DEK PE=1 SV=1;sp|P35659-2|DEK_HUMAN Isoform 2 of Protein DEK OS=Homo sapiens OX=9606 GN=DEK	2	10	10	10	8	7	8	7	8	7	26.7	26.7	26.7	42.674	375	375;341	1.83	8	5	5	0	49.001	By MS/MS	By MS/MS	0.8844	0.98106	20.78	16	2	Leave out requantified	0.74988	0.94481	1.0308	0.96703	26.88	15.893	9	7	1	1	Leave out requantified	Leave out requantified
P35908	P35908	50	46	1	Keratin, type II cytoskeletal 2 epidermal	KRT2	sp|P35908|K22E_HUMAN Keratin, type II cytoskeletal 2 epidermal OS=Homo sapiens OX=9606 GN=KRT2 PE=1 SV=2	1	50	46	1	40	48	36	44	1	1	85.4	81.2	4.7	65.432	639	639	1.82	70	61	40	0	323.31	By MS/MS	By MS/MS	0.062562	0.077605	117.46	71	70	Median	0.061689	0.06442	0.082558	0.066247	121.75	115.93	28	43	28	42	Median	Median
P35998	P35998	1	1	1	26S protease regulatory subunit 7	PSMC2	sp|P35998|PRS7_HUMAN 26S proteasome regulatory subunit 7 OS=Homo sapiens OX=9606 GN=PSMC2 PE=1 SV=3	1	1	1	1	1	0	1	0	1	0	4.4	4.4	4.4	48.633	433	433	1	1			0.0049677	2.4053	By MS/MS		NaN	NaN	NaN	0	0	Median	NaN	NaN	NaN	NaN	NaN	NaN	0	0	0	0	Median	Median
P36542-2;P36542	P36542-2;P36542	2;2	2;2	2;2	ATP synthase subunit gamma, mitochondrial	ATP5C1	sp|P36542-2|ATPG_HUMAN Isoform Heart of ATP synthase subunit gamma, mitochondrial OS=Homo sapiens OX=9606 GN=ATP5F1C;sp|P36542|ATPG_HUMAN ATP synthase subunit gamma, mitochondrial OS=Homo sapiens OX=9606 GN=ATP5F1C PE=1 SV=1	2	2	2	2	0	2	0	2	0	2	10.4	10.4	10.4	32.881	297	297;298	2		2		0.0045113	2.4973		By MS/MS	0.97144	1.0289	29.294	2	1	Median	NaN	0.97144	NaN	1.0289	NaN	29.294	0	2	0	1	Median	Median
P36578	P36578	40	40	40	60S ribosomal protein L4	RPL4	sp|P36578|RL4_HUMAN 60S ribosomal protein L4 OS=Homo sapiens OX=9606 GN=RPL4 PE=1 SV=5	1	40	40	40	40	40	40	40	40	40	66	66	66	47.697	427	427	1.81	116	131	59	0	206.49	By MS/MS	By MS/MS	0.78202	0.94781	7.1735	273	36	Leave out requantified	0.69936	0.86898	0.95071	0.94436	8.1442	7.4309	136	137	20	16	Leave out requantified	Leave out requantified
P36776-2;P36776;P36776-3	P36776-2;P36776;P36776-3	6;6;5	6;6;5	6;6;5	Lon protease homolog, mitochondrial	LONP1	sp|P36776-2|LONM_HUMAN Isoform 2 of Lon protease homolog, mitochondrial OS=Homo sapiens OX=9606 GN=LONP1;sp|P36776|LONM_HUMAN Lon protease homolog, mitochondrial OS=Homo sapiens OX=9606 GN=LONP1 PE=1 SV=2;sp|P36776-3|LONM_HUMAN Isoform 3 of Lon protease ho	3	6	6	6	4	5	4	5	4	5	10.7	10.7	10.7	100.4	895	895;959;763	2.1	3	3	4	0	21.734	By MS/MS	By MS/MS	0.64113	0.79368	16.168	7	1	Leave out requantified	0.64158	0.61119	0.87574	0.67304	24.907	13.027	3	4	0	1	Leave out requantified	Leave out requantified
P36873;P36873-2	P36873;P36873-2	5;5	1;1	1;1	Serine/threonine-protein phosphatase PP1-gamma catalytic subunit	PPP1CC	sp|P36873|PP1G_HUMAN Serine/threonine-protein phosphatase PP1-gamma catalytic subunit OS=Homo sapiens OX=9606 GN=PPP1CC PE=1 SV=1;sp|P36873-2|PP1G_HUMAN Isoform 2 of Serine/threonine-protein phosphatase PP1-gamma catalytic subunit OS=Homo sapiens OX=9606 G	2	5	1	1	4	4	1	1	1	1	19.2	4.3	4.3	36.983	323	323;337	1	2			0.00058617	4.3649	By MS/MS	By MS/MS	0.85877	1.031	10.468	2	0	Median	NaN	NaN	NaN	NaN	NaN	NaN	1	1	0	0	Median	Median
P36915;P36915-2	P36915;P36915-2	12;8	12;8	12;8	Guanine nucleotide-binding protein-like 1	GNL1	sp|P36915|GNL1_HUMAN Guanine nucleotide-binding protein-like 1 OS=Homo sapiens OX=9606 GN=GNL1 PE=1 SV=2;sp|P36915-2|GNL1_HUMAN Isoform 2 of Guanine nucleotide-binding protein-like 1 OS=Homo sapiens OX=9606 GN=GNL1	2	12	12	12	10	11	10	11	10	11	31.8	31.8	31.8	68.66	607	607;430	1.92	8	10	6	0	122.27	By MS/MS	By MS/MS	0.96438	1.1154	14.613	19	0	Leave out requantified	0.80188	1.0522	1.0468	1.084	17.892	14.707	8	11	0	0	Leave out requantified	Leave out requantified
P37108	P37108	4	4	4	Signal recognition particle 14 kDa protein	SRP14	sp|P37108|SRP14_HUMAN Signal recognition particle 14 kDa protein OS=Homo sapiens OX=9606 GN=SRP14 PE=1 SV=2	1	4	4	4	3	4	3	4	3	4	32.4	32.4	32.4	14.57	136	136	1.86	3	2	2	0	9.1174	By MS/MS	By MS/MS	1.0967	1.1253	6.0817	7	3	Leave out requantified	0.8299	1.0967	1.1094	1.1178	22.473	6.2554	3	4	2	1	Median	Leave out requantified
P37198	P37198	2	2	2	Nuclear pore glycoprotein p62	NUP62	sp|P37198|NUP62_HUMAN Nuclear pore glycoprotein p62 OS=Homo sapiens OX=9606 GN=NUP62 PE=1 SV=3	1	2	2	2	2	2	2	2	2	2	6.7	6.7	6.7	53.254	522	522	1.5	2	2		0	8.5065	By MS/MS	By MS/MS	0.81925	0.96236	5.5505	4	0	Leave out requantified	0.68967	0.97318	0.90535	1.023	0.74457	10.356	2	2	0	0	Median	Median
P37802;P37802-2	P37802;P37802-2	11;10	11;10	11;10	Transgelin-2	TAGLN2	sp|P37802|TAGL2_HUMAN Transgelin-2 OS=Homo sapiens OX=9606 GN=TAGLN2 PE=1 SV=3;sp|P37802-2|TAGL2_HUMAN Isoform 2 of Transgelin-2 OS=Homo sapiens OX=9606 GN=TAGLN2	2	11	11	11	8	11	8	11	8	11	67.8	67.8	67.8	22.391	199	199;220	1.35	20	11		0	103.92	By MS/MS	By MS/MS	0.70446	0.83445	9.4739	25	5	Leave out requantified	0.63611	0.80307	0.83292	0.83683	12.094	9.3342	12	13	2	3	Leave out requantified	Leave out requantified
P38159;P38159-2;P38159-3;O75526;Q8N7X1;Q8IZ40	P38159;P38159-2	39;35;12;7;2;1	39;35;12;7;2;1	12;11;5;3;0;0	RNA-binding motif protein, X chromosome;RNA-binding motif protein, X chromosome, N-terminally processed	RBMX	sp|P38159|RBMX_HUMAN RNA-binding motif protein, X chromosome OS=Homo sapiens OX=9606 GN=RBMX PE=1 SV=3;sp|P38159-2|RBMX_HUMAN Isoform 2 of RNA-binding motif protein, X chromosome OS=Homo sapiens OX=9606 GN=RBMX	6	39	39	12	35	34	35	34	12	12	61.9	61.9	21.2	42.331	391	391;378;196;392;1067;523	1.76	101	35	55	0	189.64	By MS/MS	By MS/MS	0.92245	1.1236	12.303	168	16	Leave out requantified	0.81161	1.0383	1.1181	1.1173	15.579	11.389	77	91	7	9	Leave out requantified	Leave out requantified
P38398-8;P38398-4;P38398;P38398-7	P38398-8;P38398-4;P38398;P38398-7	2;2;2;2	2;2;2;2	2;2;2;2	Breast cancer type 1 susceptibility protein	BRCA1	sp|P38398-8|BRCA1_HUMAN Isoform 8 of Breast cancer type 1 susceptibility protein OS=Homo sapiens OX=9606 GN=BRCA1;sp|P38398-4|BRCA1_HUMAN Isoform 4 of Breast cancer type 1 susceptibility protein OS=Homo sapiens OX=9606 GN=BRCA1;sp|P38398|BRCA1_HUMAN Breast	4	2	2	2	2	1	2	1	2	1	1.8	1.8	1.8	202.34	1816	1816;1846;1863;1884	2.2	2		3	0.00062696	5.7147	By MS/MS	By MS/MS	0.77716	1.0075	12.562	5	2	Median	0.71539	1.0419	0.9612	1.1079	10.973	0	3	2	2	0	Median	Median
P38432	P38432	22	22	22	Coilin	COIL	sp|P38432|COIL_HUMAN Coilin OS=Homo sapiens OX=9606 GN=COIL PE=1 SV=1	1	22	22	22	21	21	21	21	21	21	42.4	42.4	42.4	62.608	576	576	1.67	32	25	10	0	160.88	By MS/MS	By MS/MS	0.79059	0.9424	15.203	54	13	Leave out requantified	0.65307	0.92756	0.8614	0.97948	14.677	13.979	24	30	6	7	Leave out requantified	Leave out requantified
P38646	P38646	18	18	18	Stress-70 protein, mitochondrial	HSPA9	sp|P38646|GRP75_HUMAN Stress-70 protein, mitochondrial OS=Homo sapiens OX=9606 GN=HSPA9 PE=1 SV=2	1	18	18	18	14	17	14	17	14	17	30.6	30.6	30.6	73.68	679	679	1.66	18	7	7	0	53.873	By MS/MS	By MS/MS	0.75923	0.88959	23.145	29	3	Leave out requantified	0.69247	0.87442	0.92278	0.93211	10.697	24.192	13	16	2	1	Leave out requantified	Leave out requantified
P38919	P38919	16	14	14	Eukaryotic initiation factor 4A-III;Eukaryotic initiation factor 4A-III, N-terminally processed	EIF4A3	sp|P38919|IF4A3_HUMAN Eukaryotic initiation factor 4A-III OS=Homo sapiens OX=9606 GN=EIF4A3 PE=1 SV=4	1	16	14	14	15	15	13	14	13	14	50.6	45	45	46.871	411	411	1.43	28	10	4	0	63.679	By MS/MS	By MS/MS	0.82595	0.94927	8.8594	32	3	Leave out requantified	0.71474	0.88018	0.95238	0.91339	19.703	11.929	15	17	2	1	Leave out requantified	Leave out requantified
P38935	P38935	4	4	4	DNA-binding protein SMUBP-2	IGHMBP2	sp|P38935|SMBP2_HUMAN DNA-binding protein SMUBP-2 OS=Homo sapiens OX=9606 GN=IGHMBP2 PE=1 SV=3	1	4	4	4	3	4	3	4	3	4	7.7	7.7	7.7	109.15	993	993	1.44	6	2	1	0	14.584	By MS/MS	By MS/MS	0.90787	0.92152	11.048	8	3	Leave out requantified	0.71575	0.90787	0.9594	0.92152	5.5184	17.176	3	5	1	2	Median	Leave out requantified
P39019	P39019	13	13	13	40S ribosomal protein S19	RPS19	sp|P39019|RS19_HUMAN 40S ribosomal protein S19 OS=Homo sapiens OX=9606 GN=RPS19 PE=1 SV=2	1	13	13	13	13	11	13	11	13	11	62.8	62.8	62.8	16.06	145	145	1.39	24	10	2	0	52.357	By MS/MS	By MS/MS	0.6674	0.81511	13.412	34	5	Leave out requantified	0.56779	0.78765	0.77972	0.84524	19.332	12.15	18	16	4	1	Leave out requantified	Leave out requantified
P39023;Q92901	P39023	26;2	26;2	26;2	60S ribosomal protein L3	RPL3	sp|P39023|RL3_HUMAN 60S ribosomal protein L3 OS=Homo sapiens OX=9606 GN=RPL3 PE=1 SV=2	2	26	26	26	25	25	25	25	25	25	52.4	52.4	52.4	46.108	403	403;407	1.81	52	46	28	0	221.35	By MS/MS	By MS/MS	0.83409	0.98141	8.2442	112	12	Leave out requantified	0.72571	0.96687	0.97205	1.0116	10.792	6.7926	54	58	6	6	Leave out requantified	Leave out requantified
P39059	P39059	4	4	4	Collagen alpha-1(XV) chain;Restin;Restin-2;Restin-3;Restin-4	COL15A1	sp|P39059|COFA1_HUMAN Collagen alpha-1(XV) chain OS=Homo sapiens OX=9606 GN=COL15A1 PE=1 SV=2	1	4	4	4	2	4	2	4	2	4	4.2	4.2	4.2	141.72	1388	1388	1.75	2	6		0	28.766	By MS/MS	By MS/MS	5.453	5.7445	12.859	4	4	Median	NaN	5.453	NaN	5.7445	NaN	12.859	0	4	0	4	Median	Median
P39060-2;P39060-1;P39060	P39060-2;P39060-1;P39060	2;2;2	2;2;2	2;2;2	Collagen alpha-1(XVIII) chain;Endostatin	COL18A1	sp|P39060-2|COIA1_HUMAN Isoform 3 of Collagen alpha-1(XVIII) chain OS=Homo sapiens OX=9606 GN=COL18A1;sp|P39060-1|COIA1_HUMAN Isoform 2 of Collagen alpha-1(XVIII) chain OS=Homo sapiens OX=9606 GN=COL18A1;sp|P39060|COIA1_HUMAN Collagen alpha-1(XVIII) chain	3	2	2	2	2	2	2	2	2	2	3.3	3.3	3.3	135.76	1339	1339;1519;1754	2		4		0	8.1343	By MS/MS	By MS/MS	0.64003	0.78096	11.289	4	1	Median	0.5992	0.69571	0.7966	0.74117	10.348	14.94	2	2	1	0	Median	Median
P39687	P39687	4	2	2	Acidic leucine-rich nuclear phosphoprotein 32 family member A	ANP32A	sp|P39687|AN32A_HUMAN Acidic leucine-rich nuclear phosphoprotein 32 family member A OS=Homo sapiens OX=9606 GN=ANP32A PE=1 SV=1	1	4	2	2	4	3	2	1	2	1	26.5	14.9	14.9	28.585	249	249	2.67		1	2	0	25.865	By MS/MS	By MS/MS	0.89067	1.023	8.7332	3	0	Median	0.8322	NaN	1.1011	NaN	10.411	NaN	2	1	0	0	Median	Median
P39748;P39748-2	P39748;P39748-2	11;9	11;9	11;9	Flap endonuclease 1	FEN1	sp|P39748|FEN1_HUMAN Flap endonuclease 1 OS=Homo sapiens OX=9606 GN=FEN1 PE=1 SV=1;sp|P39748-2|FEN1_HUMAN Isoform FENMIT of Flap endonuclease 1 OS=Homo sapiens OX=9606 GN=FEN1	2	11	11	11	7	10	7	10	7	10	38.4	38.4	38.4	42.592	380	380;316	2	9	3	9	0	103.42	By MS/MS	By MS/MS	0.96729	1.0872	12.875	15	5	Leave out requantified	0.80284	1.0736	1.0515	1.1276	17.387	12.553	5	10	1	4	Leave out requantified	Leave out requantified
P40222	P40222	7	7	7	Alpha-taxilin	TXLNA	sp|P40222|TXLNA_HUMAN Alpha-taxilin OS=Homo sapiens OX=9606 GN=TXLNA PE=1 SV=3	1	7	7	7	7	6	7	6	7	6	22.5	22.5	22.5	61.89	546	546	2.12	7		9	0	30.475	By MS/MS	By MS/MS	0.74193	0.87943	27.635	13	4	Leave out requantified	0.55484	0.8661	0.73943	0.87943	32.189	26.242	7	6	3	1	Leave out requantified	Leave out requantified
P40227;P40227-2	P40227;P40227-2	3;2	3;2	3;2	T-complex protein 1 subunit zeta	CCT6A	sp|P40227|TCPZ_HUMAN T-complex protein 1 subunit zeta OS=Homo sapiens OX=9606 GN=CCT6A PE=1 SV=3;sp|P40227-2|TCPZ_HUMAN Isoform 2 of T-complex protein 1 subunit zeta OS=Homo sapiens OX=9606 GN=CCT6A	2	3	3	3	3	2	3	2	3	2	13.4	13.4	13.4	58.024	531	531;486	1.12	7	1		0	23.679	By MS/MS	By MS/MS	0.72451	0.95457	18.248	7	4	Median	0.79592	1.0219	1.0882	1.0586	17.08	23.599	4	3	3	1	Linear	Median
P40429;Q6NVV1	P40429	16;5	16;5	16;5	60S ribosomal protein L13a	RPL13A	sp|P40429|RL13A_HUMAN 60S ribosomal protein L13a OS=Homo sapiens OX=9606 GN=RPL13A PE=1 SV=2	2	16	16	16	15	16	15	16	15	16	57.6	57.6	57.6	23.577	203	203;102	1.58	36	23	8	0	31.527	By MS/MS	By MS/MS	0.80272	0.97467	17.346	61	3	Leave out requantified	0.7268	0.88969	1.0055	0.947	13.783	16.584	30	31	2	1	Leave out requantified	Leave out requantified
P40763-3;P40763-2;P40763	P40763-3;P40763-2;P40763	4;4;4	4;4;4	4;4;4	Signal transducer and activator of transcription 3	STAT3	sp|P40763-3|STAT3_HUMAN Isoform 3 of Signal transducer and activator of transcription 3 OS=Homo sapiens OX=9606 GN=STAT3;sp|P40763-2|STAT3_HUMAN Isoform Del-701 of Signal transducer and activator of transcription 3 OS=Homo sapiens OX=9606 GN=STAT3;sp|P4076	3	4	4	4	3	2	3	2	3	2	9.3	9.3	9.3	83.125	722	722;769;770	1.57	4	2	1	0	15.542	By MS/MS	By MS/MS	1.1291	1.3541	26.837	2	0	Median	NaN	NaN	NaN	NaN	NaN	NaN	1	1	0	0	Median	Median
P40818-2;P40818	P40818-2;P40818	2;2	2;2	2;2	Ubiquitin carboxyl-terminal hydrolase 8	USP8	sp|P40818-2|UBP8_HUMAN Isoform 2 of Ubiquitin carboxyl-terminal hydrolase 8 OS=Homo sapiens OX=9606 GN=USP8;sp|P40818|UBP8_HUMAN Ubiquitin carboxyl-terminal hydrolase 8 OS=Homo sapiens OX=9606 GN=USP8 PE=1 SV=1	2	2	2	2	2	1	2	1	2	1	2.7	2.7	2.7	115.08	1012	1012;1118	1.33	2	1		0.00056786	3.8804	By MS/MS	By MS/MS	0.71547	0.85759	75.24	2	2	Median	NaN	NaN	NaN	NaN	NaN	NaN	1	1	1	1	Median	Median
P40925-2;P40925;P40925-3	P40925-2;P40925;P40925-3	1;1;1	1;1;1	1;1;1	Malate dehydrogenase, cytoplasmic	MDH1	sp|P40925-2|MDHC_HUMAN Isoform 2 of Malate dehydrogenase, cytoplasmic OS=Homo sapiens OX=9606 GN=MDH1;sp|P40925|MDHC_HUMAN Malate dehydrogenase, cytoplasmic OS=Homo sapiens OX=9606 GN=MDH1 PE=1 SV=4;sp|P40925-3|MDHC_HUMAN Isoform 3 of Malate dehydrogenase,	3	1	1	1	1	1	1	1	1	1	6.9	6.9	6.9	27.025	245	245;334;352	2		2		0	10.098	By MS/MS	By MS/MS	0.74642	0.89617	16.376	2	1	Median	NaN	NaN	NaN	NaN	NaN	NaN	1	1	0	1	Median	Median
P40926;P40926-2	P40926;P40926-2	14;12	14;12	14;12	Malate dehydrogenase, mitochondrial	MDH2	sp|P40926|MDHM_HUMAN Malate dehydrogenase, mitochondrial OS=Homo sapiens OX=9606 GN=MDH2 PE=1 SV=3;sp|P40926-2|MDHM_HUMAN Isoform 2 of Malate dehydrogenase, mitochondrial OS=Homo sapiens OX=9606 GN=MDH2	2	14	14	14	13	12	13	12	13	12	58.6	58.6	58.6	35.503	338	338;296	1.63	17	14	4	0	68.023	By MS/MS	By MS/MS	1.1813	1.406	13.64	31	2	Leave out requantified	1.0074	1.4089	1.3594	1.4303	17.124	13.517	15	16	1	1	Leave out requantified	Leave out requantified
P40939	P40939	7	7	7	Trifunctional enzyme subunit alpha, mitochondrial;Long-chain enoyl-CoA hydratase;Long chain 3-hydroxyacyl-CoA dehydrogenase	HADHA	sp|P40939|ECHA_HUMAN Trifunctional enzyme subunit alpha, mitochondrial OS=Homo sapiens OX=9606 GN=HADHA PE=1 SV=2	1	7	7	7	4	7	4	7	4	7	15.5	15.5	15.5	82.999	763	763	1.88	4	10	2	0	22.686	By MS/MS	By MS/MS	0.83353	0.87916	27.001	9	5	Leave out requantified	0.50519	0.83353	0.68872	0.87916	25.105	27.001	3	6	3	2	Median	Leave out requantified
P41091;Q2VIR3;Q2VIR3-2	P41091;Q2VIR3;Q2VIR3-2	5;4;3	5;4;3	5;4;3	Eukaryotic translation initiation factor 2 subunit 3;Putative eukaryotic translation initiation factor 2 subunit 3-like protein	EIF2S3;EIF2S3L	sp|P41091|IF2G_HUMAN Eukaryotic translation initiation factor 2 subunit 3 OS=Homo sapiens OX=9606 GN=EIF2S3 PE=1 SV=3;sp|Q2VIR3|IF2GL_HUMAN Eukaryotic translation initiation factor 2 subunit 3B OS=Homo sapiens OX=9606 GN=EIF2S3B PE=2 SV=2;sp|Q2VIR3-2|IF2GL	3	5	5	5	5	5	5	5	5	5	16.1	16.1	16.1	51.109	472	472;472;466	1.6	6	2	2	0	32.547	By MS/MS	By MS/MS	0.73742	0.8114	12.188	9	2	Leave out requantified	0.6711	0.7723	0.89784	0.78823	5.7187	19.845	4	5	1	1	Leave out requantified	Leave out requantified
P41214;P41214-2	P41214;P41214-2	20;15	20;15	20;15	Eukaryotic translation initiation factor 2D	EIF2D	sp|P41214|EIF2D_HUMAN Eukaryotic translation initiation factor 2D OS=Homo sapiens OX=9606 GN=EIF2D PE=1 SV=3;sp|P41214-2|EIF2D_HUMAN Isoform 2 of Eukaryotic translation initiation factor 2D OS=Homo sapiens OX=9606 GN=EIF2D	2	20	20	20	20	19	20	19	20	19	50.3	50.3	50.3	64.706	584	584;460	1.75	21	22	8	0	91.866	By MS/MS	By MS/MS	0.77905	0.94224	12.143	47	7	Leave out requantified	0.71844	0.82227	1.0058	0.86753	13.959	13.13	23	24	4	3	Leave out requantified	Leave out requantified
P41223;P41223-2	P41223;P41223-2	2;2	2;2	2;2	Protein BUD31 homolog	BUD31	sp|P41223|BUD31_HUMAN Protein BUD31 homolog OS=Homo sapiens OX=9606 GN=BUD31 PE=1 SV=2;sp|P41223-2|BUD31_HUMAN Isoform 2 of Protein BUD31 homolog OS=Homo sapiens OX=9606 GN=BUD31	2	2	2	2	2	1	2	1	2	1	13.2	13.2	13.2	17	144	144;145	2.5		2	2	0	7.4217	By MS/MS	By matching	0.71289	0.84355	8.6099	2	0	Median	NaN	NaN	NaN	NaN	NaN	NaN	1	1	0	0	Median	Median
P41227-2;P41227	P41227-2;P41227	2;2	2;2	2;2	N-alpha-acetyltransferase 10	NAA10	sp|P41227-2|NAA10_HUMAN Isoform 2 of N-alpha-acetyltransferase 10 OS=Homo sapiens OX=9606 GN=NAA10;sp|P41227|NAA10_HUMAN N-alpha-acetyltransferase 10 OS=Homo sapiens OX=9606 GN=NAA10 PE=1 SV=1	2	2	2	2	2	2	2	2	2	2	12.3	12.3	12.3	24.783	220	220;235	3			4	0	16.305	By MS/MS	By MS/MS	0.87669	1.0196	11.956	4	0	Leave out requantified	0.72632	1.0582	0.95903	1.084	11.01	12.901	2	2	0	0	Median	Median
P41250	P41250	8	8	8	Glycine--tRNA ligase	GARS	sp|P41250|GARS_HUMAN Glycine--tRNA ligase OS=Homo sapiens OX=9606 GN=GARS PE=1 SV=3	1	8	8	8	7	8	7	8	7	8	18.3	18.3	18.3	83.165	739	739	1.79	7	15	2	0	84.142	By MS/MS	By MS/MS	0.5999	0.68046	11.612	21	6	Leave out requantified	0.51736	0.69454	0.68095	0.71503	14.501	11.172	11	10	3	3	Leave out requantified	Leave out requantified
P41252	P41252	12	12	12	Isoleucine--tRNA ligase, cytoplasmic	IARS	sp|P41252|SYIC_HUMAN Isoleucine--tRNA ligase, cytoplasmic OS=Homo sapiens OX=9606 GN=IARS PE=1 SV=2	1	12	12	12	8	12	8	12	8	12	14.3	14.3	14.3	144.5	1262	1262	1.43	20	7	3	0	42.177	By MS/MS	By MS/MS	0.78743	0.87436	7.4461	15	5	Leave out requantified	0.55655	0.87538	0.73928	0.91999	7.0372	7.5756	5	10	2	3	Leave out requantified	Leave out requantified
P41567	P41567	4	4	2	Eukaryotic translation initiation factor 1	EIF1	sp|P41567|EIF1_HUMAN Eukaryotic translation initiation factor 1 OS=Homo sapiens OX=9606 GN=EIF1 PE=1 SV=1	1	4	4	2	4	4	4	4	2	2	53.1	53.1	26.5	12.732	113	113	1.73	6	2	3	0	20.218	By MS/MS	By MS/MS	0.82702	0.95618	4.1859	9	0	Leave out requantified	0.65058	0.97392	0.87121	1.0111	3.0478	3.1938	4	5	0	0	Leave out requantified	Leave out requantified
P42166;P42167-3;P42167-2	P42166;P42167-3;P42167-2	12;9;9	12;9;9	3;0;0	Lamina-associated polypeptide 2, isoform alpha;Thymopoietin;Thymopentin;Lamina-associated polypeptide 2, isoforms beta/gamma;Thymopoietin;Thymopentin	TMPO	sp|P42166|LAP2A_HUMAN Lamina-associated polypeptide 2, isoform alpha OS=Homo sapiens OX=9606 GN=TMPO PE=1 SV=2;sp|P42167-3|LAP2B_HUMAN Isoform Zeta of Lamina-associated polypeptide 2, isoforms beta/gamma OS=Homo sapiens OX=9606 GN=TMPO;sp|P42167-2|LAP2B_HU	3	12	12	3	9	11	9	11	2	3	22.6	22.6	7.5	75.491	694	694;248;345	1.31	19	6	1	0	51.377	By MS/MS	By MS/MS	0.86425	0.99333	14.73	19	3	Leave out requantified	0.70035	0.94337	0.95776	0.99333	10.3	13.244	9	10	2	1	Leave out requantified	Leave out requantified
P42167	P42167	10	1	1	Lamina-associated polypeptide 2, isoforms beta/gamma;Thymopoietin;Thymopentin	TMPO	sp|P42167|LAP2B_HUMAN Lamina-associated polypeptide 2, isoforms beta/gamma OS=Homo sapiens OX=9606 GN=TMPO PE=1 SV=2	1	10	1	1	8	9	1	1	1	1	26.7	3.5	3.5	50.67	454	454	1	3			0.0087125	2.2033	By MS/MS	By MS/MS	0.96847	1.1472	14.44	2	0	Median	NaN	NaN	NaN	NaN	NaN	NaN	1	1	0	0	Median	Median
P42229-2;P42229;P51692	P42229-2;P42229	3;3;1	3;3;1	3;3;1	Signal transducer and activator of transcription 5A	STAT5A	sp|P42229-2|STA5A_HUMAN Isoform 2 of Signal transducer and activator of transcription 5A OS=Homo sapiens OX=9606 GN=STAT5A;sp|P42229|STA5A_HUMAN Signal transducer and activator of transcription 5A OS=Homo sapiens OX=9606 GN=STAT5A PE=1 SV=1	3	3	3	3	3	3	3	3	3	3	5.9	5.9	5.9	86.948	764	764;794;787	1	10			0	8.1167	By MS/MS	By MS/MS	0.75718	0.87969	14.166	5	0	Leave out requantified	0.73401	0.82686	0.97313	0.86517	19.209	13.313	2	3	0	0	Median	Median
P42285	P42285	18	18	18	Superkiller viralicidic activity 2-like 2	SKIV2L2	sp|P42285|MTREX_HUMAN Exosome RNA helicase MTR4 OS=Homo sapiens OX=9606 GN=MTREX PE=1 SV=3	1	18	18	18	16	16	16	16	16	16	24.2	24.2	24.2	117.8	1042	1042	1.6	31	4	12	0	130.35	By MS/MS	By MS/MS	0.77959	0.91651	10.335	40	12	Leave out requantified	0.66015	0.87405	0.88572	0.93632	15.514	11.177	21	19	8	4	Leave out requantified	Leave out requantified
P42356-2;P42356	P42356-2;P42356	2;2	2;2	2;2	Phosphatidylinositol 4-kinase alpha	PI4KA	sp|P42356-2|PI4KA_HUMAN Isoform 2 of Phosphatidylinositol 4-kinase alpha OS=Homo sapiens OX=9606 GN=PI4KA;sp|P42356|PI4KA_HUMAN Phosphatidylinositol 4-kinase alpha OS=Homo sapiens OX=9606 GN=PI4KA PE=1 SV=4	2	2	2	2	2	2	2	2	2	2	4.4	4.4	4.4	96.983	854	854;2102	2.6		2	3	0.00059737	4.7275	By MS/MS	By MS/MS	0.9272	1.1721	4.323	3	1	Median	0.89835	NaN	1.1894	NaN	2.0793	NaN	2	1	1	0	Median	Median
P42677	P42677	4	4	1	40S ribosomal protein S27	RPS27	sp|P42677|RS27_HUMAN 40S ribosomal protein S27 OS=Homo sapiens OX=9606 GN=RPS27 PE=1 SV=3	1	4	4	1	4	4	4	4	1	1	39.3	39.3	13.1	9.461	84	84	2	4	4	4	0	11.766	By MS/MS	By MS/MS	0.74663	0.85275	9.3034	12	1	Leave out requantified	0.61808	0.81239	0.84599	0.85569	12.832	6.2287	6	6	1	0	Leave out requantified	Leave out requantified
P42694;P42694-2	P42694	15;7	15;7	15;7	Probable helicase with zinc finger domain	HELZ	sp|P42694|HELZ_HUMAN Probable helicase with zinc finger domain OS=Homo sapiens OX=9606 GN=HELZ PE=1 SV=2	2	15	15	15	9	11	9	11	9	11	15.3	15.3	15.3	218.97	1942	1942;1163	1.96	4	17	3	0	37.169	By MS/MS	By MS/MS	0.80915	0.98811	47.529	18	6	Leave out requantified	0.69323	0.93386	0.899	0.99532	23.409	60.941	9	9	3	3	Leave out requantified	Leave out requantified
P42695	P42695	2	2	2	Condensin-2 complex subunit D3	NCAPD3	sp|P42695|CNDD3_HUMAN Condensin-2 complex subunit D3 OS=Homo sapiens OX=9606 GN=NCAPD3 PE=1 SV=2	1	2	2	2	1	2	1	2	1	2	1.9	1.9	1.9	168.89	1498	1498	2.33		2	1	0.00054735	3.3841	By MS/MS	By MS/MS	NaN	NaN	NaN	0	0	Median	NaN	NaN	NaN	NaN	NaN	NaN	0	0	0	0	Median	Median
P42696;P42696-2	P42696;P42696-2	19;12	19;12	19;12	RNA-binding protein 34	RBM34	sp|P42696|RBM34_HUMAN RNA-binding protein 34 OS=Homo sapiens OX=9606 GN=RBM34 PE=1 SV=2;sp|P42696-2|RBM34_HUMAN Isoform 2 of RNA-binding protein 34 OS=Homo sapiens OX=9606 GN=RBM34	2	19	19	19	16	16	16	16	16	16	42.8	42.8	42.8	48.564	430	430;225	2.37	11	9	29	0	70.275	By MS/MS	By MS/MS	1.0309	1.2091	17.12	40	9	Leave out requantified	0.84757	1.2439	1.1182	1.2983	22.162	8.0751	20	20	5	4	Leave out requantified	Leave out requantified
P42704;Q9NP80-3;Q9NP80-2;Q9NP80	P42704	129;1;1;1	129;1;1;1	129;1;1;1	Leucine-rich PPR motif-containing protein, mitochondrial	LRPPRC	sp|P42704|LPPRC_HUMAN Leucine-rich PPR motif-containing protein, mitochondrial OS=Homo sapiens OX=9606 GN=LRPPRC PE=1 SV=3	4	129	129	129	117	124	117	124	117	124	82.9	82.9	82.9	157.9	1394	1394;682;720;782	1.81	326	278	177	0	323.31	By MS/MS	By MS/MS	1.041	1.2619	9.4973	658	77	Leave out requantified	0.90049	1.2735	1.2099	1.3514	10.706	9.9682	319	339	34	43	Leave out requantified	Leave out requantified
P42766	P42766	4	4	4	60S ribosomal protein L35	RPL35	sp|P42766|RL35_HUMAN 60S ribosomal protein L35 OS=Homo sapiens OX=9606 GN=RPL35 PE=1 SV=2	1	4	4	4	4	4	4	4	4	4	22.8	22.8	22.8	14.551	123	123	1.67	8	8	2	0	7.5305	By MS/MS	By MS/MS	0.87263	1.0279	2.641	14	1	Leave out requantified	0.74086	0.93861	0.99932	1.0535	3.6797	4.0667	6	8	0	1	Leave out requantified	Leave out requantified
P43034;P43034-2	P43034	4;1	4;1	4;1	Platelet-activating factor acetylhydrolase IB subunit alpha	PAFAH1B1	sp|P43034|LIS1_HUMAN Platelet-activating factor acetylhydrolase IB subunit alpha OS=Homo sapiens OX=9606 GN=PAFAH1B1 PE=1 SV=2	2	4	4	4	2	4	2	4	2	4	10.7	10.7	10.7	46.637	410	410;147	2	3		3	0.00062189	5.555	By MS/MS	By MS/MS	1.2922	1.3128	24.055	5	1	Leave out requantified	0.86902	1.2922	1.1604	1.3128	9.5978	24.363	2	3	1	0	Median	Leave out requantified
P43243;P43243-2	P43243	48;20	48;20	48;20	Matrin-3	MATR3	sp|P43243|MATR3_HUMAN Matrin-3 OS=Homo sapiens OX=9606 GN=MATR3 PE=1 SV=2	2	48	48	48	43	46	43	46	43	46	60.1	60.1	60.1	94.622	847	847;559	2.05	70	86	83	0	323.31	By MS/MS	By MS/MS	0.88213	1.03	10.472	213	34	Leave out requantified	0.74928	1.0048	1.0089	1.0599	13.231	11.293	103	110	19	15	Leave out requantified	Leave out requantified
P43246-2;P43246	P43246-2;P43246	4;4	4;4	4;4	DNA mismatch repair protein Msh2	MSH2	sp|P43246-2|MSH2_HUMAN Isoform 2 of DNA mismatch repair protein Msh2 OS=Homo sapiens OX=9606 GN=MSH2;sp|P43246|MSH2_HUMAN DNA mismatch repair protein Msh2 OS=Homo sapiens OX=9606 GN=MSH2 PE=1 SV=1	2	4	4	4	4	2	4	2	4	2	7.7	7.7	7.7	97.321	868	868;934	2.17	1	3	2	0	8.9456	By MS/MS	By MS/MS	0.91103	1.2109	22.818	5	2	Median	0.87975	NaN	1.1566	NaN	23.941	NaN	4	1	2	0	Median	Median
P43307;P43307-2	P43307;P43307-2	3;2	3;2	3;2	Translocon-associated protein subunit alpha	SSR1	sp|P43307|SSRA_HUMAN Translocon-associated protein subunit alpha OS=Homo sapiens OX=9606 GN=SSR1 PE=1 SV=3;sp|P43307-2|SSRA_HUMAN Isoform 2 of Translocon-associated protein subunit alpha OS=Homo sapiens OX=9606 GN=SSR1	2	3	3	3	3	3	3	3	3	3	16.1	16.1	16.1	32.235	286	286;259	2	4	2	4	0	52.355	By MS/MS	By MS/MS	0.88685	0.97784	10.794	9	2	Leave out requantified	0.72027	0.91423	0.93399	0.95067	17.939	14.779	5	4	2	0	Median	Leave out requantified
P43366	P43366	6	5	5	Melanoma-associated antigen B1	MAGEB1	sp|P43366|MAGB1_HUMAN Melanoma-associated antigen B1 OS=Homo sapiens OX=9606 GN=MAGEB1 PE=1 SV=2	1	6	5	5	6	6	5	5	5	5	19.9	17.9	17.9	39.037	347	347	2.2	4		6	0	17.738	By MS/MS	By MS/MS	0.93544	1.0128	25.953	8	2	Leave out requantified	0.41068	1.2149	0.53353	1.2567	13.954	4.7391	4	4	2	0	Median	Leave out requantified
P43487-2;P43487	P43487-2;P43487	6;6	6;6	6;6	Ran-specific GTPase-activating protein	RANBP1	sp|P43487-2|RANG_HUMAN Isoform 2 of Ran-specific GTPase-activating protein OS=Homo sapiens OX=9606 GN=RANBP1;sp|P43487|RANG_HUMAN Ran-specific GTPase-activating protein OS=Homo sapiens OX=9606 GN=RANBP1 PE=1 SV=1	2	6	6	6	4	5	4	5	4	5	38.5	38.5	38.5	23.239	200	200;201	1.9	4	3	3	0	15.432	By MS/MS	By MS/MS	0.74425	0.85459	14.677	9	0	Leave out requantified	0.69096	0.73629	0.92632	0.79279	11.118	11.868	4	5	0	0	Leave out requantified	Leave out requantified
P43490	P43490	1	1	1	Nicotinamide phosphoribosyltransferase	NAMPT	sp|P43490|NAMPT_HUMAN Nicotinamide phosphoribosyltransferase OS=Homo sapiens OX=9606 GN=NAMPT PE=1 SV=1	1	1	1	1	0	1	0	1	0	1	3.9	3.9	3.9	55.52	491	491	1	1			0.00062735	5.735		By MS/MS	NaN	NaN	NaN	1	1	Median	NaN	NaN	NaN	NaN	NaN	NaN	0	1	0	1	Median	Median
P43686-2;P43686	P43686-2;P43686	2;2	2;2	2;2	26S protease regulatory subunit 6B	PSMC4	sp|P43686-2|PRS6B_HUMAN Isoform 2 of 26S proteasome regulatory subunit 6B OS=Homo sapiens OX=9606 GN=PSMC4;sp|P43686|PRS6B_HUMAN 26S proteasome regulatory subunit 6B OS=Homo sapiens OX=9606 GN=PSMC4 PE=1 SV=2	2	2	2	2	1	2	1	2	1	2	13.2	13.2	13.2	43.507	387	387;418	1	3			0	9.6147	By MS/MS	By MS/MS	0.52964	0.62587	3.4877	2	0	Median	NaN	NaN	NaN	NaN	NaN	NaN	1	1	0	0	Median	Median
P45880;P45880-2;P45880-1	P45880;P45880-2;P45880-1	5;4;4	5;4;4	5;4;4	Voltage-dependent anion-selective channel protein 2	VDAC2	sp|P45880|VDAC2_HUMAN Voltage-dependent anion-selective channel protein 2 OS=Homo sapiens OX=9606 GN=VDAC2 PE=1 SV=2;sp|P45880-2|VDAC2_HUMAN Isoform 2 of Voltage-dependent anion-selective channel protein 2 OS=Homo sapiens OX=9606 GN=VDAC2;sp|P45880-1|VDAC2	3	5	5	5	4	5	4	5	4	5	26.5	26.5	26.5	31.566	294	294;283;309	1.72	5	13		0	35.725	By MS/MS	By MS/MS	0.97017	1.15	10.377	13	4	Leave out requantified	0.79673	1.0993	1.0656	1.2029	6.168	12.776	5	8	2	2	Leave out requantified	Leave out requantified
P45973	P45973	3	3	3	Chromobox protein homolog 5	CBX5	sp|P45973|CBX5_HUMAN Chromobox protein homolog 5 OS=Homo sapiens OX=9606 GN=CBX5 PE=1 SV=1	1	3	3	3	3	3	3	3	3	3	20.9	20.9	20.9	22.225	191	191	2	2	2	2	0	11.105	By MS/MS	By MS/MS	1.4709	1.7737	18.62	6	3	Median	1.3686	1.7683	1.8457	1.89	23.566	16.653	3	3	2	1	Median	Plateau
P45974-2;P45974	P45974-2;P45974	1;1	1;1	1;1	Ubiquitin carboxyl-terminal hydrolase 5	USP5	sp|P45974-2|UBP5_HUMAN Isoform Short of Ubiquitin carboxyl-terminal hydrolase 5 OS=Homo sapiens OX=9606 GN=USP5;sp|P45974|UBP5_HUMAN Ubiquitin carboxyl-terminal hydrolase 5 OS=Homo sapiens OX=9606 GN=USP5 PE=1 SV=2	2	1	1	1	1	1	1	1	1	1	2.3	2.3	2.3	93.307	835	835;858	2		4		0.00060096	4.8687	By MS/MS	By MS/MS	0.89788	1.0912	9.6082	3	0	Median	0.85343	NaN	1.1485	NaN	7.2407	NaN	2	1	0	0	Median	Median
P46013;P46013-2	P46013;P46013-2	164;155	164;155	164;155	Antigen KI-67	MKI67	sp|P46013|KI67_HUMAN Proliferation marker protein Ki-67 OS=Homo sapiens OX=9606 GN=MKI67 PE=1 SV=2;sp|P46013-2|KI67_HUMAN Isoform Short of Proliferation marker protein Ki-67 OS=Homo sapiens OX=9606 GN=MKI67	2	164	164	164	151	160	151	160	151	160	57.3	57.3	57.3	358.69	3256	3256;2896	1.84	288	56	202	0	323.31	By MS/MS	By MS/MS	0.71158	0.83114	20.15	459	81	Leave out requantified	0.56399	0.85873	0.75623	0.89609	22.414	15.586	222	237	48	33	Leave out requantified	Leave out requantified
P46063	P46063	11	11	11	ATP-dependent DNA helicase Q1	RECQL	sp|P46063|RECQ1_HUMAN ATP-dependent DNA helicase Q1 OS=Homo sapiens OX=9606 GN=RECQL PE=1 SV=3	1	11	11	11	9	9	9	9	9	9	21.3	21.3	21.3	73.457	649	649	1.74	9	6	4	0	24.875	By MS/MS	By MS/MS	0.95492	1.1373	10.244	15	4	Leave out requantified	0.87831	1.068	1.1678	1.0973	9.7639	8.4416	8	7	2	2	Leave out requantified	Leave out requantified
P46087;P46087-4;P46087-2;P46087-3	P46087;P46087-4;P46087-2;P46087-3	29;29;28;21	29;29;28;21	29;29;28;21	Probable 28S rRNA (cytosine(4447)-C(5))-methyltransferase	NOP2	sp|P46087|NOP2_HUMAN Probable 28S rRNA (cytosine(4447)-C(5))-methyltransferase OS=Homo sapiens OX=9606 GN=NOP2 PE=1 SV=2;sp|P46087-4|NOP2_HUMAN Isoform 4 of Probable 28S rRNA (cytosine(4447)-C(5))-methyltransferase OS=Homo sapiens OX=9606 GN=NOP2;sp|P46087	4	29	29	29	27	26	27	26	27	26	40.4	40.4	40.4	89.301	812	812;845;808;628	1.51	51	17	12	0	171.48	By MS/MS	By MS/MS	0.92442	1.0735	13.234	69	11	Leave out requantified	0.74489	1.1341	0.99285	1.1796	15.723	10.477	33	36	5	6	Leave out requantified	Leave out requantified
P46100;P46100-3;P46100-4;P46100-2;P46100-5;P46100-6	P46100;P46100-3;P46100-4;P46100-2;P46100-5	22;21;21;20;20;8	22;21;21;20;20;8	22;21;21;20;20;8	Transcriptional regulator ATRX	ATRX	sp|P46100|ATRX_HUMAN Transcriptional regulator ATRX OS=Homo sapiens OX=9606 GN=ATRX PE=1 SV=5;sp|P46100-3|ATRX_HUMAN Isoform 2 of Transcriptional regulator ATRX OS=Homo sapiens OX=9606 GN=ATRX;sp|P46100-4|ATRX_HUMAN Isoform 3 of Transcriptional regulator A	6	22	22	22	18	20	18	20	18	20	11.9	11.9	11.9	282.58	2492	2492;2375;2454;2288;2337;1350	2.22	13	9	23	0	131.17	By MS/MS	By MS/MS	1.2056	1.4864	11.108	34	8	Leave out requantified	1.1328	1.3772	1.4982	1.4466	14.105	9.8355	14	20	0	8	Leave out requantified	Leave out requantified
P46109	P46109	7	7	7	Crk-like protein	CRKL	sp|P46109|CRKL_HUMAN Crk-like protein OS=Homo sapiens OX=9606 GN=CRKL PE=1 SV=1	1	7	7	7	6	7	6	7	6	7	36.6	36.6	36.6	33.777	303	303	1.42	13	4	2	0	47.059	By MS/MS	By MS/MS	0.8766	0.98584	9.4951	11	1	Leave out requantified	0.81644	0.92211	1.0847	0.98031	6.4991	9.4471	5	6	1	0	Leave out requantified	Leave out requantified
P46199	P46199	7	7	7	Translation initiation factor IF-2, mitochondrial	MTIF2	sp|P46199|IF2M_HUMAN Translation initiation factor IF-2, mitochondrial OS=Homo sapiens OX=9606 GN=MTIF2 PE=1 SV=2	1	7	7	7	4	5	4	5	4	5	15.3	15.3	15.3	81.316	727	727	1.64	6	3	2	0	10.813	By MS/MS	By MS/MS	0.90167	0.98255	7.5585	4	1	Linear	0.66023	0.9456	0.8813	0.99367	0.94271	5.1466	2	2	1	0	Median	Median
P46379-4;P46379-5;P46379-2;P46379;P46379-3	P46379-4;P46379-5;P46379-2;P46379;P46379-3	2;2;2;2;2	2;2;2;2;2	2;2;2;2;2	Large proline-rich protein BAG6	BAG6	sp|P46379-4|BAG6_HUMAN Isoform 4 of Large proline-rich protein BAG6 OS=Homo sapiens OX=9606 GN=BAG6;sp|P46379-5|BAG6_HUMAN Isoform 5 of Large proline-rich protein BAG6 OS=Homo sapiens OX=9606 GN=BAG6;sp|P46379-2|BAG6_HUMAN Isoform 2 of Large proline-rich p	5	2	2	2	2	1	2	1	2	1	3.9	3.9	3.9	96.798	903	903;1077;1126;1132;1162	1.2	4	1		0.00062933	5.8268	By MS/MS	By MS/MS	0.72344	0.8555	14.985	2	1	Median	NaN	NaN	NaN	NaN	NaN	NaN	1	1	0	1	Median	Median
P46776	P46776	10	10	10	60S ribosomal protein L27a	RPL27A	sp|P46776|RL27A_HUMAN 60S ribosomal protein L27a OS=Homo sapiens OX=9606 GN=RPL27A PE=1 SV=2	1	10	10	10	10	9	10	9	10	9	44.6	44.6	44.6	16.561	148	148	1.62	14	16	2	0	26.471	By MS/MS	By MS/MS	0.80522	0.95712	5.7223	28	4	Leave out requantified	0.68917	0.89992	0.9225	0.97075	6.4848	6.7032	14	14	2	2	Leave out requantified	Leave out requantified
P46777	P46777	36	36	36	60S ribosomal protein L5	RPL5	sp|P46777|RL5_HUMAN 60S ribosomal protein L5 OS=Homo sapiens OX=9606 GN=RPL5 PE=1 SV=3	1	36	36	36	36	36	36	36	36	36	76.8	76.8	76.8	34.362	297	297	1.65	339	157	123	0	202.06	By MS/MS	By MS/MS	0.81372	0.97456	5.3661	494	92	Leave out requantified	0.7344	0.8948	1.0191	0.9513	6.9436	5.0545	252	242	54	38	Leave out requantified	Leave out requantified
P46778	P46778	7	7	7	60S ribosomal protein L21	RPL21	sp|P46778|RL21_HUMAN 60S ribosomal protein L21 OS=Homo sapiens OX=9606 GN=RPL21 PE=1 SV=2	1	7	7	7	7	6	7	6	7	6	40	40	40	18.565	160	160	1.71	13	14	4	0	30.987	By MS/MS	By MS/MS	0.77705	0.99098	83.765	27	3	Leave out requantified	0.74464	0.85885	0.99985	0.89688	69.761	104.37	16	11	3	0	Leave out requantified	Leave out requantified
P46779-4;P46779-5;P46779;P46779-2;P46779-3	P46779-4;P46779-5;P46779;P46779-2;P46779-3	9;9;9;9;9	9;9;9;9;9	9;9;9;9;9	60S ribosomal protein L28	RPL28	sp|P46779-4|RL28_HUMAN Isoform 4 of 60S ribosomal protein L28 OS=Homo sapiens OX=9606 GN=RPL28;sp|P46779-5|RL28_HUMAN Isoform 5 of 60S ribosomal protein L28 OS=Homo sapiens OX=9606 GN=RPL28;sp|P46779|RL28_HUMAN 60S ribosomal protein L28 OS=Homo sapiens OX=	5	9	9	9	8	7	8	7	8	7	79.7	79.7	79.7	7.888	69	69;87;137;163;169	1.95	6	11	5	0	32.457	By MS/MS	By MS/MS	0.86774	0.98157	9.4212	20	1	Leave out requantified	0.74073	0.91227	1.018	0.9688	12.265	8.5234	9	11	1	0	Leave out requantified	Leave out requantified
P46781	P46781	19	19	19	40S ribosomal protein S9	RPS9	sp|P46781|RS9_HUMAN 40S ribosomal protein S9 OS=Homo sapiens OX=9606 GN=RPS9 PE=1 SV=3	1	19	19	19	18	18	18	18	18	18	54.1	54.1	54.1	22.591	194	194	2.02	18	22	19	0	73.924	By MS/MS	By MS/MS	0.7903	0.92939	5.1462	52	0	Leave out requantified	0.70251	0.85664	0.92914	0.915	7.4386	4.2419	24	28	0	0	Leave out requantified	Leave out requantified
P46782	P46782	15	15	15	40S ribosomal protein S5;40S ribosomal protein S5, N-terminally processed	RPS5	sp|P46782|RS5_HUMAN 40S ribosomal protein S5 OS=Homo sapiens OX=9606 GN=RPS5 PE=1 SV=4	1	15	15	15	15	15	15	15	15	15	58.3	58.3	58.3	22.876	204	204	1.53	68	29	15	0	169.03	By MS/MS	By MS/MS	0.71534	0.8908	8.6813	77	15	Leave out requantified	0.64204	0.90101	0.88622	0.94691	13.832	8.6747	38	39	8	7	Leave out requantified	Leave out requantified
P46783;Q9NQ39	P46783	9;4	9;4	9;4	40S ribosomal protein S10	RPS10	sp|P46783|RS10_HUMAN 40S ribosomal protein S10 OS=Homo sapiens OX=9606 GN=RPS10 PE=1 SV=1	2	9	9	9	9	9	9	9	9	9	43.6	43.6	43.6	18.898	165	165;176	1.71	20	14	8	0	38.163	By MS/MS	By MS/MS	0.80564	0.96002	11.724	38	5	Leave out requantified	0.67142	0.931	0.88971	0.96096	13.92	10.207	20	18	3	2	Leave out requantified	Leave out requantified
P46821	P46821	31	31	31	Microtubule-associated protein 1B;MAP1B heavy chain;MAP1 light chain LC1	MAP1B	sp|P46821|MAP1B_HUMAN Microtubule-associated protein 1B OS=Homo sapiens OX=9606 GN=MAP1B PE=1 SV=2	1	31	31	31	22	27	22	27	22	27	20.5	20.5	20.5	270.63	2468	2468	2.33	15	10	35	0	167.15	By MS/MS	By MS/MS	0.70428	0.77485	10.311	37	17	Leave out requantified	0.57072	0.75426	0.76549	0.78655	19.057	9.3936	15	22	9	8	Leave out requantified	Leave out requantified
P46940	P46940	5	5	5	Ras GTPase-activating-like protein IQGAP1	IQGAP1	sp|P46940|IQGA1_HUMAN Ras GTPase-activating-like protein IQGAP1 OS=Homo sapiens OX=9606 GN=IQGAP1 PE=1 SV=1	1	5	5	5	4	2	4	2	4	2	5.1	5.1	5.1	189.25	1657	1657	2.29	2	1	4	0	6.9337	By MS/MS	By MS/MS	0.8754	1.0587	18.346	4	2	Median	0.79461	NaN	1.0784	NaN	21.354	NaN	3	1	1	1	Median	Median
P46976-2;P46976;P46976-3	P46976-2;P46976;P46976-3	21;19;12	21;19;12	21;19;12	Glycogenin-1	GYG1	sp|P46976-2|GLYG_HUMAN Isoform GN-1 of Glycogenin-1 OS=Homo sapiens OX=9606 GN=GYG1;sp|P46976|GLYG_HUMAN Glycogenin-1 OS=Homo sapiens OX=9606 GN=GYG1 PE=1 SV=4;sp|P46976-3|GLYG_HUMAN Isoform GN-1S of Glycogenin-1 OS=Homo sapiens OX=9606 GN=GYG1	3	21	21	21	21	20	21	20	21	20	59.2	59.2	59.2	37.478	333	333;350;279	1.67	68	60	19	0	323.31	By MS/MS	By MS/MS	1.059	1.2105	21.007	130	16	Leave out requantified	0.73679	1.2053	1.0198	1.3031	19.22	14.699	63	67	11	5	Leave out requantified	Leave out requantified
P46977-2;P46977	P46977-2;P46977	3;3	3;3	3;3	Dolichyl-diphosphooligosaccharide--protein glycosyltransferase subunit STT3A	STT3A	sp|P46977-2|STT3A_HUMAN Isoform 2 of Dolichyl-diphosphooligosaccharide--protein glycosyltransferase subunit STT3A OS=Homo sapiens OX=9606 GN=STT3A;sp|P46977|STT3A_HUMAN Dolichyl-diphosphooligosaccharide--protein glycosyltransferase subunit STT3A OS=Homo sa	2	3	3	3	3	3	3	3	3	3	5.9	5.9	5.9	69.588	613	613;705	2.43	2		5	0	7.3916	By MS/MS	By MS/MS	1.2514	1.3015	0.75431	3	0	Median	NaN	1.2671	NaN	1.3009	NaN	1.0662	1	2	0	0	Median	Median
P47756-2;P47756	P47756-2;P47756	5;5	5;5	5;5	F-actin-capping protein subunit beta	CAPZB	sp|P47756-2|CAPZB_HUMAN Isoform 2 of F-actin-capping protein subunit beta OS=Homo sapiens OX=9606 GN=CAPZB;sp|P47756|CAPZB_HUMAN F-actin-capping protein subunit beta OS=Homo sapiens OX=9606 GN=CAPZB PE=1 SV=4	2	5	5	5	4	3	4	3	4	3	27.9	27.9	27.9	30.628	272	272;277	1.6	5	4	1	0	24.9	By MS/MS	By MS/MS	0.76292	0.98987	17.701	8	1	Leave out requantified	0.73858	0.76631	0.96652	0.82182	15.746	23.268	5	3	0	1	Leave out requantified	Median
P47813;O14602	P47813;O14602	5;3	5;3	5;3	Eukaryotic translation initiation factor 1A, X-chromosomal;Eukaryotic translation initiation factor 1A, Y-chromosomal	EIF1AX;EIF1AY	sp|P47813|IF1AX_HUMAN Eukaryotic translation initiation factor 1A, X-chromosomal OS=Homo sapiens OX=9606 GN=EIF1AX PE=1 SV=2;sp|O14602|IF1AY_HUMAN Eukaryotic translation initiation factor 1A, Y-chromosomal OS=Homo sapiens OX=9606 GN=EIF1AY PE=1 SV=4	2	5	5	5	5	5	5	5	5	5	43.1	43.1	43.1	16.46	144	144;144	2	6		6	0	19.014	By MS/MS	By MS/MS	0.73702	0.86619	3.0483	8	0	Leave out requantified	0.61529	0.87437	0.81141	0.91503	4.4189	3.2367	4	4	0	0	Leave out requantified	Leave out requantified
P47897-2;P47897	P47897-2;P47897	3;3	3;3	3;3	Glutamine--tRNA ligase	QARS	sp|P47897-2|SYQ_HUMAN Isoform 2 of Glutamine--tRNA ligase OS=Homo sapiens OX=9606 GN=QARS;sp|P47897|SYQ_HUMAN Glutamine--tRNA ligase OS=Homo sapiens OX=9606 GN=QARS PE=1 SV=1	2	3	3	3	3	2	3	2	3	2	7.3	7.3	7.3	86.578	764	764;775	1.4	3	2		0	14.135	By MS/MS	By MS/MS	0.90219	0.94177	24.378	3	2	Plateau	0.48614	NaN	0.65106	NaN	16.735	NaN	2	1	2	0	Median	Median
P47914	P47914	12	12	12	60S ribosomal protein L29	RPL29	sp|P47914|RL29_HUMAN 60S ribosomal protein L29 OS=Homo sapiens OX=9606 GN=RPL29 PE=1 SV=2	1	12	12	12	11	12	11	12	11	12	37.7	37.7	37.7	17.752	159	159	1.78	30	22	15	0	31.821	By MS/MS	By MS/MS	0.75364	0.93864	22.911	64	1	Leave out requantified	0.68222	0.83687	0.94012	0.90826	33.273	11.434	33	31	1	0	Leave out requantified	Leave out requantified
P47974	P47974	3	3	3	Zinc finger protein 36, C3H1 type-like 2	ZFP36L2	sp|P47974|TISD_HUMAN mRNA decay activator protein ZFP36L2 OS=Homo sapiens OX=9606 GN=ZFP36L2 PE=1 SV=3	1	3	3	3	2	2	2	2	2	2	10.1	10.1	10.1	51.062	494	494	1.75	1	3		0	26.613	By MS/MS	By MS/MS	1.049	1.259	7.7739	2	0	Median	NaN	NaN	NaN	NaN	NaN	NaN	1	1	0	0	Median	Median
P48047	P48047	1	1	1	ATP synthase subunit O, mitochondrial	ATP5O	sp|P48047|ATPO_HUMAN ATP synthase subunit O, mitochondrial OS=Homo sapiens OX=9606 GN=ATP5PO PE=1 SV=1	1	1	1	1	1	1	1	1	1	1	6.6	6.6	6.6	23.277	213	213	2		3		0.003038	2.6123	By MS/MS	By MS/MS	NaN	NaN	NaN	0	0	Median	NaN	NaN	NaN	NaN	NaN	NaN	0	0	0	0	Median	Median
P48200;P48200-2	P48200;P48200-2	5;3	5;3	5;3	Iron-responsive element-binding protein 2	IREB2	sp|P48200|IREB2_HUMAN Iron-responsive element-binding protein 2 OS=Homo sapiens OX=9606 GN=IREB2 PE=1 SV=4;sp|P48200-2|IREB2_HUMAN Isoform 2 of Iron-responsive element-binding protein 2 OS=Homo sapiens OX=9606 GN=IREB2	2	5	5	5	5	3	5	3	5	3	10.2	10.2	10.2	105.06	963	963;343	1.88	2	5	1	0	13.929	By MS/MS	By MS/MS	0.6867	0.77591	30.318	6	3	Median	0.58793	0.74967	0.78699	0.77591	38.61	3.5917	4	2	2	1	Median	Median
P48201	P48201	3	3	3	ATP synthase F(0) complex subunit C3, mitochondrial	ATP5G3	sp|P48201|AT5G3_HUMAN ATP synthase F(0) complex subunit C3, mitochondrial OS=Homo sapiens OX=9606 GN=ATP5MC3 PE=1 SV=1	1	3	3	3	1	3	1	3	1	3	33.8	33.8	33.8	14.693	142	142	1.5	2	2		0	8.1048	By MS/MS	By MS/MS	0.65314	0.73565	22.068	3	0	Median	NaN	0.82238	NaN	0.88974	NaN	26.895	1	2	0	0	Median	Median
P48357-5;P48357-2;P48357-4;P48357-3;P48357	P48357-5;P48357-2;P48357-4;P48357-3;P48357	1;1;1;1;1	1;1;1;1;1	1;1;1;1;1	Leptin receptor	LEPR	sp|P48357-5|LEPR_HUMAN Isoform E of Leptin receptor OS=Homo sapiens OX=9606 GN=LEPR;sp|P48357-2|LEPR_HUMAN Isoform A of Leptin receptor OS=Homo sapiens OX=9606 GN=LEPR;sp|P48357-4|LEPR_HUMAN Isoform D of Leptin receptor OS=Homo sapiens OX=9606 GN=LEPR;sp|P	5	1	1	1	0	1	0	1	0	1	2.7	2.7	2.7	96.04	839	839;896;906;958;1165	2		1		0.0082444	2.2111		By MS/MS	NaN	NaN	NaN	1	1	Median	NaN	NaN	NaN	NaN	NaN	NaN	0	1	0	1	Median	Median
P48444-2;P48444	P48444-2;P48444	1;1	1;1	1;1	Coatomer subunit delta	ARCN1	sp|P48444-2|COPD_HUMAN Isoform 2 of Coatomer subunit delta OS=Homo sapiens OX=9606 GN=ARCN1;sp|P48444|COPD_HUMAN Coatomer subunit delta OS=Homo sapiens OX=9606 GN=ARCN1 PE=1 SV=1	2	1	1	1	1	1	1	1	1	1	3.1	3.1	3.1	47.204	423	423;511	3			3	1	-2	By MS/MS	By MS/MS	0.77581	1.0042	10.029	3	2	Median	0.76197	NaN	1.0298	NaN	3.5566	NaN	2	1	1	1	Median	Median
P48634;P48634-3;P48634-2;P48634-4	P48634;P48634-3;P48634-2;P48634-4	79;73;72;56	76;70;69;53	76;70;69;53	Protein PRRC2A	PRRC2A	sp|P48634|PRC2A_HUMAN Protein PRRC2A OS=Homo sapiens OX=9606 GN=PRRC2A PE=1 SV=3;sp|P48634-3|PRC2A_HUMAN Isoform 3 of Protein PRRC2A OS=Homo sapiens OX=9606 GN=PRRC2A;sp|P48634-2|PRC2A_HUMAN Isoform 2 of Protein PRRC2A OS=Homo sapiens OX=9606 GN=PRRC2A;sp|	4	79	76	76	70	75	67	72	67	72	48.7	47.4	47.4	228.86	2157	2157;2156;2144;1533	1.75	136	87	64	0	323.31	By MS/MS	By MS/MS	0.76434	0.86806	18.085	238	45	Leave out requantified	0.61614	0.88141	0.8339	0.93416	21.697	17.196	112	126	30	15	Leave out requantified	Leave out requantified
P48643;P48643-2	P48643	5;2	5;2	5;2	T-complex protein 1 subunit epsilon	CCT5	sp|P48643|TCPE_HUMAN T-complex protein 1 subunit epsilon OS=Homo sapiens OX=9606 GN=CCT5 PE=1 SV=1	2	5	5	5	5	2	5	2	5	2	19.2	19.2	19.2	59.67	541	541;448	1.62	4	3	1	0	20.379	By MS/MS	By MS/MS	0.73538	0.79279	63.858	5	2	Median	0.60997	1.1146	0.79279	1.1759	79.348	60.713	3	2	1	1	Median	Median
P48651;P48651-3;P48651-2	P48651;P48651-3;P48651-2	2;1;1	2;1;1	2;1;1	Phosphatidylserine synthase 1	PTDSS1	sp|P48651|PTSS1_HUMAN Phosphatidylserine synthase 1 OS=Homo sapiens OX=9606 GN=PTDSS1 PE=1 SV=1;sp|P48651-3|PTSS1_HUMAN Isoform 3 of Phosphatidylserine synthase 1 OS=Homo sapiens OX=9606 GN=PTDSS1;sp|P48651-2|PTSS1_HUMAN Isoform 2 of Phosphatidylserine syn	3	2	2	2	2	2	2	2	2	2	5.3	5.3	5.3	55.527	473	473;301;327	2		4		0.00059559	4.6926	By MS/MS	By MS/MS	0.74046	0.88377	5.634	4	0	Leave out requantified	0.62998	0.87031	0.85069	0.91814	5.1965	6.0716	2	2	0	0	Median	Median
P49006	P49006	4	4	4	MARCKS-related protein	MARCKSL1	sp|P49006|MRP_HUMAN MARCKS-related protein OS=Homo sapiens OX=9606 GN=MARCKSL1 PE=1 SV=2	1	4	4	4	4	2	4	2	4	2	51.3	51.3	51.3	19.529	195	195	3			7	0	45.112	By MS/MS	By MS/MS	0.50714	0.58566	51.009	4	2	Median	0.42594	NaN	0.55489	NaN	61.336	NaN	3	1	2	0	Median	Median
P49207	P49207	15	15	15	60S ribosomal protein L34	RPL34	sp|P49207|RL34_HUMAN 60S ribosomal protein L34 OS=Homo sapiens OX=9606 GN=RPL34 PE=1 SV=3	1	15	15	15	14	15	14	15	14	15	50.4	50.4	50.4	13.293	117	117	1.82	27	33	14	0	33.201	By MS/MS	By MS/MS	0.84551	1.0009	5.257	73	1	Leave out requantified	0.76506	0.90808	1.0559	0.99085	7.1463	3.9672	33	40	0	1	Leave out requantified	Leave out requantified
P49321;P49321-2;P49321-4;P49321-3	P49321;P49321-2;P49321-4;P49321-3	12;11;9;8	12;11;9;8	12;11;9;8	Nuclear autoantigenic sperm protein	NASP	sp|P49321|NASP_HUMAN Nuclear autoantigenic sperm protein OS=Homo sapiens OX=9606 GN=NASP PE=1 SV=2;sp|P49321-2|NASP_HUMAN Isoform 2 of Nuclear autoantigenic sperm protein OS=Homo sapiens OX=9606 GN=NASP;sp|P49321-4|NASP_HUMAN Isoform 4 of Nuclear autoantig	4	12	12	12	11	9	11	9	11	9	16.4	16.4	16.4	85.237	788	788;449;724;790	2.12	10	2	13	0	35.858	By MS/MS	By MS/MS	0.60168	0.7406	20.84	21	5	Leave out requantified	0.56943	0.7189	0.74448	0.73447	20.383	24.484	11	10	3	2	Leave out requantified	Leave out requantified
P49327	P49327	26	26	26	Fatty acid synthase;[Acyl-carrier-protein] S-acetyltransferase;[Acyl-carrier-protein] S-malonyltransferase;3-oxoacyl-[acyl-carrier-protein] synthase;3-oxoacyl-[acyl-carrier-protein] reductase;3-hydroxyacyl-[acyl-carrier-protein] dehydratase;Enoyl-[acyl-carrier-protein] reductase;Oleoyl-[acyl-carrier-protein] hydrolase	FASN	sp|P49327|FAS_HUMAN Fatty acid synthase OS=Homo sapiens OX=9606 GN=FASN PE=1 SV=3	1	26	26	26	23	21	23	21	23	21	16.8	16.8	16.8	273.42	2511	2511	1.59	25	19	5	0	105.93	By MS/MS	By MS/MS	0.87809	1.0465	23.33	41	9	Leave out requantified	0.76134	0.98895	1.0176	1.0223	26.855	12.912	22	19	5	4	Leave out requantified	Leave out requantified
P49368;P49368-2	P49368;P49368-2	3;2	3;2	3;2	T-complex protein 1 subunit gamma	CCT3	sp|P49368|TCPG_HUMAN T-complex protein 1 subunit gamma OS=Homo sapiens OX=9606 GN=CCT3 PE=1 SV=4;sp|P49368-2|TCPG_HUMAN Isoform 2 of T-complex protein 1 subunit gamma OS=Homo sapiens OX=9606 GN=CCT3	2	3	3	3	3	1	3	1	3	1	8.4	8.4	8.4	60.533	545	545;507	2.14		6	1	0	15.753	By MS/MS	By MS/MS	0.73681	0.95974	11.247	5	2	Median	0.71475	0.98821	0.9729	1.047	9.0043	12.309	3	2	1	1	Plateau	Median
P49411	P49411	10	10	10	Elongation factor Tu, mitochondrial	TUFM	sp|P49411|EFTU_HUMAN Elongation factor Tu, mitochondrial OS=Homo sapiens OX=9606 GN=TUFM PE=1 SV=2	1	10	10	10	7	10	7	10	7	10	29.9	29.9	29.9	49.541	452	452	1.6	12	4	4	0	46.141	By MS/MS	By MS/MS	0.74305	0.80769	13.942	17	4	Leave out requantified	0.66392	0.82135	0.87919	0.85535	19.724	10.438	8	9	2	2	Leave out requantified	Leave out requantified
P49454	P49454	11	11	11	Centromere protein F	CENPF	sp|P49454|CENPF_HUMAN Centromere protein F OS=Homo sapiens OX=9606 GN=CENPF PE=1 SV=3	1	11	11	11	8	10	8	10	8	10	4.5	4.5	4.5	357.52	3114	3114	1.8	11	2	7	0	39.072	By MS/MS	By MS/MS	0.81713	0.94891	21.098	16	5	Leave out requantified	0.63186	1.0334	0.84433	1.0651	19.772	23.359	8	8	3	2	Leave out requantified	Leave out requantified
P49458;P49458-2	P49458;P49458-2	2;1	2;1	2;1	Signal recognition particle 9 kDa protein	SRP9	sp|P49458|SRP09_HUMAN Signal recognition particle 9 kDa protein OS=Homo sapiens OX=9606 GN=SRP9 PE=1 SV=2;sp|P49458-2|SRP09_HUMAN Isoform 2 of Signal recognition particle 9 kDa protein OS=Homo sapiens OX=9606 GN=SRP9	2	2	2	2	1	2	1	2	1	2	20.9	20.9	20.9	10.112	86	86;82	1.67	2		1	0	17.373	By MS/MS	By MS/MS	0.89015	1.0521	12.304	2	0	Median	NaN	NaN	NaN	NaN	NaN	NaN	1	1	0	0	Median	Median
P49585	P49585	1	1	1	Choline-phosphate cytidylyltransferase A	PCYT1A	sp|P49585|PCY1A_HUMAN Choline-phosphate cytidylyltransferase A OS=Homo sapiens OX=9606 GN=PCYT1A PE=1 SV=2	1	1	1	1	1	1	1	1	1	1	4.6	4.6	4.6	41.731	367	367	3			3	0.0049925	2.4751	By MS/MS	By MS/MS	0.83018	0.97194	26.501	2	1	Median	NaN	NaN	NaN	NaN	NaN	NaN	1	1	1	0	Median	Median
P49588-2;P49588	P49588-2;P49588	18;17	18;17	18;17	Alanine--tRNA ligase, cytoplasmic	AARS	sp|P49588-2|SYAC_HUMAN Isoform 2 of Alanine--tRNA ligase, cytoplasmic OS=Homo sapiens OX=9606 GN=AARS;sp|P49588|SYAC_HUMAN Alanine--tRNA ligase, cytoplasmic OS=Homo sapiens OX=9606 GN=AARS PE=1 SV=2	2	18	18	18	12	16	12	16	12	16	29	29	29	109.32	992	992;968	1.78	21	13	11	0	64.565	By MS/MS	By MS/MS	0.89091	1.0527	26.687	35	8	Leave out requantified	0.76024	1.0723	1.0236	1.1215	11.904	25.285	18	17	6	2	Leave out requantified	Leave out requantified
P49589-2;P49589;P49589-3	P49589-2;P49589;P49589-3	3;3;3	3;3;3	3;3;3	Cysteine--tRNA ligase, cytoplasmic	CARS	sp|P49589-2|SYCC_HUMAN Isoform 2 of Cysteine--tRNA ligase, cytoplasmic OS=Homo sapiens OX=9606 GN=CARS;sp|P49589|SYCC_HUMAN Cysteine--tRNA ligase, cytoplasmic OS=Homo sapiens OX=9606 GN=CARS PE=1 SV=3;sp|P49589-3|SYCC_HUMAN Isoform 3 of Cysteine--tRNA liga	3	3	3	3	2	2	2	2	2	2	6.3	6.3	6.3	82.845	726	726;748;831	2.25	1	1	2	0	7.3417	By MS/MS	By MS/MS	0.6843	0.72139	159.32	3	2	Median	NaN	2.6147	NaN	2.7454	NaN	189.01	1	2	1	1	Median	Median
P49591	P49591	23	23	23	Serine--tRNA ligase, cytoplasmic	SARS	sp|P49591|SYSC_HUMAN Serine--tRNA ligase, cytoplasmic OS=Homo sapiens OX=9606 GN=SARS PE=1 SV=3	1	23	23	23	19	22	19	22	19	22	46.7	46.7	46.7	58.777	514	514	1.52	37	16	8	0	247.25	By MS/MS	By MS/MS	0.88865	1.052	19.901	49	9	Leave out requantified	0.83316	0.96694	1.1097	1.0194	9.1854	20.043	24	25	5	4	Leave out requantified	Leave out requantified
P49642	P49642	2	2	2	DNA primase small subunit	PRIM1	sp|P49642|PRI1_HUMAN DNA primase small subunit OS=Homo sapiens OX=9606 GN=PRIM1 PE=1 SV=1	1	2	2	2	1	2	1	2	1	2	7.4	7.4	7.4	49.901	420	420	1.33	2	1		0.0021529	3.2252	By MS/MS	By MS/MS	0.64517	0.66748	32.44	3	1	Median	NaN	0.59951	NaN	0.62347	NaN	9.6462	1	2	0	1	Median	Median
P49643;P49643-2	P49643	3;1	3;1	3;1	DNA primase large subunit	PRIM2	sp|P49643|PRI2_HUMAN DNA primase large subunit OS=Homo sapiens OX=9606 GN=PRIM2 PE=1 SV=2	2	3	3	3	3	3	3	3	3	3	7.3	7.3	7.3	58.805	509	509;158	2	2	2	2	0.00064516	6.3846	By MS/MS	By MS/MS	0.8324	0.99281	16.081	6	0	Leave out requantified	0.70062	0.98898	0.94789	1.0399	13.959	18.288	3	3	0	0	Leave out requantified	Leave out requantified
P49711	P49711	2	2	2	Transcriptional repressor CTCF	CTCF	sp|P49711|CTCF_HUMAN Transcriptional repressor CTCF OS=Homo sapiens OX=9606 GN=CTCF PE=1 SV=1	1	2	2	2	1	2	1	2	1	2	5.8	5.8	5.8	82.785	727	727	1	3			0	27.223	By MS/MS	By MS/MS	0.89019	1.049	3.2421	2	0	Median	NaN	NaN	NaN	NaN	NaN	NaN	1	1	0	0	Median	Median
P49736	P49736	5	5	5	DNA replication licensing factor MCM2	MCM2	sp|P49736|MCM2_HUMAN DNA replication licensing factor MCM2 OS=Homo sapiens OX=9606 GN=MCM2 PE=1 SV=4	1	5	5	5	4	4	4	4	4	4	8.6	8.6	8.6	101.89	904	904	2.5	2		6	0	16.484	By MS/MS	By MS/MS	1.1717	1.3645	12.419	6	1	Leave out requantified	1.0579	1.3249	1.38	1.3491	13.652	19.592	3	3	1	0	Median	Leave out requantified
P49750-1;P49750;P49750-3	P49750-1;P49750;P49750-3	23;23;20	23;23;20	23;23;20	YLP motif-containing protein 1	YLPM1	sp|P49750-1|YLPM1_HUMAN Isoform 1 of YLP motif-containing protein 1 OS=Homo sapiens OX=9606 GN=YLPM1;sp|P49750|YLPM1_HUMAN YLP motif-containing protein 1 OS=Homo sapiens OX=9606 GN=YLPM1 PE=1 SV=4;sp|P49750-3|YLPM1_HUMAN Isoform 3 of YLP motif-containing p	3	23	23	23	20	22	20	22	20	22	18.5	18.5	18.5	219.98	1951	1951;2146;1862	2.26	16	11	31	0	127.67	By MS/MS	By MS/MS	0.91235	1.0323	22.531	47	10	Leave out requantified	0.73643	1.0186	0.96412	1.0394	24.965	22.131	22	25	6	4	Leave out requantified	Leave out requantified
P49756;P49756-2;P49756-3;P49756-4	P49756	23;10;10;2	23;10;10;2	23;10;10;2	RNA-binding protein 25	RBM25	sp|P49756|RBM25_HUMAN RNA-binding protein 25 OS=Homo sapiens OX=9606 GN=RBM25 PE=1 SV=3	4	23	23	23	23	21	23	21	23	21	34.9	34.9	34.9	100.18	843	843;294;300;164	2.1	25	4	31	0	172.29	By MS/MS	By MS/MS	0.83939	0.95579	11.091	41	7	Leave out requantified	0.73524	0.93361	0.97414	0.96161	20.511	19.438	20	21	4	3	Leave out requantified	Leave out requantified
P49760-3;P49760	P49760-3;P49760	2;2	2;2	2;2	Dual specificity protein kinase CLK2	CLK2	sp|P49760-3|CLK2_HUMAN Isoform 3 of Dual specificity protein kinase CLK2 OS=Homo sapiens OX=9606 GN=CLK2;sp|P49760|CLK2_HUMAN Dual specificity protein kinase CLK2 OS=Homo sapiens OX=9606 GN=CLK2 PE=1 SV=1	2	2	2	2	1	2	1	2	1	2	4.4	4.4	4.4	59.961	498	498;499	2		3		0.00057703	4.126	By MS/MS	By MS/MS	0.755	0.80726	22.918	3	0	Median	NaN	0.68811	NaN	0.71884	NaN	16.404	1	2	0	0	Median	Median
P49761-1;P49761;P49761-3	P49761-1;P49761;P49761-3	3;3;2	3;3;2	3;3;2	Dual specificity protein kinase CLK3	CLK3	sp|P49761-1|CLK3_HUMAN Isoform 1 of Dual specificity protein kinase CLK3 OS=Homo sapiens OX=9606 GN=CLK3;sp|P49761|CLK3_HUMAN Dual specificity protein kinase CLK3 OS=Homo sapiens OX=9606 GN=CLK3 PE=1 SV=3;sp|P49761-3|CLK3_HUMAN Isoform 3 of Dual specificit	3	3	3	3	1	3	1	3	1	3	10.6	10.6	10.6	58.588	490	490;638;467	1.8	1	4		0	16.245	By MS/MS	By MS/MS	0.60072	0.63673	18.469	4	1	Median	NaN	0.65905	NaN	0.68692	NaN	19.855	1	3	0	1	Median	Median
P49790-2;P49790;P49790-3	P49790-2;P49790;P49790-3	8;8;8	8;8;8	8;8;8	Nuclear pore complex protein Nup153	NUP153	sp|P49790-2|NU153_HUMAN Isoform 2 of Nuclear pore complex protein Nup153 OS=Homo sapiens OX=9606 GN=NUP153;sp|P49790|NU153_HUMAN Nuclear pore complex protein Nup153 OS=Homo sapiens OX=9606 GN=NUP153 PE=1 SV=2;sp|P49790-3|NU153_HUMAN Isoform 3 of Nuclear po	3	8	8	8	5	7	5	7	5	7	12	12	12	149.39	1433	1433;1475;1506	1.85	3	9	1	0	57.281	By MS/MS	By MS/MS	0.67682	0.80097	19.62	9	3	Leave out requantified	0.60253	0.80613	0.78765	0.85141	20.616	7.7093	5	4	2	1	Leave out requantified	Leave out requantified
P49792;Q7Z3J3;A6NKT7;P0DJD0;P0DJD1;Q99666;O14715	P49792	19;2;2;1;1;1;1	19;2;2;1;1;1;1	19;2;2;1;1;1;1	E3 SUMO-protein ligase RanBP2	RANBP2	sp|P49792|RBP2_HUMAN E3 SUMO-protein ligase RanBP2 OS=Homo sapiens OX=9606 GN=RANBP2 PE=1 SV=2	7	19	19	19	10	18	10	18	10	18	9	9	9	358.2	3224	3224;1758;1758;1748;1756;1765;1765	1.86	19	2	14	0	108.75	By MS/MS	By MS/MS	0.93632	1.0238	19.922	21	11	Leave out requantified	0.75017	0.97192	1.0077	1.0238	16.538	21.276	8	13	5	6	Leave out requantified	Leave out requantified
P49915;P49915-2	P49915;P49915-2	9;8	9;8	9;8	GMP synthase [glutamine-hydrolyzing]	GMPS	sp|P49915|GUAA_HUMAN GMP synthase [glutamine-hydrolyzing] OS=Homo sapiens OX=9606 GN=GMPS PE=1 SV=1;sp|P49915-2|GUAA_HUMAN Isoform 2 of GMP synthase [glutamine-hydrolyzing] OS=Homo sapiens OX=9606 GN=GMPS	2	9	9	9	6	9	6	9	6	9	22.4	22.4	22.4	76.715	693	693;594	2.17	4	7	7	0	33.14	By MS/MS	By MS/MS	0.7384	0.87732	7.6735	11	4	Leave out requantified	0.60911	0.96992	0.81308	1.0404	7.6207	5.3112	5	6	1	3	Leave out requantified	Leave out requantified
P49916-4;P49916-3;P49916-2;P49916	P49916-4;P49916-3;P49916-2;P49916	9;9;9;9	9;9;9;9	9;9;9;9	DNA ligase 3	LIG3	sp|P49916-4|DNLI3_HUMAN Isoform 4 of DNA ligase 3 OS=Homo sapiens OX=9606 GN=LIG3;sp|P49916-3|DNLI3_HUMAN Isoform 3 of DNA ligase 3 OS=Homo sapiens OX=9606 GN=LIG3;sp|P49916-2|DNLI3_HUMAN Isoform 2 of DNA ligase 3 OS=Homo sapiens OX=9606 GN=LIG3;sp|P49916|	4	9	9	9	6	9	6	9	6	9	15.7	15.7	15.7	95.801	862	862;922;949;1009	1.82	9	2	6	0	29.014	By MS/MS	By MS/MS	1.0491	1.2458	10.897	11	3	Leave out requantified	0.85305	1.2902	1.1439	1.3568	12.608	10.137	5	6	1	2	Leave out requantified	Leave out requantified
P49959-2;P49959;P49959-3	P49959-2;P49959;P49959-3	3;3;2	3;3;2	3;3;2	Double-strand break repair protein MRE11A	MRE11A	sp|P49959-2|MRE11_HUMAN Isoform 2 of Double-strand break repair protein MRE11 OS=Homo sapiens OX=9606 GN=MRE11;sp|P49959|MRE11_HUMAN Double-strand break repair protein MRE11 OS=Homo sapiens OX=9606 GN=MRE11 PE=1 SV=3;sp|P49959-3|MRE11_HUMAN Isoform 3 of Do	3	3	3	3	3	2	3	2	3	2	4.6	4.6	4.6	77.641	680	680;708;711	2.2	2		3	0.00058858	4.4136	By MS/MS	By MS/MS	0.78671	0.99149	20.9	4	2	Median	0.78671	0.75969	1.069	0.79925	1.6544	21.497	2	2	1	1	Median	Median
P50395;P50395-2;P31150	P50395;P50395-2	8;6;3	8;6;3	8;6;3	Rab GDP dissociation inhibitor beta	GDI2	sp|P50395|GDIB_HUMAN Rab GDP dissociation inhibitor beta OS=Homo sapiens OX=9606 GN=GDI2 PE=1 SV=2;sp|P50395-2|GDIB_HUMAN Isoform 2 of Rab GDP dissociation inhibitor beta OS=Homo sapiens OX=9606 GN=GDI2	3	8	8	8	5	8	5	8	5	8	30.3	30.3	30.3	50.663	445	445;400;447	2	2	13	2	0	31.087	By MS/MS	By MS/MS	0.75072	0.9648	15.581	13	2	Leave out requantified	0.69511	0.87144	0.91225	0.91915	19.397	15.29	6	7	0	2	Leave out requantified	Leave out requantified
P50454	P50454	1	1	1	Serpin H1	SERPINH1	sp|P50454|SERPH_HUMAN Serpin H1 OS=Homo sapiens OX=9606 GN=SERPINH1 PE=1 SV=2	1	1	1	1	1	1	1	1	1	1	6.2	6.2	6.2	46.44	418	418	2		2		0	10.644	By MS/MS	By MS/MS	0.91529	1.0901	16.788	2	0	Median	NaN	NaN	NaN	NaN	NaN	NaN	1	1	0	0	Median	Median
Q8IZP2;P50502	Q8IZP2;P50502	2;2	2;2	2;2	Putative protein FAM10A4;Hsc70-interacting protein	ST13P4;ST13	sp|Q8IZP2|ST134_HUMAN Putative protein FAM10A4 OS=Homo sapiens OX=9606 GN=ST13P4 PE=5 SV=1;sp|P50502|F10A1_HUMAN Hsc70-interacting protein OS=Homo sapiens OX=9606 GN=ST13 PE=1 SV=2	2	2	2	2	1	2	1	2	1	2	12.1	12.1	12.1	27.406	240	240;369	3			3	0.0005637	3.7875	By MS/MS	By MS/MS	NaN	NaN	NaN	0	0	Median	NaN	NaN	NaN	NaN	NaN	NaN	0	0	0	0	Median	Median
P50579;P50579-3;P50579-2	P50579;P50579-3;P50579-2	14;12;11	14;12;11	14;12;11	Methionine aminopeptidase 2	METAP2	sp|P50579|MAP2_HUMAN Methionine aminopeptidase 2 OS=Homo sapiens OX=9606 GN=METAP2 PE=1 SV=1;sp|P50579-3|MAP2_HUMAN Isoform 3 of Methionine aminopeptidase 2 OS=Homo sapiens OX=9606 GN=METAP2;sp|P50579-2|MAP2_HUMAN Isoform 2 of Methionine aminopeptidase 2 O	3	14	14	14	14	12	14	12	14	12	46.4	46.4	46.4	52.891	478	478;455;455	2.23	14	5	24	0	190.56	By MS/MS	By MS/MS	0.82536	0.91616	20.733	24	7	Leave out requantified	0.83048	0.87279	1.105	0.90239	24.859	14.059	13	11	5	2	Leave out requantified	Leave out requantified
P50748;P50748-2	P50748;P50748-2	3;2	3;2	3;2	Kinetochore-associated protein 1	KNTC1	sp|P50748|KNTC1_HUMAN Kinetochore-associated protein 1 OS=Homo sapiens OX=9606 GN=KNTC1 PE=1 SV=1;sp|P50748-2|KNTC1_HUMAN Isoform 2 of Kinetochore-associated protein 1 OS=Homo sapiens OX=9606 GN=KNTC1	2	3	3	3	2	1	2	1	2	1	1.6	1.6	1.6	250.75	2209	2209;443	2	1	1	1	0.0030488	2.6366	By MS/MS	By MS/MS	NaN	NaN	NaN	0	0	Median	NaN	NaN	NaN	NaN	NaN	NaN	0	0	0	0	Median	Median
P50750;P50750-2	P50750;P50750-2	14;14	13;13	13;13	Cyclin-dependent kinase 9	CDK9	sp|P50750|CDK9_HUMAN Cyclin-dependent kinase 9 OS=Homo sapiens OX=9606 GN=CDK9 PE=1 SV=3;sp|P50750-2|CDK9_HUMAN Isoform 2 of Cyclin-dependent kinase 9 OS=Homo sapiens OX=9606 GN=CDK9	2	14	13	13	13	13	12	12	12	12	50	47.8	47.8	42.777	372	372;489	1.7	13	9	5	0	63.057	By MS/MS	By MS/MS	0.89827	1.0703	8.5103	22	4	Leave out requantified	0.76908	1.0724	1.028	1.0997	16.966	7.619	11	11	2	2	Leave out requantified	Leave out requantified
P50851-2;P50851;Q8NFP9	P50851-2;P50851	5;4;1	5;4;1	5;4;1	Lipopolysaccharide-responsive and beige-like anchor protein	LRBA	sp|P50851-2|LRBA_HUMAN Isoform 2 of Lipopolysaccharide-responsive and beige-like anchor protein OS=Homo sapiens OX=9606 GN=LRBA;sp|P50851|LRBA_HUMAN Lipopolysaccharide-responsive and beige-like anchor protein OS=Homo sapiens OX=9606 GN=LRBA PE=1 SV=4	3	5	5	5	3	5	3	5	3	5	2.7	2.7	2.7	317.7	2851	2851;2863;2946	2	1	6	1	0	7.5151	By MS/MS	By MS/MS	1.3738	1.6231	10.708	7	1	Leave out requantified	1.0966	1.7752	1.4442	1.8644	18.89	5.3435	3	4	0	1	Leave out requantified	Leave out requantified
P50914	P50914	14	14	14	60S ribosomal protein L14	RPL14	sp|P50914|RL14_HUMAN 60S ribosomal protein L14 OS=Homo sapiens OX=9606 GN=RPL14 PE=1 SV=4	1	14	14	14	14	14	14	14	14	14	43.3	43.3	43.3	23.432	215	215	1.59	49	44	8	0	39.557	By MS/MS	By MS/MS	0.76787	0.95737	9.0288	87	13	Leave out requantified	0.69339	0.89866	0.95239	0.95043	10.021	13.468	45	42	8	5	Leave out requantified	Leave out requantified
P50990;P50990-2;P50990-3	P50990;P50990-2;P50990-3	7;6;5	7;6;5	7;6;5	T-complex protein 1 subunit theta	CCT8	sp|P50990|TCPQ_HUMAN T-complex protein 1 subunit theta OS=Homo sapiens OX=9606 GN=CCT8 PE=1 SV=4;sp|P50990-2|TCPQ_HUMAN Isoform 2 of T-complex protein 1 subunit theta OS=Homo sapiens OX=9606 GN=CCT8;sp|P50990-3|TCPQ_HUMAN Isoform 3 of T-complex protein 1 s	3	7	7	7	5	6	5	6	5	6	15.9	15.9	15.9	59.62	548	548;529;475	2.23	4	2	7	0	12.459	By MS/MS	By MS/MS	0.70653	0.79381	19.12	11	3	Leave out requantified	0.6499	0.74615	0.84428	0.757	17.581	20.638	5	6	2	1	Leave out requantified	Leave out requantified
P50991-2;P50991	P50991-2;P50991	7;7	7;7	7;7	T-complex protein 1 subunit delta	CCT4	sp|P50991-2|TCPD_HUMAN Isoform 2 of T-complex protein 1 subunit delta OS=Homo sapiens OX=9606 GN=CCT4;sp|P50991|TCPD_HUMAN T-complex protein 1 subunit delta OS=Homo sapiens OX=9606 GN=CCT4 PE=1 SV=4	2	7	7	7	4	5	4	5	4	5	21	21	21	54.719	509	509;539	1.78	2	7		0	24.723	By MS/MS	By MS/MS	0.78591	0.94523	8.0967	6	1	Leave out requantified	0.72073	0.89368	0.95144	0.93365	10.629	0.81639	4	2	1	0	Leave out requantified	Median
P50995-2;P50995	P50995-2;P50995	5;5	5;5	5;5	Annexin A11	ANXA11	sp|P50995-2|ANX11_HUMAN Isoform 2 of Annexin A11 OS=Homo sapiens OX=9606 GN=ANXA11;sp|P50995|ANX11_HUMAN Annexin A11 OS=Homo sapiens OX=9606 GN=ANXA11 PE=1 SV=1	2	5	5	5	3	5	3	5	3	5	13.6	13.6	13.6	51.242	472	472;505	2	4		4	0	29.948	By MS/MS	By MS/MS	0.8209	1.1007	42.907	5	2	Linear	0.57568	0.94805	0.76988	0.97402	48.437	49.835	2	3	1	1	Median	Plateau
P51114;P51114-3;P51114-2	P51114;P51114-3;P51114-2	34;30;28	34;30;28	31;28;25	Fragile X mental retardation syndrome-related protein 1	FXR1	sp|P51114|FXR1_HUMAN Fragile X mental retardation syndrome-related protein 1 OS=Homo sapiens OX=9606 GN=FXR1 PE=1 SV=3;sp|P51114-3|FXR1_HUMAN Isoform 3 of Fragile X mental retardation syndrome-related protein 1 OS=Homo sapiens OX=9606 GN=FXR1;sp|P51114-2|F	3	34	34	31	28	33	28	33	25	30	56.8	56.8	53	69.72	621	621;536;539	1.94	43	16	37	0	228.38	By MS/MS	By MS/MS	0.98293	1.1502	16.026	76	12	Leave out requantified	0.75004	1.2323	0.97439	1.2856	12.405	16.541	37	39	7	5	Leave out requantified	Leave out requantified
P51116	P51116	19	16	15	Fragile X mental retardation syndrome-related protein 2	FXR2	sp|P51116|FXR2_HUMAN Fragile X mental retardation syndrome-related protein 2 OS=Homo sapiens OX=9606 GN=FXR2 PE=1 SV=2	1	19	16	15	17	16	14	13	13	12	42.8	39.2	36.4	74.222	673	673	1.75	23	4	13	0	98.615	By MS/MS	By MS/MS	0.92309	1.0016	71.274	24	6	Leave out requantified	0.69997	1.0395	0.90372	1.0913	83.982	16.2	12	12	5	1	Leave out requantified	Leave out requantified
P51148;P51148-2	P51148;P51148-2	1;1	1;1	1;1	Ras-related protein Rab-5C	RAB5C	sp|P51148|RAB5C_HUMAN Ras-related protein Rab-5C OS=Homo sapiens OX=9606 GN=RAB5C PE=1 SV=2;sp|P51148-2|RAB5C_HUMAN Isoform 2 of Ras-related protein Rab-5C OS=Homo sapiens OX=9606 GN=RAB5C	2	1	1	1	1	0	1	0	1	0	6.5	6.5	6.5	23.482	216	216;249	2		1		0.0021333	3.1374	By MS/MS		NaN	NaN	NaN	1	1	Median	NaN	NaN	NaN	NaN	NaN	NaN	1	0	1	0	Median	Median
P51149	P51149	1	1	1	Ras-related protein Rab-7a	RAB7A	sp|P51149|RAB7A_HUMAN Ras-related protein Rab-7a OS=Homo sapiens OX=9606 GN=RAB7A PE=1 SV=1	1	1	1	1	1	1	1	1	1	1	6.3	6.3	6.3	23.489	207	207	1	4			0.0064071	2.2988	By MS/MS	By MS/MS	0.57056	0.68413	8.3416	2	2	Median	NaN	NaN	NaN	NaN	NaN	NaN	1	1	1	1	Median	Median
P51159-2;P51159	P51159-2;P51159	1;1	1;1	1;1	Ras-related protein Rab-27A	RAB27A	sp|P51159-2|RB27A_HUMAN Isoform Short of Ras-related protein Rab-27A OS=Homo sapiens OX=9606 GN=RAB27A;sp|P51159|RB27A_HUMAN Ras-related protein Rab-27A OS=Homo sapiens OX=9606 GN=RAB27A PE=1 SV=3	2	1	1	1	1	1	1	1	1	1	4.7	4.7	4.7	24.041	213	213;221	3			2	0.002139	3.1807	By MS/MS	By MS/MS	NaN	NaN	NaN	0	0	Median	NaN	NaN	NaN	NaN	NaN	NaN	0	0	0	0	Median	Median
P51398-2;P51398-3;P51398	P51398-2;P51398-3;P51398	5;5;5	5;5;5	5;5;5	28S ribosomal protein S29, mitochondrial	DAP3	sp|P51398-2|RT29_HUMAN Isoform 2 of 28S ribosomal protein S29, mitochondrial OS=Homo sapiens OX=9606 GN=DAP3;sp|P51398-3|RT29_HUMAN Isoform 3 of 28S ribosomal protein S29, mitochondrial OS=Homo sapiens OX=9606 GN=DAP3;sp|P51398|RT29_HUMAN 28S ribosomal pro	3	5	5	5	3	5	3	5	3	5	19.3	19.3	19.3	41.044	357	357;364;398	1.67	3	6		0	10.604	By MS/MS	By MS/MS	0.86452	0.92609	8.8902	9	3	Leave out requantified	0.47714	0.88729	0.65224	0.95554	17.183	8.0893	3	6	2	1	Median	Leave out requantified
P51532-5;P51532-2;P51532-3;P51532-4;P51532;P51531-2;P51531	P51532-5;P51532-2;P51532-3;P51532-4;P51532	10;10;10;10;10;3;3	10;10;10;10;10;3;3	10;10;10;10;10;3;3	Transcription activator BRG1	SMARCA4	sp|P51532-5|SMCA4_HUMAN Isoform 5 of Transcription activator BRG1 OS=Homo sapiens OX=9606 GN=SMARCA4;sp|P51532-2|SMCA4_HUMAN Isoform 2 of Transcription activator BRG1 OS=Homo sapiens OX=9606 GN=SMARCA4;sp|P51532-3|SMCA4_HUMAN Isoform 3 of Transcription act	7	10	10	10	6	9	6	9	6	9	6.9	6.9	6.9	181.26	1613	1613;1614;1616;1617;1647;1572;1590	2.28	3	7	8	0	14.913	By MS/MS	By MS/MS	0.80276	0.94482	10.047	13	5	Leave out requantified	0.70929	0.89191	0.94973	0.93282	9.9254	9.7336	7	6	3	2	Leave out requantified	Leave out requantified
P51610-2;P51610;P51610-4;P51610-3	P51610-2;P51610;P51610-4	10;10;10;4	10;10;10;4	10;10;10;4	Host cell factor 1;HCF N-terminal chain 1;HCF N-terminal chain 2;HCF N-terminal chain 3;HCF N-terminal chain 4;HCF N-terminal chain 5;HCF N-terminal chain 6;HCF C-terminal chain 1;HCF C-terminal chain 2;HCF C-terminal chain 3;HCF C-terminal chain 4;HCF C-terminal chain 5;HCF C-terminal chain 6	HCFC1	sp|P51610-2|HCFC1_HUMAN Isoform 2 of Host cell factor 1 OS=Homo sapiens OX=9606 GN=HCFC1;sp|P51610|HCFC1_HUMAN Host cell factor 1 OS=Homo sapiens OX=9606 GN=HCFC1 PE=1 SV=2;sp|P51610-4|HCFC1_HUMAN Isoform 4 of Host cell factor 1 OS=Homo sapiens OX=9606 GN=	4	10	10	10	7	10	7	10	7	10	10	10	10	201.85	1966	1966;2035;2079;428	1.95	3	14	2	0	46.24	By MS/MS	By MS/MS	0.81102	0.96069	33.429	19	2	Leave out requantified	0.63989	0.99453	0.86926	1.0449	13.665	37.818	8	11	1	1	Leave out requantified	Leave out requantified
P51798-2;P51798	P51798-2;P51798	1;1	1;1	1;1	H(+)/Cl(-) exchange transporter 7	CLCN7	sp|P51798-2|CLCN7_HUMAN Isoform 2 of H(+)/Cl(-) exchange transporter 7 OS=Homo sapiens OX=9606 GN=CLCN7;sp|P51798|CLCN7_HUMAN H(+)/Cl(-) exchange transporter 7 OS=Homo sapiens OX=9606 GN=CLCN7 PE=1 SV=2	2	1	1	1	1	1	1	1	1	1	2.6	2.6	2.6	86.025	781	781;805	2		2		0.00058582	4.3649	By MS/MS	By MS/MS	0.77309	0.92794	22.146	2	0	Median	NaN	NaN	NaN	NaN	NaN	NaN	1	1	0	0	Median	Median
P51858;P51858-2;P51858-3	P51858;P51858-2;P51858-3	8;6;6	7;6;6	7;6;6	Hepatoma-derived growth factor	HDGF	sp|P51858|HDGF_HUMAN Hepatoma-derived growth factor OS=Homo sapiens OX=9606 GN=HDGF PE=1 SV=1;sp|P51858-2|HDGF_HUMAN Isoform 2 of Hepatoma-derived growth factor OS=Homo sapiens OX=9606 GN=HDGF;sp|P51858-3|HDGF_HUMAN Isoform 3 of Hepatoma-derived growth fac	3	8	7	7	5	8	4	7	4	7	45.8	42.5	42.5	26.788	240	240;233;256	2.46	3	1	9	0	86.914	By MS/MS	By MS/MS	0.72357	0.84758	17.88	11	3	Leave out requantified	0.64064	0.88517	0.87873	0.92235	22.433	20.88	6	5	2	1	Leave out requantified	Leave out requantified
P51991	P51991	31	2	2	Heterogeneous nuclear ribonucleoprotein A3	HNRNPA3	sp|P51991|ROA3_HUMAN Heterogeneous nuclear ribonucleoprotein A3 OS=Homo sapiens OX=9606 GN=HNRNPA3 PE=1 SV=2	1	31	2	2	29	28	2	1	2	1	67.2	7.9	7.9	39.594	378	378	1.25	7		1	0.00058651	4.3898	By MS/MS	By MS/MS	0.514	0.67405	18.563	5	2	Median	0.50745	0.61325	0.67405	0.67798	17.249	26.446	3	2	2	0	Median	Median
P51991-2	P51991-2	32	30	3	Heterogeneous nuclear ribonucleoprotein A3	HNRNPA3	sp|P51991-2|ROA3_HUMAN Isoform 2 of Heterogeneous nuclear ribonucleoprotein A3 OS=Homo sapiens OX=9606 GN=HNRNPA3	1	32	30	3	30	30	28	29	3	3	66.6	64	3.9	37.029	356	356	1.77	101	58	53	0	323.31	By MS/MS	By MS/MS	0.86626	1.0064	6.0438	173	28	Leave out requantified	0.71358	0.94098	0.97672	1.0167	9.6411	5.0977	78	95	14	14	Leave out requantified	Leave out requantified
P52209-2;P52209	P52209-2;P52209	3;3	3;3	3;3	6-phosphogluconate dehydrogenase, decarboxylating	PGD	sp|P52209-2|6PGD_HUMAN Isoform 2 of 6-phosphogluconate dehydrogenase, decarboxylating OS=Homo sapiens OX=9606 GN=PGD;sp|P52209|6PGD_HUMAN 6-phosphogluconate dehydrogenase, decarboxylating OS=Homo sapiens OX=9606 GN=PGD PE=1 SV=3	2	3	3	3	3	3	3	3	3	3	10.4	10.4	10.4	51.872	470	470;483	1.57	5		2	0	18.584	By MS/MS	By MS/MS	0.61356	0.71411	9.3506	6	2	Leave out requantified	0.62322	0.6699	0.84084	0.69222	8.5959	22.991	3	3	1	1	Median	Median
P52272;P52272-2	P52272;P52272-2	68;67	68;67	68;67	Heterogeneous nuclear ribonucleoprotein M	HNRNPM	sp|P52272|HNRPM_HUMAN Heterogeneous nuclear ribonucleoprotein M OS=Homo sapiens OX=9606 GN=HNRNPM PE=1 SV=3;sp|P52272-2|HNRPM_HUMAN Isoform 2 of Heterogeneous nuclear ribonucleoprotein M OS=Homo sapiens OX=9606 GN=HNRNPM	2	68	68	68	64	67	64	67	64	67	85.5	85.5	85.5	77.515	730	730;691	1.71	326	222	128	0	323.31	By MS/MS	By MS/MS	0.95804	1.141	11.128	566	95	Leave out requantified	0.83051	1.0776	1.1403	1.1488	13.162	11.528	269	297	44	51	Leave out requantified	Leave out requantified
P52292	P52292	13	13	13	Importin subunit alpha-1	KPNA2	sp|P52292|IMA1_HUMAN Importin subunit alpha-1 OS=Homo sapiens OX=9606 GN=KPNA2 PE=1 SV=1	1	13	13	13	12	11	12	11	12	11	42.2	42.2	42.2	57.861	529	529	1.89	11	17	7	0	101.82	By MS/MS	By MS/MS	0.70611	0.84587	22.276	30	8	Leave out requantified	0.57582	0.88508	0.77482	0.91668	17.108	22.252	14	16	5	3	Leave out requantified	Leave out requantified
P52565;P52565-2	P52565;P52565-2	2;1	2;1	2;1	Rho GDP-dissociation inhibitor 1	ARHGDIA	sp|P52565|GDIR1_HUMAN Rho GDP-dissociation inhibitor 1 OS=Homo sapiens OX=9606 GN=ARHGDIA PE=1 SV=3;sp|P52565-2|GDIR1_HUMAN Isoform 2 of Rho GDP-dissociation inhibitor 1 OS=Homo sapiens OX=9606 GN=ARHGDIA	2	2	2	2	2	1	2	1	2	1	12.3	12.3	12.3	23.207	204	204;160	3			3	0.00058106	4.2745	By MS/MS	By MS/MS	0.89734	0.91531	87.83	3	1	Median	1.3672	NaN	1.8481	NaN	110.17	NaN	2	1	1	0	Median	Median
P52597	P52597	26	23	23	Heterogeneous nuclear ribonucleoprotein F;Heterogeneous nuclear ribonucleoprotein F, N-terminally processed	HNRNPF	sp|P52597|HNRPF_HUMAN Heterogeneous nuclear ribonucleoprotein F OS=Homo sapiens OX=9606 GN=HNRNPF PE=1 SV=3	1	26	23	23	26	26	23	23	23	23	75.2	72.8	72.8	45.671	415	415	1.39	341	77	53	0	323.31	By MS/MS	By MS/MS	0.86124	1.0153	11.206	327	105	Leave out requantified	0.84251	0.8774	1.1327	0.93736	12.216	8.9619	180	147	58	47	Leave out requantified	Leave out requantified
P52701;P52701-3;P52701-4;P52701-2	P52701;P52701-3;P52701-4;P52701-2	26;24;22;22	26;24;22;22	26;24;22;22	DNA mismatch repair protein Msh6	MSH6	sp|P52701|MSH6_HUMAN DNA mismatch repair protein Msh6 OS=Homo sapiens OX=9606 GN=MSH6 PE=1 SV=2;sp|P52701-3|MSH6_HUMAN Isoform 3 of DNA mismatch repair protein Msh6 OS=Homo sapiens OX=9606 GN=MSH6;sp|P52701-4|MSH6_HUMAN Isoform 4 of DNA mismatch repair pro	4	26	26	26	20	26	20	26	20	26	28.5	28.5	28.5	152.78	1360	1360;1230;1058;1068	2	18	22	18	0	88.085	By MS/MS	By MS/MS	0.93523	1.0594	14.758	46	11	Leave out requantified	0.72352	1.0474	0.95678	1.0916	15.474	14.505	19	27	5	6	Leave out requantified	Leave out requantified
P52732	P52732	2	2	2	Kinesin-like protein KIF11	KIF11	sp|P52732|KIF11_HUMAN Kinesin-like protein KIF11 OS=Homo sapiens OX=9606 GN=KIF11 PE=1 SV=2	1	2	2	2	1	2	1	2	1	2	2.4	2.4	2.4	119.16	1056	1056	3			3	0.00060459	4.9641	By MS/MS	By MS/MS	1.0105	1.0957	5.0436	3	2	Plateau	NaN	0.97081	NaN	1.0493	NaN	6.1185	1	2	1	1	Median	Median
P52756;P52756-4;P52756-2;P52756-5	P52756	8;1;1;1	8;1;1;1	8;1;1;1	RNA-binding protein 5	RBM5	sp|P52756|RBM5_HUMAN RNA-binding protein 5 OS=Homo sapiens OX=9606 GN=RBM5 PE=1 SV=2	4	8	8	8	7	7	7	7	7	7	12.5	12.5	12.5	92.153	815	815;141;143;150	1.68	9	7	3	0	54.901	By MS/MS	By MS/MS	1.0238	1.1908	14.482	16	2	Leave out requantified	0.87872	1.1742	1.1541	1.2087	18.256	12.423	7	9	0	2	Leave out requantified	Leave out requantified
P52815	P52815	1	1	1	39S ribosomal protein L12, mitochondrial	MRPL12	sp|P52815|RM12_HUMAN 39S ribosomal protein L12, mitochondrial OS=Homo sapiens OX=9606 GN=MRPL12 PE=1 SV=2	1	1	1	1	1	1	1	1	1	1	17.2	17.2	17.2	21.348	198	198	1	2			0.00055804	3.6101	By MS/MS	By MS/MS	0.71866	0.84357	9.9359	2	0	Median	NaN	NaN	NaN	NaN	NaN	NaN	1	1	0	0	Median	Median
P52948-4;P52948-3;P52948-6;P52948-2;P52948-5;P52948	P52948-4;P52948-3;P52948-6;P52948-2;P52948-5;P52948	1;1;1;1;1;1	1;1;1;1;1;1	1;1;1;1;1;1	Nuclear pore complex protein Nup98-Nup96;Nuclear pore complex protein Nup98;Nuclear pore complex protein Nup96	NUP98	sp|P52948-4|NUP98_HUMAN Isoform 4 of Nuclear pore complex protein Nup98-Nup96 OS=Homo sapiens OX=9606 GN=NUP98;sp|P52948-3|NUP98_HUMAN Isoform 3 of Nuclear pore complex protein Nup98-Nup96 OS=Homo sapiens OX=9606 GN=NUP98;sp|P52948-6|NUP98_HUMAN Isoform 6	6	1	1	1	1	1	1	1	1	1	1.4	1.4	1.4	96.073	920	920;937;1714;1726;1800;1817	2		3		0.0021209	3.0785	By MS/MS	By MS/MS	NaN	NaN	NaN	1	1	Median	NaN	NaN	NaN	NaN	NaN	NaN	0	1	0	1	Median	Median
P53350	P53350	6	6	6	Serine/threonine-protein kinase PLK1	PLK1	sp|P53350|PLK1_HUMAN Serine/threonine-protein kinase PLK1 OS=Homo sapiens OX=9606 GN=PLK1 PE=1 SV=1	1	6	6	6	6	6	6	6	6	6	18.1	18.1	18.1	68.254	603	603	1.43	8	6		0	37.935	By MS/MS	By MS/MS	0.56272	0.65894	21.458	14	6	Leave out requantified	0.46592	0.68647	0.626	0.71929	26.544	17.22	8	6	4	2	Leave out requantified	Leave out requantified
P53396-2;P53396;P53396-3	P53396-2;P53396;P53396-3	6;6;5	6;6;5	6;6;5	ATP-citrate synthase	ACLY	sp|P53396-2|ACLY_HUMAN Isoform 2 of ATP-citrate synthase OS=Homo sapiens OX=9606 GN=ACLY;sp|P53396|ACLY_HUMAN ATP-citrate synthase OS=Homo sapiens OX=9606 GN=ACLY PE=1 SV=3;sp|P53396-3|ACLY_HUMAN Isoform 3 of ATP-citrate synthase OS=Homo sapiens OX=9606 GN	3	6	6	6	4	4	4	4	4	4	8.5	8.5	8.5	119.77	1091	1091;1101;830	2.22	1	5	3	0	14.528	By MS/MS	By MS/MS	0.71347	0.96093	9.5116	6	2	Leave out requantified	0.71347	0.86869	0.96093	0.91794	10.086	18.006	4	2	1	1	Leave out requantified	Median
P53582	P53582	6	6	6	Methionine aminopeptidase 1	METAP1	sp|P53582|MAP11_HUMAN Methionine aminopeptidase 1 OS=Homo sapiens OX=9606 GN=METAP1 PE=1 SV=2	1	6	6	6	4	5	4	5	4	5	18.4	18.4	18.4	43.215	386	386	1.42	8	3	1	0	15.6	By MS/MS	By MS/MS	1.1336	1.2845	13.577	7	3	Leave out requantified	0.67556	1.303	0.90348	1.3528	30.826	12.169	3	4	1	2	Median	Median
P53618	P53618	2	2	2	Coatomer subunit beta	COPB1	sp|P53618|COPB_HUMAN Coatomer subunit beta OS=Homo sapiens OX=9606 GN=COPB1 PE=1 SV=3	1	2	2	2	1	2	1	2	1	2	3.4	3.4	3.4	107.14	953	953	2		3		0.00058962	4.4463	By MS/MS	By MS/MS	0.77862	0.90603	1.9493	2	0	Median	NaN	NaN	NaN	NaN	NaN	NaN	1	1	0	0	Median	Median
P53621;P53621-2	P53621;P53621-2	4;4	4;4	4;4	Coatomer subunit alpha;Xenin;Proxenin	COPA	sp|P53621|COPA_HUMAN Coatomer subunit alpha OS=Homo sapiens OX=9606 GN=COPA PE=1 SV=2;sp|P53621-2|COPA_HUMAN Isoform 2 of Coatomer subunit alpha OS=Homo sapiens OX=9606 GN=COPA	2	4	4	4	4	3	4	3	4	3	4.9	4.9	4.9	138.34	1224	1224;1233	2.62		3	5	0	29.392	By MS/MS	By MS/MS	0.65991	0.82042	8.4569	3	1	Plateau	0.62614	NaN	0.8244	NaN	0.68435	NaN	2	1	1	0	Median	Median
P53814-5;P53814;P53814-6	P53814-5;P53814;P53814-6	2;2;2	2;2;2	1;1;1	Smoothelin	SMTN	sp|P53814-5|SMTN_HUMAN Isoform B2 of Smoothelin OS=Homo sapiens OX=9606 GN=SMTN;sp|P53814|SMTN_HUMAN Smoothelin OS=Homo sapiens OX=9606 GN=SMTN PE=1 SV=7;sp|P53814-6|SMTN_HUMAN Isoform B3 of Smoothelin OS=Homo sapiens OX=9606 GN=SMTN	3	2	2	1	1	0	1	0	1	0	3.9	3.9	2.3	98.918	915	915;917;940	2		1		0	11.282	By MS/MS		NaN	NaN	NaN	0	0	Median	NaN	NaN	NaN	NaN	NaN	NaN	0	0	0	0	Median	Median
P53985	P53985	1	1	1	Monocarboxylate transporter 1	SLC16A1	sp|P53985|MOT1_HUMAN Monocarboxylate transporter 1 OS=Homo sapiens OX=9606 GN=SLC16A1 PE=1 SV=3	1	1	1	1	1	1	1	1	1	1	3.4	3.4	3.4	53.944	500	500	3			3	0.0016225	3.2628	By MS/MS	By MS/MS	1.0476	1.2496	23.69	2	0	Median	NaN	NaN	NaN	NaN	NaN	NaN	1	1	0	0	Median	Median
P53992	P53992	3	3	3	Protein transport protein Sec24C	SEC24C	sp|P53992|SC24C_HUMAN Protein transport protein Sec24C OS=Homo sapiens OX=9606 GN=SEC24C PE=1 SV=3	1	3	3	3	3	3	3	3	3	3	4.7	4.7	4.7	118.32	1094	1094	1.71	2	5		0	6.7729	By MS/MS	By MS/MS	0.72895	0.78853	22.642	5	4	Median	0.56626	1.0405	0.7524	1.1215	6.634	22.596	2	3	2	2	Median	Median
P53999	P53999	12	12	12	Activated RNA polymerase II transcriptional coactivator p15	SUB1	sp|P53999|TCP4_HUMAN Activated RNA polymerase II transcriptional coactivator p15 OS=Homo sapiens OX=9606 GN=SUB1 PE=1 SV=3	1	12	12	12	12	11	12	11	12	11	67.7	67.7	67.7	14.395	127	127	1.87	23	15	16	0	116.43	By MS/MS	By MS/MS	0.86941	1.0632	15.362	49	9	Leave out requantified	0.75602	1.0356	1.0192	1.08	18.157	14.196	25	24	5	4	Leave out requantified	Leave out requantified
P54132	P54132	10	10	10	Bloom syndrome protein	BLM	sp|P54132|BLM_HUMAN Bloom syndrome protein OS=Homo sapiens OX=9606 GN=BLM PE=1 SV=1	1	10	10	10	8	8	8	8	8	8	13.6	13.6	13.6	159	1417	1417	1.44	9	7		0	111.68	By MS/MS	By MS/MS	0.70818	0.84086	21.966	10	5	Leave out requantified	0.57474	0.86417	0.76067	0.91727	12.574	14.312	4	6	2	3	Median	Leave out requantified
P54136;P54136-2	P54136;P54136-2	10;9	10;9	10;9	Arginine--tRNA ligase, cytoplasmic	RARS	sp|P54136|SYRC_HUMAN Arginine--tRNA ligase, cytoplasmic OS=Homo sapiens OX=9606 GN=RARS PE=1 SV=2;sp|P54136-2|SYRC_HUMAN Isoform Monomeric of Arginine--tRNA ligase, cytoplasmic OS=Homo sapiens OX=9606 GN=RARS	2	10	10	10	7	7	7	7	7	7	20.5	20.5	20.5	75.378	660	660;588	1.94	5	7	4	0	19.973	By MS/MS	By MS/MS	0.63818	0.85781	23.588	10	5	Leave out requantified	0.71338	0.61919	0.94151	0.62617	12.361	25.814	5	5	3	2	Median	Leave out requantified
P54577	P54577	18	18	18	Tyrosine--tRNA ligase, cytoplasmic;Tyrosine--tRNA ligase, cytoplasmic, N-terminally processed	YARS	sp|P54577|SYYC_HUMAN Tyrosine--tRNA ligase, cytoplasmic OS=Homo sapiens OX=9606 GN=YARS PE=1 SV=4	1	18	18	18	14	13	14	13	14	13	40.5	40.5	40.5	59.143	528	528	1.86	12	8	8	0	56.484	By MS/MS	By MS/MS	0.46705	0.59458	11.944	21	5	Leave out requantified	0.44787	0.4977	0.59616	0.55222	11.113	12.601	11	10	2	3	Leave out requantified	Leave out requantified
P54578;P54578-2;P54578-3	P54578;P54578-2;P54578-3	6;5;5	6;5;5	6;5;5	Ubiquitin carboxyl-terminal hydrolase 14	USP14	sp|P54578|UBP14_HUMAN Ubiquitin carboxyl-terminal hydrolase 14 OS=Homo sapiens OX=9606 GN=USP14 PE=1 SV=3;sp|P54578-2|UBP14_HUMAN Isoform 2 of Ubiquitin carboxyl-terminal hydrolase 14 OS=Homo sapiens OX=9606 GN=USP14;sp|P54578-3|UBP14_HUMAN Isoform 3 of Ub	3	6	6	6	5	4	5	4	5	4	15.4	15.4	15.4	56.068	494	494;459;483	2.22	2	3	4	0	11.88	By MS/MS	By MS/MS	0.8484	0.88671	22.747	4	0	Leave out requantified	NaN	0.8484	NaN	0.89209	NaN	22.58	1	3	0	0	Median	Leave out requantified
P55010	P55010	12	12	12	Eukaryotic translation initiation factor 5	EIF5	sp|P55010|IF5_HUMAN Eukaryotic translation initiation factor 5 OS=Homo sapiens OX=9606 GN=EIF5 PE=1 SV=2	1	12	12	12	11	9	11	9	11	9	25.3	25.3	25.3	49.222	431	431	2.04	8	10	9	0	28.995	By MS/MS	By MS/MS	0.81707	0.97244	12.246	21	4	Leave out requantified	0.65687	1.0017	0.88075	1.0391	14.686	9.5061	11	10	3	1	Leave out requantified	Leave out requantified
P55011-3;P55011	P55011-3;P55011	1;1	1;1	1;1	Solute carrier family 12 member 2	SLC12A2	sp|P55011-3|S12A2_HUMAN Isoform 2 of Solute carrier family 12 member 2 OS=Homo sapiens OX=9606 GN=SLC12A2;sp|P55011|S12A2_HUMAN Solute carrier family 12 member 2 OS=Homo sapiens OX=9606 GN=SLC12A2 PE=1 SV=1	2	1	1	1	0	1	0	1	0	1	1.7	1.7	1.7	129.68	1196	1196;1212	1	1			0.009161	2.1896		By MS/MS	NaN	NaN	NaN	0	0	Median	NaN	NaN	NaN	NaN	NaN	NaN	0	0	0	0	Median	Median
P55039	P55039	2	2	2	Developmentally-regulated GTP-binding protein 2	DRG2	sp|P55039|DRG2_HUMAN Developmentally-regulated GTP-binding protein 2 OS=Homo sapiens OX=9606 GN=DRG2 PE=1 SV=1	1	2	2	2	1	2	1	2	1	2	8.5	8.5	8.5	40.746	364	364	2.2		4	1	0.00063291	5.9516	By MS/MS	By MS/MS	0.57551	0.6829	26.853	2	0	Median	NaN	NaN	NaN	NaN	NaN	NaN	1	1	0	0	Median	Median
P55060-3;P55060;P55060-4;P55060-2	P55060-3;P55060;P55060-4	3;3;2;1	3;3;2;1	3;3;2;1	Exportin-2	CSE1L	sp|P55060-3|XPO2_HUMAN Isoform 3 of Exportin-2 OS=Homo sapiens OX=9606 GN=CSE1L;sp|P55060|XPO2_HUMAN Exportin-2 OS=Homo sapiens OX=9606 GN=CSE1L PE=1 SV=3;sp|P55060-4|XPO2_HUMAN Isoform 4 of Exportin-2 OS=Homo sapiens OX=9606 GN=CSE1L	4	3	3	3	3	3	3	3	3	3	5.3	5.3	5.3	107.78	945	945;971;915;195	1.44	7		2	0	46.878	By MS/MS	By MS/MS	0.85343	1.0201	28.049	8	1	Leave out requantified	0.73524	0.89475	0.98683	0.96069	20.825	36.254	4	4	1	0	Leave out requantified	Leave out requantified
P55072	P55072	8	8	8	Transitional endoplasmic reticulum ATPase	VCP	sp|P55072|TERA_HUMAN Transitional endoplasmic reticulum ATPase OS=Homo sapiens OX=9606 GN=VCP PE=1 SV=4	1	8	8	8	6	7	6	7	6	7	15	15	15	89.321	806	806	1.5	11	5	2	0	50.516	By MS/MS	By MS/MS	1.3645	1.5186	10.915	13	3	Leave out requantified	0.75268	1.5615	0.99146	1.6331	26.573	17.107	5	8	1	2	Leave out requantified	Leave out requantified
P55081	P55081	11	11	11	Microfibrillar-associated protein 1	MFAP1	sp|P55081|MFAP1_HUMAN Microfibrillar-associated protein 1 OS=Homo sapiens OX=9606 GN=MFAP1 PE=1 SV=2	1	11	11	11	8	9	8	9	8	9	28.2	28.2	28.2	51.958	439	439	1.63	13		6	0	68.985	By MS/MS	By MS/MS	0.794	0.99176	23.745	15	3	Leave out requantified	0.74104	0.96449	0.9941	0.98943	25.453	14.908	8	7	1	2	Leave out requantified	Leave out requantified
P55084-2;P55084	P55084-2;P55084	2;2	2;2	2;2	Trifunctional enzyme subunit beta, mitochondrial;3-ketoacyl-CoA thiolase	HADHB	sp|P55084-2|ECHB_HUMAN Isoform 2 of Trifunctional enzyme subunit beta, mitochondrial OS=Homo sapiens OX=9606 GN=HADHB;sp|P55084|ECHB_HUMAN Trifunctional enzyme subunit beta, mitochondrial OS=Homo sapiens OX=9606 GN=HADHB PE=1 SV=3	2	2	2	2	1	2	1	2	1	2	4.9	4.9	4.9	48.879	452	452;474	2.33	1		2	0.0021153	3.0439	By MS/MS	By MS/MS	0.80781	0.94341	37.702	2	1	Median	NaN	NaN	NaN	NaN	NaN	NaN	1	1	1	0	Median	Median
P55196-2;P55196-6;P55196-3;P55196-1;P55196;P55196-5	P55196-2;P55196-6;P55196-3;P55196-1;P55196;P55196-5	1;1;1;1;1;1	1;1;1;1;1;1	1;1;1;1;1;1	Afadin	MLLT4	sp|P55196-2|AFAD_HUMAN Isoform 1 of Afadin OS=Homo sapiens OX=9606 GN=AFDN;sp|P55196-6|AFAD_HUMAN Isoform 6 of Afadin OS=Homo sapiens OX=9606 GN=AFDN;sp|P55196-3|AFAD_HUMAN Isoform 3 of Afadin OS=Homo sapiens OX=9606 GN=AFDN;sp|P55196-1|AFAD_HUMAN Isoform	6	1	1	1	1	1	1	1	1	1	1.2	1.2	1.2	182	1612	1612;1651;1743;1816;1824;1834	1	2			0.0025961	2.8792	By MS/MS	By MS/MS	0.71079	0.84278	3.99	2	2	Median	NaN	NaN	NaN	NaN	NaN	NaN	1	1	1	1	Median	Median
P55199	P55199	2	2	2	RNA polymerase II elongation factor ELL	ELL	sp|P55199|ELL_HUMAN RNA polymerase II elongation factor ELL OS=Homo sapiens OX=9606 GN=ELL PE=1 SV=1	1	2	2	2	1	1	1	1	1	1	5.5	5.5	5.5	68.264	621	621	1.67	1	2		0.00056915	3.9136	By MS/MS	By MS/MS	NaN	NaN	NaN	1	1	Median	NaN	NaN	NaN	NaN	NaN	NaN	0	1	0	1	Median	Median
P55201-4;P55201-3;P55201;P55201-2	P55201-4;P55201-3;P55201;P55201-2	2;2;2;2	2;2;2;2	2;2;2;2	Peregrin	BRPF1	sp|P55201-4|BRPF1_HUMAN Isoform 4 of Peregrin OS=Homo sapiens OX=9606 GN=BRPF1;sp|P55201-3|BRPF1_HUMAN Isoform 3 of Peregrin OS=Homo sapiens OX=9606 GN=BRPF1;sp|P55201|BRPF1_HUMAN Peregrin OS=Homo sapiens OX=9606 GN=BRPF1 PE=1 SV=2;sp|P55201-2|BRPF1_HUMAN	4	2	2	2	0	2	0	2	0	2	2.9	2.9	2.9	127.36	1119	1119;1213;1214;1220	1.5	1	1		0	8.0929		By MS/MS	1.0536	1.0979	27.285	2	0	Median	NaN	1.0536	NaN	1.0979	NaN	27.285	0	2	0	0	Median	Median
P55209-2;P55209;P55209-3	P55209-2;P55209;P55209-3	9;9;6	9;9;6	8;8;5	Nucleosome assembly protein 1-like 1	NAP1L1	sp|P55209-2|NP1L1_HUMAN Isoform 2 of Nucleosome assembly protein 1-like 1 OS=Homo sapiens OX=9606 GN=NAP1L1;sp|P55209|NP1L1_HUMAN Nucleosome assembly protein 1-like 1 OS=Homo sapiens OX=9606 GN=NAP1L1 PE=1 SV=1;sp|P55209-3|NP1L1_HUMAN Isoform 3 of Nucleoso	3	9	9	8	9	6	9	6	8	5	41.3	41.3	38.6	42.761	368	368;391;323	1.94	6	6	5	0	60.951	By MS/MS	By MS/MS	0.81216	0.96202	9.7182	14	0	Leave out requantified	0.61715	1.0151	0.82364	1.059	14.279	10.643	7	7	0	0	Leave out requantified	Leave out requantified
P55265-5;P55265;P55265-4;P55265-2;P55265-3	P55265-5;P55265;P55265-4;P55265-2;P55265-3	31;31;31;27;26	31;31;31;27;26	31;31;31;27;26	Double-stranded RNA-specific adenosine deaminase	ADAR	sp|P55265-5|DSRAD_HUMAN Isoform 5 of Double-stranded RNA-specific adenosine deaminase OS=Homo sapiens OX=9606 GN=ADAR;sp|P55265|DSRAD_HUMAN Double-stranded RNA-specific adenosine deaminase OS=Homo sapiens OX=9606 GN=ADAR PE=1 SV=4;sp|P55265-4|DSRAD_HUMAN I	5	31	31	31	28	28	28	28	28	28	49.3	49.3	49.3	103.64	931	931;1226;1269;1200;1181	1.89	24	30	16	0	201.69	By MS/MS	By MS/MS	1.068	1.2767	20.351	54	6	Leave out requantified	0.93919	1.2371	1.2569	1.2824	28.985	11.979	27	27	2	4	Leave out requantified	Leave out requantified
P55735	P55735	1	1	1	Protein SEC13 homolog	SEC13	sp|P55735|SEC13_HUMAN Protein SEC13 homolog OS=Homo sapiens OX=9606 GN=SEC13 PE=1 SV=3	1	1	1	1	1	0	1	0	1	0	8.1	8.1	8.1	35.54	322	322	1	2			0.00056338	3.7836	By MS/MS		NaN	NaN	NaN	0	0	Median	NaN	NaN	NaN	NaN	NaN	NaN	0	0	0	0	Median	Median
P55769	P55769	4	4	4	NHP2-like protein 1;NHP2-like protein 1, N-terminally processed	NHP2L1	sp|P55769|NH2L1_HUMAN NHP2-like protein 1 OS=Homo sapiens OX=9606 GN=SNU13 PE=1 SV=3	1	4	4	4	4	3	4	3	4	3	37.5	37.5	37.5	14.173	128	128	1.83	4	6	2	0	10.973	By MS/MS	By MS/MS	0.76902	0.94647	6.977	7	2	Leave out requantified	0.6907	1.0118	0.94647	1.0987	5.9316	8.658	4	3	1	1	Leave out requantified	Plateau
P55795	P55795	27	16	16	Heterogeneous nuclear ribonucleoprotein H2	HNRNPH2	sp|P55795|HNRH2_HUMAN Heterogeneous nuclear ribonucleoprotein H2 OS=Homo sapiens OX=9606 GN=HNRNPH2 PE=1 SV=1	1	27	16	16	25	23	14	12	14	12	67.9	43.7	43.7	49.263	449	449	1.61	42	22	12	0	137.34	By MS/MS	By MS/MS	1.0373	1.2378	11.509	57	7	Leave out requantified	0.93501	1.1363	1.239	1.1827	16.204	5.7406	28	29	4	3	Leave out requantified	Leave out requantified
P55884;P55884-2	P55884;P55884-2	15;15	15;15	15;15	Eukaryotic translation initiation factor 3 subunit B	EIF3B	sp|P55884|EIF3B_HUMAN Eukaryotic translation initiation factor 3 subunit B OS=Homo sapiens OX=9606 GN=EIF3B PE=1 SV=3;sp|P55884-2|EIF3B_HUMAN Isoform 2 of Eukaryotic translation initiation factor 3 subunit B OS=Homo sapiens OX=9606 GN=EIF3B	2	15	15	15	12	12	12	12	12	12	31.7	31.7	31.7	92.48	814	814;873	1.91	15	5	12	0	78.963	By MS/MS	By MS/MS	0.8134	0.95756	55.294	23	6	Leave out requantified	0.69153	0.94826	0.93684	0.98264	51.319	63.678	12	11	4	2	Leave out requantified	Leave out requantified
P56134-4;P56134-3;P56134-2;P56134	P56134-4;P56134-3;P56134-2;P56134	2;2;2;2	2;2;2;2	2;2;2;2	ATP synthase subunit f, mitochondrial	ATP5J2	sp|P56134-4|ATPK_HUMAN Isoform 4 of ATP synthase subunit f, mitochondrial OS=Homo sapiens OX=9606 GN=ATP5MF;sp|P56134-3|ATPK_HUMAN Isoform 3 of ATP synthase subunit f, mitochondrial OS=Homo sapiens OX=9606 GN=ATP5MF;sp|P56134-2|ATPK_HUMAN Isoform 2 of ATP	4	2	2	2	2	2	2	2	2	2	49	49	49	5.7407	49	49;55;88;94	2		4		0.00055835	3.612	By MS/MS	By MS/MS	0.98496	1.1479	20.334	4	0	Leave out requantified	0.8817	1.1003	1.1424	1.1533	12.754	27.914	2	2	0	0	Median	Median
P56181-2	P56181-2	1	1	1			sp|P56181-2|NDUV3_HUMAN Isoform 2 of NADH dehydrogenase [ubiquinone] flavoprotein 3, mitochondrial OS=Homo sapiens OX=9606 GN=NDUFV3	1	1	1	1	0	1	0	1	0	1	4	4	4	50.983	473	473	1	1			0.0021505	3.2177		By MS/MS	NaN	NaN	NaN	1	1	Median	NaN	NaN	NaN	NaN	NaN	NaN	0	1	0	1	Median	Median
P56182	P56182	17	17	17	Ribosomal RNA processing protein 1 homolog A	RRP1	sp|P56182|RRP1_HUMAN Ribosomal RNA processing protein 1 homolog A OS=Homo sapiens OX=9606 GN=RRP1 PE=1 SV=1	1	17	17	17	17	17	17	17	17	17	38.6	38.6	38.6	52.839	461	461	2.09	18	7	22	0	61.281	By MS/MS	By MS/MS	1.0067	1.1717	15.428	41	3	Leave out requantified	0.81436	1.2363	1.0865	1.2794	15.512	16.038	19	22	0	3	Leave out requantified	Leave out requantified
P56192;P56192-2	P56192;P56192-2	5;3	5;3	5;3	Methionine--tRNA ligase, cytoplasmic	MARS	sp|P56192|SYMC_HUMAN Methionine--tRNA ligase, cytoplasmic OS=Homo sapiens OX=9606 GN=MARS PE=1 SV=2;sp|P56192-2|SYMC_HUMAN Isoform 2 of Methionine--tRNA ligase, cytoplasmic OS=Homo sapiens OX=9606 GN=MARS	2	5	5	5	3	5	3	5	3	5	9.3	9.3	9.3	101.11	900	900;546	2	2	5	2	0	20.122	By MS/MS	By MS/MS	0.73314	0.77737	6.2487	7	3	Leave out requantified	0.51052	0.73314	0.67739	0.77737	9.1034	8.9988	3	4	2	1	Median	Leave out requantified
P56537;P56537-2	P56537;P56537-2	3;2	3;2	3;2	Eukaryotic translation initiation factor 6	EIF6	sp|P56537|IF6_HUMAN Eukaryotic translation initiation factor 6 OS=Homo sapiens OX=9606 GN=EIF6 PE=1 SV=1;sp|P56537-2|IF6_HUMAN Isoform 2 of Eukaryotic translation initiation factor 6 OS=Homo sapiens OX=9606 GN=EIF6	2	3	3	3	3	2	3	2	3	2	20	20	20	26.599	245	245;226	1.5	6		2	0	11.071	By MS/MS	By MS/MS	0.77326	0.8676	3.2414	7	2	Leave out requantified	0.64561	0.80564	0.85094	0.84794	11.021	2.8013	4	3	2	0	Median	Median
P57740	P57740	2	2	2	Nuclear pore complex protein Nup107	NUP107	sp|P57740|NU107_HUMAN Nuclear pore complex protein Nup107 OS=Homo sapiens OX=9606 GN=NUP107 PE=1 SV=1	1	2	2	2	2	2	2	2	2	2	3.4	3.4	3.4	106.37	925	925	1.5	2	2		0.00064683	6.4212	By MS/MS	By MS/MS	0.60743	0.72519	3.9133	2	0	Median	NaN	NaN	NaN	NaN	NaN	NaN	1	1	0	0	Median	Median
P58107	P58107	4	2	2	Epiplakin	EPPK1	sp|P58107|EPIPL_HUMAN Epiplakin OS=Homo sapiens OX=9606 GN=EPPK1 PE=1 SV=3	1	4	2	2	2	3	1	2	1	2	7.1	5.3	5.3	555.65	5088	5088	1.5	2	2		0	7.6213	By matching	By MS/MS	0.92649	1.0089	3.4476	3	1	Median	NaN	0.93236	NaN	0.98407	NaN	3.5192	1	2	0	1	Median	Median
P58546	P58546	1	1	1	Myotrophin	MTPN	sp|P58546|MTPN_HUMAN Myotrophin OS=Homo sapiens OX=9606 GN=MTPN PE=1 SV=2	1	1	1	1	0	1	0	1	0	1	14.4	14.4	14.4	12.895	118	118	1	1			0	16.199		By MS/MS	NaN	NaN	NaN	1	1	Median	NaN	NaN	NaN	NaN	NaN	NaN	0	1	0	1	Median	Median
P60033	P60033	2	2	2	CD81 antigen	CD81	sp|P60033|CD81_HUMAN CD81 antigen OS=Homo sapiens OX=9606 GN=CD81 PE=1 SV=1	1	2	2	2	1	1	1	1	1	1	15.3	15.3	15.3	25.809	236	236	1.5	1	1		0	78.013	By MS/MS	By MS/MS	NaN	NaN	NaN	1	1	Median	NaN	NaN	NaN	NaN	NaN	NaN	0	1	0	1	Median	Median
P60059	P60059	2	2	2	Protein transport protein Sec61 subunit gamma	SEC61G	sp|P60059|SC61G_HUMAN Protein transport protein Sec61 subunit gamma OS=Homo sapiens OX=9606 GN=SEC61G PE=1 SV=1	1	2	2	2	1	1	1	1	1	1	36.8	36.8	36.8	7.7412	68	68	1.5	1	1		0.002592	2.8728	By MS/MS	By MS/MS	NaN	NaN	NaN	1	0	Median	NaN	NaN	NaN	NaN	NaN	NaN	0	1	0	0	Median	Median
P60174-1;P60174;P60174-4	P60174-1;P60174;P60174-4	4;4;2	4;4;2	4;4;2	Triosephosphate isomerase	TPI1	sp|P60174-1|TPIS_HUMAN Isoform 2 of Triosephosphate isomerase OS=Homo sapiens OX=9606 GN=TPI1;sp|P60174|TPIS_HUMAN Triosephosphate isomerase OS=Homo sapiens OX=9606 GN=TPI1 PE=1 SV=3;sp|P60174-4|TPIS_HUMAN Isoform 4 of Triosephosphate isomerase OS=Homo sap	3	4	4	4	2	4	2	4	2	4	22.9	22.9	22.9	26.669	249	249;286;167	1.38	5	3		0	16.655	By MS/MS	By MS/MS	0.77172	0.867	19.465	6	3	Median	NaN	0.78728	NaN	0.80883	NaN	21.423	1	5	1	2	Median	Median
P60228	P60228	8	8	8	Eukaryotic translation initiation factor 3 subunit E	EIF3E	sp|P60228|EIF3E_HUMAN Eukaryotic translation initiation factor 3 subunit E OS=Homo sapiens OX=9606 GN=EIF3E PE=1 SV=1	1	8	8	8	6	7	6	7	6	7	25.4	25.4	25.4	52.22	445	445	1.75	9	2	5	0	35.962	By MS/MS	By MS/MS	0.78498	0.92167	12.063	14	2	Leave out requantified	0.64781	0.89156	0.85345	0.93465	6.0139	19.771	7	7	2	0	Leave out requantified	Leave out requantified
P60468	P60468	2	2	2	Protein transport protein Sec61 subunit beta	SEC61B	sp|P60468|SC61B_HUMAN Protein transport protein Sec61 subunit beta OS=Homo sapiens OX=9606 GN=SEC61B PE=1 SV=2	1	2	2	2	2	2	2	2	2	2	26	26	26	9.9743	96	96	1.33	4	2		0.00059312	4.5897	By MS/MS	By MS/MS	0.86154	0.91029	45.328	6	2	Median	0.60322	0.87557	0.80056	0.92713	54.332	45.725	3	3	1	1	Median	Median
P60660-2;P60660;P14649	P60660-2;P60660	4;4;1	4;4;1	4;4;1	Myosin light polypeptide 6	MYL6	sp|P60660-2|MYL6_HUMAN Isoform Smooth muscle of Myosin light polypeptide 6 OS=Homo sapiens OX=9606 GN=MYL6;sp|P60660|MYL6_HUMAN Myosin light polypeptide 6 OS=Homo sapiens OX=9606 GN=MYL6 PE=1 SV=2	3	4	4	4	4	2	4	2	4	2	35.8	35.8	35.8	16.961	151	151;151;208	2	2	2	2	0	9.5652	By MS/MS	By MS/MS	0.94502	1.1925	18.663	6	0	Leave out requantified	0.87791	1.2377	1.1737	1.2938	20.16	10.384	4	2	0	0	Leave out requantified	Median
P60709;P63267-2;Q6S8J3;A5A3E0;Q9BYX7;P0CG38;P0CG39	P60709	17;6;4;3;2;2;1	2;0;0;0;0;0;0	2;0;0;0;0;0;0	Actin, cytoplasmic 1;Actin, cytoplasmic 1, N-terminally processed	ACTB	sp|P60709|ACTB_HUMAN Actin, cytoplasmic 1 OS=Homo sapiens OX=9606 GN=ACTB PE=1 SV=1	7	17	2	2	16	15	2	2	2	2	64	4.8	4.8	41.736	375	375;333;1075;1075;375;1075;1038	1.73	7		4	0	21.369	By MS/MS	By MS/MS	0.76301	0.90518	21.51	11	1	Leave out requantified	0.74338	0.84092	0.99474	0.86294	13.074	23.359	6	5	1	0	Leave out requantified	Leave out requantified
P60842;P60842-2	P60842;P60842-2	28;20	28;20	20;14	Eukaryotic initiation factor 4A-I	EIF4A1	sp|P60842|IF4A1_HUMAN Eukaryotic initiation factor 4A-I OS=Homo sapiens OX=9606 GN=EIF4A1 PE=1 SV=1;sp|P60842-2|IF4A1_HUMAN Isoform 2 of Eukaryotic initiation factor 4A-I OS=Homo sapiens OX=9606 GN=EIF4A1	2	28	28	20	27	26	27	26	19	19	75.6	75.6	54.4	46.153	406	406;347	1.65	56	38	17	0	277.22	By MS/MS	By MS/MS	0.91749	1.072	10.585	94	16	Leave out requantified	0.7508	1.0864	1.0086	1.1351	15.806	9.146	46	48	9	7	Leave out requantified	Leave out requantified
P60866;P60866-2	P60866;P60866-2	9;7	9;7	9;7	40S ribosomal protein S20	RPS20	sp|P60866|RS20_HUMAN 40S ribosomal protein S20 OS=Homo sapiens OX=9606 GN=RPS20 PE=1 SV=1;sp|P60866-2|RS20_HUMAN Isoform 2 of 40S ribosomal protein S20 OS=Homo sapiens OX=9606 GN=RPS20	2	9	9	9	8	9	8	9	8	9	48.7	48.7	48.7	13.373	119	119;142	1.32	31	5	4	0	69.145	By MS/MS	By MS/MS	0.66788	0.7675	11.36	37	3	Leave out requantified	0.58904	0.7122	0.79749	0.77557	10.377	9.4215	16	21	1	2	Leave out requantified	Leave out requantified
P61011;P61011-2	P61011;P61011-2	9;8	9;8	9;8	Signal recognition particle 54 kDa protein	SRP54	sp|P61011|SRP54_HUMAN Signal recognition particle 54 kDa protein OS=Homo sapiens OX=9606 GN=SRP54 PE=1 SV=1;sp|P61011-2|SRP54_HUMAN Isoform 2 of Signal recognition particle 54 kDa protein OS=Homo sapiens OX=9606 GN=SRP54	2	9	9	9	8	7	8	7	8	7	29	29	29	55.704	504	504;455	1.42	13	4	2	0	94.49	By MS/MS	By MS/MS	0.85668	1.009	12.965	15	2	Leave out requantified	0.73962	1.0711	0.99505	1.1063	21.144	10.728	8	7	1	1	Leave out requantified	Leave out requantified
P61026	P61026	2	2	2	Ras-related protein Rab-10	RAB10	sp|P61026|RAB10_HUMAN Ras-related protein Rab-10 OS=Homo sapiens OX=9606 GN=RAB10 PE=1 SV=1	1	2	2	2	1	2	1	2	1	2	10.5	10.5	10.5	22.541	200	200	1.33	2	1		0.00055648	3.5719	By MS/MS	By MS/MS	0.86402	1.0099	3.7502	2	0	Median	NaN	NaN	NaN	NaN	NaN	NaN	1	1	0	0	Median	Median
P62837-2;P62837;P61077;P61077-2;P61077-3;Q9Y2X8;P51668	P62837-2;P62837;P61077;P61077-2;P61077-3;Q9Y2X8;P51668	2;2;2;2;2;1;1	2;2;2;2;2;1;1	2;2;2;2;2;1;1	Ubiquitin-conjugating enzyme E2 D2;Ubiquitin-conjugating enzyme E2 D3;Ubiquitin-conjugating enzyme E2 D4;Ubiquitin-conjugating enzyme E2 D1	UBE2D2;UBE2D3;UBE2D4;UBE2D1	sp|P62837-2|UB2D2_HUMAN Isoform 2 of Ubiquitin-conjugating enzyme E2 D2 OS=Homo sapiens OX=9606 GN=UBE2D2;sp|P62837|UB2D2_HUMAN Ubiquitin-conjugating enzyme E2 D2 OS=Homo sapiens OX=9606 GN=UBE2D2 PE=1 SV=1;sp|P61077|UB2D3_HUMAN Ubiquitin-conjugating enzym	7	2	2	2	2	1	2	1	2	1	35.6	35.6	35.6	13.635	118	118;147;147;148;149;147;147	2		4		0	7.6877	By MS/MS	By MS/MS	0.57755	0.68355	6.8994	2	0	Median	NaN	NaN	NaN	NaN	NaN	NaN	1	1	0	0	Median	Median
P84077;P61204;P61204-2;P84085;P18085	P84077;P61204;P61204-2	3;3;2;1;1	3;3;2;1;1	3;3;2;1;1	ADP-ribosylation factor 1;ADP-ribosylation factor 3	ARF1;ARF3	sp|P84077|ARF1_HUMAN ADP-ribosylation factor 1 OS=Homo sapiens OX=9606 GN=ARF1 PE=1 SV=2;sp|P61204|ARF3_HUMAN ADP-ribosylation factor 3 OS=Homo sapiens OX=9606 GN=ARF3 PE=1 SV=2;sp|P61204-2|ARF3_HUMAN Isoform 2 of ADP-ribosylation factor 3 OS=Homo sapiens	5	3	3	3	3	2	3	2	3	2	29.8	29.8	29.8	20.697	181	181;181;144;180;180	1.38	5	3		0	7.7409	By MS/MS	By MS/MS	0.72853	0.80199	13.967	6	3	Median	0.64542	0.76632	0.86268	0.80199	17.721	0.88299	4	2	2	1	Median	Median
P61221	P61221	9	9	9	ATP-binding cassette sub-family E member 1	ABCE1	sp|P61221|ABCE1_HUMAN ATP-binding cassette sub-family E member 1 OS=Homo sapiens OX=9606 GN=ABCE1 PE=1 SV=1	1	9	9	9	9	8	9	8	9	8	23	23	23	67.314	599	599	1.73	9	10	3	0	38.636	By MS/MS	By MS/MS	0.94089	1.0586	7.8394	17	4	Leave out requantified	0.74008	1.0618	0.988	1.1179	7.9842	13.539	8	9	2	2	Leave out requantified	Leave out requantified
P61247	P61247	29	29	29	40S ribosomal protein S3a	RPS3A	sp|P61247|RS3A_HUMAN 40S ribosomal protein S3a OS=Homo sapiens OX=9606 GN=RPS3A PE=1 SV=2	1	29	29	29	28	28	28	28	28	28	70.5	70.5	70.5	29.945	264	264	1.76	86	54	42	0	221.21	By MS/MS	By MS/MS	0.79705	0.97424	6.6738	160	18	Leave out requantified	0.67338	0.95052	0.94005	1.0218	8.2931	5.7977	83	77	8	10	Leave out requantified	Leave out requantified
P61254	P61254	15	15	4	60S ribosomal protein L26	RPL26	sp|P61254|RL26_HUMAN 60S ribosomal protein L26 OS=Homo sapiens OX=9606 GN=RPL26 PE=1 SV=1	1	15	15	4	14	15	14	15	4	4	57.9	57.9	13.1	17.258	145	145	1.84	19	28	10	0	31.533	By MS/MS	By MS/MS	0.81391	0.96831	5.9242	56	0	Leave out requantified	0.72297	0.90451	0.96809	0.98005	5.6471	7.4729	27	29	0	0	Leave out requantified	Leave out requantified
P61289;P61289-3;P61289-2	P61289;P61289-3;P61289-2	1;1;1	1;1;1	1;1;1	Proteasome activator complex subunit 3	PSME3	sp|P61289|PSME3_HUMAN Proteasome activator complex subunit 3 OS=Homo sapiens OX=9606 GN=PSME3 PE=1 SV=1;sp|P61289-3|PSME3_HUMAN Isoform 3 of Proteasome activator complex subunit 3 OS=Homo sapiens OX=9606 GN=PSME3;sp|P61289-2|PSME3_HUMAN Isoform 2 of Protea	3	1	1	1	0	1	0	1	0	1	5.9	5.9	5.9	29.506	254	254;265;267	1	2			0.001087	3.2981		By MS/MS	NaN	NaN	NaN	1	1	Median	NaN	NaN	NaN	NaN	NaN	NaN	0	1	0	1	Median	Median
P61313;P61313-2	P61313	9;4	9;4	9;4	60S ribosomal protein L15	RPL15	sp|P61313|RL15_HUMAN 60S ribosomal protein L15 OS=Homo sapiens OX=9606 GN=RPL15 PE=1 SV=2	2	9	9	9	9	9	9	9	9	9	46.1	46.1	46.1	24.146	204	204;145	1.58	16	12	3	0	42.643	By MS/MS	By MS/MS	1.0583	1.2653	5.1077	25	3	Leave out requantified	0.95011	1.2141	1.2675	1.2762	4.0347	8.0198	11	14	1	2	Leave out requantified	Leave out requantified
P61326;Q96A72;P61326-2	P61326;Q96A72;P61326-2	2;2;1	2;2;1	2;2;1	Protein mago nashi homolog;Protein mago nashi homolog 2	MAGOH;MAGOHB	sp|P61326|MGN_HUMAN Protein mago nashi homolog OS=Homo sapiens OX=9606 GN=MAGOH PE=1 SV=1;sp|Q96A72|MGN2_HUMAN Protein mago nashi homolog 2 OS=Homo sapiens OX=9606 GN=MAGOHB PE=1 SV=1;sp|P61326-2|MGN_HUMAN Isoform 2 of Protein mago nashi homolog OS=Homo sa	3	2	2	2	2	0	2	0	2	0	13	13	13	17.163	146	146;148;109	3			2	0.0064134	2.3064	By MS/MS		0.66155	0.87831	1.1929	2	0	Median	0.66155	NaN	0.87831	NaN	1.1929	NaN	2	0	0	0	Median	Median
P61353	P61353	14	14	14	60S ribosomal protein L27	RPL27	sp|P61353|RL27_HUMAN 60S ribosomal protein L27 OS=Homo sapiens OX=9606 GN=RPL27 PE=1 SV=2	1	14	14	14	13	13	13	13	13	13	61	61	61	15.798	136	136	1.65	32	28	8	0	38.624	By MS/MS	By MS/MS	0.76833	0.92757	6.7893	64	2	Leave out requantified	0.68282	0.80635	0.98363	0.89636	7.9992	4.8647	30	34	2	0	Leave out requantified	Leave out requantified
P61513;A6NKH3	P61513	4;1	4;1	4;1	60S ribosomal protein L37a	RPL37A	sp|P61513|RL37A_HUMAN 60S ribosomal protein L37a OS=Homo sapiens OX=9606 GN=RPL37A PE=1 SV=2	2	4	4	4	3	3	3	3	3	3	51.1	51.1	51.1	10.275	92	92;93	1.67	2	4		0	14.982	By MS/MS	By MS/MS	0.93085	1.1025	13.22	4	1	Median	0.89878	0.9631	1.2179	1.0037	9.0574	8.2523	2	2	1	0	Median	Median
P61604	P61604	1	1	1	10 kDa heat shock protein, mitochondrial	HSPE1	sp|P61604|CH10_HUMAN 10 kDa heat shock protein, mitochondrial OS=Homo sapiens OX=9606 GN=HSPE1 PE=1 SV=2	1	1	1	1	1	1	1	1	1	1	13.7	13.7	13.7	10.932	102	102	2		2		0.0025947	2.8767	By MS/MS	By MS/MS	0.73425	0.86511	5.3737	2	0	Median	NaN	NaN	NaN	NaN	NaN	NaN	1	1	0	0	Median	Median
Q9H9S3-2;Q9H9S3-3;Q9H9S3;P61619	Q9H9S3-2;Q9H9S3-3;Q9H9S3;P61619	1;1;1;1	1;1;1;1	1;1;1;1	Protein transport protein Sec61 subunit alpha isoform 2;Protein transport protein Sec61 subunit alpha isoform 1	SEC61A2;SEC61A1	sp|Q9H9S3-2|S61A2_HUMAN Isoform 2 of Protein transport protein Sec61 subunit alpha isoform 2 OS=Homo sapiens OX=9606 GN=SEC61A2;sp|Q9H9S3-3|S61A2_HUMAN Isoform 3 of Protein transport protein Sec61 subunit alpha isoform 2 OS=Homo sapiens OX=9606 GN=SEC61A2;	4	1	1	1	1	0	1	0	1	0	5.7	5.7	5.7	48.786	437	437;454;476;476	3			1	0.0021265	3.1066	By MS/MS		NaN	NaN	NaN	1	0	Median	NaN	NaN	NaN	NaN	NaN	NaN	1	0	0	0	Median	Median
P61626	P61626	2	2	2	Lysozyme C	LYZ	sp|P61626|LYSC_HUMAN Lysozyme C OS=Homo sapiens OX=9606 GN=LYZ PE=1 SV=1	1	2	2	2	0	2	0	2	0	2	29.7	29.7	29.7	16.537	148	148	2.5		1	1	0.0025602	2.7185		By MS/MS	NaN	NaN	NaN	1	1	Median	NaN	NaN	NaN	NaN	NaN	NaN	0	1	0	1	Median	Median
P61923-5;P61923	P61923-5;P61923	1;1	1;1	1;1	Coatomer subunit zeta-1	COPZ1	sp|P61923-5|COPZ1_HUMAN Isoform 5 of Coatomer subunit zeta-1 OS=Homo sapiens OX=9606 GN=COPZ1;sp|P61923|COPZ1_HUMAN Coatomer subunit zeta-1 OS=Homo sapiens OX=9606 GN=COPZ1 PE=1 SV=1	2	1	1	1	1	1	1	1	1	1	8.8	8.8	8.8	18.374	160	160;177	1	2			0.00057571	4.0995	By MS/MS	By MS/MS	0.68497	0.79406	2.0925	2	0	Median	NaN	NaN	NaN	NaN	NaN	NaN	1	1	0	0	Median	Median
P61927	P61927	5	5	5	60S ribosomal protein L37	RPL37	sp|P61927|RL37_HUMAN 60S ribosomal protein L37 OS=Homo sapiens OX=9606 GN=RPL37 PE=1 SV=2	1	5	5	5	5	5	5	5	5	5	35.1	35.1	35.1	11.078	97	97	1.92	10	7	8	0	7.118	By MS/MS	By MS/MS	0.8296	1.0363	3.4141	25	0	Leave out requantified	0.76362	0.93684	1.0568	1.0084	3.4825	2.2803	13	12	0	0	Leave out requantified	Leave out requantified
P61956-2;P61956	P61956-2;P61956	4;4	4;4	2;2	Small ubiquitin-related modifier 2	SUMO2	sp|P61956-2|SUMO2_HUMAN Isoform 2 of Small ubiquitin-related modifier 2 OS=Homo sapiens OX=9606 GN=SUMO2;sp|P61956|SUMO2_HUMAN Small ubiquitin-related modifier 2 OS=Homo sapiens OX=9606 GN=SUMO2 PE=1 SV=3	2	4	4	2	3	4	3	4	1	2	54.9	54.9	28.2	8.1111	71	71;95	2.13	5	3	7	0	7.7833	By MS/MS	By MS/MS	0.50595	0.58391	4.4832	12	3	Leave out requantified	0.3983	0.57507	0.52512	0.60888	6.2009	3.0437	5	7	1	2	Leave out requantified	Leave out requantified
P61960;P61960-2	P61960;P61960-2	1;1	1;1	1;1	Ubiquitin-fold modifier 1	UFM1	sp|P61960|UFM1_HUMAN Ubiquitin-fold modifier 1 OS=Homo sapiens OX=9606 GN=UFM1 PE=1 SV=1;sp|P61960-2|UFM1_HUMAN Isoform 2 of Ubiquitin-fold modifier 1 OS=Homo sapiens OX=9606 GN=UFM1	2	1	1	1	1	1	1	1	1	1	41.2	41.2	41.2	9.1175	85	85;103	2		4		0.0005777	4.1479	By MS/MS	By MS/MS	0.42824	0.58099	16.85	4	3	Median	0.42208	0.51948	0.58099	0.56092	1.6561	28.925	2	2	2	1	Median	Median
P61978	P61978	47	47	2	Heterogeneous nuclear ribonucleoprotein K	HNRNPK	sp|P61978|HNRPK_HUMAN Heterogeneous nuclear ribonucleoprotein K OS=Homo sapiens OX=9606 GN=HNRNPK PE=1 SV=1	1	47	47	2	46	46	46	46	2	1	76	76	6.5	50.976	463	463	2.01	113	129	116	0	323.31	By MS/MS	By MS/MS	0.90276	1.0847	14.467	305	48	Leave out requantified	0.79716	0.99507	1.1053	1.0647	18.616	12.222	153	152	27	21	Leave out requantified	Leave out requantified
P61978-2	P61978-2	46	1	0	Heterogeneous nuclear ribonucleoprotein K	HNRNPK	sp|P61978-2|HNRPK_HUMAN Isoform 2 of Heterogeneous nuclear ribonucleoprotein K OS=Homo sapiens OX=9606 GN=HNRNPK	1	46	1	0	45	46	1	1	0	0	76.1	6.7	0	51.028	464	464	2		4		0	11.851	By MS/MS	By MS/MS	0.97502	1.1651	6.8665	4	0	Median	0.89766	1.0575	1.2073	1.113	5.3745	6.8095	2	2	0	0	Median	Median
P61978-3	P61978-3	45	1	1	Heterogeneous nuclear ribonucleoprotein K	HNRNPK	sp|P61978-3|HNRPK_HUMAN Isoform 3 of Heterogeneous nuclear ribonucleoprotein K OS=Homo sapiens OX=9606 GN=HNRNPK	1	45	1	1	44	45	1	1	1	1	74.8	2.7	2.7	48.562	440	440	1	5			0.0025628	2.7422	By MS/MS	By MS/MS	0.88924	0.90251	47.014	3	1	Plateau	NaN	0.88384	NaN	0.9087	NaN	0.96609	1	2	1	0	Median	Median
P61981	P61981	5	3	3	14-3-3 protein gamma;14-3-3 protein gamma, N-terminally processed	YWHAG	sp|P61981|1433G_HUMAN 14-3-3 protein gamma OS=Homo sapiens OX=9606 GN=YWHAG PE=1 SV=2	1	5	3	3	5	4	3	2	3	2	28.3	21.1	21.1	28.302	247	247	1.67	4		2	0	9.2924	By MS/MS	By MS/MS	1.1962	1.2779	10.731	4	1	Median	1.051	1.2266	1.379	1.2779	16.94	0.72542	2	2	0	1	Median	Median
P62081	P62081	19	19	19	40S ribosomal protein S7	RPS7	sp|P62081|RS7_HUMAN 40S ribosomal protein S7 OS=Homo sapiens OX=9606 GN=RPS7 PE=1 SV=1	1	19	19	19	19	17	19	17	19	17	70.6	70.6	70.6	22.127	194	194	1.81	52	42	29	0	150.97	By MS/MS	By MS/MS	0.7007	0.84484	80.466	103	21	Leave out requantified	0.64853	0.7562	0.87536	0.79904	75.066	88.734	53	50	13	8	Leave out requantified	Leave out requantified
P62140	P62140	6	6	2	Serine/threonine-protein phosphatase PP1-beta catalytic subunit	PPP1CB	sp|P62140|PP1B_HUMAN Serine/threonine-protein phosphatase PP1-beta catalytic subunit OS=Homo sapiens OX=9606 GN=PPP1CB PE=1 SV=3	1	6	6	2	4	5	4	5	1	2	23.5	23.5	8.9	37.186	327	327	1.31	9	4		0	21.47	By MS/MS	By MS/MS	0.72824	0.92151	8.6468	9	4	Leave out requantified	0.65319	0.96507	0.87168	1.0082	4.7977	17.356	3	6	0	4	Leave out requantified	Median
P62195	P62195	1	1	1	26S protease regulatory subunit 8	PSMC5	sp|P62195|PRS8_HUMAN 26S proteasome regulatory subunit 8 OS=Homo sapiens OX=9606 GN=PSMC5 PE=1 SV=1	1	1	1	1	1	1	1	1	1	1	3.4	3.4	3.4	45.626	406	406	3			2	0.00057504	4.0925	By MS/MS	By MS/MS	0.52844	0.64129	10.29	2	2	Median	NaN	NaN	NaN	NaN	NaN	NaN	1	1	1	1	Median	Median
P62241	P62241	18	18	18	40S ribosomal protein S8	RPS8	sp|P62241|RS8_HUMAN 40S ribosomal protein S8 OS=Homo sapiens OX=9606 GN=RPS8 PE=1 SV=2	1	18	18	18	16	18	16	18	16	18	62	62	62	24.205	208	208	1.64	40	23	13	0	103.48	By MS/MS	By MS/MS	0.76428	0.9067	9.4861	61	6	Leave out requantified	0.66526	0.87101	0.89806	0.91754	11.565	8.7512	32	29	5	1	Leave out requantified	Leave out requantified
P62244	P62244	7	7	7	40S ribosomal protein S15a	RPS15A	sp|P62244|RS15A_HUMAN 40S ribosomal protein S15a OS=Homo sapiens OX=9606 GN=RPS15A PE=1 SV=2	1	7	7	7	6	7	6	7	6	7	36.9	36.9	36.9	14.839	130	130	1.79	3	11		0	10.981	By MS/MS	By MS/MS	0.87885	1.0468	11.24	11	2	Leave out requantified	0.78102	0.93407	1.0988	0.98546	13.278	11.502	5	6	1	1	Leave out requantified	Leave out requantified
P62249	P62249	14	14	14	40S ribosomal protein S16	RPS16	sp|P62249|RS16_HUMAN 40S ribosomal protein S16 OS=Homo sapiens OX=9606 GN=RPS16 PE=1 SV=2	1	14	14	14	13	10	13	10	13	10	67.1	67.1	67.1	16.445	146	146	1.84	19	19	11	0	29.798	By MS/MS	By MS/MS	0.82437	0.95851	7.2173	46	5	Leave out requantified	0.69054	0.9242	0.90584	0.97077	9.7741	4.1049	24	22	5	0	Leave out requantified	Leave out requantified
P62258;P62258-2	P62258;P62258-2	5;4	3;2	3;2	14-3-3 protein epsilon	YWHAE	sp|P62258|1433E_HUMAN 14-3-3 protein epsilon OS=Homo sapiens OX=9606 GN=YWHAE PE=1 SV=1;sp|P62258-2|1433E_HUMAN Isoform SV of 14-3-3 protein epsilon OS=Homo sapiens OX=9606 GN=YWHAE	2	5	3	3	5	5	3	3	3	3	23.5	16.5	16.5	29.174	255	255;233	2.27	4		7	0	9.7162	By MS/MS	By MS/MS	0.92212	1.0891	4.0852	10	4	Leave out requantified	0.79504	1.0289	1.0344	1.0952	6.5909	4.9521	5	5	2	2	Leave out requantified	Leave out requantified
P62263	P62263	11	11	11	40S ribosomal protein S14	RPS14	sp|P62263|RS14_HUMAN 40S ribosomal protein S14 OS=Homo sapiens OX=9606 GN=RPS14 PE=1 SV=3	1	11	11	11	9	10	9	10	9	10	68.2	68.2	68.2	16.273	151	151	1.25	29	5	2	0	46.696	By MS/MS	By MS/MS	0.83458	0.92132	10.507	34	2	Leave out requantified	0.67013	0.8854	0.90917	0.93687	8.8781	10.724	16	18	1	1	Leave out requantified	Leave out requantified
P62266	P62266	8	8	8	40S ribosomal protein S23	RPS23	sp|P62266|RS23_HUMAN 40S ribosomal protein S23 OS=Homo sapiens OX=9606 GN=RPS23 PE=1 SV=3	1	8	8	8	8	8	8	8	8	8	49.7	49.7	49.7	15.807	143	143	1.8	19	17	10	0	43.362	By MS/MS	By MS/MS	0.87069	1.0323	7.6863	40	6	Leave out requantified	0.74218	0.9935	0.99533	1.0469	7.6498	8.5069	20	20	2	4	Leave out requantified	Leave out requantified
P62269	P62269	16	16	16	40S ribosomal protein S18	RPS18	sp|P62269|RS18_HUMAN 40S ribosomal protein S18 OS=Homo sapiens OX=9606 GN=RPS18 PE=1 SV=3	1	16	16	16	16	15	16	15	16	15	64.5	64.5	64.5	17.718	152	152	2	19	26	19	0	41.157	By MS/MS	By MS/MS	0.78885	0.90472	10.056	56	6	Leave out requantified	0.68133	0.8501	0.92893	0.88661	10.382	6.753	29	27	4	2	Leave out requantified	Leave out requantified
P62277	P62277	8	8	8	40S ribosomal protein S13	RPS13	sp|P62277|RS13_HUMAN 40S ribosomal protein S13 OS=Homo sapiens OX=9606 GN=RPS13 PE=1 SV=2	1	8	8	8	8	8	8	8	8	8	47.7	47.7	47.7	17.222	151	151	1.71	13	14	4	0	28.992	By MS/MS	By MS/MS	0.70907	0.86648	13.107	23	3	Leave out requantified	0.61443	0.81213	0.86657	0.86648	4.9103	13.304	12	11	2	1	Leave out requantified	Leave out requantified
P62280	P62280	25	25	25	40S ribosomal protein S11	RPS11	sp|P62280|RS11_HUMAN 40S ribosomal protein S11 OS=Homo sapiens OX=9606 GN=RPS11 PE=1 SV=3	1	25	25	25	25	25	25	25	25	25	71.5	71.5	71.5	18.431	158	158	1.89	37	56	24	0	66.143	By MS/MS	By MS/MS	0.76638	0.92501	4.9528	107	8	Leave out requantified	0.69423	0.83644	0.95279	0.90128	6.2236	5.6298	49	58	1	7	Leave out requantified	Leave out requantified
P62304	P62304	3	3	3	Small nuclear ribonucleoprotein E	SNRPE	sp|P62304|RUXE_HUMAN Small nuclear ribonucleoprotein E OS=Homo sapiens OX=9606 GN=SNRPE PE=1 SV=1	1	3	3	3	3	3	3	3	3	3	29.3	29.3	29.3	10.803	92	92	2.08	2	7	3	0	24.447	By MS/MS	By MS/MS	0.88324	1.0072	3.3103	9	0	Leave out requantified	0.72448	0.99902	0.96469	1.0465	0.30162	7.6033	4	5	0	0	Leave out requantified	Leave out requantified
P62306	P62306	3	3	3	Small nuclear ribonucleoprotein F	SNRPF	sp|P62306|RUXF_HUMAN Small nuclear ribonucleoprotein F OS=Homo sapiens OX=9606 GN=SNRPF PE=1 SV=1	1	3	3	3	2	3	2	3	2	3	24.4	24.4	24.4	9.7251	86	86	2.33	2		4	0	21.867	By MS/MS	By MS/MS	1.1388	1.1552	18.846	4	1	Median	NaN	1.2963	NaN	1.3195	NaN	18.388	1	3	0	1	Median	Median
P62310	P62310	1	1	1	U6 snRNA-associated Sm-like protein LSm3	LSM3	sp|P62310|LSM3_HUMAN U6 snRNA-associated Sm-like protein LSm3 OS=Homo sapiens OX=9606 GN=LSM3 PE=1 SV=2	1	1	1	1	1	1	1	1	1	1	20.6	20.6	20.6	11.845	102	102	2	4		4	0	13.81	By MS/MS	By MS/MS	0.95164	1.126	3.8573	8	0	Median	0.82261	1.1253	1.1073	1.1665	2.9882	1.8744	4	4	0	0	Median	Median
P62314	P62314	5	5	5	Small nuclear ribonucleoprotein Sm D1	SNRPD1	sp|P62314|SMD1_HUMAN Small nuclear ribonucleoprotein Sm D1 OS=Homo sapiens OX=9606 GN=SNRPD1 PE=1 SV=1	1	5	5	5	5	5	5	5	5	5	56.3	56.3	56.3	13.281	119	119	1.56	15	6	4	0	71.459	By MS/MS	By MS/MS	0.68009	0.83389	19.661	24	6	Leave out requantified	0.58101	0.96841	0.78908	1.0557	17.414	8.9263	12	12	2	4	Leave out requantified	Leave out requantified
P62316;P62316-2	P62316;P62316-2	6;4	6;4	6;4	Small nuclear ribonucleoprotein Sm D2	SNRPD2	sp|P62316|SMD2_HUMAN Small nuclear ribonucleoprotein Sm D2 OS=Homo sapiens OX=9606 GN=SNRPD2 PE=1 SV=1;sp|P62316-2|SMD2_HUMAN Isoform 2 of Small nuclear ribonucleoprotein Sm D2 OS=Homo sapiens OX=9606 GN=SNRPD2	2	6	6	6	6	6	6	6	6	6	59.3	59.3	59.3	13.527	118	118;108	1.69	9	3	4	0	24.494	By MS/MS	By MS/MS	0.81935	0.97133	12.414	16	1	Leave out requantified	0.67739	0.95504	0.92815	1.0038	11.606	11.747	9	7	1	0	Leave out requantified	Leave out requantified
P62318-2;P62318	P62318-2;P62318	6;6	6;6	6;6	Small nuclear ribonucleoprotein Sm D3	SNRPD3	sp|P62318-2|SMD3_HUMAN Isoform 2 of Small nuclear ribonucleoprotein Sm D3 OS=Homo sapiens OX=9606 GN=SNRPD3;sp|P62318|SMD3_HUMAN Small nuclear ribonucleoprotein Sm D3 OS=Homo sapiens OX=9606 GN=SNRPD3 PE=1 SV=1	2	6	6	6	5	5	5	5	5	5	54.2	54.2	54.2	13.291	120	120;126	1.62	13	7	4	0	87.62	By MS/MS	By MS/MS	0.93812	1.0564	3.3259	17	1	Leave out requantified	0.75227	1.0622	1.01	1.1128	2.6538	8.584	8	9	1	0	Leave out requantified	Leave out requantified
P62424	P62424	16	16	16	60S ribosomal protein L7a	RPL7A	sp|P62424|RL7A_HUMAN 60S ribosomal protein L7a OS=Homo sapiens OX=9606 GN=RPL7A PE=1 SV=2	1	16	16	16	16	15	16	15	16	15	42.9	42.9	42.9	29.995	266	266	1.53	32	21	5	0	71.048	By MS/MS	By MS/MS	0.79696	0.94276	7.0089	56	2	Leave out requantified	0.68943	0.89896	0.92861	0.9552	9.0926	6.7436	26	30	1	1	Leave out requantified	Leave out requantified
P62495-2;P62495	P62495-2;P62495	7;7	7;7	7;7	Eukaryotic peptide chain release factor subunit 1	ETF1	sp|P62495-2|ERF1_HUMAN Isoform 2 of Eukaryotic peptide chain release factor subunit 1 OS=Homo sapiens OX=9606 GN=ETF1;sp|P62495|ERF1_HUMAN Eukaryotic peptide chain release factor subunit 1 OS=Homo sapiens OX=9606 GN=ETF1 PE=1 SV=3	2	7	7	7	7	5	7	5	7	5	24	24	24	45.462	404	404;437	2.21	2	7	5	0	24.431	By MS/MS	By MS/MS	0.89681	1.0733	13.361	10	1	Leave out requantified	0.74783	1.0196	1.0159	1.0583	17.788	6.3754	5	5	0	1	Leave out requantified	Leave out requantified
P62633-2;P62633;P62633-5;P62633-7;P62633-3;P62633-6	P62633-2;P62633;P62633-5;P62633-7;P62633-3;P62633-6	19;18;17;16;16;16	19;18;17;16;16;16	2;2;0;2;2;0	Cellular nucleic acid-binding protein	CNBP	sp|P62633-2|CNBP_HUMAN Isoform 2 of Cellular nucleic acid-binding protein OS=Homo sapiens OX=9606 GN=CNBP;sp|P62633|CNBP_HUMAN Cellular nucleic acid-binding protein OS=Homo sapiens OX=9606 GN=CNBP PE=1 SV=1;sp|P62633-5|CNBP_HUMAN Isoform 5 of Cellular nucl	6	19	19	2	17	19	17	19	2	2	70.6	70.6	13.5	18.742	170	170;177;172;160;167;179	1.92	35	28	28	0	150.09	By MS/MS	By MS/MS	0.86322	1.0223	5.7401	73	4	Leave out requantified	0.72172	1.0236	0.95006	1.0845	8.6868	6.3989	36	37	2	2	Leave out requantified	Leave out requantified
P62633-8;P62633-4	P62633-8;P62633-4	18;17	1;1	1;1	Cellular nucleic acid-binding protein	CNBP	sp|P62633-8|CNBP_HUMAN Isoform 8 of Cellular nucleic acid-binding protein OS=Homo sapiens OX=9606 GN=CNBP;sp|P62633-4|CNBP_HUMAN Isoform 4 of Cellular nucleic acid-binding protein OS=Homo sapiens OX=9606 GN=CNBP	2	18	1	1	16	18	1	1	1	1	70.8	8.8	8.8	18.871	171	171;178	3			4	0	18.079	By MS/MS	By MS/MS	0.88678	1.0322	5.2453	4	0	Median	0.73968	1.0476	0.98302	1.0754	1.3444	0.23866	2	2	0	0	Median	Median
P62701;Q8TD47;P22090	P62701	16;7;6	16;7;6	16;7;6	40S ribosomal protein S4, X isoform	RPS4X	sp|P62701|RS4X_HUMAN 40S ribosomal protein S4, X isoform OS=Homo sapiens OX=9606 GN=RPS4X PE=1 SV=2	3	16	16	16	16	16	16	16	16	16	57	57	57	29.597	263	263;263;263	1.86	24	26	15	0	54.487	By MS/MS	By MS/MS	0.8139	0.94458	12.582	55	3	Leave out requantified	0.7093	0.87729	0.9692	0.93185	14.525	9.7236	29	26	1	2	Leave out requantified	Leave out requantified
P62750	P62750	9	9	9	60S ribosomal protein L23a	RPL23A	sp|P62750|RL23A_HUMAN 60S ribosomal protein L23a OS=Homo sapiens OX=9606 GN=RPL23A PE=1 SV=1	1	9	9	9	9	8	9	8	9	8	44.9	44.9	44.9	17.695	156	156	1.62	21	16	5	0	27.866	By MS/MS	By MS/MS	0.83685	0.98744	16.29	37	5	Leave out requantified	0.73475	0.91488	0.98937	0.98004	15.152	10.846	18	19	2	3	Leave out requantified	Leave out requantified
P62753	P62753	20	20	20	40S ribosomal protein S6	RPS6	sp|P62753|RS6_HUMAN 40S ribosomal protein S6 OS=Homo sapiens OX=9606 GN=RPS6 PE=1 SV=1	1	20	20	20	18	19	18	19	18	19	53.4	53.4	53.4	28.68	249	249	1.93	40	25	33	0	112.31	By MS/MS	By MS/MS	0.77609	0.92065	8.1198	80	9	Leave out requantified	0.7047	0.8496	0.94411	0.9097	10.303	8.173	39	41	5	4	Leave out requantified	Leave out requantified
P62805	P62805	9	9	9	Histone H4	HIST1H4A	sp|P62805|H4_HUMAN Histone H4 OS=Homo sapiens OX=9606 GN=HIST1H4A PE=1 SV=2	1	9	9	9	8	9	8	9	8	9	56.3	56.3	56.3	11.367	103	103	1.78	16	13	8	0	29.095	By MS/MS	By MS/MS	0.99574	1.1574	5.6331	32	2	Leave out requantified	0.87006	1.0919	1.1501	1.1622	10.549	3.0776	15	17	1	1	Leave out requantified	Leave out requantified
P62826	P62826	6	6	6	GTP-binding nuclear protein Ran	RAN	sp|P62826|RAN_HUMAN GTP-binding nuclear protein Ran OS=Homo sapiens OX=9606 GN=RAN PE=1 SV=3	1	6	6	6	6	6	6	6	6	6	29.2	29.2	29.2	24.423	216	216	1.4	9	6		0	15.949	By MS/MS	By MS/MS	0.79855	0.92188	13.724	13	0	Leave out requantified	0.65939	0.90292	0.90227	0.95618	15.199	14.895	6	7	0	0	Leave out requantified	Leave out requantified
P62829	P62829	10	10	10	60S ribosomal protein L23	RPL23	sp|P62829|RL23_HUMAN 60S ribosomal protein L23 OS=Homo sapiens OX=9606 GN=RPL23 PE=1 SV=1	1	10	10	10	10	10	10	10	10	10	62.1	62.1	62.1	14.865	140	140	1.77	14	20	5	0	71.2	By MS/MS	By MS/MS	0.68347	0.81754	7.8329	37	5	Leave out requantified	0.6255	0.74692	0.86346	0.80573	7.8275	9.249	19	18	4	1	Leave out requantified	Leave out requantified
P62841	P62841	13	13	13	40S ribosomal protein S15	RPS15	sp|P62841|RS15_HUMAN 40S ribosomal protein S15 OS=Homo sapiens OX=9606 GN=RPS15 PE=1 SV=2	1	13	13	13	13	13	13	13	13	13	75.9	75.9	75.9	17.04	145	145	2.12	45	252	90	0	202.28	By MS/MS	By MS/MS	0.69066	0.83785	11.774	348	63	Leave out requantified	0.60213	0.78773	0.82819	0.83368	13.05	10.045	182	166	35	28	Leave out requantified	Leave out requantified
[truncated: 1,299 more rows]
[truncated: 23 more columns]
