# Supplementary material for: A disease-linked lncRNA mutation in RNase MRP inhibits ribosome synthesis
Source: Nat Commun. 2022 Feb 3;13:649. doi: 10.1038/s41467-022-28295-8 (PMC8814244; doi:10.1038/s41467-022-28295-8)
Supplement: Supplementary file 4 — Source Data [file 41467_2022_28295_MOESM4_ESM.zip › SourceData/TRAPP-and-Proteome/Robertson-et-al-TRAPP-proteome-processed-data-NC.xlsx]

## Sheet: 121020TRAPP - all
Original	WT / clone C	WT / clone D		Inverted	clone C / WT	clone D / WT		Log10	clone C / WT	clone D / WT
	0.021325	0.0096271			46.8933	103.873			1.67111	2.0165
	0.066413	0.034264			15.0573	29.1852			1.17775	1.46516
	0.069281	0.030204			14.434	33.1082			1.15939	1.51994
	0.11778	0.17758			8.49041	5.63126			0.928928	0.750606
	0.12311	0.091449			8.12282	10.9351			0.909707	1.03882
	0.45937	0.60384			2.17689	1.65607			0.337837	0.219078
	0.48427	0.53306			2.06496	1.87596			0.314912	0.273224
	0.4943	0.16			2.02306	6.25			0.306009	0.79588
	0.51047	0.55587			1.95898	1.79898			0.29203	0.255027
	0.5437	1.5841			1.83925	0.631273			0.264641	-0.199783
	0.5446	0.63048			1.83621	1.58609			0.263922	0.200329
	0.56649	0.65888			1.76526	1.51773			0.246808	0.181194
	0.57144	0.39347			1.74997	2.54149			0.243029	0.405088
	0.58577	1.0699			1.70715	0.934667			0.232273	-0.0293432
	0.58638	0.95202			1.70538	1.0504			0.231821	0.0213539
	0.58771	0.92135			1.70152	1.08536			0.230837	0.0355754
	0.58866	1.4623			1.69877	0.683854			0.230135	-0.165036
	0.60154	0.73858			1.6624	1.35395			0.220735	0.131602
	0.60162	1.8563			1.66218	0.538706			0.220678	-0.268648
	0.60355	0.77401			1.65686	1.29197			0.219287	0.111253
	0.61458	0.50874			1.62713	1.96564			0.211422	0.293504
	0.61606	1.0455			1.62322	0.95648			0.210377	-0.019324
	0.61852	0.71628			1.61676	1.3961			0.208646	0.144917
	0.62068	0.91794			1.61114	1.0894			0.207132	0.0371857
	0.62118	0.68552			1.60984	1.45875			0.206783	0.16398
	0.62501	0.7806			1.59997	1.28107			0.204113	0.107571
	0.62505	0.86036			1.59987	1.1623			0.204085	0.0653198
	0.6271	0.72704			1.59464	1.37544			0.202663	0.138442
	0.62748	1.1829			1.59368	0.84538			0.2024	-0.072948
	0.63393	0.65503			1.57746	1.52665			0.197959	0.183739
	0.63466	0.40377			1.57565	2.47666			0.197459	0.393866
	0.63843	0.71769			1.56634	1.39336			0.194887	0.144063
	0.63849	0.95261			1.5662	1.04975			0.194846	0.0210849
	0.64034	0.78176			1.56167	1.27916			0.193589	0.106927
	0.64357	0.61714			1.55383	1.62038			0.191404	0.209616
	0.64837	0.83683			1.54233	1.19499			0.188177	0.0773628
	0.64958	1.39			1.53946	0.719424			0.187367	-0.143015
	0.65147	0.85103			1.53499	1.17505			0.186106	0.0700551
	0.65223	0.91997			1.5332	1.08699			0.185599	0.0362263
	0.65395	0.81559			1.52917	1.22611			0.184455	0.0885281
	0.6551	1.1521			1.52648	0.86798			0.183692	-0.0614902
	0.65698	0.84607			1.52212	1.18194			0.182448	0.0725937
	0.65723	0.68355			1.52154	1.46295			0.182283	0.16523
	0.65757	1.1469			1.52075	0.871916			0.182058	-0.0595256
	0.65791	0.88149			1.51996	1.13444			0.181834	0.0547826
	0.65816	0.71392			1.51939	1.40072			0.181669	0.14635
	0.66108	0.92628			1.51268	1.07959			0.179746	0.0332577
	0.66231	0.63297			1.50987	1.57985			0.178939	0.198617
	0.66363	1.087			1.50686	0.919963			0.178074	-0.0362295
	0.66466	0.80658			1.50453	1.2398			0.1774	0.0933526
	0.67252	1.1722			1.48694	0.853097			0.172295	-0.0690017
	0.67275	0.85524			1.48644	1.16926			0.172146	0.067912
	0.67328	0.57798			1.48527	1.73016			0.171804	0.238087
	0.67374	0.77156			1.48425	1.29608			0.171508	0.11263
	0.67501	1.2014			1.48146	0.832362			0.17069	-0.0796876
	0.67871	0.56387			1.47338	1.77346			0.168316	0.248821
	0.6802	0.80737			1.47016	1.23859			0.167363	0.0929274
	0.68026	1.2431			1.47003	0.804441			0.167325	-0.0945061
	0.68056	0.86239			1.46938	1.15957			0.167134	0.0642963
	0.6846	0.74647			1.46071	1.33964			0.164563	0.126988
	0.6849	0.52429			1.46007	1.90734			0.164373	0.280428
	0.68629	0.62765			1.45711	1.59324			0.163492	0.202282
	0.68701	1.1389			1.45558	0.87804			0.163037	-0.0564856
	0.68701	0.90011			1.45558	1.11098			0.163037	0.0457044
	0.68886	0.61932			1.45167	1.61467			0.161869	0.208085
	0.68928	0.75093			1.45079	1.33168			0.161604	0.124401
	0.68966	1.0069			1.44999	0.993147			0.161365	-0.00298634
	0.69152	1.7399			1.44609	0.574746			0.160195	-0.240524
	0.69389	0.85778			1.44115	1.1658			0.158709	0.0666241
	0.69648	1.0656			1.43579	0.938438			0.157091	-0.0275942
	0.69663	0.705			1.43548	1.41844			0.156998	0.151811
	0.69961	0.82701			1.42937	1.20918			0.155144	0.0824892
	0.70142	0.83398			1.42568	1.19907			0.154022	0.0788444
	0.70208	0.81549			1.42434	1.22626			0.153613	0.0885814
	0.70302	0.94656			1.42243	1.05646			0.153032	0.0238519
	0.70463	1.1914			1.41918	0.839349			0.152039	-0.0760576
	0.70516	1.577			1.41812	0.634115			0.151712	-0.197832
	0.70664	0.90779			1.41515	1.10158			0.150802	0.0420146
	0.70734	0.80818			1.41375	1.23735			0.150372	0.0924919
	0.70754	0.9483			1.41335	1.05452			0.150249	0.0230542
	0.70847	0.68633			1.41149	1.45703			0.149679	0.163467
	0.71005	0.65507			1.40835	1.52655			0.148711	0.183712
	0.71299	0.72594			1.40254	1.37752			0.146917	0.139099
	0.71339	1.3068			1.40176	0.765228			0.146673	-0.116209
	0.71347	1.7418			1.4016	0.574119			0.146624	-0.240998
	0.71391	0.58786			1.40074	1.70109			0.146357	0.230726
	0.71412	0.81014			1.40032	1.23435			0.146229	0.0914399
	0.71525	0.79789			1.39811	1.25331			0.145542	0.098057
	0.71529	1.2449			1.39803	0.803277			0.145518	-0.0951345
	0.71549	0.82392			1.39764	1.21371			0.145396	0.084115
	0.71628	0.54194			1.3961	1.84522			0.144917	0.266049
	0.71734	1.3259			1.39404	0.754205			0.144275	-0.122511
	0.71935	0.70086			1.39014	1.42682			0.14306	0.154369
	0.72145	1.4425			1.3861	0.693241			0.141794	-0.159116
	0.72332	1.0134			1.38251	0.986777			0.14067	-0.0057809
	0.7237	0.74749			1.38179	1.33781			0.140441	0.126395
	0.72391	1.3334			1.38139	0.749963			0.140315	-0.12496
	0.72527	0.62028			1.3788	1.61218			0.1395	0.207412
	0.72569	0.87335			1.378	1.14502			0.139249	0.0588117
	0.72614	0.81482			1.37714	1.22726			0.13898	0.0889383
	0.72629	1.2555			1.37686	0.796495			0.13889	-0.0988167
	0.73026	0.74516			1.36938	1.34199			0.136522	0.12775
	0.73112	1.0639			1.36776	0.939938			0.136011	-0.0269008
	0.73694	1.236			1.35696	0.809061			0.132568	-0.0920185
	0.73782	0.86355			1.35534	1.15801			0.13205	0.0637125
	0.73856	0.62489			1.35399	1.60028			0.131614	0.204196
	0.73911	1.1361			1.35298	0.880204			0.131291	-0.0554166
	0.73977	1.4721			1.35177	0.679302			0.130903	-0.167937
	0.7412	1.4467			1.34916	0.691228			0.130065	-0.160378
	0.74396	0.74961			1.34416	1.33403			0.12845	0.125165
	0.74689	1.0593			1.33889	0.94402			0.126743	-0.025019
	0.74752	0.74406			1.33776	1.34398			0.126377	0.128392
	0.74863	0.73688			1.33577	1.35707			0.125733	0.132603
	0.74878	0.84568			1.33551	1.18248			0.125646	0.0727939
	0.74905	1.0278			1.33502	0.972952			0.125489	-0.0119086
	0.75121	1.7448			1.33119	0.573132			0.124239	-0.241746
	0.75127	0.72985			1.33108	1.37014			0.124204	0.136766
	0.75128	1.2044			1.33106	0.830289			0.124198	-0.0807707
	0.75246	1.2096			1.32897	0.82672			0.123517	-0.0826418
	0.75336	1.257			1.32739	0.795545			0.122997	-0.0993353
	0.75455	0.85864			1.32529	1.16463			0.122312	0.0661889
	0.75545	1.2063			1.32371	0.828981			0.121794	-0.0814553
	0.75652	1.4084			1.32184	0.710026			0.12118	-0.148726
	0.7577	0.55623			1.31978	1.79782			0.120503	0.254746
	0.75831	0.57817			1.31872	1.7296			0.120153	0.237944
	0.75958	1.085			1.31652	0.921659			0.119426	-0.0354297
	0.76143	1.1445			1.31332	0.873744			0.11837	-0.0586158
	0.76431	0.88052			1.30837	1.13569			0.11673	0.0552608
	0.76489	1.3991			1.30738	0.714745			0.116401	-0.145849
	0.76519	1.145			1.30686	0.873362			0.116231	-0.0588055
	0.76564	0.99097			1.3061	1.00911			0.115975	0.00393949
	0.76709	2.0049			1.30363	0.498778			0.115154	-0.302093
	0.76722	1.2894			1.30341	0.775555			0.11508	-0.110388
	0.76748	1.1084			1.30297	0.902201			0.114933	-0.0446965
	0.76805	0.85949			1.302	1.16348			0.114611	0.0657592
	0.76907	1.2585			1.30027	0.794597			0.114034	-0.0998532
	0.76907	1.1142			1.30027	0.897505			0.114034	-0.0469632
	0.77032	1.0586			1.29816	0.944644			0.113329	-0.0247319
	0.77109	0.75372			1.29687	1.32675			0.112895	0.12279
	0.77143	0.66562			1.29629	1.50236			0.112703	0.176774
	0.77251	1.1428			1.29448	0.875044			0.112096	-0.0579702
	0.77267	0.78616			1.29421	1.27201			0.112006	0.104489
	0.77312	0.62016			1.29346	1.61249			0.111753	0.207496
	0.77443	0.79888			1.29127	1.25175			0.111018	0.0975185
	0.77443	0.80347			1.29127	1.2446			0.111018	0.0950303
	0.77458	0.6709			1.29102	1.49054			0.110934	0.173342
	0.7748	0.9364			1.29066	1.06792			0.11081	0.0285386
	0.77502	0.58948			1.29029	1.69641			0.110687	0.229531
	0.77577	0.65725			1.28904	1.52149			0.110267	0.182269
	0.7763	0.92798			1.28816	1.07761			0.10997	0.0324614
	0.77633	1.5153			1.28811	0.659935			0.109954	-0.180499
	0.7774	0.96495			1.28634	1.03632			0.109355	0.0154952
	0.77869	0.93847			1.28421	1.06556			0.108635	0.0275796
	0.77878	1.0123			1.28406	0.987849			0.108585	-0.00530924
	0.77881	0.89878			1.28401	1.11262			0.108568	0.0463466
	0.77891	0.74682			1.28385	1.33901			0.108513	0.126784
	0.78001	0.43628			1.28203	2.29211			0.1079	0.360235
	0.78038	0.7915			1.28143	1.26342			0.107694	0.101549
	0.7808	0.83167			1.28074	1.2024			0.10746	0.080049
	0.78104	1.0404			1.28034	0.961169			0.107327	-0.0172003
	0.78132	0.66658			1.27989	1.5002			0.107171	0.176148
	0.78165	1.2437			1.27934	0.804052			0.106988	-0.0947156
	0.78226	0.70544			1.27835	1.41756			0.106649	0.15154
	0.78296	0.85162			1.2772	1.17423			0.10626	0.0697541
	0.78322	1.1896			1.27678	0.840619			0.106116	-0.075401
	0.78362	1.3232			1.27613	0.755744			0.105894	-0.121625
	0.78369	1.1277			1.27601	0.886761			0.105856	-0.0521936
	0.78418	1.5155			1.27522	0.659848			0.105584	-0.180556
	0.78506	1.4706			1.27379	0.679995			0.105097	-0.167495
	0.78506	1.2206			1.27379	0.819269			0.105097	-0.0865734
	0.78508	0.8738			1.27376	1.14443			0.105086	0.058588
	0.78656	0.73667			1.27136	1.35746			0.104268	0.132727
	0.78671	1.0665			1.27112	0.937647			0.104185	-0.0279609
	0.78911	1.0259			1.26725	0.974754			0.102862	-0.011105
	0.79001	0.71116			1.26581	1.40615			0.102367	0.148033
	0.79076	0.86917			1.26461	1.15052			0.101955	0.0608953
	0.79172	0.98677			1.26307	1.01341			0.101428	0.00578406
	0.79216	1.1242			1.26237	0.889521			0.101187	-0.0508436
	0.79356	1.3539			1.26014	0.738607			0.10042	-0.131587
	0.79362	1.1087			1.26005	0.901957			0.100387	-0.044814
	0.79653	1.1194			1.25545	0.893336			0.0987979	-0.0489853
	0.7968	1.3555			1.25502	0.737735			0.0986507	-0.1321
	0.79714	0.8341			1.25448	1.1989			0.0984654	0.0787819
	0.79714	1.0731			1.25448	0.93188			0.0984654	-0.0306402
	0.79766	0.70978			1.25367	1.40889			0.0981822	0.148876
	0.79773	0.54183			1.25356	1.8456			0.0981441	0.266137
	0.79818	1.3686			1.25285	0.730674			0.0978992	-0.136277
	0.79972	1.0529			1.25044	0.949758			0.097062	-0.0223871
	0.80049	0.97997			1.24923	1.02044			0.0966441	0.00878722
	0.80088	0.80104			1.24863	1.24838			0.0964326	0.0963458
	0.80231	0.84061			1.2464	1.18961			0.0956578	0.0754054
	0.8031	1.2391			1.24517	0.807037			0.0952304	-0.0931064
	0.80471	1.0425			1.24268	0.959233			0.0943606	-0.0180761
	0.80564	0.91185			1.24125	1.09667			0.093859	0.0400766
	0.80615	0.90489			1.24046	1.10511			0.0935841	0.0434042
	0.80688	1.1502			1.23934	0.869414			0.093191	-0.0607734
	0.80726	0.83229			1.23876	1.2015			0.0929866	0.0797253
	0.80798	1.251			1.23765	0.799361			0.0925994	-0.0972573
	0.80854	0.84077			1.2368	1.18939			0.0922985	0.0753228
	0.80896	1.2515			1.23616	0.799041			0.092073	-0.0974309
	0.80943	0.89558			1.23544	1.11659			0.0918207	0.0478956
	0.81165	0.809			1.23206	1.23609			0.0906312	0.0920515
	0.81174	1.5161			1.23192	0.659587			0.0905831	-0.180728
	0.81196	1.2982			1.23159	0.770297			0.0904654	-0.113342
	0.814	0.98828			1.2285	1.01186			0.0893756	0.00511999
	0.81545	0.82628			1.22632	1.21024			0.0886027	0.0828728
	0.81583	0.90307			1.22575	1.10733			0.0884003	0.0442786
	0.8163	1.0492			1.22504	0.953107			0.0881502	-0.0208583
	0.81718	0.98193			1.22372	1.0184			0.0876823	0.00791947
	0.81725	1.0828			1.22362	0.923532			0.0876451	-0.0345482
	0.81739	1.2345			1.22341	0.810045			0.0875707	-0.0914911
	0.82013	0.78649			1.21932	1.27147			0.0861173	0.104307
	0.82057	1.5454			1.21867	0.647082			0.0858844	-0.189041
	0.82107	1.0301			1.21792	0.97078			0.0856198	-0.0128794
	0.82141	1.4169			1.21742	0.705766			0.08544	-0.151339
	0.8216	0.87808			1.21714	1.13885			0.0853396	0.0564659
	0.82185	0.71367			1.21677	1.40121			0.0852074	0.146503
	0.8223	1.5759			1.2161	0.634558			0.0849697	-0.197529
	0.82276	1.0733			1.21542	0.931706			0.0847268	-0.0307211
	0.82325	0.69361			1.2147	1.44173			0.0844683	0.158885
	0.8235	0.75076			1.21433	1.33198			0.0843364	0.124499
	0.82443	1.1585			1.21296	0.863185			0.0838462	-0.063896
	0.82447	1.2508			1.2129	0.799488			0.0838251	-0.0971879
	0.82451	1.0327			1.21284	0.968335			0.0838041	-0.0139742
	0.82519	0.93888			1.21184	1.0651			0.083446	0.0273899
	0.82624	1.4132			1.2103	0.707614			0.0828938	-0.150204
	0.82671	1.0921			1.20961	0.915667			0.0826468	-0.0382624
	0.82771	0.66098			1.20815	1.51291			0.0821218	0.179812
	0.82911	1.2428			1.20611	0.804635			0.0813878	-0.0944012
	0.82965	0.72727			1.20533	1.37501			0.0811051	0.138304
	0.8297	0.79998			1.20525	1.25003			0.0810789	0.0969209
	0.83081	0.57932			1.20364	1.72616			0.0804983	0.237081
	0.83132	1.0125			1.20291	0.987654			0.0802318	-0.00539503
	0.83202	1.5838			1.20189	0.631393			0.0798662	-0.1997
	0.83291	0.831			1.20061	1.20337			0.0794019	0.080399
	0.83327	0.6185			1.20009	1.61681			0.0792143	0.20866
	0.8347	0.90645			1.19804	1.1032			0.0784696	0.0426561
	0.83509	0.88225			1.19748	1.13347			0.0782667	0.0544083
	0.83607	0.70056			1.19607	1.42743			0.0777574	0.154555
	0.83625	1.3598			1.19581	0.735402			0.0776639	-0.133475
	0.83665	0.94563			1.19524	1.0575			0.0774562	0.0242788
	0.83687	1.1381			1.19493	0.878657			0.077342	-0.0561804
	0.83896	0.9675			1.19195	1.03359			0.0762587	0.014349
	0.84106	0.86041			1.18898	1.16224			0.075173	0.0652946
	0.84143	1.2274			1.18845	0.81473			0.074982	-0.0889861
	0.84188	1.4274			1.18782	0.700574			0.0747498	-0.154546
	0.8422	1.6593			1.18737	0.602664			0.0745848	-0.219925
	0.8423	0.96794			1.18723	1.03312			0.0745332	0.0141516
	0.84256	0.74114			1.18686	1.34927			0.0743992	0.1301
	0.84347	0.87038			1.18558	1.14892			0.0739304	0.0602911
	0.84471	1.0169			1.18384	0.983381			0.0732924	-0.00727825
	0.84571	0.80117			1.18244	1.24817			0.0727785	0.0962753
	0.84656	0.94983			1.18125	1.05282			0.0723423	0.0223541
	0.84691	1.1505			1.18076	0.869187			0.0721627	-0.0608866
	0.84717	0.56398			1.1804	1.77311			0.0720294	0.248736
	0.8476	0.90868			1.1798	1.1005			0.0718091	0.041589
	0.84761	0.81835			1.17979	1.22197			0.0718039	0.0870609
	0.84782	1.2132			1.1795	0.824266			0.0716963	-0.0839324
	0.84849	1.0306			1.17856	0.970309			0.0713533	-0.0130901
	0.84862	0.93788			1.17838	1.06623			0.0712867	0.0278527
	0.84905	0.79502			1.17779	1.25783			0.0710667	0.0996219
	0.85023	1.0375			1.17615	0.963855			0.0704636	-0.0159881
	0.85093	1.067			1.17518	0.937207			0.0701062	-0.0281644
	0.85105	0.92596			1.17502	1.07996			0.0700449	0.0334078
	0.85194	0.70026			1.17379	1.42804			0.069591	0.154741
	0.85351	1.1622			1.17163	0.860437			0.0687914	-0.0652809
	0.85403	1.5527			1.17092	0.644039			0.0685269	-0.191088
	0.85406	1.4679			1.17088	0.681245			0.0685116	-0.166696
	0.85482	1.3664			1.16984	0.73185			0.0681253	-0.135578
	0.85512	0.89299			1.16943	1.11983			0.0679729	0.0491534
	0.85532	1.0295			1.16915	0.971345			0.0678714	-0.0126264
	0.85543	1.2148			1.169	0.823181			0.0678155	-0.0845048
	0.85568	1.2266			1.16866	0.815262			0.0676886	-0.088703
	0.85577	1.5361			1.16854	0.650999			0.0676429	-0.186419
	0.85669	1.0027			1.16728	0.997307			0.0671763	-0.00117101
	0.85686	1.3673			1.16705	0.731368			0.0670901	-0.135864
	0.85738	1.0152			1.16634	0.985028			0.0668267	-0.00655161
	0.85751	0.5306			1.16617	1.88466			0.0667608	0.275233
	0.85809	1.3754			1.16538	0.727061			0.0664672	-0.138429
	0.85953	1.1388			1.16343	0.878117			0.065739	-0.0564475
	0.85988	1.0074			1.16295	0.992654			0.0655622	-0.00320195
	0.86026	0.68916			1.16244	1.45104			0.0653703	0.16168
	0.86043	1.2592			1.16221	0.794155			0.0652845	-0.100095
	0.86075	0.95784			1.16178	1.04402			0.065123	0.018707
	0.8609	0.84956			1.16158	1.17708			0.0650473	0.0708059
	0.8617	1.3233			1.1605	0.755687			0.0646439	-0.121658
	0.86212	0.85205			1.15993	1.17364			0.0644323	0.0695349
	0.86233	1.1227			1.15965	0.89071			0.0643265	-0.0502637
	0.86253	1.346			1.15938	0.742942			0.0642258	-0.129045
	0.86281	0.86157			1.159	1.16067			0.0640848	0.0647094
	0.86365	0.76392			1.15788	1.30904			0.0636622	0.116952
	0.86411	0.80172			1.15726	1.24732			0.063431	0.0959773
	0.86526	1.0074			1.15572	0.992654			0.0628534	-0.00320195
	0.86568	1.7459			1.15516	0.57277			0.0626426	-0.242019
	0.86583	1.1487			1.15496	0.870549			0.0625674	-0.0602066
	0.86618	1.2939			1.15449	0.772857			0.0623918	-0.111901
	0.86638	1.2349			1.15423	0.809782			0.0622916	-0.0916318
	0.86673	0.70704			1.15376	1.41435			0.0621162	0.150556
	0.86681	1.2006			1.15366	0.832917			0.0620761	-0.0793983
	0.86711	0.80414			1.15326	1.24356			0.0619258	0.0946683
	0.86722	0.73534			1.15311	1.35992			0.0618707	0.133512
	0.8697	0.88425			1.14982	1.1309			0.0606305	0.0534249
	0.86974	1.115			1.14977	0.896861			0.0606106	-0.0472749
	0.86998	1.241			1.14945	0.805802			0.0604907	-0.0937718
	0.87009	0.90343			1.14931	1.10689			0.0604358	0.0441055
	0.87033	1.2085			1.14899	0.827472			0.060316	-0.0822467
	0.87039	1.6063			1.14891	0.622549			0.0602861	-0.205827
	0.87052	1.2243			1.14874	0.816793			0.0602212	-0.0878878
	0.87064	1.6613			1.14858	0.601938			0.0601614	-0.220448
	0.87068	1.4451			1.14853	0.691994			0.0601414	-0.159898
	0.87118	0.96977			1.14787	1.03117			0.0598921	0.0133313
	0.87203	1.3406			1.14675	0.745935			0.0594686	-0.127299
	0.87221	0.8679			1.14651	1.15221			0.0593789	0.0615303
	0.8737	1.2548			1.14456	0.79694			0.0586377	-0.0985745
	0.87416	1.4259			1.14396	0.701311			0.0584091	-0.154089
	0.87478	0.63563			1.14314	1.57324			0.0581012	0.196796
	0.8749	1.8558			1.14299	0.538851			0.0580416	-0.268531
	0.87569	1.0428			1.14196	0.958957			0.0576496	-0.018201
	0.87599	1.1012			1.14157	0.9081			0.0575009	-0.0418662
	0.87681	1.2043			1.1405	0.830358			0.0570945	-0.0807347
	0.87768	1.0593			1.13937	0.94402			0.0566638	-0.025019
	0.87875	0.94587			1.13798	1.05723			0.0561347	0.0241685
	0.87956	0.70849			1.13693	1.41145			0.0557345	0.149666
	0.87977	0.7725			1.13666	1.2945			0.0556309	0.112102
	0.88147	1.249			1.13447	0.800641			0.0547925	-0.0965624
	0.88228	0.7689			1.13343	1.30056			0.0543936	0.11413
	0.88237	0.98297			1.13331	1.01733			0.0543493	0.00745974
	0.88304	0.62103			1.13245	1.61023			0.0540196	0.206887
	0.88329	0.87965			1.13213	1.13682			0.0538967	0.0556901
	0.88356	1.4624			1.13179	0.683807			0.053764	-0.165066
	0.88399	0.66408			1.13123	1.50584			0.0535526	0.17778
	0.88444	0.71939			1.13066	1.39007			0.0533316	0.143036
	0.88482	0.93596			1.13017	1.06842			0.0531451	0.0287427
	0.88573	0.88347			1.12901	1.1319			0.0526986	0.0538082
	0.8858	0.82564			1.12892	1.21118			0.0526643	0.0832093
	0.88687	1.2215			1.12756	0.818666			0.05214	-0.0868935
	0.88687	0.79165			1.12756	1.26318			0.05214	0.101467
	0.88699	0.76535			1.12741	1.30659			0.0520813	0.11614
	0.88721	0.88624			1.12713	1.12836			0.0519736	0.0524487
	0.88752	0.78164			1.12674	1.27936			0.0518219	0.106993
	0.88773	0.9027			1.12647	1.10779			0.0517191	0.0444566
	0.88826	0.54498			1.1258	1.83493			0.0514599	0.263619
	0.88888	0.97934			1.12501	1.0211			0.0511569	0.00906651
	0.88918	1.0988			1.12463	0.910084			0.0510103	-0.0409187
	0.88959	0.84543			1.12411	1.18283			0.0508101	0.0729223
	0.88978	1.1764			1.12387	0.850051			0.0507174	-0.070555
	0.89018	0.75096			1.12337	1.33163			0.0505222	0.124383
	0.89044	0.8927			1.12304	1.1202			0.0503953	0.0492945
	0.89045	1.8164			1.12303	0.55054			0.0503905	-0.259211
	0.89118	0.73767			1.12211	1.35562			0.0500346	0.132138
	0.89155	1.1107			1.12164	0.900333			0.0498543	-0.0455968
	0.89162	0.72927			1.12155	1.37123			0.0498202	0.137112
	0.89179	1.1437			1.12134	0.874355			0.0497374	-0.0583121
	0.89181	0.82355			1.12132	1.21426			0.0497277	0.08431
	0.89201	0.87851			1.12106	1.13829			0.0496303	0.0562533
	0.89245	1.8552			1.12051	0.539025			0.0494161	-0.268391
	0.89286	0.90844			1.12	1.10079			0.0492166	0.0417038
	0.89366	1.0508			1.11899	0.951656			0.0488277	-0.0215201
	0.894	1.24			1.11857	0.806452			0.0486625	-0.0934217
	0.89434	1.4041			1.11814	0.7122			0.0484973	-0.147398
	0.89574	0.87602			1.1164	1.14153			0.047818	0.057486
	0.89593	1.4897			1.11616	0.671276			0.0477259	-0.173099
	0.89613	0.82954			1.11591	1.20549			0.047629	0.0811627
	0.89662	0.80483			1.1153	1.2425			0.0473916	0.0942958
	0.89727	1.1329			1.11449	0.88269			0.0470769	-0.0541916
	0.89824	1.0188			1.11329	0.981547			0.0466076	-0.00808894
	0.89839	0.99091			1.1131	1.00917			0.0465351	0.00396579
	0.8984	1.1678			1.11309	0.856311			0.0465303	-0.0673685
	0.89879	0.86453			1.11261	1.1567			0.0463418	0.0632199
	0.89882	1.2648			1.11257	0.790639			0.0463273	-0.102022
	0.89899	1.2346			1.11236	0.809979			0.0462451	-0.0915263
	0.89907	1.5157			1.11226	0.659761			0.0462065	-0.180613
	0.89921	1.2586			1.11209	0.794534			0.0461389	-0.0998877
	0.89996	1.8818			1.11116	0.531406			0.0457768	-0.274573
	0.90056	1.4873			1.11042	0.672359			0.0454873	-0.172399
	0.90085	1.1339			1.11006	0.881912			0.0453475	-0.0545748
	0.90099	0.81946			1.10989	1.22032			0.04528	0.0864722
	0.90123	1.0957			1.10959	0.912659			0.0451644	-0.0396917
	0.90135	1.0721			1.10945	0.932749			0.0451065	-0.0302353
	0.90156	1.2062			1.10919	0.82905			0.0450054	-0.0814193
	0.90175	0.97358			1.10895	1.02714			0.0449138	0.0116284
	0.90214	1.2482			1.10848	0.801154			0.0447261	-0.0962842
	0.9026	1.1708			1.10791	0.854117			0.0445047	-0.0684827
	0.90327	1.0062			1.10709	0.993838			0.0441824	-0.00268431
	0.90349	1.231			1.10682	0.812348			0.0440766	-0.0902581
	0.90384	0.92895			1.10639	1.07648			0.0439084	0.0320077
	0.90402	1.2158			1.10617	0.822504			0.043822	-0.0848621
	0.90441	0.89618			1.10569	1.11585			0.0436346	0.0476048
	0.90488	0.8931			1.10512	1.1197			0.043409	0.0490999
	0.90502	1.2871			1.10495	0.77694			0.0433418	-0.109612
	0.90528	1.1426			1.10463	0.875197			0.0432171	-0.0578942
	0.90535	1.1611			1.10455	0.861252			0.0431835	-0.0648696
	0.90559	0.74899			1.10425	1.33513			0.0430684	0.125524
	0.90648	0.62224			1.10317	1.6071			0.0426418	0.206042
	0.90654	1.0434			1.1031	0.958405			0.042613	-0.0184508
	0.90693	1.3018			1.10262	0.768167			0.0424262	-0.114544
	0.90717	1.2725			1.10233	0.785855			0.0423113	-0.104658
	0.90895	0.95583			1.10017	1.04621			0.04146	0.0196193
	0.90922	1.1736			1.09984	0.852079			0.041331	-0.0695201
	0.90981	1.3512			1.09913	0.740083			0.0410493	-0.13072
	0.91056	1.0838			1.09823	0.922679			0.0406914	-0.0349491
	0.91056	1.0423			1.09823	0.959417			0.0406914	-0.0179927
	0.91076	0.9384			1.09798	1.06564			0.0405961	0.027612
	0.9111	1.0311			1.09757	0.969838			0.040434	-0.0133008
	0.91156	1.2143			1.09702	0.82352			0.0402147	-0.084326
	0.91162	0.87069			1.09695	1.14851			0.0401862	0.0601364
	0.91163	0.65945			1.09694	1.51642			0.0401814	0.180818
	0.91173	0.74963			1.09682	1.33399			0.0401338	0.125153
	0.91213	0.91907			1.09633	1.08806			0.0399433	0.0366514
	0.91231	1.0287			1.09612	0.972101			0.0398576	-0.0122887
	0.91248	0.78503			1.09591	1.27384			0.0397766	0.105114
	0.91301	1.0861			1.09528	0.920726			0.0395245	-0.0358698
	0.91322	0.61907			1.09503	1.61533			0.0394246	0.20826
	0.91326	0.84302			1.09498	1.18621			0.0394056	0.0741621
	0.91327	1.2601			1.09497	0.793588			0.0394008	-0.100405
	0.91392	0.93143			1.09419	1.07362			0.0390918	0.0308498
	0.9146	0.95775			1.09337	1.04411			0.0387688	0.0187478
	0.91498	1.3315			1.09292	0.751033			0.0385884	-0.124341
	0.91517	1.2516			1.09269	0.798977			0.0384982	-0.0974656
	0.91546	0.88206			1.09235	1.13371			0.0383606	0.0545019
	0.91574	1.4245			1.09201	0.702001			0.0382278	-0.153662
	0.91596	0.74947			1.09175	1.33428			0.0381235	0.125246
	0.91636	0.64647			1.09127	1.54686			0.0379339	0.189452
	0.9164	0.7803			1.09123	1.28156			0.0379149	0.107738
	0.91659	0.92472			1.091	1.08141			0.0378249	0.0339897
	0.91671	0.96386			1.09086	1.0375			0.037768	0.015986
	0.91756	0.92049			1.08985	1.08638			0.0373655	0.0359809
	0.91825	1.0158			1.08903	0.984446			0.0370391	-0.00680821
	0.91846	0.88224			1.08878	1.13348			0.0369398	0.0544133
	0.91855	1.0001			1.08867	0.9999			0.0368972	-4.34273e-05
	0.91948	1.4546			1.08757	0.687474			0.0364577	-0.162744
	0.91961	1.3226			1.08742	0.756086			0.0363963	-0.121429
	0.91974	1.4258			1.08726	0.701361			0.0363349	-0.154059
	0.92001	0.94348			1.08694	1.05991			0.0362075	0.0252673
	0.92004	1.2779			1.08691	0.782534			0.0361933	-0.106497
	0.92063	1.1611			1.08621	0.861252			0.0359149	-0.0648696
	0.92099	1.015			1.08579	0.985222			0.0357451	-0.00646604
	0.92222	0.92233			1.08434	1.08421			0.0351655	0.0351137
	0.92255	1.0409			1.08395	0.960707			0.0350101	-0.017409
	0.92259	0.9959			1.08391	1.00412			0.0349913	0.00178427
	0.92267	1.12			1.08381	0.892857			0.0349536	-0.049218
	0.92298	0.92334			1.08345	1.08302			0.0348077	0.0346383
	0.92308	1.1119			1.08333	0.899361			0.0347607	-0.0460657
	0.92317	1.4041			1.08322	0.7122			0.0347183	-0.147398
	0.92345	0.83244			1.0829	1.20129			0.0345866	0.0796471
	0.92353	0.98971			1.0828	1.0104			0.034549	0.00449204
	0.9237	0.88707			1.0826	1.12731			0.0344691	0.0520421
	0.92388	0.78993			1.08239	1.26593			0.0343844	0.102411
	0.92421	0.99364			1.08201	1.0064			0.0342293	0.00277093
	0.92458	1.0692			1.08157	0.935279			0.0340555	-0.029059
	0.92517	0.97527			1.08088	1.02536			0.0337785	0.0108751
	0.92529	0.73561			1.08074	1.35942			0.0337221	0.133352
	0.92547	0.59765			1.08053	1.67322			0.0336377	0.223553
	0.92565	0.78925			1.08032	1.26703			0.0335532	0.102785
	0.92604	1.0458			1.07987	0.956206			0.0333703	-0.0194486
	0.92648	0.9334			1.07935	1.07135			0.033164	0.0299322
	0.9269	0.90624			1.07887	1.10346			0.0329671	0.0427568
	0.92701	1.7453			1.07874	0.572967			0.0329156	-0.24187
	0.92714	1.1049			1.07859	0.905059			0.0328547	-0.043323
	0.92732	0.99758			1.07838	1.00243			0.0327704	0.00105227
	0.92733	0.77928			1.07836	1.28324			0.0327657	0.108306
	0.92777	1.0704			1.07785	0.93423			0.0325597	-0.0295461
	0.92912	1.2633			1.07629	0.791578			0.0319282	-0.101506
	0.92966	1.4695			1.07566	0.680504			0.0316759	-0.16717
	0.92973	0.81901			1.07558	1.22099			0.0316432	0.0867108
	0.92993	1.1213			1.07535	0.891822			0.0315497	-0.0497218
	0.93029	1.1561			1.07493	0.864977			0.0313816	-0.0629954
	0.93059	1.4628			1.07459	0.68362			0.0312416	-0.165185
	0.93098	1.1682			1.07414	0.856018			0.0310596	-0.0675172
	0.93128	0.99587			1.07379	1.00415			0.0309197	0.00179735
	0.93187	1.0287			1.07311	0.972101			0.0306447	-0.0122887
	0.93213	1.2474			1.07281	0.801667			0.0305235	-0.0960057
	0.9323	1.2493			1.07262	0.800448			0.0304443	-0.0966667
	0.93231	2.2277			1.0726	0.448893			0.0304397	-0.347857
	0.93248	1.5132			1.07241	0.660851			0.0303605	-0.179896
	0.93258	0.77836			1.07229	1.28475			0.0303139	0.108819
	0.93284	1.2818			1.072	0.780153			0.0301928	-0.10782
	0.93351	1.2817			1.07123	0.780214			0.029881	-0.107786
	0.93382	0.99184			1.07087	1.00823			0.0297368	0.00355838
	0.93409	0.99391			1.07056	1.00613			0.0296113	0.00265294
	0.9358	1.3658			1.0686	0.732172			0.028817	-0.135387
	0.93604	0.86734			1.06833	1.15295			0.0287056	0.0618106
	0.93669	0.87065			1.06759	1.14857			0.0284041	0.0601564
	0.93683	1.218			1.06743	0.821018			0.0283392	-0.0856473
	0.937	0.87095			1.06724	1.14817			0.0282604	0.0600068
	0.93742	0.92719			1.06676	1.07853			0.0280658	0.0328313
	0.93878	0.98008			1.06521	1.02032			0.0274362	0.00873847
	0.93888	0.77709			1.0651	1.28685			0.0273899	0.109529
	0.93896	1.231			1.06501	0.812348			0.0273529	-0.0902581
	0.9398	0.93023			1.06406	1.075			0.0269646	0.0314097
	0.9398	0.82177			1.06406	1.21689			0.0269646	0.0852497
	0.93983	0.86263			1.06402	1.15925			0.0269507	0.0641754
	0.93988	0.98267			1.06397	1.01764			0.0269276	0.0075923
	0.94015	0.9769			1.06366	1.02365			0.0268028	0.0101499
	0.94032	0.85631			1.06347	1.1678			0.0267243	0.067369
	0.94077	1.0772			1.06296	0.928333			0.0265165	-0.0322963
	0.94132	0.78188			1.06234	1.27897			0.0262627	0.10686
	0.94144	1.0024			1.0622	0.997606			0.0262074	-0.00104106
	0.9428	0.94152			1.06067	1.06211			0.0255804	0.0261705
	0.94295	0.91925			1.0605	1.08784			0.0255113	0.0365664
	0.94329	1.3133			1.06012	0.761441			0.0253548	-0.118364
	0.94357	0.81219			1.0598	1.23124			0.0252259	0.0903424
	0.94361	1.1684			1.05976	0.855871			0.0252075	-0.0675915
	0.94371	1.0957			1.05965	0.912659			0.0251614	-0.0396917
	0.9439	1.481			1.05943	0.675219			0.025074	-0.170555
	0.94416	0.88377			1.05914	1.13152			0.0249544	0.0536607
	0.94417	0.88579			1.05913	1.12894			0.0249498	0.0526692
	0.94425	0.70533			1.05904	1.41778			0.024913	0.151608
	0.9443	1.4251			1.05899	0.701705			0.02489	-0.153845
	0.94496	1.0505			1.05825	0.951928			0.0245866	-0.0213961
	0.94573	0.85177			1.05738	1.17403			0.0242328	0.0696777
	0.94625	0.86626			1.0568	1.15439			0.0239941	0.0623517
	0.9464	0.74059			1.05664	1.35027			0.0239253	0.130422
	0.94647	0.70652			1.05656	1.41539			0.0238931	0.150876
	0.94682	1.1644			1.05617	0.858811			0.0237326	-0.0661022
	0.94694	0.80685			1.05603	1.23939			0.0236775	0.0932072
	0.94703	0.99344			1.05593	1.0066			0.0236363	0.00285836
	0.94758	0.90046			1.05532	1.11054			0.0233841	0.0455356
	0.94821	1.0833			1.05462	0.923105			0.0230955	-0.0347487
	0.94865	0.82474			1.05413	1.2125			0.022894	0.0836829
	0.94921	0.52744			1.05351	1.89595			0.0226377	0.277827
	0.9494	0.90556			1.0533	1.10429			0.0225508	0.0430828
	0.94991	1.0249			1.05273	0.975705			0.0223175	-0.0106815
	0.95103	1.6236			1.05149	0.615915			0.0218058	-0.210479
	0.95162	1.4115			1.05084	0.708466			0.0215364	-0.149681
	0.95283	1.0603			1.04951	0.943129			0.0209846	-0.0254288
	0.95316	1.2304			1.04914	0.812744			0.0208342	-0.0900463
	0.95328	0.89674			1.04901	1.11515			0.0207795	0.0473335
	0.95346	0.968			1.04881	1.03306			0.0206975	0.0141246
	0.9537	1.4186			1.04855	0.70492			0.0205882	-0.15186
	0.95409	1.1924			1.04812	0.838645			0.0204107	-0.076422
	0.95449	0.96192			1.04768	1.03959			0.0202286	0.016861
	0.95465	1.1979			1.0475	0.834794			0.0201558	-0.0784206
	0.95572	0.6976			1.04633	1.43349			0.0196693	0.156394
	0.9559	0.97877			1.04613	1.02169			0.0195875	0.00931935
	0.95631	1.2692			1.04569	0.787898			0.0194013	-0.10353
	0.95705	1.1561			1.04488	0.864977			0.0190654	-0.0629954
	0.95726	0.96778			1.04465	1.03329			0.0189701	0.0142234
	0.958	1.2274			1.04384	0.81473			0.0186345	-0.0889861
	0.95807	1.1001			1.04377	0.909008			0.0186028	-0.0414322
	0.95833	1.0167			1.04348	0.983574			0.0184849	-0.00719282
	0.95922	1.0279			1.04251	0.972857			0.0180818	-0.0119509
	0.95928	1.1045			1.04245	0.905387			0.0180546	-0.0431657
	0.96017	1.3054			1.04148	0.766049			0.0176519	-0.115744
	0.96115	0.87977			1.04042	1.13666			0.0172088	0.0556309
	0.96125	1.2457			1.04031	0.802761			0.0171636	-0.0954135
	0.96176	1.0927			1.03976	0.915164			0.0169333	-0.0385009
	0.96185	1.4306			1.03966	0.699007			0.0168927	-0.155518
	0.96204	1.3317			1.03946	0.75092			0.0168069	-0.124406
	0.96207	1.2056			1.03943	0.829463			0.0167933	-0.0812032
	0.96237	1.0856			1.0391	0.92115			0.0166579	-0.0356698
	0.96245	0.96338			1.03902	1.03801			0.0166218	0.0162024
	0.96246	0.9844			1.039	1.01585			0.0166173	0.00682839
	0.96267	1.0031			1.03878	0.99691			0.0165226	-0.00134423
	0.96354	0.77558			1.03784	1.28936			0.0161303	0.110373
	0.96371	1.2244			1.03766	0.816727			0.0160536	-0.0879233
	0.96427	1.7569			1.03705	0.569184			0.0158013	-0.244747
	0.96466	0.70338			1.03663	1.42171			0.0156257	0.15281
	0.9653	0.8359			1.03595	1.19632			0.0153377	0.0778457
	0.96584	1.3587			1.03537	0.735998			0.0150948	-0.133124
	0.9661	1.0907			1.03509	0.916842			0.0149779	-0.0377053
	0.96611	1.1423			1.03508	0.875427			0.0149734	-0.0577802
	0.96718	0.80703			1.03393	1.23911			0.0144927	0.0931103
	0.96838	1.4278			1.03265	0.700378			0.0139542	-0.154667
	0.96857	1.0282			1.03245	0.972573			0.013869	-0.0120776
	0.96881	0.73277			1.03219	1.36468			0.0137614	0.135032
	0.96959	0.78407			1.03136	1.2754			0.0134119	0.105645
	0.9696	1.3915			1.03135	0.718649			0.0134074	-0.143483
	0.96962	1.3357			1.03133	0.748671			0.0133984	-0.125709
	0.97021	0.71651			1.0307	1.39565			0.0131343	0.144778
	0.97022	1.2459			1.03069	0.802633			0.0131298	-0.0954832
	0.97031	1.3431			1.0306	0.744546			0.0130895	-0.128108
	0.97058	1.204			1.03031	0.830565			0.0129687	-0.0806265
	0.97081	0.93673			1.03007	1.06754			0.0128658	0.0283856
	0.97085	0.90837			1.03003	1.10087			0.0128479	0.0417372
	0.97091	1.1938			1.02996	0.837661			0.012821	-0.0769316
	0.97123	1.2486			1.02962	0.800897			0.0126779	-0.0964233
	0.97135	1.3439			1.0295	0.744103			0.0126243	-0.128367
	0.97183	1.0998			1.02899	0.909256			0.0124097	-0.0413137
	0.97193	1.2687			1.02888	0.788208			0.012365	-0.103359
	0.97206	0.6614			1.02874	1.51194			0.0123069	0.179536
	0.9723	0.74847			1.02849	1.33606			0.0121997	0.125826
	0.97233	0.94882			1.02846	1.05394			0.0121863	0.0228162
	0.97277	0.9176			1.02799	1.0898			0.0119898	0.0373466
	0.97295	0.96857			1.0278	1.03245			0.0119095	0.013869
	0.97311	0.99468			1.02763	1.00535			0.0118381	0.00231661
	0.97313	1.0419			1.02761	0.959785			0.0118291	-0.017826
	0.97361	0.7272			1.02711	1.37514			0.011615	0.138346
	0.97373	0.83404			1.02698	1.19898			0.0115614	0.0788131
	0.97374	0.7724			1.02697	1.29467			0.011557	0.112158
	0.97411	0.92288			1.02658	1.08356			0.011392	0.0348548
	0.97418	1.0033			1.0265	0.996711			0.0113608	-0.00143081
	0.97568	1.0029			1.02493	0.997108			0.0106926	-0.00125763
	0.97572	0.85327			1.02488	1.17196			0.0106748	0.0689135
	0.97677	1.1024			1.02378	0.907112			0.0102077	-0.0423392
	0.9772	1.3401			1.02333	0.746213			0.0100165	-0.127137
	0.97738	0.93633			1.02314	1.068			0.00993655	0.0285711
	0.97746	1.279			1.02306	0.781861			0.00990101	-0.106871
	0.97763	0.95793			1.02288	1.04392			0.00982548	0.0186662
	0.97787	0.4504			1.02263	2.22025			0.00971888	0.346402
	0.9779	1.1788			1.0226	0.84832			0.00970555	-0.0714401
	0.978	0.96415			1.02249	1.03718			0.00966115	0.0158554
	0.97825	1.2486			1.02223	0.800897			0.00955014	-0.0964233
	0.97826	1.2346			1.02222	0.809979			0.0095457	-0.0915263
	0.97852	0.66605			1.02195	1.50139			0.00943029	0.176493
	0.97864	1.4882			1.02183	0.671953			0.00937704	-0.172661
	0.98001	1.1065			1.0204	0.903751			0.00876949	-0.0439514
	0.98006	0.94749			1.02035	1.05542			0.00874734	0.0234254
	0.9802	1.1364			1.0202	0.879972			0.0086853	-0.0555312
	0.98061	0.87322			1.01977	1.14519			0.00850368	0.0588763
	0.98074	0.83396			1.01964	1.1991			0.00844611	0.0788548
	0.98079	0.97388			1.01959	1.02682			0.00842397	0.0114946
	0.9809	1.3527			1.01947	0.739262			0.00837527	-0.131201
	0.98098	0.53137			1.01939	1.88193			0.00833985	0.274603
	0.98145	1.2344			1.0189	0.81011			0.00813182	-0.0914559
	0.98308	0.91892			1.01721	1.08823			0.00741114	0.0367223
	0.98321	1.3236			1.01708	0.755515			0.00735371	-0.121757
	0.98388	1.0206			1.01638	0.979816			0.00705787	-0.00885556
	0.98409	0.85074			1.01617	1.17545			0.00696518	0.0702031
	0.98453	1.1528			1.01571	0.867453			0.00677105	-0.061754
	0.98559	0.76854			1.01462	1.30117			0.00630371	0.114334
	0.98585	1.1498			1.01435	0.869716			0.00618916	-0.0606223
	0.98622	1.8347			1.01397	0.545048			0.00602619	-0.263565
	0.98642	0.94463			1.01377	1.05862			0.00593813	0.0247383
	0.98665	1.167			1.01353	0.856898			0.00583688	-0.0670709
	0.9868	0.95956			1.01338	1.04214			0.00577086	0.0179279
	0.98685	1.0324			1.01333	0.968617			0.00574885	-0.013848
	0.98687	0.80975			1.0133	1.23495			0.00574005	0.091649
	0.98688	1.0625			1.01329	0.941176			0.00573565	-0.0263289
	0.98706	1.0505			1.01311	0.951928			0.00565645	-0.0213961
	0.9875	1.0968			1.01266	0.911743			0.0054629	-0.0401274
	0.98813	0.96136			1.01201	1.04019			0.00518592	0.017114
	0.98815	1.2656			1.01199	0.790139			0.00517713	-0.102296
	0.9883	1.1057			1.01184	0.904404			0.0051112	-0.0436373
	0.98869	0.95926			1.01144	1.04247			0.00493986	0.0180637
	0.98871	0.78503			1.01142	1.27384			0.00493107	0.105114
	0.98884	0.95817			1.01129	1.04366			0.00487397	0.0185574
	0.98915	1.0118			1.01097	0.988338			0.00473784	-0.00509468
	0.98951	0.96232			1.0106	1.03916			0.00457981	0.0166805
	0.99048	1.1849			1.00961	0.843953			0.00415429	-0.0736817
	0.99104	1.215			1.00904	0.823045			0.00390882	-0.0845763
	0.99172	1.2875			1.00835	0.776699			0.00361093	-0.109747
	0.99176	0.96879			1.00831	1.03222			0.00359341	0.0137704
	0.992	1.5851			1.00806	0.630875			0.00348833	-0.200057
	0.99256	1.1314			1.0075	0.883861			0.00324323	-0.0536162
	0.99264	0.90536			1.00741	1.10453			0.00320823	0.0431787
	0.99313	1.1006			1.00692	0.908595			0.0029939	-0.0416295
	0.99386	1.278			1.00618	0.782473			0.00267479	-0.106531
	0.99389	1.1136			1.00615	0.897989			0.00266168	-0.0467292
	0.99479	1.3865			1.00524	0.721241			0.00226859	-0.14192
	0.99543	1.438			1.00459	0.69541			0.00198927	-0.157759
	0.99568	1.0135			1.00434	0.98668			0.00188022	-0.00582375
	0.99605	1.8962			1.00397	0.527371			0.00171886	-0.277884
	0.99623	1.6685			1.00378	0.599341			0.00164038	-0.222326
	0.99649	1.0692			1.00352	0.935279			0.00152706	-0.029059
	0.99654	0.82088			1.00347	1.2182			0.00150526	0.0857203
	0.99661	0.89934			1.0034	1.11193			0.00147476	0.0460761
	0.99681	0.93652			1.0032	1.06778			0.00138761	0.0284829
	0.99697	0.96705			1.00304	1.03407			0.00131791	0.0145511
	0.99711	2.0294			1.0029	0.492756			0.00125693	-0.307368
	0.99734	1.221			1.00267	0.819001			0.00115676	-0.0867157
	0.99737	0.82831			1.00264	1.20728			0.0011437	0.0818071
	0.99774	1.2844			1.00227	0.778574			0.000982616	-0.1087
	0.99835	1.2747			1.00165	0.784498			0.000717178	-0.105408
	0.99842	0.47845			1.00158	2.09008			0.000686728	0.320163
	0.99876	1.0524			1.00124	0.950209			0.000538859	-0.0221808
	0.99879	1.1478			1.00121	0.871232			0.000525815	-0.0598662
	0.99891	1.2076			1.00109	0.828089			0.000473639	-0.0819231
	0.99913	1.1702			1.00087	0.854555			0.000378001	-0.0682601
	0.99944	0.85207			1.00056	1.17361			0.000243273	0.0695247
	0.99953	0.9099			1.00047	1.09902			0.000204166	0.0410063
	0.99955	0.73428			1.00045	1.36188			0.000195477	0.134138
	0.9996	0.85439			1.0004	1.17043			0.000173753	0.0683438
	0.9999	0.98791			1.0001	1.01224			4.34316e-05	0.00528262
	1	1.339			1	0.746826			0	-0.126781
	1.0004	0.96625			0.9996	1.03493			-0.000173683	0.0149105
	1.0004	1.2986			0.9996	0.77006			-0.000173683	-0.113475
	1.0005	1.3099			0.9995	0.763417			-0.000217093	-0.117238
	1.0011	1.2212			0.998901	0.818867			-0.000477461	-0.0867868
	1.0012	0.80751			0.998801	1.23837			-0.000520841	0.0928521
	1.0013	1.0956			0.998702	0.912742			-0.000564216	-0.039652
	1.0016	0.96482			0.998403	1.03646			-0.000694316	0.0155537
	1.0018	1.2244			0.998203	0.816727			-0.000781027	-0.0879233
	1.002	1.0575			0.998004	0.945626			-0.000867722	-0.0242804
	1.0027	0.91361			0.997307	1.09456			-0.00117101	0.0392392
	1.0028	1.0586			0.997208	0.944644			-0.00121433	-0.0247319
	1.003	0.94681			0.997009	1.05618			-0.00130093	0.0237372
	1.0035	1.272			0.996512	0.786164			-0.00151738	-0.104487
	1.0035	0.97886			0.996512	1.0216			-0.00151738	0.00927942
	1.0037	1.1356			0.996314	0.880592			-0.00160392	-0.0552254
	1.0046	1.0079			0.995421	0.992162			-0.00199317	-0.00341745
	1.0047	1.0467			0.995322	0.955384			-0.0020364	-0.0198222
	1.0055	0.6909			0.99453	1.44739			-0.00238207	0.160585
	1.0055	1.2411			0.99453	0.805737			-0.00238207	-0.0938068
	1.0076	1.2682			0.992457	0.788519			-0.00328816	-0.103188
	1.0079	0.73467			0.992162	1.36116			-0.00341745	0.133908
	1.0079	1.2423			0.992162	0.804959			-0.00341745	-0.0942265
	1.0086	0.83866			0.991473	1.19238			-0.00371896	0.0764141
	1.0087	1.7088			0.991375	0.585206			-0.00376202	-0.232691
	1.0091	0.88612			0.990982	1.12852			-0.00393421	0.0525075
	1.0097	0.8132			0.990393	1.22971			-0.00419236	0.0898026
	1.0099	0.80889			0.990197	1.23626			-0.00427837	0.0921105
	1.0105	1.5098			0.989609	0.662339			-0.00453632	-0.178919
	1.0108	1.2588			0.989315	0.794407			-0.00466523	-0.0999567
	1.011	1.1109			0.98912	0.900171			-0.00475116	-0.045675
	1.0111	0.67745			0.989022	1.47612			-0.00479411	0.169123
	1.0113	1.2338			0.988826	0.810504			-0.00488001	-0.0912448
	1.0116	0.79229			0.988533	1.26216			-0.00500882	0.101116
	1.0118	1.1852			0.988338	0.843739			-0.00509468	-0.0737916
	1.012	0.86044			0.988142	1.1622			-0.00518051	0.0652794
	1.012	0.83179			0.988142	1.20223			-0.00518051	0.0799863
	1.0127	0.5168			0.987459	1.93498			-0.00548081	0.286677
	1.0134	1.1515			0.986777	0.868432			-0.0057809	-0.0612639
	1.0137	0.76616			0.986485	1.30521			-0.00590945	0.115681
	1.0138	0.56142			0.986388	1.7812			-0.00595229	0.250712
	1.0138	1.071			0.986388	0.933707			-0.00595229	-0.0297895
	1.0141	1.1642			0.986096	0.858959			-0.00608078	-0.0660276
	1.0142	1.2098			0.985999	0.826583			-0.00612361	-0.0827136
	1.0147	1.0592			0.985513	0.944109			-0.00633766	-0.024978
	1.0153	1.6368			0.984931	0.610948			-0.00659439	-0.213996
	1.0155	1.3705			0.984737	0.729661			-0.00667993	-0.136879
	1.0159	0.89984			0.984349	1.11131			-0.00685096	0.0458347
	1.0161	0.51157			0.984155	1.95477			-0.00693645	0.291095
	1.0163	1.0749			0.983961	0.930319			-0.00702193	-0.0313681
	1.0164	1.0752			0.983865	0.93006			-0.00706466	-0.0314893
	1.0164	0.91591			0.983865	1.09181			-0.00706466	0.0381472
	1.0167	1.1199			0.983574	0.892937			-0.00719282	-0.0491792
	1.0174	0.80439			0.982898	1.24318			-0.00749173	0.0945333
	1.019	0.70719			0.981354	1.41405			-0.00817418	0.150464
	1.0192	1.102			0.981162	0.907441			-0.00825941	-0.0421816
	1.0194	1.3944			0.980969	0.717154			-0.00834463	-0.144387
	1.0198	1.5883			0.980584	0.629604			-0.00851501	-0.200933
	1.0202	1.3541			0.9802	0.738498			-0.00868532	-0.131651
	1.0205	2.2858			0.979912	0.437484			-0.00881301	-0.359038
	1.0206	0.85903			0.979816	1.1641			-0.00885556	0.0659917
	1.0209	1.1102			0.979528	0.900739			-0.0089832	-0.0454012
	1.021	0.97937			0.979432	1.02106			-0.00902574	0.0090532
	1.021	1.2691			0.979432	0.78796			-0.00902574	-0.103496
	1.0216	0.85167			0.978857	1.17416			-0.00928088	0.0697287
	1.0216	0.95932			0.978857	1.04241			-0.00928088	0.0180365
	1.0222	1.0979			0.978282	0.91083			-0.00953588	-0.0405628
	1.0237	0.95089			0.976849	1.05165			-0.0101727	0.0218697
	1.0237	1.0208			0.976849	0.979624			-0.0101727	-0.00894066
	1.0238	0.74463			0.976753	1.34295			-0.0102151	0.128059
	1.0239	1.0964			0.976658	0.912076			-0.0102575	-0.039969
	1.0239	1.3757			0.976658	0.726903			-0.0102575	-0.138524
	1.0241	1.1011			0.976467	0.908183			-0.0103424	-0.0418268
	1.0244	1.2593			0.976181	0.794092			-0.0104696	-0.100129
	1.0245	1.0774			0.976086	0.92816			-0.010512	-0.032377
	1.0246	1.0378			0.975991	0.963577			-0.0105544	-0.0161137
	1.0246	1.3302			0.975991	0.751767			-0.0105544	-0.123917
	1.0247	1.0165			0.975895	0.983768			-0.0105967	-0.00710738
	1.025	1.0423			0.97561	0.959417			-0.0107239	-0.0179927
	1.025	1.1224			0.97561	0.890948			-0.0107239	-0.0501477
	1.025	1.2617			0.97561	0.792581			-0.0107239	-0.100956
	1.0253	0.83949			0.975324	1.1912			-0.010851	0.0759845
	1.0256	1.1393			0.975039	0.877732			-0.010978	-0.0566381
	1.0256	0.49128			0.975039	2.0355			-0.010978	0.308671
	1.026	1.103			0.974659	0.906618			-0.0111474	-0.0425755
	1.0262	1.2763			0.974469	0.783515			-0.011232	-0.105953
	1.0262	0.86365			0.974469	1.15788			-0.011232	0.0636622
	1.0264	1.0009			0.974279	0.999101			-0.0113166	-0.000390689
	1.0264	0.90526			0.974279	1.10466			-0.0113166	0.0432267
	1.0267	0.90776			0.973994	1.10161			-0.0114436	0.042029
	1.0276	1.0468			0.973141	0.955292			-0.0118241	-0.0198637
	1.028	0.8863			0.972763	1.12829			-0.0119931	0.0524193
	1.0284	1.1951			0.972384	0.83675			-0.0121621	-0.0774042
	1.0287	1.1318			0.972101	0.883548			-0.0122887	-0.0537697
	1.0289	0.76378			0.971912	1.30928			-0.0123732	0.117032
	1.0291	1.0025			0.971723	0.997506			-0.0124576	-0.00108438
	1.0295	0.78951			0.971345	1.26661			-0.0126264	0.102642
	1.0295	0.79477			0.971345	1.25823			-0.0126264	0.0997585
	1.0296	1.019			0.971251	0.981354			-0.0126685	-0.00817418
	1.0298	1.1465			0.971062	0.87222			-0.0127529	-0.0593741
	1.0302	0.98048			0.970685	1.01991			-0.0129215	0.00856126
	1.0314	0.80832			0.969556	1.23713			-0.0134271	0.0924167
	1.0315	0.67893			0.969462	1.47291			-0.0134692	0.168175
	1.0321	0.91197			0.968898	1.09653			-0.0137218	0.0400194
	1.0334	1.1073			0.96768	0.903098			-0.0142685	-0.0442653
	1.0336	1.1729			0.967492	0.852588			-0.0143525	-0.069261
	1.0337	0.94835			0.967399	1.05446			-0.0143945	0.0230314
	1.034	2.0763			0.967118	0.481626			-0.0145205	-0.31729
	1.0341	1.0343			0.967024	0.966837			-0.0145625	-0.0146465
	1.0343	0.86949			0.966837	1.1501			-0.0146465	0.0607354
	1.0343	1.3703			0.966837	0.729767			-0.0146465	-0.136816
	1.0345	0.76873			0.966651	1.30085			-0.0147305	0.114226
	1.0353	0.93731			0.965904	1.06688			-0.0150662	0.0281167
	1.036	1.0835			0.965251	0.922935			-0.0153598	-0.0348289
	1.0363	0.7982			0.964972	1.25282			-0.0154855	0.0978883
	1.0367	0.94218			0.964599	1.06137			-0.0156531	0.0258661
	1.0374	0.98085			0.963948	1.01952			-0.0159462	0.0083974
	1.0375	1.0441			0.963855	0.957763			-0.0159881	-0.0187421
	1.0377	1.1218			0.96367	0.891424			-0.0160718	-0.0499154
	1.0378	1.2228			0.963577	0.817795			-0.0161137	-0.0873554
	1.0382	0.79663			0.963206	1.25529			-0.016281	0.0987433
	1.0386	1.0699			0.962835	0.934667			-0.0164483	-0.0293432
	1.0389	1.1492			0.962557	0.870171			-0.0165737	-0.0603956
	1.0393	0.82792			0.962186	1.20785			-0.0167409	0.0820116
	1.0394	0.95502			0.962094	1.0471			-0.0167827	0.0199875
	1.0396	1.1221			0.961908	0.891186			-0.0168663	-0.0500316
	1.0396	0.8802			0.961908	1.13611			-0.0168663	0.0554186
	1.0398	0.94423			0.961723	1.05906			-0.0169498	0.0249222
	1.0406	0.89603			0.960984	1.11603			-0.0172838	0.0476774
	1.0406	1.1997			0.960984	0.833542			-0.0172838	-0.0790727
	1.0412	0.9043			0.96043	1.10583			-0.0175342	0.0436875
	1.0422	1.1225			0.959509	0.890869			-0.0179511	-0.0501863
	1.0424	1.2846			0.959325	0.778452			-0.0180344	-0.108768
	1.0429	1.3927			0.958865	0.71803			-0.0182427	-0.143858
	1.0433	1.3833			0.958497	0.722909			-0.0184092	-0.140916
	1.0433	1.1531			0.958497	0.867227			-0.0184092	-0.061867
	1.0434	0.95431			0.958405	1.04788			-0.0184508	0.0203105
	1.0435	1.3084			0.958313	0.764292			-0.0184925	-0.116741
	1.0436	1.0711			0.958222	0.93362			-0.0185341	-0.02983
	1.0437	1.079			0.95813	0.926784			-0.0185757	-0.0330214
	1.0439	0.76969			0.957946	1.29922			-0.0186589	0.113684
	1.0441	0.66427			0.957763	1.50541			-0.0187421	0.177655
	1.0447	1.2936			0.957213	0.773036			-0.0189916	-0.1118
	1.0447	0.90977			0.957213	1.09918			-0.0189916	0.0410684
	1.0448	0.99379			0.957121	1.00625			-0.0190332	0.00270538
	1.0449	0.98614			0.957029	1.01405			-0.0190747	0.00606142
	1.0462	1.0566			0.95584	0.946432			-0.0196147	-0.0239106
	1.0464	1.0865			0.955657	0.920387			-0.0196977	-0.0360297
	1.0464	0.88333			0.955657	1.13208			-0.0196977	0.053877
	1.0465	0.83411			0.955566	1.19888			-0.0197392	0.0787767
	1.0465	0.99306			0.955566	1.00699			-0.0197392	0.00302451
	1.0469	0.88758			0.955201	1.12666			-0.0199052	0.0517925
	1.0469	0.8915			0.955201	1.1217			-0.0199052	0.0498787
	1.0469	1.0275			0.955201	0.973236			-0.0199052	-0.0117818
	1.047	0.90277			0.95511	1.1077			-0.0199467	0.0444229
	1.0484	0.93979			0.953834	1.06407			-0.020527	0.0269692
	1.0485	1.1267			0.953743	0.887548			-0.0205684	-0.0518083
	1.0487	0.88945			0.953562	1.12429			-0.0206513	0.0508785
	1.0487	0.9048			0.953562	1.10522			-0.0206513	0.0434474
	1.0494	1.256			0.952925	0.796178			-0.0209411	-0.0989896
	1.0495	1.0589			0.952835	0.944376			-0.0209824	-0.0248549
	1.0503	0.99583			0.952109	1.00419			-0.0213134	0.00181479
	1.0505	1.2341			0.951928	0.810307			-0.0213961	-0.0913504
	1.0509	1.2747			0.951565	0.784498			-0.0215614	-0.105408
	1.051	1.1498			0.951475	0.869716			-0.0216027	-0.0606223
	1.052	1.4327			0.95057	0.697983			-0.0220157	-0.156155
	1.0521	0.96127			0.95048	1.04029			-0.022057	0.0171546
	1.0524	1.1888			0.950209	0.841184			-0.0221808	-0.0751088
	1.0536	1.1527			0.949127	0.867528			-0.0226758	-0.0617163
	1.0536	0.97796			0.949127	1.02254			-0.0226758	0.00967891
	1.0542	0.99047			0.948587	1.00962			-0.022923	0.00415867
	1.0543	1.3362			0.948497	0.748391			-0.0229642	-0.125871
	1.0544	1.159			0.948407	0.862813			-0.0230054	-0.0640834
	1.0549	1.2803			0.947957	0.781067			-0.0232113	-0.107312
	1.0559	1.0387			0.947059	0.962742			-0.0236228	-0.0164901
	1.056	1.3807			0.94697	0.72427			-0.0236639	-0.140099
	1.0565	1.0675			0.946522	0.936768			-0.0238695	-0.0283679
	1.0565	1.2246			0.946522	0.816593			-0.0238695	-0.0879943
	1.0574	1.0025			0.945716	0.997506			-0.0242393	-0.00108438
	1.0575	0.88193			0.945626	1.13388			-0.0242804	0.0545659
	1.0579	1.0222			0.945269	0.978282			-0.0244446	-0.00953588
	1.058	0.9311			0.94518	1.074			-0.0244857	0.0310037
	1.0584	0.79167			0.944822	1.26315			-0.0246498	0.101456
	1.0587	0.8326			0.944555	1.20106			-0.0247729	0.0795636
	1.0597	1.1758			0.943663	0.850485			-0.0251829	-0.0703335
	1.0601	1.0661			0.943307	0.937998			-0.0253468	-0.0277979
	1.0603	1.5154			0.943129	0.659892			-0.0254288	-0.180527
	1.0609	1.2216			0.942596	0.818599			-0.0256744	-0.086929
	1.0609	1.0331			0.942596	0.967961			-0.0256744	-0.0141424
	1.0611	0.70596			0.942418	1.41651			-0.0257563	0.15122
	1.0613	1.0648			0.942241	0.939144			-0.0258382	-0.027268
	1.0613	1.127			0.942241	0.887311			-0.0258382	-0.0519239
	1.0616	0.91473			0.941974	1.09322			-0.0259609	0.0387071
	1.062	0.84295			0.94162	1.18631			-0.0261245	0.0741982
	1.0623	1.1654			0.941354	0.858074			-0.0262472	-0.066475
	1.0627	0.96875			0.940999	1.03226			-0.0264107	0.0137883
	1.0632	1.2471			0.940557	0.80186			-0.026615	-0.0959013
	1.0632	0.84427			0.940557	1.18446			-0.026615	0.0735186
	1.0633	0.86294			0.940468	1.15883			-0.0266558	0.0640194
	1.0634	1.2047			0.94038	0.830082			-0.0266967	-0.0808789
	1.0654	0.84342			0.938615	1.18565			-0.0275127	0.0739561
	1.0659	0.95681			0.938174	1.04514			-0.0277165	0.0191743
	1.067	1.3332			0.937207	0.750075			-0.0281644	-0.124895
	1.0678	0.81565			0.936505	1.22602			-0.0284899	0.0884962
	1.0678	1.0117			0.936505	0.988435			-0.0284899	-0.00505175
	1.0679	0.91715			0.936417	1.09033			-0.0285306	0.0375596
	1.0682	0.9415			0.936154	1.06213			-0.0286526	0.0261797
	1.0702	0.96562			0.934405	1.0356			-0.0294649	0.0151937
	1.0702	1.198			0.934405	0.834725			-0.0294649	-0.0784568
	1.0702	0.96361			0.934405	1.03776			-0.0294649	0.0160987
	1.0709	1.3657			0.933794	0.732225			-0.0297489	-0.135355
	1.0713	1.2502			0.933445	0.799872			-0.0299111	-0.0969795
	1.0717	0.7163			0.933097	1.39606			-0.0300732	0.144905
	1.0717	0.72053			0.933097	1.38787			-0.0300732	0.142348
	1.072	1.276			0.932836	0.783699			-0.0301948	-0.105851
	1.0723	0.88575			0.932575	1.12899			-0.0303163	0.0526888
	1.0726	1.1904			0.932314	0.840054			-0.0304378	-0.0756929
	1.0732	1.5222			0.931793	0.656944			-0.0306807	-0.182472
	1.0736	1.1821			0.931446	0.845952			-0.0308425	-0.0726542
	1.0738	1.2366			0.931272	0.808669			-0.0309234	-0.0922292
	1.0748	1.2719			0.930406	0.786225			-0.0313277	-0.104453
	1.0748	0.91374			0.930406	1.0944			-0.0313277	0.0391774
	1.075	1.147			0.930233	0.87184			-0.0314085	-0.0595634
	1.075	1.4879			0.930233	0.672088			-0.0314085	-0.172574
	1.0754	1.2946			0.929887	0.772439			-0.03157	-0.112136
	1.0761	1.0163			0.929282	0.983961			-0.0318526	-0.00702193
	1.0762	0.71385			0.929195	1.40085			-0.031893	0.146393
	1.0771	1.0145			0.928419	0.985707			-0.032256	-0.00625205
	1.0771	0.95767			0.928419	1.0442			-0.032256	0.0187841
	1.0776	0.97557			0.927988	1.02504			-0.0324576	0.0107416
	1.0783	1.0499			0.927386	0.952472			-0.0327396	-0.0211479
	1.0789	0.82465			0.92687	1.21264			-0.0329812	0.0837303
	1.0789	0.98501			0.92687	1.01522			-0.0329812	0.00655936
	1.0794	1.0216			0.926441	0.978857			-0.0331824	-0.00928088
	1.0796	0.95123			0.926269	1.05127			-0.0332629	0.0217145
	1.0805	0.87649			0.925497	1.14091			-0.0336248	0.057253
	1.0806	0.99129			0.925412	1.00879			-0.033665	0.00379927
	1.0811	1.1757			0.924984	0.850557			-0.0338659	-0.0702965
	1.0816	0.98627			0.924556	1.01392			-0.0340667	0.00600418
	1.0824	0.70883			0.923873	1.41078			-0.0343878	0.149458
	1.0831	0.60009			0.923276	1.66642			-0.0346686	0.221784
	1.0838	1.1939			0.922679	0.837591			-0.0349491	-0.076968
	1.0853	1.1467			0.921404	0.872068			-0.0355498	-0.0594498
	1.0854	0.86676			0.921319	1.15372			-0.0355898	0.0621011
	1.0859	1.1525			0.920895	0.867679			-0.0357898	-0.0616409
	1.086	0.87821			0.92081	1.13868			-0.0358298	0.0564016
	1.0864	0.6494			0.920471	1.53988			-0.0359898	0.187488
	1.0866	1.3602			0.920302	0.735186			-0.0360697	-0.133603
	1.0876	1.1287			0.919456	0.885975			-0.0364692	-0.0525785
	1.0878	0.96432			0.919287	1.037			-0.0365491	0.0157788
	1.0879	1.5646			0.919202	0.639141			-0.036589	-0.194403
	1.0881	1.0754			0.919033	0.929887			-0.0366688	-0.03157
	1.0884	0.8851			0.91878	1.12982			-0.0367885	0.0530077
	1.0885	1.1038			0.918695	0.905961			-0.0368284	-0.0428904
	1.0886	1.3774			0.918611	0.726006			-0.0368683	-0.13906
	1.0889	1.24			0.918358	0.806452			-0.036988	-0.0934217
	1.0896	1.0393			0.917768	0.962186			-0.0372671	-0.0167409
	1.0897	0.97953			0.917684	1.0209			-0.037307	0.00898226
	1.0898	1.2843			0.9176	0.778634			-0.0373468	-0.108666
	1.0902	1.0434			0.917263	0.958405			-0.0375062	-0.0184508
	1.091	1.0933			0.91659	0.914662			-0.0378248	-0.0387393
	1.0913	0.91996			0.916338	1.087			-0.0379442	0.0362311
	1.0927	0.90337			0.915164	1.10697			-0.0385009	0.0441343
	1.0931	1.007			0.914829	0.993049			-0.0386599	-0.00302947
	1.094	1.4711			0.914077	0.679763			-0.0390173	-0.167642
	1.094	0.58652			0.914077	1.70497			-0.0390173	0.231717
	1.0944	0.81976			0.913743	1.21987			-0.0391761	0.0863133
	1.0947	0.96625			0.913492	1.03493			-0.0392951	0.0149105
	1.0947	0.83548			0.913492	1.19692			-0.0392951	0.0780639
	1.0948	1.0101			0.913409	0.990001			-0.0393348	-0.00436437
	1.0956	0.87299			0.912742	1.14549			-0.039652	0.0589907
	1.0958	0.92756			0.912575	1.0781			-0.0397313	0.032658
	1.0958	1.0599			0.912575	0.943485			-0.0397313	-0.0252649
	1.0965	1.0308			0.911993	0.97012			-0.0400086	-0.0131744
	1.0972	0.92673			0.911411	1.07906			-0.0402858	0.0330468
	1.0973	1.2706			0.911328	0.78703			-0.0403254	-0.104009
	1.0977	1.1516			0.910996	0.868357			-0.0404837	-0.0613017
	1.0978	0.99403			0.910913	1.00601			-0.0405232	0.00260051
	1.0986	1.112			0.910249	0.899281			-0.0408396	-0.0461048
	1.0992	0.84592			0.909753	1.18214			-0.0410767	0.0726707
	1.0995	0.78661			0.909504	1.27128			-0.0411952	0.104241
	1.0996	1.1808			0.909422	0.846883			-0.0412347	-0.0721763
	1.1002	1.1483			0.908926	0.870853			-0.0414716	-0.0600554
	1.1027	1.1323			0.906865	0.883158			-0.0424574	-0.0539615
	1.1031	0.97832			0.906536	1.02216			-0.0426149	0.00951907
	1.1031	1.3315			0.906536	0.751033			-0.0426149	-0.124341
	1.1039	1.1624			0.905879	0.860289			-0.0429297	-0.0653556
	1.104	1.333			0.905797	0.750188			-0.0429691	-0.12483
	1.1046	1.0028			0.905305	0.997208			-0.043205	-0.00121433
	1.1056	0.944			0.904486	1.05932			-0.043598	0.025028
	1.1056	1.0584			0.904486	0.944822			-0.043598	-0.0246498
	1.1056	1.1766			0.904486	0.849907			-0.043598	-0.0706288
	1.1077	1.1474			0.902772	0.871536			-0.0444222	-0.0597148
	1.108	1.3674			0.902527	0.731315			-0.0445398	-0.135896
	1.1089	0.92905			0.901795	1.07637			-0.0448924	0.0319609
	1.1093	1.2363			0.901469	0.808865			-0.045049	-0.0921239
	1.11	0.89607			0.900901	1.11598			-0.045323	0.0476581
	1.1103	1.0373			0.900657	0.964041			-0.0454403	-0.0159044
	1.1104	0.86955			0.900576	1.15002			-0.0454795	0.0607054
	1.1112	1.2183			0.899928	0.820816			-0.0457922	-0.0857542
	1.1113	0.8674			0.899847	1.15287			-0.0458313	0.0617806
	1.1118	1.0502			0.899442	0.9522			-0.0460267	-0.021272
	1.1119	1.0775			0.899361	0.928074			-0.0460657	-0.0324173
	1.1119	0.91143			0.899361	1.09718			-0.0460657	0.0402767
	1.1125	1.2547			0.898876	0.797003			-0.0463	-0.0985399
	1.1125	1.1277			0.898876	0.886761			-0.0463	-0.0521936
	1.1128	0.67987			0.898634	1.47087			-0.0464171	0.167574
	1.1129	1.0508			0.898553	0.951656			-0.0464561	-0.0215201
	1.1143	1.2939			0.897424	0.772857			-0.0470021	-0.111901
	1.1143	1.153			0.897424	0.867303			-0.0470021	-0.0618293
	1.1149	1.1617			0.896941	0.860807			-0.0472359	-0.065094
	1.115	0.94684			0.896861	1.05614			-0.0472749	0.0237234
	1.1152	1.0474			0.8967	0.954745			-0.0473528	-0.0201126
	1.1158	0.83955			0.896218	1.19111			-0.0475864	0.0759534
	1.1161	1.0738			0.895977	0.931272			-0.0477031	-0.0309234
	1.1172	0.87997			0.895095	1.1364			-0.0481309	0.0555321
	1.1175	1.0827			0.894855	0.923617			-0.0482475	-0.0345081
	1.1177	1.129			0.894694	0.88574			-0.0483253	-0.0526939
	1.1187	0.90923			0.893895	1.09983			-0.0487136	0.0413262
	1.119	0.94957			0.893655	1.05311			-0.0488301	0.022473
	1.1196	0.93364			0.893176	1.07108			-0.0490629	0.0298206
	1.1196	1.0989			0.893176	0.910001			-0.0490629	-0.0409582
	1.1208	1.0906			0.89222	0.916926			-0.0495281	-0.0376655
	1.1218	1.0818			0.891424	0.924385			-0.0499154	-0.034147
	1.1224	0.85241			0.890948	1.17314			-0.0501477	0.0693515
	1.1251	0.73154			0.88881	1.36698			-0.0511911	0.135762
	1.1253	0.91939			0.888652	1.08768			-0.0512683	0.0365002
	1.1256	1.1632			0.888415	0.859697			-0.0513841	-0.0656544
	1.1258	0.95929			0.888257	1.04244			-0.0514612	0.0180501
	1.1261	0.74592			0.888021	1.34063			-0.051577	0.127308
	1.1264	0.86203			0.887784	1.16005			-0.0516926	0.0644776
	1.1266	0.95976			0.887626	1.04193			-0.0517697	0.0178374
	1.1269	1.2112			0.88739	0.825627			-0.0518854	-0.0832159
	1.1277	0.82523			0.886761	1.21178			-0.0521936	0.083425
	1.128	0.88527			0.886525	1.1296			-0.0523091	0.0529243
	1.1282	0.95828			0.886368	1.04354			-0.0523861	0.0185076
	1.1286	0.49372			0.886054	2.02544			-0.05254	0.306519
	1.1293	1.1113			0.885504	0.899847			-0.0528093	-0.0458313
	1.1293	0.95059			0.885504	1.05198			-0.0528093	0.0220068
	1.1294	1.431			0.885426	0.698812			-0.0528478	-0.15564
	1.1299	1.2233			0.885034	0.817461			-0.05304	-0.087533
	1.1311	1.3316			0.884095	0.750976			-0.053501	-0.124374
	1.1317	1.3339			0.883626	0.749681			-0.0537313	-0.125123
	1.1319	0.93853			0.88347	1.0655			-0.0538081	0.0275518
	1.1323	0.84487			0.883158	1.18361			-0.0539615	0.0732101
	1.1328	0.97342			0.882768	1.02731			-0.0541532	0.0116997
	1.1329	1.1485			0.88269	0.870701			-0.0541916	-0.060131
	1.1343	0.9867			0.881601	1.01348			-0.0547279	0.00581487
	1.1347	1.1019			0.88129	0.907523			-0.0548811	-0.0421422
	1.1348	1.0098			0.881213	0.990295			-0.0549193	-0.00423537
	1.1349	0.80505			0.881135	1.24216			-0.0549576	0.0941771
	1.1356	1.6693			0.880592	0.599053			-0.0552254	-0.222534
	1.136	0.97474			0.880282	1.02591			-0.0553783	0.0111112
	1.136	1.2786			0.880282	0.782105			-0.0553783	-0.106735
	1.1361	1.0515			0.880204	0.951022			-0.0554166	-0.0218093
	1.1363	0.84284			0.880049	1.18646			-0.055493	0.0742549
	1.1365	1.2429			0.879894	0.80457			-0.0555694	-0.0944362
	1.1368	1.0138			0.879662	0.986388			-0.0556841	-0.00595229
	1.1372	1.0207			0.879353	0.97972			-0.0558369	-0.00889811
	1.138	0.83902			0.878735	1.19187			-0.0561423	0.0762277
	1.1384	1.045			0.878426	0.956938			-0.0562949	-0.0191163
	1.1386	1.1572			0.878272	0.864155			-0.0563712	-0.0634084
	1.1395	0.51387			0.877578	1.94602			-0.0567143	0.289147
	1.1396	0.79718			0.877501	1.25442			-0.0567524	0.0984436
	1.1404	1.6143			0.876885	0.619464			-0.0570572	-0.207984
	1.1404	1.2779			0.876885	0.782534			-0.0570572	-0.106497
	1.1409	1.0384			0.876501	0.96302			-0.0572476	-0.0163647
	1.1414	2.3885			0.876117	0.418673			-0.0574379	-0.378125
	1.1417	1.1595			0.875887	0.862441			-0.057552	-0.0642708
	1.1432	0.56032			0.874738	1.78469			-0.0581222	0.251564
	1.1433	1.1328			0.874661	0.882768			-0.0581602	-0.0541532
	1.1433	1.2814			0.874661	0.780396			-0.0581602	-0.107685
	1.1436	0.81259			0.874432	1.23063			-0.0582741	0.0901285
	1.1451	0.51477			0.873286	1.94262			-0.0588434	0.288387
	1.1458	0.90526			0.872753	1.10466			-0.0591088	0.0432267
	1.1461	1.04			0.872524	0.961538			-0.0592225	-0.0170333
	1.1463	1.3049			0.872372	0.766342			-0.0592983	-0.115577
	1.1468	1.0651			0.871992	0.938879			-0.0594877	-0.0273904
	1.1477	0.92437			0.871308	1.08182			-0.0598284	0.0341542
	1.1481	1.0199			0.871004	0.980488			-0.0599797	-0.00855759
	1.1497	1.2529			0.869792	0.798148			-0.0605845	-0.0979164
	1.1506	1.0312			0.869112	0.969744			-0.0609244	-0.0133429
	1.1512	1.0608			0.868659	0.942685			-0.0611508	-0.0256335
	1.1513	1.1677			0.868583	0.856384			-0.0611885	-0.0673313
	1.154	1.0994			0.866551	0.909587			-0.0622058	-0.0411557
	1.1542	1.1776			0.866401	0.849185			-0.0622811	-0.0709978
	1.1547	1.2622			0.866026	0.792267			-0.0624692	-0.101128
	1.1552	0.97336			0.865651	1.02737			-0.0626572	0.0117265
	1.156	0.57138			0.865052	1.75015			-0.0629578	0.243075
	1.1561	1.0518			0.864977	0.950751			-0.0629954	-0.0219332
	1.1564	0.99592			0.864753	1.0041			-0.0631081	0.00177555
	1.1567	1.106			0.864528	0.904159			-0.0632207	-0.0437551
	1.1588	1.0955			0.862962	0.912825			-0.0640085	-0.0396124
	1.1588	0.83313			0.862962	1.20029			-0.0640085	0.0792872
	1.1596	0.98814			0.862366	1.012			-0.0643082	0.00518152
	1.1598	1.1495			0.862218	0.869943			-0.0643831	-0.060509
	1.1608	1.1807			0.861475	0.846955			-0.0647574	-0.0721396
	1.161	0.86237			0.861326	1.1596			-0.0648322	0.0643064
	1.1613	0.89619			0.861104	1.11583			-0.0649444	0.0475999
	1.162	1.3051			0.860585	0.766225			-0.0652061	-0.115644
	1.1623	1.014			0.860363	0.986193			-0.0653182	-0.00603795
	1.1633	0.92644			0.859623	1.0794			-0.0656917	0.0331827
	1.1642	0.78253			0.858959	1.27791			-0.0660276	0.106499
	1.1651	1.0679			0.858295	0.936417			-0.0663632	-0.0285306
	1.1657	0.51658			0.857854	1.93581			-0.0665868	0.286862
	1.1674	1.0221			0.856604	0.978378			-0.0672197	-0.00949339
	1.1677	1.4101			0.856384	0.70917			-0.0673313	-0.14925
	1.1678	0.81018			0.856311	1.23429			-0.0673685	0.0914185
	1.1678	0.76168			0.856311	1.31289			-0.0673685	0.118227
	1.1695	0.92227			0.855066	1.08428			-0.0680002	0.0351419
	1.1697	1.2963			0.85492	0.771426			-0.0680745	-0.112706
	1.1711	1.0567			0.853898	0.946342			-0.068594	-0.0239517
	1.1727	0.886			0.852733	1.12867			-0.0691869	0.0525663
	1.1729	1.0059			0.852588	0.994135			-0.069261	-0.00255481
	1.173	0.88892			0.852515	1.12496			-0.069298	0.0511373
	1.1731	0.73441			0.852442	1.36164			-0.069335	0.134061
	1.1732	1.0128			0.85237	0.987362			-0.0693721	-0.00552369
	1.1739	1.039			0.851861	0.962464			-0.0696311	-0.0166155
	1.1745	1.0766			0.851426	0.92885			-0.069853	-0.0320544
	1.1746	0.9202			0.851354	1.08672			-0.06989	0.0361178
	1.1749	0.73805			0.851136	1.35492			-0.0700009	0.131914
	1.1757	0.98406			0.850557	1.0162			-0.0702965	0.00697842
	1.1761	1.0166			0.850268	0.983671			-0.0704442	-0.00715011
	1.1767	1.1531			0.849834	0.867227			-0.0706658	-0.061867
	1.1775	1.19			0.849257	0.840336			-0.0709609	-0.075547
	1.1775	1.0207			0.849257	0.97972			-0.0709609	-0.00889811
	1.179	1.0078			0.848176	0.99226			-0.0715138	-0.00337435
	1.1799	1.3735			0.847529	0.728067			-0.0718452	-0.137829
	1.1814	0.78076			0.846453	1.2808			-0.072397	0.107482
	1.1815	0.9305			0.846382	1.07469			-0.0724337	0.0312836
	1.1817	0.93295			0.846238	1.07187			-0.0725072	0.0301416
	1.1817	1.1378			0.846238	0.878889			-0.0725072	-0.0560659
	1.1831	0.89943			0.845237	1.11182			-0.0730215	0.0460326
	1.1835	0.80367			0.844951	1.24429			-0.0731683	0.0949222
	1.1838	0.76862			0.844737	1.30103			-0.0732783	0.114288
	1.1853	0.75523			0.843668	1.3241			-0.0738283	0.121921
	1.1854	0.83928			0.843597	1.1915			-0.0738649	0.0760931
	1.1859	1.158			0.843241	0.863558			-0.0740481	-0.0637086
	1.1859	1.0601			0.843241	0.943307			-0.0740481	-0.0253468
	1.1867	0.90101			0.842673	1.10987			-0.0743409	0.0452704
	1.1871	1.0457			0.842389	0.956297			-0.0744873	-0.0194071
	1.1874	0.912			0.842176	1.09649			-0.074597	0.0400052
	1.1887	1.5229			0.841255	0.656642			-0.0750723	-0.182671
	1.1893	1.2701			0.840831	0.78734			-0.0752914	-0.103838
	1.1898	0.96989			0.840477	1.03104			-0.075474	0.0132775
	1.1917	0.17703			0.839137	5.64876			-0.0761669	0.751953
	1.1918	1.0892			0.839067	0.918105			-0.0762034	-0.0371076
	1.1923	0.65842			0.838715	1.51879			-0.0763855	0.181497
	1.1923	1.2524			0.838715	0.798467			-0.0763855	-0.0977431
	1.1936	0.97784			0.837802	1.02266			-0.0768588	0.0097322
	1.1943	1.0649			0.837311	0.939055			-0.0771134	-0.0273088
	1.1957	0.81628			0.83633	1.22507			-0.0776222	0.0881608
	1.1958	0.99371			0.83626	1.00633			-0.0776585	0.00274034
	1.1962	1.2267			0.835981	0.815195			-0.0778038	-0.0887384
	1.1962	0.86643			0.835981	1.15416			-0.0778038	0.0622665
	1.197	1.3107			0.835422	0.762951			-0.0780942	-0.117503
	1.1985	1.1457			0.834376	0.872829			-0.078638	-0.0590709
	1.2005	0.84127			0.832986	1.18868			-0.0793622	0.0750646
	1.2008	1.1628			0.832778	0.859993			-0.0794707	-0.065505
	1.2009	1.0227			0.832709	0.977804			-0.0795068	-0.00974826
	1.201	0.95072			0.832639	1.05183			-0.079543	0.0219474
	1.2013	0.95779			0.832432	1.04407			-0.0796515	0.0187297
	1.2015	0.82553			0.832293	1.21134			-0.0797238	0.0832671
	1.2015	1.0978			0.832293	0.910913			-0.0797238	-0.0405232
	1.2021	1.0025			0.831878	0.997506			-0.0799406	-0.00108438
	1.2061	1.1677			0.829119	0.856384			-0.0813833	-0.0673313
	1.2063	0.80519			0.828981	1.24194			-0.0814553	0.0941016
	1.2064	1.0264			0.828912	0.974279			-0.0814913	-0.0113166
	1.2065	1.064			0.828844	0.93985			-0.0815273	-0.0269416
	1.2077	1.1353			0.82802	0.880824			-0.0819591	-0.0551106
	1.2087	1.0076			0.827335	0.992457			-0.0823185	-0.00328816
	1.2099	1.0888			0.826515	0.918442			-0.0827495	-0.0369481
	1.2103	1.0942			0.826241	0.91391			-0.082893	-0.0390967
	1.2112	1.1216			0.825627	0.891583			-0.0832159	-0.049838
	1.2118	0.91007			0.825219	1.09882			-0.0834309	0.0409252
	1.2134	1.0497			0.824131	0.952653			-0.084004	-0.0210652
	1.2152	1.0108			0.82291	0.989315			-0.0846478	-0.00466523
	1.2166	1.2591			0.821963	0.794218			-0.0851478	-0.10006
	1.2203	1.1968			0.819471	0.835561			-0.0864666	-0.0780216
	1.2205	0.90494			0.819336	1.10505			-0.0865378	0.0433802
	1.2216	0.99065			0.818599	1.00944			-0.086929	0.00407976
	1.2229	1.0417			0.817728	0.959969			-0.0873909	-0.0177427
	1.223	1.1581			0.817661	0.863483			-0.0874265	-0.0637461
	1.2231	1.092			0.817595	0.915751			-0.087462	-0.0382226
	1.2231	1.0839			0.817595	0.922594			-0.087462	-0.0349892
	1.2238	1.1079			0.817127	0.902609			-0.0877104	-0.0445006
	1.2251	0.98254			0.81626	1.01777			-0.0881715	0.00764976
	1.2251	1.515			0.81626	0.660066			-0.0881715	-0.180413
	1.2258	1.1021			0.815794	0.907359			-0.0884196	-0.042221
	1.2283	0.80884			0.814133	1.23634			-0.0893045	0.0921374
	1.2286	1.149			0.813935	0.870322			-0.0894105	-0.06032
	1.2293	0.89709			0.813471	1.11472			-0.0896579	0.047164
	1.2299	0.78857			0.813074	1.26812			-0.0898698	0.10316
	1.2339	1.0401			0.810438	0.961446			-0.09128	-0.0170751
	1.2339	3.4827			0.810438	0.287134			-0.09128	-0.541916
	1.2356	1.336			0.809323	0.748503			-0.0918779	-0.125806
	1.2379	1.1718			0.80782	0.853388			-0.0926856	-0.0688535
	1.2409	0.96353			0.805867	1.03785			-0.0937368	0.0161348
	1.2413	1.1956			0.805607	0.8364			-0.0938768	-0.0775859
	1.2418	1.9053			0.805283	0.524852			-0.0940517	-0.279963
	1.2456	0.99028			0.802826	1.00982			-0.0953786	0.00424199
	1.2457	1.1684			0.802761	0.855871			-0.0954135	-0.0675915
	1.2465	1.1218			0.802246	0.891424			-0.0956923	-0.0499154
	1.2478	1.3813			0.80141	0.723956			-0.096145	-0.140288
	1.2481	1.2643			0.801218	0.790952			-0.0962494	-0.10185
	1.2486	1.0088			0.800897	0.991277			-0.0964233	-0.00380507
	1.2487	0.67988			0.800833	1.47085			-0.0964581	0.167568
	1.25	1.7881			0.8	0.559253			-0.09691	-0.252392
	1.2503	1.1988			0.799808	0.834168			-0.0970142	-0.0787467
	1.251	1.6851			0.799361	0.593437			-0.0972573	-0.226626
	1.2515	1.03			0.799041	0.970874			-0.0974309	-0.0128372
	1.252	1.3005			0.798722	0.768935			-0.0976043	-0.11411
	1.2538	1.1084			0.797575	0.902201			-0.0982283	-0.0446965
	1.254	1.2067			0.797448	0.828706			-0.0982975	-0.0815993
	1.2543	1.5071			0.797257	0.663526			-0.0984014	-0.178142
	1.2567	1.1523			0.795735	0.86783			-0.0992316	-0.0615656
	1.257	1.1072			0.795545	0.903179			-0.0993353	-0.0442261
	1.2575	1.7708			0.795229	0.564717			-0.099508	-0.24817
	1.259	0.81423			0.794281	1.22815			-0.100026	0.0892529
	1.2591	0.82038			0.794218	1.21895			-0.10006	0.0859849
	1.2592	1.0542			0.794155	0.948587			-0.100095	-0.022923
	1.2593	1.2255			0.794092	0.815993			-0.100129	-0.0883133
	1.2604	2.7383			0.793399	0.36519			-0.100508	-0.437481
	1.2612	1.8112			0.792896	0.55212			-0.100784	-0.257966
	1.2612	2.166			0.792896	0.461681			-0.100784	-0.335658
	1.2621	0.77816			0.79233	1.28508			-0.101094	0.108931
	1.2625	1.1589			0.792079	0.862887			-0.101231	-0.064046
	1.2631	1.0492			0.791703	0.953107			-0.101438	-0.0208583
	1.2641	4.0119			0.791077	0.249258			-0.101781	-0.60335
	1.2646	0.91458			0.790764	1.0934			-0.101953	0.0387783
	1.2653	1.609			0.790326	0.621504			-0.102194	-0.206556
	1.2667	0.76455			0.789453	1.30796			-0.102674	0.116594
	1.2685	0.76584			0.788333	1.30576			-0.10329	0.115862
	1.2693	1.398			0.787836	0.715308			-0.103564	-0.145507
	1.2697	1.211			0.787588	0.825764			-0.103701	-0.0831441
	1.2698	1.5068			0.787526	0.663658			-0.103735	-0.178056
	1.2705	1.0664			0.787092	0.937734			-0.103975	-0.0279201
	1.2708	1.264			0.786906	0.791139			-0.104077	-0.101747
	1.2727	0.93756			0.785731	1.0666			-0.104726	0.0280009
	1.2746	1.3167			0.78456	0.759474			-0.105374	-0.119487
	1.2747	1.146			0.784498	0.8726			-0.105408	-0.0591846
	1.2757	1.4536			0.783883	0.687947			-0.105749	-0.162445
	1.2759	1.3258			0.78376	0.754262			-0.105817	-0.122478
	1.2772	1.9471			0.782963	0.513584			-0.106259	-0.289388
	1.2775	0.4443			0.782779	2.25073			-0.106361	0.352324
	1.2779	3.8749			0.782534	0.258071			-0.106497	-0.58826
	1.2803	0.37016			0.781067	2.70153			-0.107312	0.431611
	1.2808	1.1917			0.780762	0.839137			-0.107481	-0.0761669
	1.2816	0.011639			0.780275	85.918			-0.107752	1.93408
	1.2891	0.075892			0.775735	13.1766			-0.110287	1.1198
	1.2891	0.18878			0.775735	5.29717			-0.110287	0.724044
	1.2932	0.2362			0.773276	4.2337			-0.111666	0.62672
	1.2941	0.3766			0.772738	2.65534			-0.111968	0.42412
	1.2944	0.40204			0.772559	2.48731			-0.112069	0.395731
	1.2955	0.40588			0.771903	2.46378			-0.112437	0.391602
	1.297	0.42083			0.77101	2.37626			-0.11294	0.375893
	1.299	0.5551			0.769823	1.80148			-0.113609	0.255629
	1.2992	0.5622			0.769704	1.77873			-0.113676	0.250109
	1.3008	0.56988			0.768758	1.75476			-0.114211	0.244217
	1.3018	0.58289			0.768167	1.71559			-0.114544	0.234413
	1.3031	0.63177			0.767401	1.58285			-0.114978	0.199441
	1.3059	0.6355			0.765755	1.57356			-0.11591	0.196884
	1.3062	0.67062			0.76558	1.49116			-0.11601	0.173523
	1.3073	0.67592			0.764935	1.47947			-0.116375	0.170105
	1.3097	0.70546			0.763534	1.41751			-0.117172	0.151528
	1.3112	0.7101			0.76266	1.40825			-0.117669	0.14868
	1.3149	0.72724			0.760514	1.37506			-0.118893	0.138322
	1.3152	0.74142			0.760341	1.34876			-0.118992	0.129936
	1.316	0.74704			0.759878	1.33862			-0.119256	0.126656
	1.3176	0.76775			0.758956	1.30251			-0.119784	0.11478
	1.3229	0.77832			0.755915	1.28482			-0.121527	0.108842
	1.3243	0.79401			0.755116	1.25943			-0.121986	0.100174
	1.326	0.81379			0.754148	1.22882			-0.122544	0.0894877
	1.3275	0.82005			0.753296	1.21944			-0.123035	0.0861597
	1.3279	0.82492			0.753069	1.21224			-0.123165	0.0835882
	1.3295	0.83957			0.752162	1.19109			-0.123688	0.0759431
	1.3302	0.84053			0.751767	1.18973			-0.123917	0.0754468
	1.3303	0.84172			0.75171	1.18804			-0.12395	0.0748324
	1.3304	0.84603			0.751654	1.18199			-0.123982	0.0726142
	1.3328	0.99649			0.7503	1.00352			-0.124765	0.00152706
	1.3337	0.85842			0.749794	1.16493			-0.125058	0.0663002
	1.3343	0.86908			0.749457	1.15064			-0.125253	0.0609402
	1.3349	0.87619			0.74912	1.1413			-0.125449	0.0574017
	1.3365	0.88491			0.748223	1.13006			-0.125969	0.0531009
	1.3386	0.92067			0.747049	1.08617			-0.126651	0.035896
	1.3437	0.89749			0.744214	1.11422			-0.128302	0.0469704
	1.3444	0.90334			0.743826	1.107			-0.128529	0.0441488
	1.3502	0.90583			0.740631	1.10396			-0.130398	0.0429533
	1.3512	0.92222			0.740083	1.08434			-0.13072	0.0351655
	1.354	0.92615			0.738552	1.07974			-0.131619	0.0333187
	1.3558	0.93397			0.737572	1.0707			-0.132196	0.0296671
	1.3588	0.93995			0.735943	1.06389			-0.133156	0.0268952
	1.3607	0.99428			0.734916	1.00575			-0.133762	0.0024913
	1.361	0.9967			0.734754	1.00331			-0.133858	0.00143554
	1.361	1.0058			0.734754	0.994233			-0.133858	-0.00251163
	1.3622	1.0235			0.734107	0.97704			-0.134241	-0.0100878
	1.3664	1.0447			0.73185	0.957213			-0.135578	-0.0189916
	1.3669	1.0524			0.731582	0.950209			-0.135737	-0.0221808
	1.3679	1.067			0.731048	0.937207			-0.136054	-0.0281644
	1.3687	1.1385			0.73062	0.878349			-0.136308	-0.056333
	1.3725	1.1594			0.728597	0.862515			-0.137512	-0.0642333
	1.3732	1.1609			0.728226	0.861401			-0.137734	-0.0647948
	1.3736	1.1616			0.728014	0.860882			-0.13786	-0.0650566
	1.3768	1.3366			0.726322	0.748167			-0.138871	-0.126001
	1.3777	1.2044			0.725847	0.830289			-0.139155	-0.0807707
	1.3813	1.2097			0.723956	0.826651			-0.140288	-0.0826777
	1.3816	1.2174			0.723798	0.821423			-0.140382	-0.0854333
	1.3827	1.3121			0.723223	0.762137			-0.140728	-0.117967
	1.3829	1.3516			0.723118	0.739864			-0.140791	-0.130848
	1.3858	1.0869			0.721605	0.920048			-0.141701	-0.0361896
	1.3869	1.4001			0.721033	0.714235			-0.142045	-0.146159
	1.3872	1.4063			0.720877	0.711086			-0.142139	-0.148078
	1.3898	1.4592			0.719528	0.685307			-0.142952	-0.164115
	1.3936	1.4729			0.717566	0.678933			-0.144138	-0.168173
	1.3939	1.5529			0.717412	0.643956			-0.144232	-0.191143
	1.3962	1.5756			0.71623	0.634679			-0.144948	-0.197446
	1.3971	1.5915			0.715768	0.628338			-0.145227	-0.201807
	1.3972	1.8438			0.715717	0.542358			-0.145259	-0.265714
	1.4012	2.1094			0.713674	0.474068			-0.1465	-0.324159
	1.4015	2.197			0.713521	0.455166			-0.146593	-0.34183
	1.4023	0.49222			0.713114	2.03161			-0.146841	0.307841
	1.4029	0.78537			0.712809	1.27329			-0.147027	0.104926
	1.4055	0.64746			0.711491	1.5445			-0.147831	0.188787
	1.408				0.710227				-0.148603
	1.4111				0.708667				-0.149558
	1.4183				0.705069				-0.151768
	1.4201				0.704176				-0.152319
	1.4245				0.702001				-0.153662
	1.4277				0.700427				-0.154637
	1.4289				0.699839				-0.155002
	1.4294				0.699594				-0.155154
	1.4311				0.698763				-0.15567
	1.4341				0.697301				-0.156579
	1.4344				0.697156				-0.15667
	1.4348				0.696961				-0.156791
	1.4396				0.694637				-0.158242
	1.4444				0.692329				-0.159687
	1.4474				0.690894				-0.160589
	1.4505				0.689417				-0.161518
	1.4542				0.687663				-0.162624
	1.4542				0.687663				-0.162624
	1.4627				0.683667				-0.165155
	1.4643				0.68292				-0.16563
	1.4689				0.680782				-0.166992
	1.4705				0.680041				-0.167465
	1.4735				0.678656				-0.16835
	1.4736				0.67861				-0.16838
	1.4758				0.677599				-0.169028
	1.4772				0.676956				-0.169439
	1.4819				0.674809				-0.170819
	1.4921				0.670196				-0.173798
	1.4937				0.669478				-0.174263
	1.498				0.667557				-0.175512
	1.4997				0.6668				-0.176004
	1.5033				0.665203				-0.177046
	1.5077				0.663262				-0.178315
	1.518				0.658762				-0.181272
	1.5185				0.658545				-0.181415
	1.5248				0.655824				-0.183213
	1.5296				0.653766				-0.184578
	1.5424				0.64834				-0.188197
	1.5444				0.647501				-0.18876
	1.5598				0.641108				-0.193069
	1.5729				0.635768				-0.196701
	1.5737				0.635445				-0.196922
	1.5752				0.63484				-0.197336
	1.5773				0.633995				-0.197914
	1.5788				0.633392				-0.198327
	1.5855				0.630716				-0.200166
	1.5926				0.627904				-0.202107
	1.6009				0.624649				-0.204364
	1.618				0.618047				-0.208979
	1.6416				0.609162				-0.215267
	1.6429				0.60868				-0.215611
	1.6552				0.604157				-0.21885
	1.6777				0.596054				-0.224714
	1.6866				0.592909				-0.227012
	1.6945				0.590145				-0.229042
	1.6954				0.589831				-0.229272
	1.7016				0.587682				-0.230857
	1.763				0.567215				-0.246252
	1.8105				0.552334				-0.257799
	1.8294				0.546627				-0.262309
	1.8297				0.546538				-0.26238
	1.8298				0.546508				-0.262404
	1.8364				0.544544				-0.263967
	1.8386				0.543892				-0.264487
	1.8456				0.541829				-0.266138
	1.8484				0.541008				-0.266796
	1.8541				0.539345				-0.268133
	1.9919				0.502033				-0.299268
	2.0154				0.496179				-0.304361
	2.0605				0.485319				-0.313973
	2.0829				0.4801				-0.318668
	2.118				0.472144				-0.325926
	2.1639				0.462129				-0.335237
	2.1887				0.456892				-0.340186
	2.1965				0.45527				-0.341731
	2.2595				0.442576				-0.354012
	2.2597				0.442537				-0.354051
	2.5581				0.390915				-0.407918
	2.6154				0.382351				-0.417538
	3.4243				0.29203				-0.534572

## Sheet: 121020TRAPP - RP vs RPM
Original	RP - WT / clone C	RPM - WT / clone C	RP - WT / clone D (E5)	RPM - WT / clone D		Inverted	RP - Clone C / WT	RPM - Clone C / WT	RP - Clone D / WT	RPM - Clone D / WT		Log	RP - Clone C / WT	RPM - Clone C / WT	RP - Clone D / WT	RPM - Clone D / WT
	0.58771	0.48427	0.49222	0.53306			1.70152	2.06496	2.03161	1.87596			0.230837	0.314912	0.307841	0.273224
	0.6849	0.58577	0.9769	0.61932			1.46007	1.70715	1.02365	1.61467			0.164373	0.232273	0.0101499	0.208085
	0.75545	0.60154	1.0001	0.62489			1.32371	1.6624	0.9999	1.60028			0.121794	0.220735	-4.34273e-05	0.204196
	0.79653	0.63393	1.0287	0.63297			1.25545	1.57746	0.972101	1.57985			0.0987979	0.197959	-0.0122887	0.198617
	0.8163	0.63849	1.0492	0.64746			1.22504	1.5662	0.953107	1.5445			0.0881502	0.194846	-0.0208583	0.188787
	0.82141	0.66466	1.0625	0.65888			1.21742	1.50453	0.941176	1.51773			0.08544	0.1774	-0.0263289	0.181194
	0.8223	0.67374	1.0665	0.68633			1.2161	1.48425	0.937647	1.45703			0.0849697	0.171508	-0.0279609	0.163467
	0.83291	0.67501	1.0699	0.705			1.20061	1.48146	0.934667	1.41844			0.0794019	0.17069	-0.0293432	0.151811
	0.84106	0.6802	1.0766	0.72594			1.18898	1.47016	0.92885	1.37752			0.075173	0.167363	-0.0320544	0.139099
	0.8423	0.68026	1.0833	0.74406			1.18723	1.47003	0.923105	1.34398			0.0745332	0.167325	-0.0347487	0.128392
	0.84656	0.68629	1.0869	0.7806			1.18125	1.45711	0.920048	1.28107			0.0723423	0.163492	-0.0361896	0.107571
	0.89366	0.70754	1.1006	0.78537			1.11899	1.41335	0.908595	1.27329			0.0488277	0.150249	-0.0416295	0.104926
	0.91076	0.71347	1.1065	0.79789			1.09798	1.4016	0.903751	1.25331			0.0405961	0.146624	-0.0439514	0.098057
	0.91574	0.71391	1.1224	0.80347			1.09201	1.40074	0.890948	1.2446			0.0382278	0.146357	-0.0501477	0.0950303
	0.92298	0.71412	1.1314	0.80818			1.08345	1.40032	0.883861	1.23735			0.0348077	0.146229	-0.0536162	0.0924919
	0.92388	0.72332	1.146	0.8132			1.08239	1.38251	0.8726	1.22971			0.0343844	0.14067	-0.0591846	0.0898026
	0.93742	0.72391	1.1498	0.82392			1.06676	1.38139	0.869716	1.21371			0.0280658	0.140315	-0.0606223	0.084115
	0.93878	0.72569	1.1502	0.82701			1.06521	1.378	0.869414	1.20918			0.0274362	0.139249	-0.0607734	0.0824892
	0.9494	0.73694	1.1528	0.83167			1.0533	1.35696	0.867453	1.2024			0.0225508	0.132568	-0.061754	0.080049
	0.95346	0.73856	1.1611	0.8341			1.04881	1.35399	0.861252	1.1989			0.0206975	0.131614	-0.0648696	0.0787819
	0.96204	0.75246	1.167	0.84607			1.03946	1.32897	0.856898	1.18194			0.0168069	0.123517	-0.0670709	0.0725937
	0.96354	0.75652	1.1677	0.85524			1.03784	1.32184	0.856384	1.16926			0.0161303	0.12118	-0.0673313	0.067912
	0.97313	0.7577	1.1722	0.86355			1.02761	1.31978	0.853097	1.15801			0.0118291	0.120503	-0.0690017	0.0637125
	0.97763	0.76722	1.1758	0.88149			1.02288	1.30341	0.850485	1.13444			0.00982548	0.11508	-0.0703335	0.0547826
	0.98006	0.77312	1.1807	0.8927			1.02035	1.29346	0.846955	1.1202			0.00874734	0.111753	-0.0721396	0.0492945
	0.9809	0.78911	1.1849	0.92067			1.01947	1.26725	0.843953	1.08617			0.00837527	0.102862	-0.0736817	0.035896
	0.98388	0.79362	1.1888	0.92135			1.01638	1.26005	0.841184	1.08536			0.00705787	0.100387	-0.0751088	0.0355754
	0.98409	0.80088	1.1951	0.92628			1.01617	1.24863	0.83675	1.07959			0.00696518	0.0964326	-0.0774042	0.0332577
	0.9875	0.82276	1.2056	0.92798			1.01266	1.21542	0.829463	1.07761			0.0054629	0.0847268	-0.0812032	0.0324614
	0.99605	0.85194	1.2076	0.99649			1.00397	1.17379	0.828089	1.00352			0.00171886	0.069591	-0.0819231	0.00152706
	0.9999	0.90648	1.2098	1.0327			1.0001	1.10317	0.826583	0.968335			4.34316e-05	0.0426418	-0.0827136	-0.0139742
	1.002	1.034	1.221	1.0656			0.998004	0.967118	0.819001	0.938438			-0.000867722	-0.0145205	-0.0867157	-0.0275942
	1.0037	1.5296	1.2212	1.2067			0.996314	0.653766	0.818867	0.828706			-0.00160392	-0.184578	-0.0867868	-0.0815993
	1.0055		1.2216				0.99453		0.818599				-0.00238207		-0.086929
	1.0079		1.2244				0.992162		0.816727				-0.00341745		-0.0879233
	1.0087		1.2274				0.991375		0.81473				-0.00376202		-0.0889861
	1.0105		1.231				0.989609		0.812348				-0.00453632		-0.0902581
	1.0113		1.236				0.988826		0.809061				-0.00488001		-0.0920185
	1.012		1.2411				0.988142		0.805737				-0.00518051		-0.0938068
	1.0147		1.2586				0.985513		0.794534				-0.00633766		-0.0998877
	1.0155		1.2588				0.984737		0.794407				-0.00667993		-0.0999567
	1.0163		1.2656				0.983961		0.790139				-0.00702193		-0.102296
	1.0167		1.2682				0.983574		0.788519				-0.00719282		-0.103188
	1.0174		1.2687				0.982898		0.788208				-0.00749173		-0.103359
	1.0192		1.2719				0.981162		0.786225				-0.00825941		-0.104453
	1.0222		1.272				0.978282		0.786164				-0.00953588		-0.104487
	1.0237		1.2747				0.976849		0.784498				-0.0101727		-0.105408
	1.0238		1.2747				0.976753		0.784498				-0.0102151		-0.105408
	1.0244		1.2763				0.976181		0.783515				-0.0104696		-0.105953
	1.025		1.278				0.97561		0.782473				-0.0107239		-0.106531
	1.0256		1.2786				0.975039		0.782105				-0.010978		-0.106735
	1.026		1.279				0.974659		0.781861				-0.0111474		-0.106871
	1.0264		1.2803				0.974279		0.781067				-0.0113166		-0.107312
	1.0287		1.2844				0.972101		0.778574				-0.0122887		-0.1087
	1.0298		1.2875				0.971062		0.776699				-0.0127529		-0.109747
	1.0302		1.2936				0.970685		0.773036				-0.0129215		-0.1118
	1.0353		1.2946				0.965904		0.772439				-0.0150662		-0.112136
	1.0398		1.2982				0.961723		0.770297				-0.0169498		-0.113342
	1.0447		1.3018				0.957213		0.768167				-0.0189916		-0.114544
	1.0449		1.3054				0.957029		0.766049				-0.0190747		-0.115744
	1.0509		1.3099				0.951565		0.763417				-0.0215614		-0.117238
	1.0521		1.3236				0.95048		0.755515				-0.022057		-0.121757
	1.0544		1.3302				0.948407		0.751767				-0.0230054		-0.123917
	1.0575		1.3317				0.945626		0.75092				-0.0242804		-0.124406
	1.0659		1.3362				0.938174		0.748391				-0.0277165		-0.125871
	1.0761		1.3366				0.929282		0.748167				-0.0318526		-0.126001
	1.0805		1.339				0.925497		0.746826				-0.0336248		-0.126781
	1.0902		1.3406				0.917263		0.745935				-0.0375062		-0.127299
	1.0931		1.3527				0.914829		0.739262				-0.0386599		-0.131201
	1.0947		1.3539				0.913492		0.738607				-0.0392951		-0.131587
	1.0956		1.3541				0.912742		0.738498				-0.039652		-0.131651
	1.1002		1.3555				0.908926		0.737735				-0.0414716		-0.1321
	1.104		1.3587				0.905797		0.735998				-0.0429691		-0.133124
	1.119		1.3674				0.893655		0.731315				-0.0488301		-0.135896
	1.1208		1.3703				0.89222		0.729767				-0.0495281		-0.136816
	1.1253		1.3865				0.888652		0.721241				-0.0512683		-0.14192
	1.1256		1.3927				0.888415		0.71803				-0.0513841		-0.143858
	1.1258		1.3944				0.888257		0.717154				-0.0514612		-0.144387
	1.1711		1.4186				0.853898		0.70492				-0.068594		-0.15186
	1.2203		1.4546				0.819471		0.687474				-0.0864666		-0.162744
	1.2293		1.4695				0.813471		0.680504				-0.0896579		-0.16717
	1.2646		1.4879				0.790764		0.672088				-0.101953		-0.172574
	1.2944		1.5153				0.772559		0.659935				-0.112069		-0.180499
	1.3777		1.5222				0.725847		0.656944				-0.139155		-0.182472
	2.0605		1.5454				0.485319		0.647082				-0.313973		-0.189041
			1.6143
			1.8552

## Sheet: 031120-proteome-all
Original	WT/clone C	WT / clone F		Inverted	Clone C / WT	Clone F / WT		Log10	Clone C / WT	Clone F / WT
	0.073704	0.070128			13.5678	14.2596			1.13251	1.15411
	0.28697	0.47222			3.48468	2.11766			0.542164	0.325856
	0.3649	0.48596			2.74048	2.05778			0.437826	0.313399
	0.44094	0.4989			2.26788	2.00441			0.355621	0.301986
	0.47433	0.50016			2.10824	1.99936			0.323919	0.300891
	0.49717	0.51173			2.01138	1.95416			0.303495	0.290959
	0.51348	0.52221			1.9475	1.91494			0.289476	0.282155
	0.57849	0.52986			1.72864	1.88729			0.237704	0.275839
	0.58336	0.53222			1.71421	1.87892			0.234063	0.273909
	0.58623	0.5396			1.70582	1.85322			0.231932	0.267928
	0.59186	0.55647			1.68959	1.79704			0.227781	0.254558
	0.59949	0.55809			1.66808	1.79183			0.222218	0.253296
	0.60034	0.56337			1.66572	1.77503			0.221603	0.249206
	0.60571	0.56593			1.65096	1.767			0.217735	0.247237
	0.6061	0.56862			1.64989	1.75864			0.217456	0.245178
	0.61482	0.57219			1.62649	1.74767			0.211252	0.24246
	0.61659	0.57404			1.62182	1.74204			0.210004	0.241058
	0.62176	0.57423			1.60834	1.74146			0.206377	0.240914
	0.63155	0.57768			1.58341	1.73106			0.199592	0.238313
	0.63885	0.58735			1.56531	1.70256			0.194601	0.231103
	0.64248	0.59263			1.55647	1.68739			0.19214	0.227216
	0.64785	0.59445			1.54357	1.68223			0.188526	0.225885
	0.65074	0.59912			1.53671	1.66911			0.186592	0.222486
	0.65194	0.59938			1.53388	1.66839			0.185792	0.222298
	0.65714	0.60152			1.52175	1.66246			0.182342	0.22075
	0.65731	0.60587			1.52135	1.65052			0.18223	0.217621
	0.65853	0.60843			1.51853	1.64357			0.181424	0.215789
	0.65864	0.62167			1.51828	1.60857			0.181352	0.20644
	0.66312	0.62361			1.50802	1.60357			0.178408	0.205087
	0.6657	0.62428			1.50218	1.60185			0.176721	0.204621
	0.6705	0.62722			1.49142	1.59434			0.173601	0.20258
	0.67109	0.63229			1.49011	1.58155			0.173219	0.199084
	0.67194	0.63353			1.48823	1.57846			0.17267	0.198233
	0.67771	0.6372			1.47556	1.56937			0.168956	0.195724
	0.67881	0.63989			1.47317	1.56277			0.168252	0.193895
	0.67939	0.64058			1.47191	1.56109			0.167881	0.193427
	0.68192	0.64842			1.46645	1.54221			0.166267	0.188144
	0.68226	0.64922			1.46572	1.54031			0.16605	0.187608
	0.68349	0.65043			1.46308	1.53744			0.165268	0.186799
	0.68542	0.65095			1.45896	1.53622			0.164043	0.186452
	0.68606	0.65199			1.4576	1.53377			0.163638	0.185759
	0.6867	0.6523			1.45624	1.53304			0.163233	0.185553
	0.69044	0.65567			1.44835	1.52516			0.160874	0.183315
	0.69192	0.65734			1.44525	1.52128			0.159944	0.18221
	0.69284	0.6596			1.44333	1.51607			0.159367	0.180719
	0.69533	0.66299			1.43817	1.50832			0.157809	0.178493
	0.69647	0.67009			1.43581	1.49234			0.157098	0.173867
	0.69656	0.67167			1.43563	1.48883			0.157041	0.172844
	0.69791	0.67334			1.43285	1.48513			0.156201	0.171766
	0.69887	0.67486			1.43088	1.48179			0.155604	0.170786
	0.69976	0.67676			1.42906	1.47763			0.155051	0.169565
	0.70013	0.67816			1.42831	1.47458			0.154821	0.168668
	0.70247	0.67839			1.42355	1.47408			0.153372	0.168521
	0.70297	0.68104			1.42254	1.46834			0.153063	0.166827
	0.70708	0.68164			1.41427	1.46705			0.150531	0.166445
	0.71008	0.68298			1.40829	1.46417			0.148693	0.165592
	0.71092	0.6842			1.40663	1.46156			0.148179	0.164817
	0.71243	0.68468			1.40365	1.46054			0.147258	0.164512
	0.71341	0.69083			1.40172	1.44753			0.146661	0.160629
	0.71367	0.69124			1.40121	1.44668			0.146503	0.160371
	0.71411	0.69206			1.40034	1.44496			0.146235	0.159856
	0.71451	0.6926			1.39956	1.44383			0.145992	0.159518
	0.71459	0.69274			1.3994	1.44354			0.145943	0.15943
	0.71478	0.69471			1.39903	1.43945			0.145828	0.158196
	0.71709	0.69771			1.39453	1.43326			0.144426	0.156325
	0.7178	0.69855			1.39315	1.43154			0.143997	0.155803
	0.71786	0.69876			1.39303	1.43111			0.14396	0.155672
	0.71919	0.69937			1.39045	1.42986			0.143156	0.155293
	0.72176	0.70159			1.3855	1.42533			0.141607	0.153917
	0.72355	0.70479			1.38207	1.41886			0.140531	0.15194
	0.72384	0.70534			1.38152	1.41776			0.140357	0.151601
	0.72512	0.70853			1.37908	1.41137			0.13959	0.149642
	0.72543	0.70869			1.37849	1.41105			0.139404	0.149544
	0.72575	0.71084			1.37788	1.40679			0.139213	0.148228
	0.72642	0.71154			1.37661	1.4054			0.138812	0.147801
	0.72657	0.71181			1.37633	1.40487			0.138723	0.147636
	0.72666	0.71297			1.37616	1.40258			0.138669	0.146929
	0.72703	0.71322			1.37546	1.40209			0.138448	0.146776
	0.72713	0.71354			1.37527	1.40146			0.138388	0.146582
	0.72803	0.71607			1.37357	1.39651			0.137851	0.145045
	0.72903	0.71808			1.37169	1.3926			0.137255	0.143827
	0.73117	0.72141			1.36767	1.38617			0.135982	0.141818
	0.73136	0.72226			1.36732	1.38454			0.135869	0.141306
	0.73266	0.72236			1.36489	1.38435			0.135098	0.141246
	0.73444	0.7231			1.36158	1.38293			0.134044	0.140802
	0.73488	0.72399			1.36077	1.38123			0.133784	0.140267
	0.73579	0.72625			1.35908	1.37694			0.133246	0.138914
	0.73608	0.72945			1.35855	1.3709			0.133075	0.137004
	0.73633	0.72971			1.35809	1.37041			0.132928	0.13685
	0.73684	0.73256			1.35715	1.36508			0.132627	0.135157
	0.73944	0.73355			1.35237	1.36323			0.131097	0.13457
	0.73982	0.73472			1.35168	1.36106			0.130874	0.133878
	0.74019	0.73532			1.351	1.35995			0.130657	0.133524
	0.74133	0.73742			1.34893	1.35608			0.129988	0.132285
	0.74186	0.73838			1.34796	1.35432			0.129678	0.13172
	0.74385	0.73912			1.34436	1.35296			0.128515	0.131285
	0.74475	0.73941			1.34273	1.35243			0.127989	0.131115
	0.74586	0.7418			1.34073	1.34807			0.127343	0.129713
	0.74635	0.74183			1.33985	1.34802			0.127057	0.129696
	0.74636	0.74214			1.33984	1.34745			0.127052	0.129514
	0.74681	0.74241			1.33903	1.34696			0.12679	0.129356
	0.74721	0.7433			1.33831	1.34535			0.126557	0.128836
	0.7493	0.74418			1.33458	1.34376			0.125344	0.128322
	0.75178	0.74439			1.33018	1.34338			0.123909	0.128199
	0.75204	0.74498			1.32972	1.34232			0.123759	0.127855
	0.7523	0.74569			1.32926	1.34104			0.123609	0.127442
	0.7557	0.74584			1.32328	1.34077			0.121651	0.127354
	0.75584	0.74609			1.32303	1.34032			0.12157	0.127209
	0.75646	0.74674			1.32195	1.33915			0.121214	0.126831
	0.75709	0.74806			1.32085	1.33679			0.120852	0.126064
	0.75735	0.74887			1.32039	1.33535			0.120703	0.125594
	0.75829	0.7494			1.31876	1.3344			0.120165	0.125286
	0.76143	0.74979			1.31332	1.33371			0.11837	0.12506
	0.76216	0.75123			1.31206	1.33115			0.117954	0.124227
	0.76219	0.75294			1.31201	1.32813			0.117937	0.12324
	0.76256	0.753			1.31137	1.32802			0.117726	0.123205
	0.76353	0.75403			1.30971	1.32621			0.117174	0.122611
	0.76386	0.75704			1.30914	1.32093			0.116986	0.120881
	0.76421	0.7577			1.30854	1.31978			0.116787	0.120503
	0.76484	0.75803			1.30746	1.31921			0.116429	0.120314
	0.76497	0.75874			1.30724	1.31797			0.116356	0.119907
	0.76534	0.75913			1.30661	1.3173			0.116146	0.119684
	0.76623	0.75982			1.30509	1.3161			0.115641	0.119289
	0.76627	0.76082			1.30502	1.31437			0.115618	0.118718
	0.76635	0.76115			1.30489	1.3138			0.115573	0.11853
	0.76654	0.76116			1.30456	1.31378			0.115465	0.118524
	0.76671	0.76233			1.30427	1.31177			0.115369	0.117857
	0.76752	0.76268			1.3029	1.31117			0.11491	0.117658
	0.76832	0.76367			1.30154	1.30947			0.114458	0.117094
	0.76832	0.76438			1.30154	1.30825			0.114458	0.116691
	0.76974	0.76834			1.29914	1.30151			0.113656	0.114447
	0.77019	0.77083			1.29838	1.2973			0.113402	0.113041
	0.77088	0.77139			1.29722	1.29636			0.113013	0.112726
	0.77128	0.77139			1.29655	1.29636			0.112788	0.112726
	0.77138	0.7715			1.29638	1.29618			0.112732	0.112664
	0.77347	0.77168			1.29287	1.29587			0.111557	0.112563
	0.77387	0.77206			1.29221	1.29524			0.111332	0.112349
	0.77428	0.77348			1.29152	1.29286			0.111102	0.111551
	0.77461	0.77473			1.29097	1.29077			0.110917	0.11085
	0.77607	0.77512			1.28854	1.29012			0.110099	0.110631
	0.77673	0.77571			1.28745	1.28914			0.10973	0.110301
	0.77704	0.7762			1.28694	1.28833			0.109557	0.110026
	0.7771	0.77726			1.28684	1.28657			0.109523	0.109434
	0.77764	0.77759			1.28594	1.28602			0.109221	0.109249
	0.77787	0.77762			1.28556	1.28598			0.109093	0.109233
	0.7795	0.77983			1.28287	1.28233			0.108184	0.108
	0.78004	0.78139			1.28199	1.27977			0.107883	0.107132
	0.78011	0.78198			1.28187	1.27881			0.107844	0.106804
	0.78031	0.78325			1.28154	1.27673			0.107733	0.1061
	0.7805	0.78397			1.28123	1.27556			0.107627	0.105701
	0.78069	0.78476			1.28092	1.27427			0.107521	0.105263
	0.78081	0.78476			1.28072	1.27427			0.107455	0.105263
	0.78117	0.78477			1.28013	1.27426			0.107254	0.105258
	0.78121	0.78709			1.28007	1.2705			0.107232	0.103976
	0.78123	0.78764			1.28003	1.26962			0.107221	0.103672
	0.78168	0.78794			1.2793	1.26913			0.106971	0.103507
	0.78288	0.78844			1.27733	1.26833			0.106305	0.103231
	0.78307	0.78876			1.27703	1.26781			0.106199	0.103055
	0.78316	0.78966			1.27688	1.26637			0.10615	0.10256
	0.78322	0.79011			1.27678	1.26565			0.106116	0.102312
	0.78328	0.79099			1.27668	1.26424			0.106083	0.101829
	0.78329	0.7912			1.27667	1.2639			0.106077	0.101714
	0.78389	0.79147			1.27569	1.26347			0.105745	0.101566
	0.78418	0.79305			1.27522	1.26095			0.105584	0.100699
	0.78464	0.79306			1.27447	1.26094			0.10533	0.100694
	0.78496	0.79333			1.27395	1.26051			0.105152	0.100546
	0.78553	0.79361			1.27303	1.26006			0.104837	0.100393
	0.78621	0.79628			1.27192	1.25584			0.104461	0.0989342
	0.78717	0.79641			1.27037	1.25563			0.103931	0.0988633
	0.78831	0.79648			1.26854	1.25552			0.103303	0.0988251
	0.78898	0.79707			1.26746	1.25459			0.102934	0.0985035
	0.78909	0.79789			1.26728	1.25331			0.102873	0.098057
	0.78916	0.79814			1.26717	1.25291			0.102835	0.0979209
	0.79017	0.79858			1.26555	1.25222			0.102279	0.0976816
	0.79031	0.799			1.26533	1.25156			0.102203	0.0974532
	0.79036	0.79942			1.26525	1.25091			0.102175	0.097225
	0.79053	0.79986			1.26497	1.25022			0.102082	0.096986
	0.79177	0.80021			1.26299	1.24967			0.101401	0.096796
	0.79186	0.80078			1.26285	1.24878			0.101352	0.0964868
	0.7921	0.80095			1.26247	1.24852			0.10122	0.0963946
	0.79223	0.80175			1.26226	1.24727			0.101149	0.095961
	0.79324	0.80199			1.26065	1.2469			0.100595	0.095831
	0.79465	0.80211			1.25842	1.24671			0.0998241	0.0957661
	0.79551	0.80275			1.25706	1.24572			0.0993544	0.0954197
	0.79564	0.80393			1.25685	1.24389			0.0992834	0.0947818
	0.79594	0.80399			1.25638	1.2438			0.0991197	0.0947494
	0.79599	0.80456			1.2563	1.24292			0.0990924	0.0944416
	0.79602	0.80566			1.25625	1.24122			0.099076	0.0938482
	0.79645	0.80592			1.25557	1.24082			0.0988415	0.0937081
	0.79687	0.80597			1.25491	1.24074			0.0986125	0.0936811
	0.79693	0.80636			1.25482	1.24014			0.0985798	0.093471
	0.79768	0.80662			1.25364	1.23974			0.0981713	0.093331
	0.79786	0.80725			1.25335	1.23877			0.0980733	0.0929919
	0.79831	0.80837			1.25265	1.23706			0.0978284	0.0923898
	0.79888	0.80849			1.25175	1.23687			0.0975185	0.0923253
	0.79907	0.80856			1.25145	1.23677			0.0974152	0.0922877
	0.79944	0.80883			1.25088	1.23635			0.0972141	0.0921427
	0.8007	0.81006			1.24891	1.23448			0.0965302	0.0914828
	0.80143	0.81112			1.24777	1.23286			0.0961344	0.0909149
	0.80221	0.81117			1.24656	1.23279			0.0957119	0.0908881
	0.80263	0.81127			1.2459	1.23264			0.0954846	0.0908346
	0.80279	0.81145			1.24566	1.23236			0.095398	0.0907382
	0.80396	0.81169			1.24384	1.232			0.0947656	0.0906098
	0.8041	0.81195			1.24363	1.2316			0.0946899	0.0904707
	0.80419	0.81291			1.24349	1.23015			0.0946413	0.0899575
	0.80526	0.81368			1.24183	1.22898			0.0940639	0.0895464
	0.80554	0.81384			1.2414	1.22874			0.0939129	0.089461
	0.80624	0.81406			1.24033	1.22841			0.0935357	0.0893436
	0.80649	0.81502			1.23994	1.22696			0.093401	0.0888317
	0.80699	0.81526			1.23917	1.2266			0.0931318	0.0887039
	0.80728	0.81553			1.23873	1.2262			0.0929758	0.0885601
	0.80797	0.81554			1.23767	1.22618			0.0926048	0.0885547
	0.80811	0.81647			1.23746	1.22478			0.0925295	0.0880598
	0.80817	0.81661			1.23736	1.22457			0.0924973	0.0879853
	0.81025	0.81673			1.23419	1.22439			0.091381	0.0879215
	0.8106	0.81683			1.23365	1.22424			0.0911934	0.0878683
	0.81101	0.81743			1.23303	1.22335			0.0909738	0.0875494
	0.81113	0.81743			1.23285	1.22335			0.0909095	0.0875494
	0.81187	0.81754			1.23172	1.22318			0.0905135	0.087491
	0.81288	0.8178			1.23019	1.22279			0.0899736	0.0873529
	0.81297	0.8179			1.23006	1.22264			0.0899255	0.0872998
	0.81303	0.81791			1.22997	1.22263			0.0898934	0.0872945
	0.8137	0.81868			1.22895	1.22148			0.0895357	0.0868858
	0.81374	0.81896			1.22889	1.22106			0.0895143	0.0867373
	0.81541	0.81939			1.22638	1.22042			0.088624	0.0865093
	0.81585	0.82			1.22572	1.21951			0.0883897	0.0861861
	0.81687	0.82039			1.22418	1.21893			0.0878471	0.0859796
	0.81732	0.82108			1.22351	1.21791			0.0876079	0.0856145
	0.81735	0.82113			1.22347	1.21783			0.0875919	0.0855881
	0.81868	0.82113			1.22148	1.21783			0.0868858	0.0855881
	0.81895	0.82118			1.22108	1.21776			0.0867426	0.0855616
	0.81906	0.82144			1.22091	1.21737			0.0866843	0.0854242
	0.81922	0.82154			1.22067	1.21723			0.0865995	0.0853713
	0.81933	0.82157			1.22051	1.21718			0.0865411	0.0853554
	0.81938	0.82177			1.22043	1.21689			0.0865146	0.0852497
	0.81997	0.82202			1.21956	1.21652			0.086202	0.0851176
	0.82063	0.82232			1.21858	1.21607			0.0858526	0.0849591
	0.82136	0.82251			1.21749	1.21579			0.0854665	0.0848588
	0.82144	0.82261			1.21737	1.21564			0.0854242	0.084806
	0.82183	0.823			1.2168	1.21507			0.085218	0.0846002
	0.8221	0.82335			1.2164	1.21455			0.0850754	0.0844155
	0.82234	0.82396			1.21604	1.21365			0.0849486	0.0840939
	0.82315	0.8249			1.21485	1.21227			0.084521	0.0835987
	0.82371	0.8251			1.21402	1.21197			0.0842257	0.0834934
	0.82439	0.82577			1.21302	1.21099			0.0838673	0.0831409
	0.82468	0.8259			1.21259	1.2108			0.0837145	0.0830725
	0.82535	0.82603			1.21161	1.21061			0.0833618	0.0830042
	0.8257	0.82804			1.21109	1.20767			0.0831777	0.0819487
	0.82646	0.82814			1.20998	1.20753			0.0827782	0.0818962
	0.82685	0.82851			1.20941	1.20699			0.0825733	0.0817022
	0.82738	0.82925			1.20863	1.20591			0.082295	0.0813145
	0.82806	0.82976			1.20764	1.20517			0.0819382	0.0810475
	0.829	0.82985			1.20627	1.20504			0.0814455	0.0810004
	0.82942	0.83203			1.20566	1.20188			0.0812255	0.079861
	0.82975	0.83231			1.20518	1.20148			0.0810527	0.0797149
	0.82991	0.83268			1.20495	1.20094			0.080969	0.0795219
	0.83016	0.83285			1.20459	1.2007			0.0808382	0.0794332
	0.83033	0.83285			1.20434	1.2007			0.0807493	0.0794332
	0.83044	0.83304			1.20418	1.20042			0.0806917	0.0793341
	0.83083	0.83359			1.20362	1.19963			0.0804878	0.0790475
	0.83094	0.83418			1.20346	1.19878			0.0804303	0.0787402
	0.83099	0.83427			1.20338	1.19865			0.0804042	0.0786934
	0.83142	0.8344			1.20276	1.19847			0.0801795	0.0786257
	0.83144	0.83451			1.20273	1.19831			0.0801691	0.0785685
	0.83167	0.8349			1.2024	1.19775			0.080049	0.0783655
	0.83181	0.83501			1.2022	1.19759			0.0799759	0.0783083
	0.83205	0.83531			1.20185	1.19716			0.0798506	0.0781523
	0.8324	0.83532			1.20135	1.19715			0.0796679	0.0781471
	0.83244	0.83534			1.20129	1.19712			0.0796471	0.0781367
	0.83282	0.83543			1.20074	1.19699			0.0794489	0.0780899
	0.83287	0.83565			1.20067	1.19667			0.0794228	0.0779756
	0.83363	0.83586			1.19957	1.19637			0.0790267	0.0778665
	0.83439	0.83601			1.19848	1.19616			0.0786309	0.0777885
	0.83454	0.83726			1.19826	1.19437			0.0785528	0.0771397
	0.83533	0.83761			1.19713	1.19387			0.0781419	0.0769581
	0.83608	0.8379			1.19606	1.19346			0.0777522	0.0768078
	0.83634	0.83795			1.19569	1.19339			0.0776171	0.0767819
	0.8368	0.83892			1.19503	1.19201			0.0773783	0.0762795
	0.83681	0.83942			1.19501	1.1913			0.0773731	0.0760207
	0.83752	0.84006			1.194	1.19039			0.0770048	0.0756897
	0.83777	0.84042			1.19365	1.18988			0.0768752	0.0755036
	0.83788	0.84119			1.19349	1.18879			0.0768182	0.0751059
	0.8386	0.84123			1.19246	1.18874			0.0764451	0.0750852
	0.83947	0.84228			1.19123	1.18725			0.0759948	0.0745435
	0.84001	0.84324			1.19046	1.1859			0.0757155	0.0740488
	0.84045	0.84366			1.18984	1.18531			0.0754881	0.0738325
	0.84056	0.84469			1.18968	1.18387			0.0754313	0.0733026
	0.84058	0.84481			1.18965	1.1837			0.0754209	0.073241
	0.84086	0.84503			1.18926	1.18339			0.0752763	0.0731279
	0.84106	0.84541			1.18898	1.18286			0.075173	0.0729326
	0.84111	0.84552			1.18891	1.1827			0.0751472	0.0728761
	0.84118	0.84565			1.18881	1.18252			0.0751111	0.0728093
	0.84146	0.84594			1.18841	1.18212			0.0749665	0.0726604
	0.84207	0.84596			1.18755	1.18209			0.0746518	0.0726502
	0.84263	0.84599			1.18676	1.18205			0.0743631	0.0726348
	0.84275	0.84608			1.18659	1.18192			0.0743012	0.0725886
	0.84307	0.8471			1.18614	1.1805			0.0741364	0.0720653
	0.84341	0.84764			1.18566	1.17975			0.0739613	0.0717886
	0.84452	0.84802			1.1841	1.17922			0.0733901	0.0715939
	0.84455	0.84803			1.18406	1.1792			0.0733746	0.0715888
	0.84457	0.84818			1.18403	1.179			0.0733643	0.071512
	0.84501	0.84828			1.18342	1.17886			0.0731382	0.0714608
	0.84501	0.84897			1.18342	1.1779			0.0731382	0.0711077
	0.84507	0.84928			1.18333	1.17747			0.0731073	0.0709491
	0.84525	0.84934			1.18308	1.17738			0.0730148	0.0709184
	0.8456	0.84944			1.18259	1.17725			0.072835	0.0708673
	0.84561	0.85003			1.18258	1.17643			0.0728299	0.0705657
	0.84596	0.85089			1.18209	1.17524			0.0726502	0.0701266
	0.84637	0.85134			1.18152	1.17462			0.0724397	0.069897
	0.84657	0.85145			1.18124	1.17447			0.0723371	0.0698409
	0.8475	0.85149			1.17994	1.17441			0.0718603	0.0698204
	0.848	0.85176			1.17925	1.17404			0.0716041	0.0696828
	0.84805	0.85181			1.17918	1.17397			0.0715785	0.0696573
	0.84822	0.852			1.17894	1.17371			0.0714915	0.0695604
	0.84844	0.85222			1.17863	1.17341			0.0713789	0.0694483
	0.84871	0.85294			1.17826	1.17242			0.0712407	0.0690815
	0.84909	0.8531			1.17773	1.1722			0.0710463	0.0690001
	0.84941	0.8539			1.17729	1.1711			0.0708826	0.068593
	0.84967	0.85435			1.17693	1.17048			0.0707497	0.0683642
	0.84998	0.85459			1.1765	1.17015			0.0705913	0.0682422
	0.85005	0.85481			1.1764	1.16985			0.0705555	0.0681304
	0.85119	0.85511			1.17483	1.16944			0.0699735	0.067978
	0.85152	0.85528			1.17437	1.16921			0.0698051	0.0678917
	0.85154	0.85572			1.17434	1.16861			0.0697949	0.0676683
	0.85176	0.85581			1.17404	1.16848			0.0696828	0.0676226
	0.85199	0.85585			1.17372	1.16843			0.0695655	0.0676023
	0.85212	0.85608			1.17354	1.16812			0.0694992	0.0674856
	0.85216	0.85615			1.17349	1.16802			0.0694789	0.0674501
	0.85269	0.85641			1.17276	1.16767			0.0692088	0.0673183
	0.8533	0.85674			1.17192	1.16722			0.0688983	0.067151
	0.85334	0.857			1.17187	1.16686			0.0688779	0.0670192
	0.85342	0.8571			1.17176	1.16673			0.0688372	0.0669685
	0.85379	0.85752			1.17125	1.16615			0.0686489	0.0667557
	0.85417	0.85791			1.17073	1.16562			0.0684557	0.0665583
	0.85434	0.85854			1.17049	1.16477			0.0683693	0.0662395
	0.85487	0.85921			1.16977	1.16386			0.0680999	0.0659007
	0.85493	0.8593			1.16969	1.16374			0.0680694	0.0658552
	0.85515	0.85966			1.16939	1.16325			0.0679577	0.0656733
	0.85551	0.85967			1.16889	1.16324			0.0677749	0.0656682
	0.85554	0.85971			1.16885	1.16318			0.0677597	0.065648
	0.85564	0.86006			1.16872	1.16271			0.0677089	0.0654713
	0.85578	0.86008			1.16852	1.16268			0.0676379	0.0654612
	0.85652	0.86044			1.16752	1.1622			0.0672625	0.0652794
	0.85656	0.8607			1.16746	1.16185			0.0672422	0.0651482
	0.85712	0.86107			1.1667	1.16135			0.0669584	0.0649615
	0.85777	0.862			1.16581	1.16009			0.0666291	0.0644927
	0.85813	0.86225			1.16532	1.15976			0.0664469	0.0643668
	0.85864	0.86257			1.16463	1.15933			0.0661889	0.0642057
	0.859	0.86295			1.16414	1.15882			0.0660068	0.0640144
	0.8594	0.86321			1.1636	1.15847			0.0658047	0.0638835
	0.85959	0.86333			1.16335	1.15831			0.0657086	0.0638232
	0.86035	0.8643			1.16232	1.15701			0.0653248	0.0633355
	0.86039	0.86464			1.16226	1.15655			0.0653046	0.0631647
	0.86086	0.86498			1.16163	1.1561			0.0650675	0.0629939
	0.8613	0.86525			1.16104	1.15574			0.0648456	0.0628584
	0.86186	0.86539			1.16028	1.15555			0.0645633	0.0627881
	0.86189	0.86543			1.16024	1.15549			0.0645482	0.0627681
	0.86201	0.86547			1.16008	1.15544			0.0644877	0.062748
	0.86206	0.86553			1.16001	1.15536			0.0644625	0.0627179
	0.86222	0.86556			1.1598	1.15532			0.0643819	0.0627028
	0.8625	0.86581			1.15942	1.15499			0.0642409	0.0625774
	0.86254	0.86586			1.15937	1.15492			0.0642208	0.0625523
	0.86345	0.86617			1.15814	1.15451			0.0637628	0.0623969
	0.86453	0.8663			1.1567	1.15433			0.0632199	0.0623317
	0.86457	0.8663			1.15664	1.15433			0.0631998	0.0623317
	0.86482	0.86702			1.15631	1.15338			0.0630743	0.0619709
	0.86542	0.86774			1.15551	1.15242			0.0627731	0.0616104
	0.86542	0.86775			1.15551	1.15241			0.0627731	0.0616054
	0.86566	0.86798			1.15519	1.1521			0.0626526	0.0614903
	0.86585	0.86841			1.15493	1.15153			0.0625573	0.0612752
	0.86642	0.86917			1.15417	1.15052			0.0622715	0.0608953
	0.86644	0.86961			1.15415	1.14994			0.0622615	0.0606755
	0.86661	0.86968			1.15392	1.14985			0.0621763	0.0606405
	0.86662	0.86982			1.15391	1.14966			0.0621713	0.0605706
	0.86668	0.87026			1.15383	1.14908			0.0621412	0.060351
	0.86685	0.87045			1.1536	1.14883			0.062056	0.0602562
	0.86687	0.87068			1.15358	1.14853			0.062046	0.0601414
	0.86695	0.87102			1.15347	1.14808			0.0620059	0.0599719
	0.86701	0.87106			1.15339	1.14803			0.0619759	0.0599519
	0.86758	0.8712			1.15263	1.14784			0.0616905	0.0598821
	0.86793	0.87164			1.15217	1.14726			0.0615153	0.0596628
	0.8684	0.87169			1.15154	1.1472			0.0612802	0.0596379
	0.8688	0.87172			1.15101	1.14716			0.0610802	0.059623
	0.86932	0.87187			1.15032	1.14696			0.0608203	0.0595483
	0.87005	0.87275			1.14936	1.1458			0.0604558	0.0591101
	0.87038	0.87301			1.14892	1.14546			0.0602911	0.0589808
	0.87068	0.87305			1.14853	1.14541			0.0601414	0.0589609
	0.87103	0.87393			1.14807	1.14426			0.0599669	0.0585234
	0.87103	0.87403			1.14807	1.14413			0.0599669	0.0584737
	0.87104	0.87426			1.14805	1.14382			0.0599619	0.0583594
	0.87118	0.8748			1.14787	1.14312			0.0598921	0.0580912
	0.87141	0.87511			1.14757	1.14271			0.0597775	0.0579374
	0.87165	0.87514			1.14725	1.14267			0.0596579	0.0579225
	0.87196	0.87547			1.14684	1.14224			0.0595034	0.0577587
	0.87215	0.87553			1.14659	1.14217			0.0594088	0.057729
	0.8722	0.87569			1.14653	1.14196			0.0593839	0.0576496
	0.87241	0.8757			1.14625	1.14194			0.0592794	0.0576447
	0.87297	0.87571			1.14551	1.14193			0.0590007	0.0576397
	0.873	0.87581			1.14548	1.1418			0.0589858	0.0575901
	0.87309	0.87623			1.14536	1.14125			0.058941	0.0573819
	0.87322	0.87625			1.14519	1.14123			0.0588763	0.057372
	0.87417	0.87632			1.14394	1.14114			0.0584041	0.0573373
	0.87534	0.87667			1.14241	1.14068			0.0578232	0.0571639
	0.87552	0.87702			1.14218	1.14022			0.0577339	0.0569905
	0.87586	0.87727			1.14173	1.1399			0.0575653	0.0568667
	0.87587	0.87758			1.14172	1.1395			0.0575603	0.0567133
	0.87596	0.8776			1.1416	1.13947			0.0575157	0.0567034
	0.87598	0.87774			1.14158	1.13929			0.0575058	0.0566341
	0.87621	0.87884			1.14128	1.13786			0.0573918	0.0560902
	0.87672	0.87919			1.14062	1.13741			0.0571391	0.0559173
	0.87718	0.87977			1.14002	1.13666			0.0569113	0.0556309
	0.87726	0.88007			1.13991	1.13627			0.0568717	0.0554828
	0.8773	0.88008			1.13986	1.13626			0.0568519	0.0554778
	0.87783	0.8802			1.13917	1.13611			0.0565896	0.0554186
	0.87789	0.88065			1.13909	1.13552			0.0565599	0.0551967
	0.87803	0.88122			1.13891	1.13479			0.0564906	0.0549157
	0.87825	0.8815			1.13863	1.13443			0.0563818	0.0547777
	0.87826	0.88185			1.13861	1.13398			0.0563769	0.0546053
	0.87853	0.88216			1.13827	1.13358			0.0562434	0.0544526
	0.87894	0.88229			1.13773	1.13341			0.0560408	0.0543886
	0.87913	0.88316			1.13749	1.1323			0.0559469	0.0539606
	0.87916	0.88357			1.13745	1.13177			0.0559321	0.053759
	0.87952	0.88386			1.13698	1.1314			0.0557543	0.0536165
	0.87954	0.8839			1.13696	1.13135			0.0557444	0.0535969
	0.88006	0.8839			1.13629	1.13135			0.0554877	0.0535969
	0.88103	0.88444			1.13504	1.13066			0.0550093	0.0533316
	0.8817	0.88452			1.13417	1.13056			0.0546792	0.0532923
	0.88198	0.88467			1.13381	1.13036			0.0545413	0.0532187
	0.88231	0.88469			1.13339	1.13034			0.0543788	0.0532089
	0.88253	0.88504			1.13311	1.12989			0.0542705	0.0530371
	0.88253	0.88567			1.13311	1.12909			0.0542705	0.0527281
	0.88281	0.88579			1.13275	1.12894			0.0541328	0.0526692
	0.88371	0.88589			1.13159	1.12881			0.0536902	0.0526202
	0.88386	0.88597			1.1314	1.12871			0.0536165	0.052581
	0.88396	0.88641			1.13127	1.12815			0.0535674	0.0523654
	0.88417	0.88653			1.131	1.12799			0.0534642	0.0523066
	0.88446	0.88669			1.13063	1.12779			0.0533218	0.0522282
	0.88472	0.8879			1.1303	1.12625			0.0531942	0.0516359
	0.88488	0.88793			1.1301	1.12621			0.0531156	0.0516213
	0.88544	0.88798			1.12938	1.12615			0.0528409	0.0515968
	0.88548	0.88819			1.12933	1.12589			0.0528212	0.0514941
	0.88567	0.88913			1.12909	1.12469			0.0527281	0.0510347
	0.88573	0.88951			1.12901	1.12421			0.0526986	0.0508492
	0.88583	0.88981			1.12888	1.12384			0.0526496	0.0507027
	0.88596	0.8901			1.12872	1.12347			0.0525859	0.0505612
	0.88623	0.89059			1.12838	1.12285			0.0524536	0.0503222
	0.88672	0.89064			1.12775	1.12279			0.0522135	0.0502978
	0.88737	0.89068			1.12693	1.12274			0.0518953	0.0502783
	0.8881	0.89093			1.126	1.12242			0.0515381	0.0501564
	0.88839	0.89155			1.12563	1.12164			0.0513963	0.0498543
	0.88851	0.89178			1.12548	1.12135			0.0513377	0.0497423
	0.88867	0.8919			1.12528	1.1212			0.0512595	0.0496838
	0.88908	0.89196			1.12476	1.12113			0.0510592	0.0496546
	0.88911	0.89202			1.12472	1.12105			0.0510445	0.0496254
	0.88919	0.89204			1.12462	1.12103			0.0510054	0.0496157
	0.88932	0.89207			1.12445	1.12099			0.0509419	0.0496011
	0.88989	0.89244			1.12373	1.12052			0.0506637	0.049421
	0.88989	0.8926			1.12373	1.12032			0.0506637	0.0493431
	0.88996	0.89327			1.12365	1.11948			0.0506295	0.0490173
	0.89001	0.89339			1.12358	1.11933			0.0506051	0.0489589
	0.89031	0.89343			1.1232	1.11928			0.0504587	0.0489395
	0.89041	0.89406			1.12308	1.11849			0.05041	0.0486333
	0.89048	0.89422			1.12299	1.11829			0.0503758	0.0485556
	0.89059	0.89443			1.12285	1.11803			0.0503222	0.0484536
	0.89068	0.89445			1.12274	1.11801			0.0502783	0.0484439
	0.89099	0.8946			1.12235	1.11782			0.0501272	0.0483711
	0.8912	0.89498			1.12208	1.11734			0.0500248	0.0481867
	0.89148	0.89505			1.12173	1.11726			0.0498884	0.0481527
	0.89178	0.89531			1.12135	1.11693			0.0497423	0.0480266
	0.8918	0.89548			1.12133	1.11672			0.0497325	0.0479441
	0.89312	0.89579			1.11967	1.11633			0.0490902	0.0477938
	0.89339	0.89609			1.11933	1.11596			0.0489589	0.0476484
	0.89351	0.89612			1.11918	1.11592			0.0489006	0.0476338
	0.89417	0.89616			1.11836	1.11587			0.0485799	0.0476144
	0.8942	0.89647			1.11832	1.11549			0.0485653	0.0474642
	0.89421	0.8973			1.11831	1.11445			0.0485605	0.0470623
	0.89441	0.8974			1.11806	1.11433			0.0484634	0.0470139
	0.89477	0.8975			1.11761	1.11421			0.0482886	0.0469655
	0.89514	0.89754			1.11714	1.11416			0.048109	0.0469462
	0.89515	0.89763			1.11713	1.11404			0.0481042	0.0469026
	0.89527	0.89778			1.11698	1.11386			0.048046	0.0468301
	0.8955	0.89778			1.11669	1.11386			0.0479344	0.0468301
	0.89595	0.89804			1.11613	1.11354			0.0477162	0.0467043
	0.89637	0.89825			1.11561	1.11328			0.0475127	0.0466028
	0.89646	0.89841			1.1155	1.11308			0.0474691	0.0465254
	0.89658	0.8985			1.11535	1.11297			0.047411	0.0464819
	0.89662	0.8987			1.1153	1.11272			0.0473916	0.0463853
	0.89666	0.89947			1.11525	1.11177			0.0473722	0.0460133
	0.89666	0.89956			1.11525	1.11165			0.0473722	0.0459699
	0.89692	0.89965			1.11493	1.11154			0.0472463	0.0459264
	0.89726	0.89976			1.1145	1.11141			0.0470817	0.0458733
	0.89728	0.89977			1.11448	1.1114			0.047072	0.0458685
	0.89748	0.90024			1.11423	1.11081			0.0469752	0.0456417
	0.89759	0.90028			1.11409	1.11077			0.046922	0.0456224
	0.8976	0.90075			1.11408	1.11019			0.0469172	0.0453957
	0.89761	0.90108			1.11407	1.10978			0.0469123	0.0452366
	0.89768	0.9011			1.11398	1.10975			0.0468785	0.045227
	0.89794	0.90154			1.11366	1.10921			0.0467527	0.045015
	0.89796	0.90162			1.11364	1.10911			0.046743	0.0449765
	0.89816	0.90174			1.11339	1.10897			0.0466463	0.0449187
	0.89835	0.9026			1.11315	1.10791			0.0465544	0.0445047
	0.89839	0.90298			1.1131	1.10744			0.0465351	0.0443219
	0.89845	0.90342			1.11303	1.1069			0.0465061	0.0441103
	0.89877	0.90376			1.11263	1.10649			0.0463514	0.0439469
	0.89893	0.90382			1.11243	1.10641			0.0462741	0.0439181
	0.89905	0.90397			1.11229	1.10623			0.0462162	0.043846
	0.89917	0.90415			1.11214	1.10601			0.0461582	0.0437595
	0.89943	0.90428			1.11182	1.10585			0.0460326	0.0436971
	0.89949	0.90431			1.11174	1.10582			0.0460037	0.0436827
	0.9002	0.90451			1.11086	1.10557			0.045661	0.0435866
	0.90038	0.90454			1.11064	1.10553			0.0455742	0.0435722
	0.90043	0.9046			1.11058	1.10546			0.04555	0.0435434
	0.90048	0.90471			1.11052	1.10533			0.0455259	0.0434906
	0.90079	0.90525			1.11014	1.10467			0.0453764	0.0432315
	0.90097	0.90535			1.10991	1.10455			0.0452897	0.0431835
	0.90117	0.90544			1.10967	1.10444			0.0451933	0.0431403
	0.90124	0.9056			1.10958	1.10424			0.0451595	0.0430636
	0.90144	0.9057			1.10934	1.10412			0.0450632	0.0430156
	0.90196	0.90579			1.1087	1.10401			0.0448127	0.0429725
	0.90216	0.90614			1.10845	1.10358			0.0447164	0.0428047
	0.90225	0.90624			1.10834	1.10346			0.0446731	0.0427568
	0.90231	0.90632			1.10827	1.10336			0.0446442	0.0427184
	0.90247	0.90677			1.10807	1.10282			0.0445672	0.0425029
	0.90258	0.90701			1.10794	1.10252			0.0445143	0.0423879
	0.90264	0.90719			1.10786	1.1023			0.0444854	0.0423017
	0.90267	0.90735			1.10782	1.10211			0.044471	0.0422252
	0.90333	0.90768			1.10702	1.10171			0.0441536	0.0420672
	0.90348	0.9077			1.10683	1.10169			0.0440815	0.0420577
	0.90372	0.9078			1.10654	1.10156			0.0439661	0.0420098
	0.90376	0.90799			1.10649	1.10133			0.0439469	0.0419189
	0.90377	0.90818			1.10648	1.1011			0.0439421	0.0418281
	0.90392	0.9084			1.10629	1.10084			0.04387	0.0417229
	0.90418	0.90849			1.10597	1.10073			0.0437451	0.0416798
	0.9042	0.90864			1.10595	1.10055			0.0437355	0.0416081
	0.90432	0.90906			1.1058	1.10004			0.0436779	0.0414075
	0.90461	0.90907			1.10545	1.10003			0.0435386	0.0414027
	0.90512	0.90913			1.10483	1.09995			0.0432938	0.041374
	0.90531	0.90917			1.10459	1.0999			0.0432027	0.0413549
	0.90594	0.90941			1.10383	1.09961			0.0429006	0.0412403
	0.90618	0.9096			1.10353	1.09938			0.0427855	0.0411495
	0.90623	0.90987			1.10347	1.09906			0.0427616	0.0410207
	0.90623	0.91001			1.10347	1.09889			0.0427616	0.0409538
	0.90643	0.91022			1.10323	1.09864			0.0426657	0.0408536
	0.90652	0.91031			1.10312	1.09853			0.0426226	0.0408107
	0.90669	0.91069			1.10291	1.09807			0.0425412	0.0406294
	0.90686	0.9107			1.10271	1.09806			0.0424598	0.0406247
	0.90704	0.91117			1.10249	1.09749			0.0423736	0.0404006
	0.90704	0.91118			1.10249	1.09748			0.0423736	0.0403958
	0.90721	0.91138			1.10228	1.09724			0.0422922	0.0403005
	0.90773	0.91154			1.10165	1.09704			0.0420433	0.0402243
	0.90797	0.91157			1.10136	1.09701			0.0419285	0.04021
	0.90815	0.91158			1.10114	1.097			0.0418424	0.0402052
	0.90851	0.91161			1.1007	1.09696			0.0416703	0.0401909
	0.90866	0.91171			1.10052	1.09684			0.0415986	0.0401433
	0.90903	0.91199			1.10007	1.0965			0.0414218	0.0400099
	0.90907	0.91204			1.10003	1.09644			0.0414027	0.0399861
	0.9091	0.91213			1.09999	1.09633			0.0413883	0.0399433
	0.90922	0.9124			1.09984	1.09601			0.041331	0.0398147
	0.90943	0.9125			1.09959	1.09589			0.0412307	0.0397671
	0.90963	0.91253			1.09935	1.09585			0.0411352	0.0397528
	0.91037	0.91259			1.09845	1.09578			0.0407821	0.0397243
	0.91092	0.91317			1.09779	1.09509			0.0405198	0.0394484
	0.91093	0.91319			1.09778	1.09506			0.040515	0.0394389
	0.91097	0.91324			1.09773	1.095			0.0404959	0.0394151
	0.91101	0.91353			1.09768	1.09465			0.0404769	0.0392772
	0.91137	0.91362			1.09725	1.09455			0.0403053	0.0392344
	0.91139	0.91365			1.09723	1.09451			0.0402957	0.0392201
	0.91185	0.91377			1.09667	1.09437			0.0400766	0.0391631
	0.91186	0.91442			1.09666	1.09359			0.0400718	0.0388543
	0.91186	0.91447			1.09666	1.09353			0.0400718	0.0388305
	0.91229	0.91473			1.09614	1.09322			0.0398671	0.0387071
	0.9123	0.91494			1.09613	1.09297			0.0398623	0.0386074
	0.91232	0.915			1.09611	1.0929			0.0398528	0.0385789
	0.91235	0.91503			1.09607	1.09286			0.0398385	0.0385647
	0.9126	0.9151			1.09577	1.09278			0.0397195	0.0385314
	0.91319	0.91613			1.09506	1.09155			0.0394389	0.0380429
	0.91347	0.91624			1.09473	1.09142			0.0393057	0.0379908
	0.9139	0.91634			1.09421	1.0913			0.0391013	0.0379434
	0.9148	0.91636			1.09314	1.09127			0.0386738	0.0379339
	0.91486	0.91649			1.09306	1.09112			0.0386454	0.0378723
	0.91491	0.91651			1.093	1.0911			0.0386216	0.0378628
	0.91503	0.91678			1.09286	1.09077			0.0385647	0.0377349
	0.91518	0.91679			1.09268	1.09076			0.0384935	0.0377301
	0.91558	0.91682			1.0922	1.09073			0.0383037	0.0377159
	0.91571	0.9169			1.09205	1.09063			0.038242	0.037678
	0.91598	0.91697			1.09173	1.09055			0.038114	0.0376449
	0.91612	0.91745			1.09156	1.08998			0.0380476	0.0374176
	0.9162	0.91748			1.09146	1.08994			0.0380097	0.0374034
	0.9165	0.91771			1.09111	1.08967			0.0378675	0.0372945
	0.91746	0.91781			1.08997	1.08955			0.0374129	0.0372472
	0.91748	0.91799			1.08994	1.08934			0.0374034	0.037162
	0.91759	0.9183			1.08981	1.08897			0.0373513	0.0370154
	0.91761	0.91844			1.08979	1.0888			0.0373419	0.0369492
	0.91766	0.91873			1.08973	1.08846			0.0373182	0.0368121
	0.91787	0.91885			1.08948	1.08832			0.0372188	0.0367554
	0.91798	0.91886			1.08935	1.08831			0.0371668	0.0367507
	0.91806	0.91921			1.08925	1.08789			0.0371289	0.0365853
	0.91808	0.91931			1.08923	1.08777			0.0371195	0.036538
	0.91814	0.91964			1.08916	1.08738			0.0370911	0.0363821
	0.91839	0.91974			1.08886	1.08726			0.0369729	0.0363349
	0.91872	0.92006			1.08847	1.08689			0.0368168	0.0361839
	0.91876	0.92028			1.08842	1.08663			0.0367979	0.03608
	0.91884	0.9209			1.08833	1.08589			0.0367601	0.0357875
	0.91888	0.92116			1.08828	1.08559			0.0367412	0.0356649
	0.91909	0.92152			1.08803	1.08516			0.036642	0.0354952
	0.91923	0.9217			1.08787	1.08495			0.0365758	0.0354104
	0.91934	0.92178			1.08774	1.08486			0.0365238	0.0353727
	0.9194	0.9218			1.08767	1.08483			0.0364955	0.0353633
	0.91951	0.9221			1.08754	1.08448			0.0364435	0.035222
	0.91962	0.92222			1.08741	1.08434			0.0363916	0.0351655
	0.9197	0.92229			1.08731	1.08426			0.0363538	0.0351325
	0.91979	0.92234			1.0872	1.0842			0.0363113	0.035109
	0.92011	0.92261			1.08683	1.08388			0.0361602	0.0349818
	0.92017	0.92262			1.08676	1.08387			0.0361319	0.0349771
	0.9203	0.92264			1.0866	1.08385			0.0360706	0.0349677
	0.92031	0.92269			1.08659	1.08379			0.0360659	0.0349442
	0.92032	0.92279			1.08658	1.08367			0.0360611	0.0348971
	0.92035	0.9231			1.08654	1.08331			0.036047	0.0347512
	0.92042	0.92322			1.08646	1.08317			0.036014	0.0346948
	0.92095	0.92355			1.08584	1.08278			0.0357639	0.0345396
	0.92096	0.92374			1.08582	1.08256			0.0357592	0.0344503
	0.92103	0.92388			1.08574	1.08239			0.0357262	0.0343844
	0.92167	0.92393			1.08499	1.08233			0.0354245	0.0343609
	0.9218	0.92393			1.08483	1.08233			0.0353633	0.0343609
	0.92213	0.9241			1.08445	1.08213			0.0352078	0.034281
	0.92216	0.92434			1.08441	1.08185			0.0351937	0.0341683
	0.92237	0.92444			1.08416	1.08174			0.0350948	0.0341213
	0.92258	0.92451			1.08392	1.08165			0.034996	0.0340884
	0.92325	0.9249			1.08313	1.0812			0.0346807	0.0339052
	0.92352	0.92513			1.08281	1.08093			0.0345537	0.0337972
	0.92368	0.92558			1.08263	1.0804			0.0344785	0.033586
	0.92389	0.92561			1.08238	1.08037			0.0343797	0.033572
	0.92404	0.92583			1.0822	1.08011			0.0343092	0.0334688
	0.9243	0.92601			1.0819	1.0799			0.034187	0.0333843
	0.92485	0.9263			1.08126	1.07956			0.0339287	0.0332483
	0.92497	0.92681			1.08112	1.07897			0.0338724	0.0330093
	0.92514	0.92696			1.08092	1.0788			0.0337925	0.032939
	0.92514	0.92698			1.08092	1.07877			0.0337925	0.0329296
	0.92519	0.9277			1.08086	1.07793			0.0337691	0.0325924
	0.92521	0.92775			1.08084	1.07788			0.0337597	0.032569
	0.92522	0.92802			1.08082	1.07756			0.033755	0.0324427
	0.92536	0.92803			1.08066	1.07755			0.0336893	0.032438
	0.92543	0.92807			1.08058	1.0775			0.0336564	0.0324193
	0.92589	0.9282			1.08004	1.07735			0.0334406	0.0323584
	0.92611	0.92869			1.07979	1.07679			0.0333374	0.0321292
	0.92728	0.9289			1.07842	1.07654			0.0327891	0.032031
	0.92742	0.92913			1.07826	1.07628			0.0327235	0.0319235
	0.92748	0.92939			1.07819	1.07597			0.0326954	0.031802
	0.92771	0.92947			1.07792	1.07588			0.0325878	0.0317646
	0.92783	0.9295			1.07778	1.07585			0.0325316	0.0317506
	0.92798	0.92961			1.07761	1.07572			0.0324614	0.0316992
	0.92822	0.92966			1.07733	1.07566			0.0323491	0.0316759
	0.92825	0.92979			1.0773	1.07551			0.032335	0.0316151
	0.92831	0.93044			1.07723	1.07476			0.032307	0.0313116
	0.92843	0.93066			1.07709	1.07451			0.0322508	0.031209
	0.92867	0.93084			1.07681	1.0743			0.0321386	0.031125
	0.92877	0.93105			1.07669	1.07406			0.0320918	0.031027
	0.92885	0.93108			1.0766	1.07402			0.0320544	0.031013
	0.92902	0.93146			1.0764	1.07358			0.0319749	0.0308358
	0.92902	0.93146			1.0764	1.07358			0.0319749	0.0308358
	0.92927	0.93212			1.07611	1.07282			0.0318581	0.0305282
	0.92928	0.93232			1.0761	1.07259			0.0318534	0.030435
	0.9294	0.93234			1.07596	1.07257			0.0317973	0.0304257
	0.92949	0.9324			1.07586	1.0725			0.0317553	0.0303977
	0.92957	0.93245			1.07577	1.07244			0.0317179	0.0303744
	0.9296	0.93255			1.07573	1.07233			0.0317039	0.0303279
	0.9297	0.93383			1.07562	1.07086			0.0316572	0.0297322
	0.92976	0.93389			1.07555	1.07079			0.0316291	0.0297043
	0.93013	0.93397			1.07512	1.0707			0.0314563	0.0296671
	0.93029	0.93409			1.07493	1.07056			0.0313816	0.0296113
	0.93051	0.93415			1.07468	1.07049			0.031279	0.0295834
	0.93058	0.93426			1.0746	1.07037			0.0312463	0.0295322
	0.93084	0.93429			1.0743	1.07033			0.031125	0.0295183
	0.93094	0.93431			1.07418	1.07031			0.0310783	0.029509
	0.93114	0.93445			1.07395	1.07015			0.030985	0.0294439
	0.93171	0.93467			1.0733	1.0699			0.0307192	0.0293417
	0.93181	0.93487			1.07318	1.06967			0.0306726	0.0292488
	0.93191	0.93492			1.07306	1.06961			0.030626	0.0292255
	0.93192	0.93492			1.07305	1.06961			0.0306214	0.0292255
	0.93199	0.93574			1.07297	1.06867			0.0305887	0.0288448
	0.932	0.93677			1.07296	1.0675			0.0305841	0.028367
	0.93229	0.93719			1.07263	1.06702			0.030449	0.0281724
	0.93237	0.93726			1.07254	1.06694			0.0304117	0.0281399
	0.9324	0.93738			1.0725	1.0668			0.0303977	0.0280843
	0.93243	0.93742			1.07247	1.06676			0.0303838	0.0280658
	0.93291	0.93744			1.07191	1.06673			0.0301603	0.0280565
	0.93294	0.93746			1.07188	1.06671			0.0301463	0.0280473
	0.93325	0.9375			1.07152	1.06667			0.030002	0.0280287
	0.93327	0.93786			1.0715	1.06626			0.0299927	0.027862
	0.93351	0.93789			1.07123	1.06622			0.029881	0.0278481
	0.93364	0.93813			1.07108	1.06595			0.0298206	0.027737
	0.93377	0.93822			1.07093	1.06585			0.0297601	0.0276953
	0.93399	0.93831			1.07068	1.06575			0.0296578	0.0276537
	0.93419	0.9391			1.07045	1.06485			0.0295648	0.0272882
	0.93427	0.93912			1.07035	1.06483			0.0295276	0.0272789
	0.93442	0.93914			1.07018	1.0648			0.0294579	0.0272697
	0.93452	0.93923			1.07007	1.0647			0.0294114	0.027228
	0.93469	0.9394			1.06987	1.06451			0.0293324	0.0271494
	0.93477	0.93969			1.06978	1.06418			0.0292952	0.0270154
	0.93506	0.94009			1.06945	1.06373			0.0291605	0.0268306
	0.93511	0.94016			1.06939	1.06365			0.0291373	0.0267982
	0.93529	0.9404			1.06919	1.06338			0.0290537	0.0266874
	0.93586	0.94055			1.06854	1.06321			0.0287891	0.0266181
	0.93607	0.94103			1.0683	1.06267			0.0286917	0.0263965
	0.93659	0.94112			1.0677	1.06256			0.0284505	0.026355
	0.93659	0.94114			1.0677	1.06254			0.0284505	0.0263458
	0.93661	0.94142			1.06768	1.06223			0.0284412	0.0262166
	0.93673	0.94146			1.06754	1.06218			0.0283856	0.0261981
	0.93675	0.94175			1.06752	1.06185			0.0283763	0.0260644
	0.93677	0.9423			1.0675	1.06123			0.028367	0.0258108
	0.93717	0.94231			1.06704	1.06122			0.0281816	0.0258062
	0.93776	0.94263			1.06637	1.06086			0.0279083	0.0256587
	0.9378	0.94276			1.06633	1.06072			0.0278898	0.0255989
	0.9379	0.94291			1.06621	1.06055			0.0278435	0.0255298
	0.93791	0.94297			1.0662	1.06048			0.0278388	0.0255021
	0.93798	0.94299			1.06612	1.06046			0.0278064	0.0254929
	0.93844	0.94337			1.0656	1.06003			0.0275935	0.0253179
	0.93862	0.94344			1.06539	1.05995			0.0275102	0.0252857
	0.93865	0.94347			1.06536	1.05992			0.0274963	0.0252719
	0.93902	0.94406			1.06494	1.05925			0.0273252	0.0250004
	0.93916	0.94423			1.06478	1.05906			0.0272604	0.0249222
	0.93929	0.94455			1.06463	1.05871			0.0272003	0.024775
	0.9394	0.94497			1.06451	1.05823			0.0271494	0.024582
	0.93942	0.94504			1.06449	1.05816			0.0271402	0.0245498
	0.93944	0.94544			1.06446	1.05771			0.027131	0.024366
	0.93948	0.94547			1.06442	1.05768			0.0271125	0.0243522
	0.94001	0.94548			1.06382	1.05766			0.0268675	0.0243477
	0.94013	0.94597			1.06368	1.05712			0.0268121	0.0241226
	0.94032	0.94601			1.06347	1.05707			0.0267243	0.0241043
	0.94045	0.94605			1.06332	1.05703			0.0266643	0.0240859
	0.94056	0.94645			1.0632	1.05658			0.0266135	0.0239023
	0.94069	0.94652			1.06305	1.0565			0.0265535	0.0238702
	0.94076	0.94658			1.06297	1.05643			0.0265212	0.0238427
	0.94076	0.94697			1.06297	1.056			0.0265212	0.0236638
	0.94079	0.94703			1.06294	1.05593			0.0265073	0.0236363
	0.94103	0.9472			1.06267	1.05574			0.0263965	0.0235583
	0.94125	0.94722			1.06242	1.05572			0.026295	0.0235491
	0.94132	0.94731			1.06234	1.05562			0.0262627	0.0235079
	0.94145	0.94734			1.06219	1.05559			0.0262027	0.0234941
	0.94165	0.9476			1.06197	1.0553			0.0261105	0.0233749
	0.94183	0.94869			1.06176	1.05409			0.0260275	0.0228757
	0.94217	0.94869			1.06138	1.05409			0.0258707	0.0228757
	0.94244	0.94898			1.06108	1.05376			0.0257463	0.0227429
	0.94247	0.94902			1.06104	1.05372			0.0257325	0.0227246
	0.94272	0.9491			1.06076	1.05363			0.0256173	0.022688
	0.9428	0.94932			1.06067	1.05339			0.0255804	0.0225874
	0.94286	0.94942			1.0606	1.05327			0.0255528	0.0225416
	0.9435	0.94946			1.05988	1.05323			0.0252581	0.0225233
	0.94357	0.94949			1.0598	1.0532			0.0252259	0.0225096
	0.9436	0.94949			1.05977	1.0532			0.0252121	0.0225096
	0.94373	0.94968			1.05963	1.05299			0.0251522	0.0224227
	0.94375	0.94974			1.0596	1.05292			0.025143	0.0223953
	0.94385	0.95026			1.05949	1.05234			0.025097	0.0221576
	0.94387	0.95028			1.05947	1.05232			0.0250878	0.0221484
	0.94393	0.9505			1.0594	1.05208			0.0250602	0.0220479
	0.9447	0.95064			1.05854	1.05192			0.0247061	0.0219839
	0.94524	0.95118			1.05793	1.05133			0.0244579	0.0217373
	0.94539	0.9514			1.05776	1.05108			0.024389	0.0216369
	0.94547	0.95181			1.05768	1.05063			0.0243522	0.0214497
	0.9455	0.95205			1.05764	1.05037			0.0243385	0.0213402
	0.94555	0.95215			1.05759	1.05025			0.0243155	0.0212946
	0.94595	0.95259			1.05714	1.04977			0.0241318	0.021094
	0.94613	0.9527			1.05694	1.04965			0.0240492	0.0210438
	0.94633	0.95356			1.05671	1.0487			0.0239574	0.020652
	0.94635	0.95365			1.05669	1.0486			0.0239482	0.020611
	0.94655	0.95392			1.05647	1.04831			0.0238564	0.020488
	0.94658	0.95397			1.05643	1.04825			0.0238427	0.0204653
	0.94661	0.95414			1.0564	1.04806			0.0238289	0.0203879
	0.94683	0.95435			1.05616	1.04783			0.023728	0.0202923
	0.94697	0.95449			1.056	1.04768			0.0236638	0.0202286
	0.94701	0.95458			1.05596	1.04758			0.0236454	0.0201877
	0.94721	0.95464			1.05573	1.04752			0.0235537	0.0201604
	0.94764	0.95529			1.05525	1.0468			0.0233566	0.0198648
	0.94774	0.95578			1.05514	1.04627			0.0233108	0.0196421
	0.94774	0.956			1.05514	1.04603			0.0233108	0.0195421
	0.94792	0.95637			1.05494	1.04562			0.0232283	0.0193741
	0.94796	0.95682			1.0549	1.04513			0.02321	0.0191698
	0.94818	0.95699			1.05465	1.04494			0.0231092	0.0190926
	0.94823	0.9571			1.0546	1.04482			0.0230863	0.0190427
	0.94844	0.95715			1.05436	1.04477			0.0229901	0.01902
	0.94862	0.9573			1.05416	1.0446			0.0229077	0.0189519
	0.94863	0.95773			1.05415	1.04414			0.0229031	0.0187569
	0.94888	0.95789			1.05387	1.04396			0.0227887	0.0186844
	0.94906	0.95808			1.05367	1.04375			0.0227063	0.0185982
	0.94914	0.95814			1.05359	1.04369			0.0226697	0.018571
	0.94921	0.95875			1.05351	1.04302			0.0226377	0.0182946
	0.94921	0.95877			1.05351	1.043			0.0226377	0.0182856
	0.95	0.95962			1.05263	1.04208			0.0222764	0.0179007
	0.95059	0.95976			1.05198	1.04193			0.0220068	0.0178374
	0.95063	0.95988			1.05193	1.0418			0.0219885	0.0177831
	0.95101	0.95995			1.05151	1.04172			0.0218149	0.0177514
	0.95101	0.96043			1.05151	1.0412			0.0218149	0.0175343
	0.95102	0.9606			1.0515	1.04102			0.0218103	0.0174574
	0.95113	0.96065			1.05138	1.04096			0.0217601	0.0174348
	0.95123	0.96068			1.05127	1.04093			0.0217145	0.0174213
	0.95126	0.9607			1.05124	1.04091			0.0217008	0.0174122
	0.95129	0.9607			1.0512	1.04091			0.0216871	0.0174122
	0.95139	0.96108			1.05109	1.0405			0.0216414	0.0172405
	0.95154	0.9611			1.05093	1.04047			0.021573	0.0172314
	0.95189	0.96119			1.05054	1.04038			0.0214132	0.0171908
	0.95222	0.96144			1.05018	1.04011			0.0212627	0.0170778
	0.95239	0.9616			1.04999	1.03993			0.0211852	0.0170055
	0.95248	0.96185			1.04989	1.03966			0.0211441	0.0168927
	0.95259	0.96188			1.04977	1.03963			0.021094	0.0168791
	0.95271	0.96196			1.04964	1.03954			0.0210393	0.016843
	0.95296	0.96237			1.04936	1.0391			0.0209253	0.0166579
	0.95306	0.96238			1.04925	1.03909			0.0208798	0.0166534
	0.95307	0.96253			1.04924	1.03893			0.0208752	0.0165857
	0.95311	0.96296			1.0492	1.03846			0.020857	0.0163918
	0.95329	0.96339			1.049	1.038			0.020775	0.0161979
	0.95354	0.96352			1.04872	1.03786			0.0206611	0.0161393
	0.95378	0.96361			1.04846	1.03776			0.0205518	0.0160987
	0.95379	0.9638			1.04845	1.03756			0.0205472	0.0160131
	0.95385	0.96385			1.04838	1.03751			0.0205199	0.0159905
	0.95388	0.96388			1.04835	1.03747			0.0205063	0.015977
	0.95435	0.96453			1.04783	1.03677			0.0202923	0.0156843
	0.95438	0.96463			1.0478	1.03667			0.0202787	0.0156392
	0.95442	0.96475			1.04776	1.03654			0.0202605	0.0155852
	0.95449	0.96503			1.04768	1.03624			0.0202286	0.0154592
	0.95489	0.96513			1.04724	1.03613			0.0200467	0.0154142
	0.95489	0.96542			1.04724	1.03582			0.0200467	0.0152837
	0.95507	0.9655			1.04704	1.03573			0.0199648	0.0152477
	0.95519	0.96551			1.04691	1.03572			0.0199102	0.0152432
	0.95521	0.96579			1.04689	1.03542			0.0199011	0.0151173
	0.95532	0.96603			1.04677	1.03516			0.0198511	0.0150094
	0.95565	0.96621			1.04641	1.03497			0.0197011	0.0149285
	0.95594	0.96625			1.04609	1.03493			0.0195694	0.0149105
	0.95607	0.9664			1.04595	1.03477			0.0195103	0.0148431
	0.95607	0.96645			1.04595	1.03471			0.0195103	0.0148206
	0.95636	0.96651			1.04563	1.03465			0.0193786	0.0147936
	0.95662	0.96658			1.04535	1.03458			0.0192605	0.0147622
	0.95667	0.96678			1.04529	1.03436			0.0192378	0.0146723
	0.95693	0.96691			1.04501	1.03422			0.0191198	0.0146139
	0.95703	0.967			1.0449	1.03413			0.0190744	0.0145735
	0.95717	0.96704			1.04475	1.03408			0.0190109	0.0145556
	0.95733	0.96706			1.04457	1.03406			0.0189383	0.0145466
	0.95743	0.96718			1.04446	1.03393			0.018893	0.0144927
	0.9575	0.96745			1.04439	1.03365			0.0188612	0.0143715
	0.95766	0.96788			1.04421	1.03319			0.0187887	0.0141785
	0.95766	0.96788			1.04421	1.03319			0.0187887	0.0141785
	0.95796	0.96796			1.04388	1.0331			0.0186526	0.0141426
	0.95836	0.96813			1.04345	1.03292			0.0184713	0.0140663
	0.95845	0.96813			1.04335	1.03292			0.0184305	0.0140663
	0.95852	0.96818			1.04328	1.03287			0.0183988	0.0140439
	0.95861	0.96842			1.04318	1.03261			0.018358	0.0139363
	0.95862	0.96844			1.04317	1.03259			0.0183535	0.0139273
	0.95876	0.96854			1.04301	1.03248			0.0182901	0.0138824
	0.95896	0.96877			1.0428	1.03224			0.0181995	0.0137793
	0.95923	0.96891			1.0425	1.03209			0.0180772	0.0137166
	0.95929	0.96929			1.04244	1.03168			0.0180501	0.0135463
	0.95939	0.96952			1.04233	1.03144			0.0180048	0.0134432
	0.95946	0.96957			1.04225	1.03139			0.0179731	0.0134208
	0.95948	0.96959			1.04223	1.03136			0.0179641	0.0134119
	0.95962	0.9697			1.04208	1.03125			0.0179007	0.0133626
	0.95971	0.96975			1.04198	1.03119			0.01786	0.0133402
	0.95974	0.96976			1.04195	1.03118			0.0178464	0.0133357
	0.95984	0.9698			1.04184	1.03114			0.0178012	0.0133178
	0.96011	0.96985			1.04155	1.03109			0.017679	0.0132954
	0.96036	0.96985			1.04128	1.03109			0.0175659	0.0132954
	0.96098	0.96997			1.0406	1.03096			0.0172857	0.0132417
	0.96104	0.97002			1.04054	1.03091			0.0172585	0.0132193
	0.96125	0.97009			1.04031	1.03083			0.0171636	0.013188
	0.96137	0.97015			1.04018	1.03077			0.0171094	0.0131611
	0.96137	0.97027			1.04018	1.03064			0.0171094	0.0131074
	0.96142	0.9709			1.04013	1.02997			0.0170868	0.0128255
	0.96156	0.97104			1.03998	1.02982			0.0170236	0.0127629
	0.96165	0.97105			1.03988	1.02981			0.016983	0.0127584
	0.96178	0.97106			1.03974	1.0298			0.0169243	0.0127539
	0.96183	0.97137			1.03968	1.02947			0.0169017	0.0126153
	0.96185	0.97148			1.03966	1.02936			0.0168927	0.0125661
	0.96205	0.97169			1.03945	1.02913			0.0168024	0.0124723
	0.96214	0.97169			1.03935	1.02913			0.0167617	0.0124723
	0.96223	0.97179			1.03925	1.02903			0.0167211	0.0124276
	0.96226	0.97209			1.03922	1.02871			0.0167076	0.0122935
	0.96228	0.97209			1.0392	1.02871			0.0166985	0.0122935
	0.96256	0.97244			1.0389	1.02834			0.0165722	0.0121372
	0.96272	0.97258			1.03872	1.02819			0.0165	0.0120747
	0.96281	0.97263			1.03863	1.02814			0.0164594	0.0120523
	0.96345	0.97267			1.03794	1.0281			0.0161708	0.0120345
	0.96402	0.97279			1.03732	1.02797			0.015914	0.0119809
	0.96426	0.97307			1.03706	1.02768			0.0158058	0.0118559
	0.96428	0.97389			1.03704	1.02681			0.0157968	0.0114901
	0.96465	0.97391			1.03665	1.02679			0.0156302	0.0114812
	0.96471	0.97424			1.03658	1.02644			0.0156032	0.011334
	0.96479	0.97441			1.03649	1.02626			0.0155672	0.0112583
	0.96483	0.97441			1.03645	1.02626			0.0155492	0.0112583
	0.96489	0.97468			1.03639	1.02598			0.0155222	0.0111379
	0.96508	0.97484			1.03618	1.02581			0.0154367	0.0110667
	0.96515	0.97492			1.03611	1.02573			0.0154052	0.011031
	0.96526	0.9754			1.03599	1.02522			0.0153557	0.0108172
	0.96543	0.97563			1.03581	1.02498			0.0152792	0.0107149
	0.96544	0.97591			1.0358	1.02468			0.0152747	0.0105902
	0.96552	0.97592			1.03571	1.02467			0.0152387	0.0105858
	0.96559	0.976			1.03564	1.02459			0.0152072	0.0105502
	0.96561	0.976			1.03561	1.02459			0.0151982	0.0105502
	0.96564	0.9763			1.03558	1.02428			0.0151848	0.0104167
	0.96583	0.97657			1.03538	1.02399			0.0150993	0.0102966
	0.96593	0.97679			1.03527	1.02376			0.0150543	0.0101988
	0.96614	0.97681			1.03505	1.02374			0.0149599	0.0101899
	0.96644	0.97696			1.03473	1.02358			0.0148251	0.0101232
	0.9665	0.97702			1.03466	1.02352			0.0147981	0.0100965
	0.96652	0.97704			1.03464	1.0235			0.0147892	0.0100877
	0.96654	0.97714			1.03462	1.02339			0.0147802	0.0100432
	0.96679	0.97714			1.03435	1.02339			0.0146679	0.0100432
	0.9668	0.97759			1.03434	1.02292			0.0146634	0.00984325
	0.96692	0.97774			1.03421	1.02277			0.0146095	0.00977662
	0.9671	0.97774			1.03402	1.02277			0.0145286	0.00977662
	0.96716	0.97811			1.03396	1.02238			0.0145017	0.0096123
	0.96751	0.9782			1.03358	1.02229			0.0143445	0.00957234
	0.96759	0.97853			1.0335	1.02194			0.0143086	0.00942586
	0.96778	0.97858			1.03329	1.02189			0.0142234	0.00940366
	0.96781	0.97879			1.03326	1.02167			0.0142099	0.00931048
	0.96799	0.9793			1.03307	1.02114			0.0141291	0.00908425
	0.968	0.97958			1.03306	1.02085			0.0141246	0.00896009
	0.96801	0.97972			1.03305	1.0207			0.0141202	0.00889803
	0.9682	0.97993			1.03284	1.02048			0.0140349	0.00880495
	0.96821	0.98008			1.03283	1.02032			0.0140304	0.00873847
	0.96824	0.98061			1.0328	1.01977			0.014017	0.00850368
	0.96826	0.98062			1.03278	1.01976			0.014008	0.00849925
	0.96846	0.98068			1.03257	1.0197			0.0139183	0.00847268
	0.96863	0.98069			1.03239	1.01969			0.0138421	0.00846825
	0.96863	0.98089			1.03239	1.01948			0.0138421	0.00837969
	0.96863	0.98095			1.03239	1.01942			0.0138421	0.00835313
	0.9689	0.98104			1.0321	1.01933			0.013721	0.00831328
	0.96918	0.9811			1.0318	1.01926			0.0135956	0.00828672
	0.96925	0.9812			1.03173	1.01916			0.0135642	0.00824246
	0.96929	0.98134			1.03168	1.01901			0.0135463	0.0081805
	0.96948	0.98168			1.03148	1.01866			0.0134611	0.00803006
	0.96955	0.98186			1.03141	1.01848			0.0134298	0.00795043
	0.96971	0.98197			1.03124	1.01836			0.0133581	0.00790178
	0.96979	0.9821			1.03115	1.01823			0.0133223	0.00784429
	0.96991	0.98213			1.03102	1.0182			0.0132686	0.00783102
	0.96996	0.98221			1.03097	1.01811			0.0132462	0.00779565
	0.97008	0.98224			1.03084	1.01808			0.0131924	0.00778238
	0.97009	0.98255			1.03083	1.01776			0.013188	0.00764534
	0.97074	0.98257			1.03014	1.01774			0.0128971	0.0076365
	0.97076	0.98272			1.03012	1.01758			0.0128881	0.00757021
	0.97082	0.98282			1.03006	1.01748			0.0128613	0.00752601
	0.97119	0.98285			1.02966	1.01745			0.0126958	0.00751276
	0.97162	0.983			1.02921	1.01729			0.0125036	0.00744648
	0.97171	0.98311			1.02911	1.01718			0.0124633	0.00739789
	0.97192	0.98333			1.02889	1.01695			0.0123695	0.00730071
	0.97201	0.98341			1.0288	1.01687			0.0123293	0.00726538
	0.9722	0.98365			1.02859	1.01662			0.0122444	0.0071594
	0.97226	0.98418			1.02853	1.01607			0.0122176	0.00692546
	0.97233	0.98449			1.02846	1.01575			0.0121863	0.00678869
	0.97246	0.98473			1.02832	1.01551			0.0121283	0.00668283
	0.97248	0.98475			1.0283	1.01549			0.0121193	0.00667401
	0.9725	0.98478			1.02828	1.01546			0.0121104	0.00666078
	0.97257	0.9851			1.0282	1.01513			0.0120791	0.00651968
	0.9726	0.98524			1.02817	1.01498			0.0120657	0.00645796
	0.97266	0.98536			1.02811	1.01486			0.0120389	0.00640507
	0.97276	0.98542			1.028	1.0148			0.0119943	0.00637863
	0.97284	0.98547			1.02792	1.01474			0.0119586	0.00635659
	0.97286	0.98555			1.0279	1.01466			0.0119497	0.00632134
	0.97288	0.98604			1.02788	1.01416			0.0119407	0.00610547
	0.97297	0.98609			1.02778	1.01411			0.0119006	0.00608345
	0.97319	0.98611			1.02755	1.01409			0.0118024	0.00607464
	0.97329	0.98614			1.02744	1.01405			0.0117577	0.00606142
	0.97329	0.98659			1.02744	1.01359			0.0117577	0.00586329
	0.9736	0.98679			1.02712	1.01339			0.0116194	0.00577526
	0.9738	0.98691			1.0269	1.01326			0.0115302	0.00572245
	0.97384	0.987			1.02686	1.01317			0.0115124	0.00568285
	0.97444	0.98711			1.02623	1.01306			0.0112449	0.00563445
	0.97453	0.98748			1.02614	1.01268			0.0112048	0.00547169
	0.97454	0.98755			1.02613	1.01261			0.0112003	0.00544091
	0.97472	0.98773			1.02594	1.01242			0.0111201	0.00536176
	0.9748	0.9879			1.02585	1.01225			0.0110845	0.00528701
	0.97491	0.98795			1.02574	1.0122			0.0110355	0.00526503
	0.97491	0.9882			1.02574	1.01194			0.0110355	0.00515515
	0.97499	0.98821			1.02565	1.01193			0.0109998	0.00515076
	0.9753	0.9884			1.02533	1.01174			0.0108618	0.00506726
	0.97558	0.98851			1.02503	1.01162			0.0107371	0.00501893
	0.97562	0.98871			1.02499	1.01142			0.0107193	0.00493107
	0.97578	0.98873			1.02482	1.0114			0.0106481	0.00492229
	0.97592	0.98885			1.02467	1.01128			0.0105858	0.00486958
	0.97613	0.98889			1.02445	1.01123			0.0104923	0.00485201
	0.9762	0.98913			1.02438	1.01099			0.0104612	0.00474663
	0.9764	0.98915			1.02417	1.01097			0.0103722	0.00473784
	0.97641	0.98921			1.02416	1.01091			0.0103678	0.0047115
	0.97663	0.98973			1.02393	1.01038			0.0102699	0.00448327
	0.9767	0.98974			1.02386	1.01037			0.0102388	0.00447888
	0.97693	0.99015			1.02361	1.00995			0.0101366	0.00429901
	0.977	0.99066			1.02354	1.00943			0.0101054	0.00407537
	0.9771	0.99067			1.02344	1.00942			0.010061	0.00407099
	0.97719	0.99097			1.02334	1.00911			0.010021	0.00393949
	0.97734	0.99103			1.02319	1.00905			0.00995433	0.0039132
	0.97736	0.9913			1.02316	1.00878			0.00994544	0.00379489
	0.97752	0.99158			1.023	1.00849			0.00987435	0.00367224
	0.97753	0.99173			1.02299	1.00834			0.00986991	0.00360655
	0.97765	0.99176			1.02286	1.00831			0.0098166	0.00359341
	0.97766	0.992			1.02285	1.00806			0.00981215	0.00348833
	0.97788	0.992			1.02262	1.00806			0.00971444	0.00348833
	0.97791	0.99235			1.02259	1.00771			0.00970111	0.00333513
	0.97836	0.99255			1.02212	1.00751			0.00950131	0.00324761
	0.97849	0.99256			1.02198	1.0075			0.00944361	0.00324323
	0.97875	0.99262			1.02171	1.00743			0.00932822	0.00321698
	0.9789	0.99303			1.02155	1.00702			0.00926167	0.00303763
	0.9796	0.99338			1.02082	1.00666			0.00895122	0.00288459
	0.9799	0.99353			1.02051	1.00651			0.00881824	0.00281901
	0.97998	0.99379			1.02043	1.00625			0.00878279	0.00270538
	0.98	0.9942			1.02041	1.00583			0.00877392	0.00252624
	0.98002	0.99423			1.02039	1.0058			0.00876506	0.00251314
	0.98026	0.99424			1.02014	1.00579			0.00865872	0.00250877
	0.98038	0.99503			1.02001	1.00499			0.00860556	0.00216383
	0.98042	0.99614			1.01997	1.00387			0.00858784	0.00167962
	0.98048	0.99625			1.01991	1.00376			0.00856126	0.00163167
	0.98048	0.99649			1.01991	1.00352			0.00856126	0.00152706
	0.98056	0.99653			1.01983	1.00348			0.00852583	0.00150962
	0.98066	0.99693			1.01972	1.00308			0.00848154	0.00133533
	0.98071	0.99712			1.01967	1.00289			0.0084594	0.00125257
	0.98088	0.9974			1.01949	1.00261			0.00838412	0.00113064
	0.98101	0.99755			1.01936	1.00246			0.00832657	0.00106533
	0.98112	0.99756			1.01924	1.00245			0.00827787	0.00106097
	0.98165	0.99784			1.01869	1.00216			0.00804333	0.000939091
	0.98175	0.99789			1.01859	1.00211			0.00799909	0.000917329
	0.98193	0.99789			1.0184	1.00211			0.00791947	0.000917329
	0.98229	0.99789			1.01803	1.00211			0.00776028	0.000917329
	0.98249	0.99795			1.01782	1.00205			0.00767186	0.000891217
	0.98258	0.99801			1.01773	1.00199			0.00763208	0.000865107
	0.98262	0.99832			1.01769	1.00168			0.0076144	0.000730228
	0.98265	0.99846			1.01766	1.00154			0.00760114	0.000669329
	0.98285	0.99848			1.01745	1.00152			0.00751276	0.00066063
	0.98301	0.99864			1.01728	1.00136			0.00744206	0.000591042
	0.98308	0.99865			1.01721	1.00135			0.00741114	0.000586694
	0.98309	0.99902			1.0172	1.00098			0.00740672	0.000425817
	0.98337	0.99907			1.01691	1.00093			0.00728305	0.000404082
	0.98429	0.99912			1.01596	1.00088			0.00687693	0.000382347
	0.98465	0.99938			1.01559	1.00062			0.00671811	0.000269346
	0.98477	0.99958			1.01547	1.00042			0.00666519	0.000182442
	0.98524	0.99965			1.01498	1.00035			0.00645796	0.00015203
	0.98529	0.99974			1.01493	1.00026			0.00643592	0.000112931
	0.98538	0.99997			1.01484	1.00003			0.00639626	1.3029e-05
	0.98546	0.99999			1.01475	1.00001			0.006361	4.34297e-06
	0.98556	1.0001			1.01465	0.9999			0.00631693	-4.34273e-05
	0.98572	1.0003			1.01449	0.9997			0.00624643	-0.000130269
	0.98574	1.0005			1.01447	0.9995			0.00623762	-0.000217093
	0.98582	1.0005			1.01438	0.9995			0.00620238	-0.000217093
	0.98617	1.0008			1.01402	0.999201			0.00604821	-0.000347297
	0.98641	1.001			1.01378	0.999001			0.00594253	-0.000434077
	0.98644	1.001			1.01375	0.999001			0.00592933	-0.000434077
	0.98662	1.0012			1.01356	0.998801			0.00585009	-0.000520841
	0.98669	1.0012			1.01349	0.998801			0.00581927	-0.000520841
	0.98672	1.0013			1.01346	0.998702			0.00580607	-0.000564216
	0.98678	1.0015			1.0134	0.998502			0.00577966	-0.000650954
	0.9873	1.0018			1.01286	0.998203			0.00555086	-0.000781027
	0.98734	1.0019			1.01282	0.998104			0.00553327	-0.000824377
	0.98764	1.002			1.01251	0.998004			0.00540133	-0.000867722
	0.98772	1.0021			1.01243	0.997904			0.00536615	-0.000911062
	0.98772	1.0021			1.01243	0.997904			0.00536615	-0.000911062
	0.98776	1.0024			1.01239	0.997606			0.00534856	-0.00104106
	0.98778	1.0027			1.01237	0.997307			0.00533977	-0.00117101
	0.9878	1.0032			1.01235	0.99681			0.00533098	-0.00138752
	0.98781	1.0033			1.01234	0.996711			0.00532658	-0.00143081
	0.98805	1.0035			1.01209	0.996512			0.00522108	-0.00151738
	0.98823	1.0037			1.01191	0.996314			0.00514197	-0.00160392
	0.98827	1.0039			1.01187	0.996115			0.00512439	-0.00169045
	0.98829	1.0044			1.01185	0.995619			0.0051156	-0.0019067
	0.9884	1.0048			1.01174	0.995223			0.00506726	-0.00207963
	0.98845	1.005			1.01168	0.995025			0.00504529	-0.00216606
	0.98846	1.005			1.01167	0.995025			0.0050409	-0.00216606
	0.98849	1.005			1.01164	0.995025			0.00502772	-0.00216606
	0.98858	1.0052			1.01155	0.994827			0.00498818	-0.00225248
	0.98875	1.0052			1.01138	0.994827			0.0049135	-0.00225248
	0.98886	1.0053			1.01127	0.994728			0.00486519	-0.00229568
	0.98923	1.0054			1.01089	0.994629			0.00470272	-0.00233888
	0.98961	1.0054			1.0105	0.994629			0.00453592	-0.00233888
	0.98977	1.0055			1.01034	0.99453			0.00446571	-0.00238207
	0.98983	1.0057			1.01027	0.994332			0.00443939	-0.00246845
	0.99006	1.0062			1.01004	0.993838			0.00433849	-0.00268431
	0.99012	1.0063			1.00998	0.993739			0.00431217	-0.00272747
	0.99021	1.0063			1.00989	0.993739			0.00427269	-0.00272747
	0.99029	1.0065			1.00981	0.993542			0.00423761	-0.00281378
	0.99031	1.0065			1.00978	0.993542			0.00422884	-0.00281378
	0.99045	1.0066			1.00964	0.993443			0.00416744	-0.00285693
	0.99046	1.007			1.00963	0.993049			0.00416306	-0.00302947
	0.99075	1.0071			1.00934	0.99295			0.00403592	-0.0030726
	0.99076	1.0071			1.00933	0.99295			0.00403154	-0.0030726
	0.99084	1.0071			1.00924	0.99295			0.00399647	-0.0030726
	0.99091	1.0071			1.00917	0.99295			0.00396579	-0.0030726
	0.99093	1.0072			1.00915	0.992851			0.00395702	-0.00311572
	0.991	1.0072			1.00908	0.992851			0.00392635	-0.00311572
	0.99103	1.0073			1.00905	0.992753			0.0039132	-0.00315883
	0.99126	1.0074			1.00882	0.992654			0.00381242	-0.00320195
	0.99147	1.0075			1.0086	0.992556			0.00372042	-0.00324505
	0.99155	1.0077			1.00852	0.992359			0.00368538	-0.00333126
	0.99167	1.0083			1.0084	0.991768			0.00363282	-0.00358977
	0.99172	1.0085			1.00835	0.991572			0.00361093	-0.0036759
	0.99175	1.0085			1.00832	0.991572			0.00359779	-0.0036759
	0.99181	1.0085			1.00826	0.991572			0.00357152	-0.0036759
	0.9919	1.0086			1.00817	0.991473			0.00353211	-0.00371896
	0.99191	1.0088			1.00816	0.991277			0.00352773	-0.00380507
	0.99199	1.009			1.00807	0.99108			0.00349271	-0.00389117
	0.992	1.0093			1.00806	0.990786			0.00348833	-0.00402027
	0.99278	1.0093			1.00727	0.990786			0.00314698	-0.00402027
	0.99314	1.0095			1.00691	0.990589			0.00298953	-0.00410632
	0.99316	1.0097			1.00689	0.990393			0.00298078	-0.00419236
	0.99328	1.0097			1.00677	0.990393			0.00292831	-0.00419236
	0.9933	1.0098			1.00675	0.990295			0.00291956	-0.00423537
	0.99342	1.0101			1.00662	0.990001			0.0028671	-0.00436437
	0.99405	1.0101			1.00599	0.990001			0.00259177	-0.00436437
	0.99427	1.0104			1.00576	0.989707			0.00249566	-0.00449334
	0.99437	1.0105			1.00566	0.989609			0.00245199	-0.00453632
	0.99456	1.0106			1.00547	0.989511			0.00236901	-0.00457929
	0.99462	1.0107			1.00541	0.989413			0.00234281	-0.00462227
	0.99474	1.0108			1.00529	0.989315			0.00229042	-0.00466523
	0.99478	1.0109			1.00525	0.989218			0.00227295	-0.0047082
	0.99483	1.0109			1.0052	0.989218			0.00225113	-0.0047082
	0.99516	1.011			1.00486	0.98912			0.00210709	-0.00475116
	0.99534	1.011			1.00468	0.98912			0.00202854	-0.00475116
	0.99558	1.0111			1.00444	0.989022			0.00192384	-0.00479411
	0.99558	1.0112			1.00444	0.988924			0.00192384	-0.00483706
	0.99578	1.0112			1.00424	0.988924			0.0018366	-0.00483706
	0.99592	1.0114			1.0041	0.988728			0.00177555	-0.00492295
	0.99598	1.0116			1.00404	0.988533			0.00174938	-0.00500882
	0.99628	1.012			1.00373	0.988142			0.00161859	-0.00518051
	0.99635	1.0121			1.00366	0.988045			0.00158807	-0.00522342
	0.99651	1.0123			1.0035	0.987849			0.00151834	-0.00530924
	0.99662	1.0123			1.00339	0.987849			0.0014704	-0.00530924
	0.99669	1.0126			1.00332	0.987557			0.0014399	-0.00543792
	0.99677	1.0128			1.00324	0.987362			0.00140504	-0.00552369
	0.99684	1.0129			1.00317	0.987264			0.00137454	-0.00556657
	0.99702	1.0131			1.00299	0.987069			0.00129613	-0.00565232
	0.99727	1.0132			1.00274	0.986972			0.00118725	-0.00569518
	0.99736	1.0132			1.00265	0.986972			0.00114805	-0.00569518
	0.99737	1.0133			1.00264	0.986875			0.0011437	-0.00573804
	0.99757	1.0133			1.00244	0.986875			0.00105662	-0.00573804
	0.99759	1.0134			1.00242	0.986777			0.00104791	-0.0057809
	0.99766	1.0136			1.00235	0.986582			0.00101744	-0.0058666
	0.99772	1.0141			1.00229	0.986096			0.000991322	-0.00608078
	0.99783	1.0144			1.00217	0.985804			0.000943443	-0.00620924
	0.99793	1.0145			1.00207	0.985707			0.000899921	-0.00625205
	0.99804	1.0145			1.00196	0.985707			0.000852052	-0.00625205
	0.99808	1.0146			1.00192	0.98561			0.000834647	-0.00629486
	0.99841	1.0147			1.00159	0.985513			0.000691078	-0.00633766
	0.99841	1.0147			1.00159	0.985513			0.000691078	-0.00633766
	0.99876	1.015			1.00124	0.985222			0.000538859	-0.00646604
	0.99896	1.0155			1.00104	0.984737			0.000451901	-0.00667993
	0.99909	1.0159			1.00091	0.984349			0.000395388	-0.00685096
	0.99923	1.016			1.00077	0.984252			0.000334536	-0.00689371
	0.99925	1.016			1.00075	0.984252			0.000325843	-0.00689371
	0.9993	1.0162			1.0007	0.984058			0.000304113	-0.00697919
	0.99952	1.0163			1.00048	0.983961			0.000208511	-0.00702193
	0.99977	1.0164			1.00023	0.983865			9.98992e-05	-0.00706466
	0.99982	1.0167			1.00018	0.983574			7.818e-05	-0.00719282
	1.0002	1.0167			0.9998	0.983574			-8.68502e-05	-0.00719282
	1.0002	1.0169			0.9998	0.983381			-8.68502e-05	-0.00727825
	1.0006	1.0169			0.9994	0.983381			-0.000260499	-0.00727825
	1.0009	1.0171			0.999101	0.983187			-0.000390689	-0.00736365
	1.001	1.0174			0.999001	0.982898			-0.000434077	-0.00749173
	1.0013	1.0176			0.998702	0.982704			-0.000564216	-0.0075771
	1.0014	1.0176			0.998602	0.982704			-0.000607587	-0.0075771
	1.0015	1.0179			0.998502	0.982415			-0.000650954	-0.00770511
	1.0015	1.0183			0.998502	0.982029			-0.000650954	-0.00787574
	1.0015	1.0191			0.998502	0.981258			-0.000650954	-0.0082168
	1.0016	1.0191			0.998403	0.981258			-0.000694316	-0.0082168
	1.0016	1.0192			0.998403	0.981162			-0.000694316	-0.00825941
	1.0016	1.0196			0.998403	0.980777			-0.000694316	-0.00842983
	1.0017	1.0197			0.998303	0.980681			-0.000737674	-0.00847242
	1.0019	1.0198			0.998104	0.980584			-0.000824377	-0.00851501
	1.0019	1.02			0.998104	0.980392			-0.000824377	-0.00860017
	1.0019	1.0203			0.998104	0.980104			-0.000824377	-0.00872789
	1.002	1.0206			0.998004	0.979816			-0.000867722	-0.00885556
	1.0023	1.0207			0.997705	0.97972			-0.00099773	-0.00889811
	1.0023	1.021			0.997705	0.979432			-0.00099773	-0.00902574
	1.0029	1.0212			0.997108	0.97924			-0.00125763	-0.00911081
	1.003	1.0212			0.997009	0.97924			-0.00130093	-0.00911081
	1.0032	1.0213			0.99681	0.979144			-0.00138752	-0.00915333
	1.0033	1.0214			0.996711	0.979048			-0.00143081	-0.00919585
	1.0037	1.0216			0.996314	0.978857			-0.00160392	-0.00928088
	1.0037	1.0219			0.996314	0.978569			-0.00160392	-0.0094084
	1.0038	1.0221			0.996214	0.978378			-0.00164719	-0.00949339
	1.004	1.0227			0.996016	0.977804			-0.00173371	-0.00974826
	1.0045	1.0227			0.99552	0.977804			-0.00194994	-0.00974826
	1.0048	1.0229			0.995223	0.977613			-0.00207963	-0.00983318
	1.005	1.0233			0.995025	0.977231			-0.00216606	-0.010003
	1.0051	1.0236			0.994926	0.976944			-0.00220927	-0.0101303
	1.0054	1.0239			0.994629	0.976658			-0.00233888	-0.0102575
	1.0055	1.024			0.99453	0.976562			-0.00238207	-0.0103
	1.0055	1.0241			0.99453	0.976467			-0.00238207	-0.0103424
	1.0056	1.0242			0.994431	0.976372			-0.00242526	-0.0103848
	1.0059	1.0243			0.994135	0.976276			-0.00255481	-0.0104272
	1.0059	1.0245			0.994135	0.976086			-0.00255481	-0.010512
	1.0062	1.0245			0.993838	0.976086			-0.00268431	-0.010512
	1.0062	1.0245			0.993838	0.976086			-0.00268431	-0.010512
	1.0062	1.0247			0.993838	0.975895			-0.00268431	-0.0105967
	1.0062	1.0248			0.993838	0.9758			-0.00268431	-0.0106391
	1.0063	1.0252			0.993739	0.975419			-0.00272747	-0.0108086
	1.0063	1.0252			0.993739	0.975419			-0.00272747	-0.0108086
	1.0067	1.0254			0.993345	0.975229			-0.00290007	-0.0108933
	1.0069	1.0255			0.993147	0.975134			-0.00298634	-0.0109357
	1.007	1.0256			0.993049	0.975039			-0.00302947	-0.010978
	1.0071	1.0257			0.99295	0.974944			-0.0030726	-0.0110204
	1.0073	1.0258			0.992753	0.974849			-0.00315883	-0.0110627
	1.0078	1.0259			0.99226	0.974754			-0.00337435	-0.011105
	1.0079	1.026			0.992162	0.974659			-0.00341745	-0.0111474
	1.0079	1.026			0.992162	0.974659			-0.00341745	-0.0111474
	1.0081	1.0261			0.991965	0.974564			-0.00350361	-0.0111897
	1.0084	1.0261			0.99167	0.974564			-0.00363284	-0.0111897
	1.0084	1.0265			0.99167	0.974184			-0.00363284	-0.011359
	1.0086	1.0268			0.991473	0.973899			-0.00371896	-0.0114859
	1.0086	1.0272			0.991473	0.97352			-0.00371896	-0.011655
	1.0087	1.0272			0.991375	0.97352			-0.00376202	-0.011655
	1.0088	1.0272			0.991277	0.97352			-0.00380507	-0.011655
	1.0091	1.0273			0.990982	0.973425			-0.00393421	-0.0116973
	1.0091	1.0275			0.990982	0.973236			-0.00393421	-0.0117818
	1.0092	1.0276			0.990884	0.973141			-0.00397724	-0.0118241
	1.0092	1.028			0.990884	0.972763			-0.00397724	-0.0119931
	1.01	1.0282			0.990099	0.972573			-0.00432137	-0.0120776
	1.0101	1.0283			0.990001	0.972479			-0.00436437	-0.0121198
	1.0102	1.0283			0.989903	0.972479			-0.00440736	-0.0121198
	1.0104	1.0286			0.989707	0.972195			-0.00449334	-0.0122465
	1.0104	1.0287			0.989707	0.972101			-0.00449334	-0.0122887
	1.0105	1.0289			0.989609	0.971912			-0.00453632	-0.0123732
	1.0105	1.0289			0.989609	0.971912			-0.00453632	-0.0123732
	1.0106	1.0292			0.989511	0.971628			-0.00457929	-0.0124998
	1.0108	1.0298			0.989315	0.971062			-0.00466523	-0.0127529
	1.0108	1.0302			0.989315	0.970685			-0.00466523	-0.0129215
	1.011	1.0305			0.98912	0.970403			-0.00475116	-0.013048
	1.0114	1.0307			0.988728	0.970214			-0.00492295	-0.0131323
	1.0115	1.0308			0.988631	0.97012			-0.00496589	-0.0131744
	1.0115	1.0309			0.988631	0.970026			-0.00496589	-0.0132165
	1.0115	1.0309			0.988631	0.970026			-0.00496589	-0.0132165
	1.0117	1.031			0.988435	0.969932			-0.00505175	-0.0132587
	1.012	1.0311			0.988142	0.969838			-0.00518051	-0.0133008
	1.012	1.0312			0.988142	0.969744			-0.00518051	-0.0133429
	1.012	1.0312			0.988142	0.969744			-0.00518051	-0.0133429
	1.0121	1.0313			0.988045	0.96965			-0.00522342	-0.013385
	1.0124	1.0315			0.987752	0.969462			-0.00535214	-0.0134692
	1.0124	1.0318			0.987752	0.96918			-0.00535214	-0.0135955
	1.0125	1.0319			0.987654	0.969086			-0.00539503	-0.0136376
	1.0127	1.032			0.987459	0.968992			-0.00548081	-0.0136797
	1.0132	1.0321			0.986972	0.968898			-0.00569518	-0.0137218
	1.0135	1.0321			0.98668	0.968898			-0.00582375	-0.0137218
	1.0136	1.0321			0.986582	0.968898			-0.0058666	-0.0137218
	1.0137	1.0322			0.986485	0.968804			-0.00590945	-0.0137639
	1.0138	1.0322			0.986388	0.968804			-0.00595229	-0.0137639
	1.0141	1.0324			0.986096	0.968617			-0.00608078	-0.013848
	1.0142	1.0326			0.985999	0.968429			-0.00612361	-0.0139321
	1.0146	1.0326			0.98561	0.968429			-0.00629486	-0.0139321
	1.0147	1.0328			0.985513	0.968242			-0.00633766	-0.0140162
	1.0147	1.0328			0.985513	0.968242			-0.00633766	-0.0140162
	1.0147	1.0333			0.985513	0.967773			-0.00633766	-0.0142264
	1.015	1.0333			0.985222	0.967773			-0.00646604	-0.0142264
	1.0152	1.0335			0.985028	0.967586			-0.00655161	-0.0143105
	1.0153	1.0337			0.984931	0.967399			-0.00659439	-0.0143945
	1.0153	1.0339			0.984931	0.967212			-0.00659439	-0.0144785
	1.0154	1.0341			0.984834	0.967024			-0.00663716	-0.0145625
	1.0159	1.0342			0.984349	0.966931			-0.00685096	-0.0146045
	1.0159	1.0344			0.984349	0.966744			-0.00685096	-0.0146885
	1.0161	1.0346			0.984155	0.966557			-0.00693645	-0.0147725
	1.0161	1.0347			0.984155	0.966464			-0.00693645	-0.0148144
	1.0162	1.0348			0.984058	0.96637			-0.00697919	-0.0148564
	1.0164	1.0351			0.983865	0.96609			-0.00706466	-0.0149823
	1.0165	1.0353			0.983768	0.965904			-0.00710738	-0.0150662
	1.0166	1.0355			0.983671	0.965717			-0.00715011	-0.0151501
	1.0167	1.0356			0.983574	0.965624			-0.00719282	-0.015192
	1.017	1.0359			0.983284	0.965344			-0.00732095	-0.0153178
	1.0172	1.0361			0.983091	0.965158			-0.00740635	-0.0154017
	1.0173	1.0363			0.982994	0.964972			-0.00744904	-0.0154855
	1.0173	1.0364			0.982994	0.964878			-0.00744904	-0.0155274
	1.0173	1.0364			0.982994	0.964878			-0.00744904	-0.0155274
	1.0174	1.0366			0.982898	0.964692			-0.00749173	-0.0156112
	1.0174	1.0366			0.982898	0.964692			-0.00749173	-0.0156112
	1.0176	1.0366			0.982704	0.964692			-0.0075771	-0.0156112
	1.0178	1.0367			0.982511	0.964599			-0.00766245	-0.0156531
	1.0178	1.037			0.982511	0.96432			-0.00766245	-0.0157788
	1.0179	1.0376			0.982415	0.963763			-0.00770511	-0.01603
	1.0179	1.0378			0.982415	0.963577			-0.00770511	-0.0161137
	1.018	1.0378			0.982318	0.963577			-0.00774778	-0.0161137
	1.0182	1.0382			0.982125	0.963206			-0.00783309	-0.016281
	1.0184	1.0382			0.981932	0.963206			-0.00791839	-0.016281
	1.0185	1.0383			0.981836	0.963113			-0.00796103	-0.0163229
	1.0185	1.0385			0.981836	0.962927			-0.00796103	-0.0164065
	1.0186	1.0385			0.98174	0.962927			-0.00800367	-0.0164065
	1.0186	1.0386			0.98174	0.962835			-0.00800367	-0.0164483
	1.0186	1.0387			0.98174	0.962742			-0.00800367	-0.0164901
	1.0186	1.0388			0.98174	0.962649			-0.00800367	-0.0165319
	1.019	1.0392			0.981354	0.962279			-0.00817418	-0.0166991
	1.0193	1.0392			0.981065	0.962279			-0.00830202	-0.0166991
	1.0199	1.0393			0.980488	0.962186			-0.00855759	-0.0167409
	1.0201	1.0394			0.980296	0.962094			-0.00864275	-0.0167827
	1.0202	1.0394			0.9802	0.962094			-0.00868532	-0.0167827
	1.0211	1.0395			0.979336	0.962001			-0.00906828	-0.0168245
	1.0212	1.0395			0.97924	0.962001			-0.00911081	-0.0168245
	1.0212	1.0399			0.97924	0.961631			-0.00911081	-0.0169916
	1.0215	1.04			0.978953	0.961538			-0.00923837	-0.0170333
	1.0216	1.0402			0.978857	0.961354			-0.00928088	-0.0171168
	1.0218	1.0404			0.978665	0.961169			-0.0093659	-0.0172003
	1.022	1.0407			0.978474	0.960892			-0.0094509	-0.0173256
	1.0221	1.0408			0.978378	0.960799			-0.00949339	-0.0173673
	1.0223	1.0411			0.978186	0.960523			-0.00957836	-0.0174924
	1.0224	1.0414			0.978091	0.960246			-0.00962084	-0.0176176
	1.0225	1.0418			0.977995	0.959877			-0.00966332	-0.0177844
	1.0226	1.0418			0.977899	0.959877			-0.00970579	-0.0177844
	1.0227	1.0419			0.977804	0.959785			-0.00974826	-0.017826
	1.0229	1.042			0.977613	0.959693			-0.00983318	-0.0178677
	1.023	1.042			0.977517	0.959693			-0.00987563	-0.0178677
	1.023	1.0421			0.977517	0.959601			-0.00987563	-0.0179094
	1.0231	1.0421			0.977422	0.959601			-0.00991808	-0.0179094
	1.0232	1.0422			0.977326	0.959509			-0.00996053	-0.0179511
	1.0233	1.0428			0.977231	0.958957			-0.010003	-0.018201
	1.0234	1.0429			0.977135	0.958865			-0.0100454	-0.0182427
	1.0236	1.043			0.976944	0.958773			-0.0101303	-0.0182843
	1.0236	1.0431			0.976944	0.958681			-0.0101303	-0.0183259
	1.0236	1.0432			0.976944	0.958589			-0.0101303	-0.0183676
	1.0238	1.0433			0.976753	0.958497			-0.0102151	-0.0184092
	1.0238	1.0433			0.976753	0.958497			-0.0102151	-0.0184092
	1.0238	1.0435			0.976753	0.958313			-0.0102151	-0.0184925
	1.0243	1.0437			0.976276	0.95813			-0.0104272	-0.0185757
	1.0243	1.0439			0.976276	0.957946			-0.0104272	-0.0186589
	1.0243	1.0439			0.976276	0.957946			-0.0104272	-0.0186589
	1.0244	1.0443			0.976181	0.957579			-0.0104696	-0.0188253
	1.0244	1.0444			0.976181	0.957488			-0.0104696	-0.0188669
	1.0245	1.0448			0.976086	0.957121			-0.010512	-0.0190332
	1.0245	1.0449			0.976086	0.957029			-0.010512	-0.0190747
	1.0248	1.045			0.9758	0.956938			-0.0106391	-0.0191163
	1.0249	1.0453			0.975705	0.956663			-0.0106815	-0.019241
	1.0249	1.0453			0.975705	0.956663			-0.0106815	-0.019241
	1.025	1.0454			0.97561	0.956572			-0.0107239	-0.0192825
	1.0251	1.0454			0.975515	0.956572			-0.0107662	-0.0192825
	1.0252	1.0456			0.975419	0.956389			-0.0108086	-0.0193656
	1.0254	1.0456			0.975229	0.956389			-0.0108933	-0.0193656
	1.0255	1.0456			0.975134	0.956389			-0.0109357	-0.0193656
	1.0256	1.0457			0.975039	0.956297			-0.010978	-0.0194071
	1.0257	1.0461			0.974944	0.955932			-0.0110204	-0.0195732
	1.0258	1.0462			0.974849	0.95584			-0.0110627	-0.0196147
	1.0259	1.0463			0.974754	0.955749			-0.011105	-0.0196562
	1.0262	1.0465			0.974469	0.955566			-0.011232	-0.0197392
	1.0263	1.0466			0.974374	0.955475			-0.0112743	-0.0197807
	1.0263	1.047			0.974374	0.95511			-0.0112743	-0.0199467
	1.0263	1.0477			0.974374	0.954472			-0.0112743	-0.0202369
	1.0263	1.0477			0.974374	0.954472			-0.0112743	-0.0202369
	1.0264	1.0477			0.974279	0.954472			-0.0113166	-0.0202369
	1.0269	1.0477			0.973805	0.954472			-0.0115282	-0.0202369
	1.0271	1.0478			0.973615	0.954381			-0.0116127	-0.0202784
	1.0273	1.0478			0.973425	0.954381			-0.0116973	-0.0202784
	1.0275	1.048			0.973236	0.954198			-0.0117818	-0.0203613
	1.0276	1.0481			0.973141	0.954107			-0.0118241	-0.0204027
	1.0277	1.0483			0.973047	0.953925			-0.0118664	-0.0204856
	1.0277	1.0485			0.973047	0.953743			-0.0118664	-0.0205684
	1.0278	1.0488			0.972952	0.953471			-0.0119086	-0.0206927
	1.0278	1.0494			0.972952	0.952925			-0.0119086	-0.0209411
	1.0282	1.0498			0.972573	0.952562			-0.0120776	-0.0211066
	1.0283	1.0499			0.972479	0.952472			-0.0121198	-0.0211479
	1.0287	1.05			0.972101	0.952381			-0.0122887	-0.0211893
	1.0287	1.0501			0.972101	0.95229			-0.0122887	-0.0212307
	1.0288	1.0502			0.972006	0.9522			-0.012331	-0.021272
	1.0288	1.0503			0.972006	0.952109			-0.012331	-0.0213134
	1.029	1.0504			0.971817	0.952018			-0.0124154	-0.0213547
	1.029	1.0506			0.971817	0.951837			-0.0124154	-0.0214374
	1.029	1.0509			0.971817	0.951565			-0.0124154	-0.0215614
	1.0291	1.051			0.971723	0.951475			-0.0124576	-0.0216027
	1.0297	1.0511			0.971157	0.951384			-0.0127107	-0.021644
	1.0298	1.0512			0.971062	0.951294			-0.0127529	-0.0216854
	1.0298	1.0514			0.971062	0.951113			-0.0127529	-0.021768
	1.0299	1.0515			0.970968	0.951022			-0.0127951	-0.0218093
	1.03	1.0517			0.970874	0.950841			-0.0128372	-0.0218919
	1.0303	1.0517			0.970591	0.950841			-0.0129637	-0.0218919
	1.0304	1.0518			0.970497	0.950751			-0.0130059	-0.0219332
	1.0305	1.0522			0.970403	0.95039			-0.013048	-0.0220983
	1.0307	1.0523			0.970214	0.950299			-0.0131323	-0.0221396
	1.0308	1.0524			0.97012	0.950209			-0.0131744	-0.0221808
	1.0309	1.0528			0.970026	0.949848			-0.0132165	-0.0223459
	1.0311	1.0528			0.969838	0.949848			-0.0133008	-0.0223459
	1.0312	1.0534			0.969744	0.949307			-0.0133429	-0.0225933
	1.0316	1.0534			0.969368	0.949307			-0.0135113	-0.0225933
	1.0322	1.0535			0.968804	0.949217			-0.0137639	-0.0226345
	1.0326	1.0536			0.968429	0.949127			-0.0139321	-0.0226758
	1.0327	1.0537			0.968335	0.949037			-0.0139742	-0.022717
	1.0327	1.0538			0.968335	0.948947			-0.0139742	-0.0227582
	1.0328	1.0542			0.968242	0.948587			-0.0140162	-0.022923
	1.0329	1.0543			0.968148	0.948497			-0.0140583	-0.0229642
	1.033	1.0544			0.968054	0.948407			-0.0141003	-0.0230054
	1.0334	1.0545			0.96768	0.948317			-0.0142685	-0.0230466
	1.0336	1.0549			0.967492	0.947957			-0.0143525	-0.0232113
	1.0337	1.0551			0.967399	0.947777			-0.0143945	-0.0232936
	1.0337	1.0553			0.967399	0.947598			-0.0143945	-0.0233759
	1.0338	1.0553			0.967305	0.947598			-0.0144365	-0.0233759
	1.034	1.0554			0.967118	0.947508			-0.0145205	-0.0234171
	1.0341	1.0555			0.967024	0.947418			-0.0145625	-0.0234582
	1.0342	1.0555			0.966931	0.947418			-0.0146045	-0.0234582
	1.0342	1.0555			0.966931	0.947418			-0.0146045	-0.0234582
	1.0343	1.0555			0.966837	0.947418			-0.0146465	-0.0234582
	1.0344	1.0556			0.966744	0.947329			-0.0146885	-0.0234994
	1.0344	1.0557			0.966744	0.947239			-0.0146885	-0.0235405
	1.0348	1.0557			0.96637	0.947239			-0.0148564	-0.0235405
	1.0352	1.056			0.965997	0.94697			-0.0150243	-0.0236639
	1.0353	1.0562			0.965904	0.94679			-0.0150662	-0.0237462
	1.0354	1.0562			0.96581	0.94679			-0.0151082	-0.0237462
	1.0358	1.0565			0.965437	0.946522			-0.0152759	-0.0238695
	1.0359	1.0566			0.965344	0.946432			-0.0153178	-0.0239106
	1.036	1.0567			0.965251	0.946342			-0.0153598	-0.0239517
	1.0361	1.0567			0.965158	0.946342			-0.0154017	-0.0239517
	1.0362	1.0569			0.965065	0.946163			-0.0154436	-0.0240339
	1.0365	1.057			0.964785	0.946074			-0.0155693	-0.024075
	1.0367	1.0573			0.964599	0.945805			-0.0156531	-0.0241982
	1.0367	1.0575			0.964599	0.945626			-0.0156531	-0.0242804
	1.0368	1.0576			0.964506	0.945537			-0.015695	-0.0243214
	1.0369	1.0584			0.964413	0.944822			-0.0157369	-0.0246498
	1.0373	1.0587			0.964041	0.944555			-0.0159044	-0.0247729
	1.0377	1.0587			0.96367	0.944555			-0.0160718	-0.0247729
	1.0378	1.0592			0.963577	0.944109			-0.0161137	-0.024978
	1.0381	1.0594			0.963298	0.943931			-0.0162392	-0.02506
	1.0385	1.0595			0.962927	0.943841			-0.0164065	-0.025101
	1.0386	1.0602			0.962835	0.943218			-0.0164483	-0.0253878
	1.0386	1.0602			0.962835	0.943218			-0.0164483	-0.0253878
	1.0388	1.0606			0.962649	0.942863			-0.0165319	-0.0255516
	1.0388	1.0609			0.962649	0.942596			-0.0165319	-0.0256744
	1.0392	1.0611			0.962279	0.942418			-0.0166991	-0.0257563
	1.0394	1.0611			0.962094	0.942418			-0.0167827	-0.0257563
	1.0396	1.0612			0.961908	0.942329			-0.0168663	-0.0257972
	1.0396	1.0613			0.961908	0.942241			-0.0168663	-0.0258382
	1.0398	1.0614			0.961723	0.942152			-0.0169498	-0.0258791
	1.0398	1.0615			0.961723	0.942063			-0.0169498	-0.02592
	1.0399	1.0617			0.961631	0.941886			-0.0169916	-0.0260018
	1.0403	1.0622			0.961261	0.941442			-0.0171586	-0.0262063
	1.0408	1.0624			0.960799	0.941265			-0.0173673	-0.0262881
	1.0408	1.0628			0.960799	0.940911			-0.0173673	-0.0264515
	1.0409	1.0636			0.960707	0.940203			-0.017409	-0.0267783
	1.0409	1.0636			0.960707	0.940203			-0.017409	-0.0267783
	1.0411	1.0638			0.960523	0.940026			-0.0174924	-0.02686
	1.0412	1.064			0.96043	0.93985			-0.0175342	-0.0269416
	1.0413	1.0642			0.960338	0.939673			-0.0175759	-0.0270233
	1.0417	1.0643			0.959969	0.939585			-0.0177427	-0.0270641
	1.0418	1.0646			0.959877	0.93932			-0.0177844	-0.0271865
	1.042	1.0646			0.959693	0.93932			-0.0178677	-0.0271865
	1.042	1.0647			0.959693	0.939232			-0.0178677	-0.0272273
	1.0421	1.0648			0.959601	0.939144			-0.0179094	-0.027268
	1.0421	1.0649			0.959601	0.939055			-0.0179094	-0.0273088
	1.0422	1.065			0.959509	0.938967			-0.0179511	-0.0273496
	1.0423	1.065			0.959417	0.938967			-0.0179927	-0.0273496
	1.0423	1.0651			0.959417	0.938879			-0.0179927	-0.0273904
	1.0427	1.0652			0.959049	0.938791			-0.0181594	-0.0274312
	1.043	1.0652			0.958773	0.938791			-0.0182843	-0.0274312
	1.0431	1.0657			0.958681	0.93835			-0.0183259	-0.027635
	1.0433	1.0658			0.958497	0.938262			-0.0184092	-0.0276757
	1.0434	1.0664			0.958405	0.937734			-0.0184508	-0.0279201
	1.0434	1.0664			0.958405	0.937734			-0.0184508	-0.0279201
	1.0435	1.0665			0.958313	0.937647			-0.0184925	-0.0279609
	1.0436	1.0665			0.958222	0.937647			-0.0185341	-0.0279609
	1.0438	1.0668			0.958038	0.937383			-0.0186173	-0.028083
	1.0439	1.0669			0.957946	0.937295			-0.0186589	-0.0281237
	1.0441	1.0669			0.957763	0.937295			-0.0187421	-0.0281237
	1.0444	1.067			0.957488	0.937207			-0.0188669	-0.0281644
	1.0444	1.0671			0.957488	0.937119			-0.0188669	-0.0282051
	1.0446	1.0672			0.957304	0.937031			-0.01895	-0.0282458
	1.0448	1.0674			0.957121	0.936856			-0.0190332	-0.0283272
	1.0457	1.0675			0.956297	0.936768			-0.0194071	-0.0283679
	1.046	1.0676			0.956023	0.93668			-0.0195317	-0.0284086
	1.0464	1.0677			0.955657	0.936593			-0.0196977	-0.0284492
	1.0464	1.0679			0.955657	0.936417			-0.0196977	-0.0285306
	1.0465	1.0681			0.955566	0.936242			-0.0197392	-0.0286119
	1.0465	1.0681			0.955566	0.936242			-0.0197392	-0.0286119
	1.0467	1.0684			0.955384	0.935979			-0.0198222	-0.0287339
	1.0468	1.0686			0.955292	0.935804			-0.0198637	-0.0288152
	1.0469	1.0687			0.955201	0.935716			-0.0199052	-0.0288558
	1.0471	1.0693			0.955019	0.935191			-0.0199882	-0.0290996
	1.0474	1.0693			0.954745	0.935191			-0.0201126	-0.0290996
	1.0476	1.0693			0.954563	0.935191			-0.0201955	-0.0290996
	1.0479	1.0698			0.95429	0.934754			-0.0203198	-0.0293026
	1.048	1.0698			0.954198	0.934754			-0.0203613	-0.0293026
	1.0481	1.0699			0.954107	0.934667			-0.0204027	-0.0293432
	1.0482	1.07			0.954016	0.934579			-0.0204442	-0.0293838
	1.0482	1.0701			0.954016	0.934492			-0.0204442	-0.0294244
	1.0483	1.0701			0.953925	0.934492			-0.0204856	-0.0294244
	1.0483	1.0703			0.953925	0.934317			-0.0204856	-0.0295055
	1.0484	1.0706			0.953834	0.934056			-0.020527	-0.0296272
	1.0487	1.0706			0.953562	0.934056			-0.0206513	-0.0296272
	1.0493	1.0711			0.953016	0.93362			-0.0208997	-0.02983
	1.0494	1.0712			0.952925	0.933532			-0.0209411	-0.0298706
	1.0495	1.0712			0.952835	0.933532			-0.0209824	-0.0298706
	1.0496	1.0714			0.952744	0.933358			-0.0210238	-0.0299516
	1.0496	1.0715			0.952744	0.933271			-0.0210238	-0.0299922
	1.0498	1.0716			0.952562	0.933184			-0.0211066	-0.0300327
	1.0499	1.0719			0.952472	0.932923			-0.0211479	-0.0301543
	1.05	1.0721			0.952381	0.932749			-0.0211893	-0.0302353
	1.0505	1.0724			0.951928	0.932488			-0.0213961	-0.0303568
	1.0511	1.0727			0.951384	0.932227			-0.021644	-0.0304783
	1.0512	1.0727			0.951294	0.932227			-0.0216854	-0.0304783
	1.0512	1.0727			0.951294	0.932227			-0.0216854	-0.0304783
	1.0513	1.0728			0.951203	0.93214			-0.0217267	-0.0305188
	1.0514	1.0729			0.951113	0.932053			-0.021768	-0.0305592
	1.0514	1.0729			0.951113	0.932053			-0.021768	-0.0305592
	1.0516	1.0731			0.950932	0.93188			-0.0218506	-0.0306402
	1.052	1.0733			0.95057	0.931706			-0.0220157	-0.0307211
	1.0524	1.0733			0.950209	0.931706			-0.0221808	-0.0307211
	1.0524	1.0733			0.950209	0.931706			-0.0221808	-0.0307211
	1.0528	1.0737			0.949848	0.931359			-0.0223459	-0.030883
	1.0529	1.0738			0.949758	0.931272			-0.0223871	-0.0309234
	1.0531	1.0741			0.949577	0.931012			-0.0224696	-0.0310447
	1.0533	1.0743			0.949397	0.930839			-0.0225521	-0.0311256
	1.0534	1.0743			0.949307	0.930839			-0.0225933	-0.0311256
	1.0535	1.0745			0.949217	0.930665			-0.0226345	-0.0312064
	1.0538	1.0745			0.948947	0.930665			-0.0227582	-0.0312064
	1.0543	1.0746			0.948497	0.930579			-0.0229642	-0.0312468
	1.0548	1.0746			0.948047	0.930579			-0.0231701	-0.0312468
	1.0549	1.0748			0.947957	0.930406			-0.0232113	-0.0313277
	1.0549	1.0748			0.947957	0.930406			-0.0232113	-0.0313277
	1.055	1.0748			0.947867	0.930406			-0.0232525	-0.0313277
	1.055	1.0751			0.947867	0.930146			-0.0232525	-0.0314489
	1.0554	1.0754			0.947508	0.929887			-0.0234171	-0.03157
	1.0555	1.0756			0.947418	0.929714			-0.0234582	-0.0316508
	1.0558	1.0757			0.947149	0.929627			-0.0235817	-0.0316912
	1.0561	1.0757			0.94688	0.929627			-0.023705	-0.0316912
	1.0562	1.0758			0.94679	0.929541			-0.0237462	-0.0317315
	1.0562	1.0758			0.94679	0.929541			-0.0237462	-0.0317315
	1.0562	1.0761			0.94679	0.929282			-0.0237462	-0.0318526
	1.0563	1.0764			0.946701	0.929023			-0.0237873	-0.0319737
	1.0564	1.0764			0.946611	0.929023			-0.0238284	-0.0319737
	1.0568	1.0766			0.946253	0.92885			-0.0239928	-0.0320544
	1.0569	1.0767			0.946163	0.928764			-0.0240339	-0.0320947
	1.0569	1.0768			0.946163	0.928678			-0.0240339	-0.032135
	1.0569	1.0769			0.946163	0.928591			-0.0240339	-0.0321754
	1.057	1.0769			0.946074	0.928591			-0.024075	-0.0321754
	1.0571	1.077			0.945984	0.928505			-0.0241161	-0.0322157
	1.0573	1.077			0.945805	0.928505			-0.0241982	-0.0322157
	1.0575	1.0773			0.945626	0.928247			-0.0242804	-0.0323367
	1.0575	1.0773			0.945626	0.928247			-0.0242804	-0.0323367
	1.0576	1.0777			0.945537	0.927902			-0.0243214	-0.0324979
	1.0578	1.0777			0.945358	0.927902			-0.0244036	-0.0324979
	1.0583	1.0777			0.944912	0.927902			-0.0246088	-0.0324979
	1.0585	1.0778			0.944733	0.927816			-0.0246909	-0.0325382
	1.0585	1.0781			0.944733	0.927558			-0.0246909	-0.032659
	1.0586	1.0786			0.944644	0.927128			-0.0247319	-0.0328604
	1.0587	1.0789			0.944555	0.92687			-0.0247729	-0.0329812
	1.0588	1.0792			0.944465	0.926612			-0.0248139	-0.0331019
	1.059	1.0796			0.944287	0.926269			-0.024896	-0.0332629
	1.0591	1.0796			0.944198	0.926269			-0.024937	-0.0332629
	1.0593	1.0796			0.94402	0.926269			-0.025019	-0.0332629
	1.0597	1.0797			0.943663	0.926183			-0.0251829	-0.0333031
	1.0612	1.0797			0.942329	0.926183			-0.0257972	-0.0333031
	1.0615	1.08			0.942063	0.925926			-0.02592	-0.0334238
	1.0615	1.08			0.942063	0.925926			-0.02592	-0.0334238
	1.0616	1.0802			0.941974	0.925754			-0.0259609	-0.0335042
	1.0617	1.0802			0.941886	0.925754			-0.0260018	-0.0335042
	1.0617	1.0803			0.941886	0.925669			-0.0260018	-0.0335444
	1.062	1.0803			0.94162	0.925669			-0.0261245	-0.0335444
	1.0622	1.0803			0.941442	0.925669			-0.0262063	-0.0335444
	1.0625	1.0805			0.941176	0.925497			-0.0263289	-0.0336248
	1.0625	1.0806			0.941176	0.925412			-0.0263289	-0.033665
	1.0632	1.0807			0.940557	0.925326			-0.026615	-0.0337052
	1.0633	1.081			0.940468	0.925069			-0.0266558	-0.0338257
	1.0634	1.0814			0.94038	0.924727			-0.0266967	-0.0339864
	1.0634	1.0814			0.94038	0.924727			-0.0266967	-0.0339864
	1.0634	1.0818			0.94038	0.924385			-0.0266967	-0.034147
	1.0639	1.082			0.939938	0.924214			-0.0269008	-0.0342273
	1.064	1.0821			0.93985	0.924129			-0.0269416	-0.0342674
	1.064	1.0823			0.93985	0.923958			-0.0269416	-0.0343477
	1.0641	1.0826			0.939761	0.923702			-0.0269824	-0.034468
	1.0644	1.0826			0.939496	0.923702			-0.0271049	-0.034468
	1.0646	1.083			0.93932	0.923361			-0.0271865	-0.0346285
	1.0647	1.0831			0.939232	0.923276			-0.0272273	-0.0346686
	1.0647	1.0834			0.939232	0.92302			-0.0272273	-0.0347888
	1.0647	1.0834			0.939232	0.92302			-0.0272273	-0.0347888
	1.0647	1.0836			0.939232	0.92285			-0.0272273	-0.034869
	1.0649	1.0836			0.939055	0.92285			-0.0273088	-0.034869
	1.0649	1.0842			0.939055	0.922339			-0.0273088	-0.0351094
	1.0649	1.0845			0.939055	0.922084			-0.0273088	-0.0352296
	1.0655	1.0845			0.938527	0.922084			-0.0275535	-0.0352296
	1.0655	1.0846			0.938527	0.921999			-0.0275535	-0.0352696
	1.0657	1.0847			0.93835	0.921914			-0.027635	-0.0353096
	1.0659	1.0849			0.938174	0.921744			-0.0277165	-0.0353897
	1.066	1.0851			0.938086	0.921574			-0.0277572	-0.0354698
	1.0661	1.0851			0.937998	0.921574			-0.0277979	-0.0354698
	1.0664	1.0852			0.937734	0.921489			-0.0279201	-0.0355098
	1.0669	1.0854			0.937295	0.921319			-0.0281237	-0.0355898
	1.0671	1.0855			0.937119	0.921234			-0.0282051	-0.0356298
	1.0677	1.0856			0.936593	0.92115			-0.0284492	-0.0356698
	1.068	1.086			0.93633	0.92081			-0.0285713	-0.0358298
	1.0682	1.0861			0.936154	0.920726			-0.0286526	-0.0358698
	1.0683	1.0861			0.936067	0.920726			-0.0286932	-0.0358698
	1.0685	1.0862			0.935891	0.920641			-0.0287745	-0.0359098
	1.0688	1.0862			0.935629	0.920641			-0.0288964	-0.0359098
	1.0689	1.0862			0.935541	0.920641			-0.0289371	-0.0359098
	1.0695	1.0863			0.935016	0.920556			-0.0291808	-0.0359498
	1.0696	1.0867			0.934929	0.920217			-0.0292214	-0.0361097
	1.0697	1.0868			0.934842	0.920132			-0.029262	-0.0361496
	1.0699	1.0868			0.934667	0.920132			-0.0293432	-0.0361496
	1.0701	1.0876			0.934492	0.919456			-0.0294244	-0.0364692
	1.0702	1.0876			0.934405	0.919456			-0.0294649	-0.0364692
	1.0703	1.0879			0.934317	0.919202			-0.0295055	-0.036589
	1.0705	1.0879			0.934143	0.919202			-0.0295867	-0.036589
	1.0709	1.088			0.933794	0.919118			-0.0297489	-0.0366289
	1.0711	1.0882			0.93362	0.918949			-0.02983	-0.0367087
	1.0712	1.0882			0.933532	0.918949			-0.0298706	-0.0367087
	1.0713	1.0883			0.933445	0.918864			-0.0299111	-0.0367486
	1.0714	1.0884			0.933358	0.91878			-0.0299516	-0.0367885
	1.072	1.0886			0.932836	0.918611			-0.0301948	-0.0368683
	1.0722	1.0886			0.932662	0.918611			-0.0302758	-0.0368683
	1.0731	1.0886			0.93188	0.918611			-0.0306402	-0.0368683
	1.0732	1.0889			0.931793	0.918358			-0.0306807	-0.036988
	1.0737	1.0889			0.931359	0.918358			-0.030883	-0.036988
	1.0738	1.089			0.931272	0.918274			-0.0309234	-0.0370279
	1.0738	1.089			0.931272	0.918274			-0.0309234	-0.0370279
	1.0739	1.0891			0.931185	0.918189			-0.0309638	-0.0370678
	1.074	1.0892			0.931099	0.918105			-0.0310043	-0.0371076
	1.0746	1.0897			0.930579	0.917684			-0.0312468	-0.037307
	1.0747	1.0898			0.930492	0.9176			-0.0312872	-0.0373468
	1.0748	1.09			0.930406	0.917431			-0.0313277	-0.0374265
	1.0749	1.0901			0.930319	0.917347			-0.0313681	-0.0374663
	1.0752	1.0902			0.93006	0.917263			-0.0314893	-0.0375062
	1.0754	1.0903			0.929887	0.917179			-0.03157	-0.037546
	1.0755	1.0904			0.9298	0.917095			-0.0316104	-0.0375858
	1.0756	1.0906			0.929714	0.916926			-0.0316508	-0.0376655
	1.0757	1.0911			0.929627	0.916506			-0.0316912	-0.0378646
	1.0763	1.0924			0.929109	0.915416			-0.0319333	-0.0383817
	1.0767	1.0925			0.928764	0.915332			-0.0320947	-0.0384214
	1.0769	1.0937			0.928591	0.914328			-0.0321754	-0.0388982
	1.077	1.0938			0.928505	0.914244			-0.0322157	-0.0389379
	1.0771	1.094			0.928419	0.914077			-0.032256	-0.0390173
	1.0772	1.0941			0.928333	0.913993			-0.0322963	-0.039057
	1.0774	1.0941			0.92816	0.913993			-0.032377	-0.039057
	1.0775	1.0944			0.928074	0.913743			-0.0324173	-0.0391761
	1.0776	1.0945			0.927988	0.913659			-0.0324576	-0.0392158
	1.0778	1.095			0.927816	0.913242			-0.0325382	-0.0394141
	1.0779	1.095			0.92773	0.913242			-0.0325785	-0.0394141
	1.0782	1.0952			0.927472	0.913075			-0.0326993	-0.0394934
	1.0783	1.0955			0.927386	0.912825			-0.0327396	-0.0396124
	1.0785	1.0955			0.927214	0.912825			-0.0328201	-0.0396124
	1.0788	1.0956			0.926956	0.912742			-0.0329409	-0.039652
	1.0789	1.0956			0.92687	0.912742			-0.0329812	-0.039652
	1.0791	1.0959			0.926698	0.912492			-0.0330617	-0.0397709
	1.0793	1.0963			0.926526	0.912159			-0.0331422	-0.0399294
	1.0794	1.0964			0.926441	0.912076			-0.0331824	-0.039969
	1.0799	1.0966			0.926012	0.91191			-0.0333835	-0.0400482
	1.0804	1.0966			0.925583	0.91191			-0.0335846	-0.0400482
	1.0805	1.0967			0.925497	0.911826			-0.0336248	-0.0400878
	1.0811	1.0967			0.924984	0.911826			-0.0338659	-0.0400878
	1.0812	1.0967			0.924898	0.911826			-0.033906	-0.0400878
	1.0813	1.0967			0.924813	0.911826			-0.0339462	-0.0400878
	1.0814	1.0968			0.924727	0.911743			-0.0339864	-0.0401274
	1.0816	1.0969			0.924556	0.91166			-0.0340667	-0.040167
	1.082	1.0969			0.924214	0.91166			-0.0342273	-0.040167
	1.0827	1.0972			0.923617	0.911411			-0.0345081	-0.0402858
	1.0827	1.0979			0.923617	0.91083			-0.0345081	-0.0405628
	1.0828	1.0979			0.923532	0.91083			-0.0345482	-0.0405628
	1.0831	1.098			0.923276	0.910747			-0.0346686	-0.0406023
	1.0831	1.0984			0.923276	0.910415			-0.0346686	-0.0407605
	1.0834	1.0985			0.92302	0.910332			-0.0347888	-0.0408001
	1.0842	1.0985			0.922339	0.910332			-0.0351094	-0.0408001
	1.0842	1.0985			0.922339	0.910332			-0.0351094	-0.0408001
	1.0842	1.099			0.922339	0.909918			-0.0351094	-0.0409977
	1.0845	1.0991			0.922084	0.909835			-0.0352296	-0.0410372
	1.0849	1.0992			0.921744	0.909753			-0.0353897	-0.0410767
	1.085	1.0997			0.921659	0.909339			-0.0354297	-0.0412742
	1.085	1.0997			0.921659	0.909339			-0.0354297	-0.0412742
	1.0852	1.0998			0.921489	0.909256			-0.0355098	-0.0413137
	1.0853	1.0999			0.921404	0.909174			-0.0355498	-0.0413532
	1.0856	1.1002			0.92115	0.908926			-0.0356698	-0.0414716
	1.0857	1.1002			0.921065	0.908926			-0.0357098	-0.0414716
	1.0858	1.1003			0.92098	0.908843			-0.0357498	-0.0415111
	1.086	1.1005			0.92081	0.908678			-0.0358298	-0.04159
	1.0861	1.1007			0.920726	0.908513			-0.0358698	-0.041669
	1.0862	1.1009			0.920641	0.908348			-0.0359098	-0.0417479
	1.0863	1.1009			0.920556	0.908348			-0.0359498	-0.0417479
	1.0865	1.1011			0.920387	0.908183			-0.0360297	-0.0418268
	1.087	1.1011			0.919963	0.908183			-0.0362295	-0.0418268
	1.0871	1.1012			0.919879	0.9081			-0.0362695	-0.0418662
	1.0873	1.1012			0.919709	0.9081			-0.0363494	-0.0418662
	1.0874	1.1013			0.919625	0.908018			-0.0363893	-0.0419056
	1.0876	1.1018			0.919456	0.907606			-0.0364692	-0.0421028
	1.0876	1.1019			0.919456	0.907523			-0.0364692	-0.0421422
	1.0876	1.1019			0.919456	0.907523			-0.0364692	-0.0421422
	1.0876	1.102			0.919456	0.907441			-0.0364692	-0.0421816
	1.0885	1.1024			0.918695	0.907112			-0.0368284	-0.0423392
	1.0887	1.1025			0.918527	0.907029			-0.0369082	-0.0423786
	1.089	1.1026			0.918274	0.906947			-0.0370279	-0.042418
	1.0893	1.1031			0.918021	0.906536			-0.0371475	-0.0426149
	1.0895	1.1032			0.917852	0.906454			-0.0372272	-0.0426543
	1.0895	1.1032			0.917852	0.906454			-0.0372272	-0.0426543
	1.0897	1.1033			0.917684	0.906372			-0.037307	-0.0426936
	1.0899	1.1034			0.917515	0.90629			-0.0373867	-0.042733
	1.09	1.1035			0.917431	0.906208			-0.0374265	-0.0427723
	1.0903	1.1037			0.917179	0.906043			-0.037546	-0.042851
	1.0904	1.1043			0.917095	0.905551			-0.0375858	-0.0430871
	1.0906	1.1046			0.916926	0.905305			-0.0376655	-0.043205
	1.0908	1.1046			0.916758	0.905305			-0.0377451	-0.043205
	1.0913	1.1047			0.916338	0.905223			-0.0379442	-0.0432444
	1.0915	1.1051			0.91617	0.904895			-0.0380237	-0.0434016
	1.0917	1.1051			0.916003	0.904895			-0.0381033	-0.0434016
	1.0922	1.1051			0.915583	0.904895			-0.0383022	-0.0434016
	1.0924	1.1052			0.915416	0.904814			-0.0383817	-0.0434409
	1.0926	1.1052			0.915248	0.904814			-0.0384612	-0.0434409
	1.0929	1.1053			0.914997	0.904732			-0.0385804	-0.0434802
	1.0939	1.1054			0.91416	0.90465			-0.0389776	-0.0435195
	1.094	1.1054			0.914077	0.90465			-0.0390173	-0.0435195
	1.0942	1.1054			0.91391	0.90465			-0.0390967	-0.0435195
	1.0948	1.1059			0.913409	0.904241			-0.0393348	-0.0437159
	1.0949	1.106			0.913325	0.904159			-0.0393745	-0.0437551
	1.0952	1.106			0.913075	0.904159			-0.0394934	-0.0437551
	1.0955	1.1061			0.912825	0.904077			-0.0396124	-0.0437944
	1.0956	1.1063			0.912742	0.903914			-0.039652	-0.0438729
	1.0957	1.1065			0.912659	0.903751			-0.0396917	-0.0439514
	1.096	1.107			0.912409	0.903342			-0.0398106	-0.0441476
	1.0962	1.1071			0.912242	0.903261			-0.0398898	-0.0441869
	1.097	1.1072			0.911577	0.903179			-0.0402066	-0.0442261
	1.097	1.1073			0.911577	0.903098			-0.0402066	-0.0442653
	1.0971	1.1073			0.911494	0.903098			-0.0402462	-0.0442653
	1.0972	1.1075			0.911411	0.902935			-0.0402858	-0.0443437
	1.0972	1.1078			0.911411	0.90269			-0.0402858	-0.0444614
	1.0978	1.108			0.910913	0.902527			-0.0405232	-0.0445398
	1.0978	1.1083			0.910913	0.902283			-0.0405232	-0.0446573
	1.0981	1.1084			0.910664	0.902201			-0.0406419	-0.0446965
	1.0983	1.1084			0.910498	0.902201			-0.040721	-0.0446965
	1.0984	1.1086			0.910415	0.902039			-0.0407605	-0.0447749
	1.0984	1.1088			0.910415	0.901876			-0.0407605	-0.0448532
	1.0986	1.1088			0.910249	0.901876			-0.0408396	-0.0448532
	1.0988	1.109			0.910084	0.901713			-0.0409187	-0.0449315
	1.0988	1.1094			0.910084	0.901388			-0.0409187	-0.0450882
	1.099	1.1097			0.909918	0.901144			-0.0409977	-0.0452056
	1.0995	1.11			0.909504	0.900901			-0.0411952	-0.045323
	1.0997	1.1103			0.909339	0.900657			-0.0412742	-0.0454403
	1.0998	1.1104			0.909256	0.900576			-0.0413137	-0.0454795
	1.1004	1.1104			0.90876	0.900576			-0.0415506	-0.0454795
	1.1004	1.1104			0.90876	0.900576			-0.0415506	-0.0454795
	1.1005	1.1105			0.908678	0.900495			-0.04159	-0.0455186
	1.1006	1.1107			0.908595	0.900333			-0.0416295	-0.0455968
	1.1006	1.1108			0.908595	0.900252			-0.0416295	-0.0456359
	1.1007	1.1109			0.908513	0.900171			-0.041669	-0.045675
	1.1008	1.111			0.90843	0.90009			-0.0417084	-0.0457141
	1.1012	1.1111			0.9081	0.900009			-0.0418662	-0.0457531
	1.1016	1.1113			0.907771	0.899847			-0.0420239	-0.0458313
	1.1023	1.1114			0.907194	0.899766			-0.0422998	-0.0458704
	1.1024	1.1117			0.907112	0.899523			-0.0423392	-0.0459876
	1.1027	1.1126			0.906865	0.898796			-0.0424574	-0.0463391
	1.1032	1.1126			0.906454	0.898796			-0.0426543	-0.0463391
	1.1034	1.1126			0.90629	0.898796			-0.042733	-0.0463391
	1.1038	1.1127			0.905961	0.898715			-0.0428904	-0.0463781
	1.1038	1.1128			0.905961	0.898634			-0.0428904	-0.0464171
	1.1048	1.1129			0.905141	0.898553			-0.0432837	-0.0464561
	1.1049	1.1132			0.905059	0.898311			-0.043323	-0.0465732
	1.1051	1.1139			0.904895	0.897747			-0.0434016	-0.0468462
	1.1063	1.1147			0.903914	0.897102			-0.0438729	-0.047158
	1.1066	1.115			0.903669	0.896861			-0.0439907	-0.0472749
	1.1075	1.1151			0.902935	0.896781			-0.0443437	-0.0473138
	1.108	1.1151			0.902527	0.896781			-0.0445398	-0.0473138
	1.1092	1.1154			0.901551	0.896539			-0.0450099	-0.0474306
	1.1098	1.1159			0.901063	0.896138			-0.0452447	-0.0476253
	1.1099	1.1162			0.900982	0.895897			-0.0452839	-0.047742
	1.1103	1.1167			0.900657	0.895496			-0.0454403	-0.0479365
	1.1103	1.1168			0.900657	0.895415			-0.0454403	-0.0479754
	1.1104	1.1168			0.900576	0.895415			-0.0454795	-0.0479754
	1.1106	1.1169			0.900414	0.895335			-0.0455577	-0.0480143
	1.1108	1.117			0.900252	0.895255			-0.0456359	-0.0480532
	1.1109	1.117			0.900171	0.895255			-0.045675	-0.0480532
	1.1111	1.1174			0.900009	0.894935			-0.0457531	-0.0482087
	1.1113	1.1176			0.899847	0.894775			-0.0458313	-0.0482864
	1.1119	1.1177			0.899361	0.894694			-0.0460657	-0.0483253
	1.1121	1.1179			0.8992	0.894534			-0.0461438	-0.048403
	1.1121	1.118			0.8992	0.894454			-0.0461438	-0.0484418
	1.1123	1.118			0.899038	0.894454			-0.0462219	-0.0484418
	1.1126	1.1181			0.898796	0.894374			-0.0463391	-0.0484806
	1.1128	1.1182			0.898634	0.894294			-0.0464171	-0.0485195
	1.1131	1.1184			0.898392	0.894134			-0.0465342	-0.0485972
	1.1135	1.1184			0.898069	0.894134			-0.0466902	-0.0485972
	1.1139	1.119			0.897747	0.893655			-0.0468462	-0.0488301
	1.114	1.1191			0.897666	0.893575			-0.0468852	-0.0488689
	1.1143	1.1193			0.897424	0.893416			-0.0470021	-0.0489465
	1.1143	1.1194			0.897424	0.893336			-0.0470021	-0.0489853
	1.1144	1.1198			0.897344	0.893017			-0.0470411	-0.0491405
	1.1144	1.1198			0.897344	0.893017			-0.0470411	-0.0491405
	1.1148	1.1199			0.897022	0.892937			-0.047197	-0.0491792
	1.115	1.1204			0.896861	0.892538			-0.0472749	-0.0493731
	1.1156	1.1206			0.896379	0.892379			-0.0475085	-0.0494506
	1.1157	1.121			0.896298	0.892061			-0.0475474	-0.0496056
	1.1164	1.1213			0.895736	0.891822			-0.0478198	-0.0497218
	1.1166	1.1218			0.895576	0.891424			-0.0478976	-0.0499154
	1.1167	1.1218			0.895496	0.891424			-0.0479365	-0.0499154
	1.1167	1.1219			0.895496	0.891345			-0.0479365	-0.0499541
	1.1171	1.122			0.895175	0.891266			-0.0480921	-0.0499929
	1.1171	1.1221			0.895175	0.891186			-0.0480921	-0.0500316
	1.1173	1.1227			0.895015	0.89071			-0.0481698	-0.0502637
	1.1173	1.1228			0.895015	0.890631			-0.0481698	-0.0503024
	1.1174	1.1232			0.894935	0.890313			-0.0482087	-0.0504571
	1.1175	1.1232			0.894855	0.890313			-0.0482475	-0.0504571
	1.1177	1.1237			0.894694	0.889917			-0.0483253	-0.0506504
	1.118	1.1239			0.894454	0.889759			-0.0484418	-0.0507277
	1.118	1.1241			0.894454	0.889601			-0.0484418	-0.0508049
	1.118	1.1241			0.894454	0.889601			-0.0484418	-0.0508049
	1.118	1.1249			0.894454	0.888968			-0.0484418	-0.0511139
	1.1181	1.125			0.894374	0.888889			-0.0484806	-0.0511525
	1.1188	1.1252			0.893815	0.888731			-0.0487525	-0.0512297
	1.1189	1.1257			0.893735	0.888336			-0.0487913	-0.0514227
	1.1192	1.1258			0.893495	0.888257			-0.0489077	-0.0514612
	1.1192	1.1259			0.893495	0.888178			-0.0489077	-0.0514998
	1.1197	1.126			0.893096	0.888099			-0.0491017	-0.0515384
	1.1199	1.126			0.892937	0.888099			-0.0491792	-0.0515384
	1.1201	1.1261			0.892777	0.888021			-0.0492568	-0.051577
	1.1201	1.1266			0.892777	0.887626			-0.0492568	-0.0517697
	1.1204	1.1268			0.892538	0.887469			-0.0493731	-0.0518468
	1.1206	1.1272			0.892379	0.887154			-0.0494506	-0.052001
	1.1207	1.1278			0.892299	0.886682			-0.0494894	-0.0522321
	1.1211	1.128			0.891981	0.886525			-0.0496444	-0.0523091
	1.1214	1.1281			0.891742	0.886446			-0.0497606	-0.0523476
	1.1224	1.1281			0.890948	0.886446			-0.0501477	-0.0523476
	1.1225	1.1282			0.890869	0.886368			-0.0501863	-0.0523861
	1.1226	1.1282			0.890789	0.886368			-0.050225	-0.0523861
	1.1228	1.1286			0.890631	0.886054			-0.0503024	-0.05254
	1.1231	1.1293			0.890393	0.885504			-0.0504184	-0.0528093
	1.1241	1.1295			0.889601	0.885347			-0.0508049	-0.0528862
	1.1241	1.1298			0.889601	0.885112			-0.0508049	-0.0530016
	1.1243	1.1298			0.889442	0.885112			-0.0508822	-0.0530016
	1.1244	1.1299			0.889363	0.885034			-0.0509208	-0.05304
	1.125	1.1301			0.888889	0.884877			-0.0511525	-0.0531169
	1.1251	1.1302			0.88881	0.884799			-0.0511911	-0.0531553
	1.1253	1.1303			0.888652	0.884721			-0.0512683	-0.0531937
	1.1265	1.1304			0.887705	0.884643			-0.0517312	-0.0532321
	1.1265	1.1307			0.887705	0.884408			-0.0517312	-0.0533474
	1.1269	1.1307			0.88739	0.884408			-0.0518854	-0.0533474
	1.127	1.1308			0.887311	0.88433			-0.0519239	-0.0533858
	1.1273	1.131			0.887075	0.884173			-0.0520395	-0.0534626
	1.1274	1.1313			0.886997	0.883939			-0.052078	-0.0535778
	1.1278	1.1313			0.886682	0.883939			-0.0522321	-0.0535778
	1.1285	1.1314			0.886132	0.883861			-0.0525016	-0.0536162
	1.1286	1.1317			0.886054	0.883626			-0.05254	-0.0537313
	1.1287	1.1317			0.885975	0.883626			-0.0525785	-0.0537313
	1.1289	1.1317			0.885818	0.883626			-0.0526555	-0.0537313
	1.1291	1.1318			0.885661	0.883548			-0.0527324	-0.0537697
	1.1294	1.1322			0.885426	0.883236			-0.0528478	-0.0539232
	1.1298	1.133			0.885112	0.882613			-0.0530016	-0.0542299
	1.1302	1.1331			0.884799	0.882535			-0.0531553	-0.0542682
	1.1305	1.1332			0.884564	0.882457			-0.0532706	-0.0543066
	1.1306	1.1336			0.884486	0.882145			-0.053309	-0.0544598
	1.1316	1.1346			0.883704	0.881368			-0.0536929	-0.0548428
	1.1318	1.1346			0.883548	0.881368			-0.0537697	-0.0548428
	1.132	1.1347			0.883392	0.88129			-0.0538464	-0.0548811
	1.1322	1.1351			0.883236	0.88098			-0.0539232	-0.0550341
	1.1322	1.1362			0.883236	0.880127			-0.0539232	-0.0554548
	1.1325	1.1365			0.883002	0.879894			-0.0540382	-0.0555694
	1.1334	1.1366			0.882301	0.879817			-0.0543832	-0.0556077
	1.1338	1.1367			0.88199	0.87974			-0.0545365	-0.0556459
	1.1348	1.1368			0.881213	0.879662			-0.0549193	-0.0556841
	1.1358	1.1376			0.880437	0.879044			-0.0553019	-0.0559896
	1.1361	1.1379			0.880204	0.878812			-0.0554166	-0.0561041
	1.1362	1.138			0.880127	0.878735			-0.0554548	-0.0561423
	1.1363	1.139			0.880049	0.877963			-0.055493	-0.0565237
	1.1366	1.1391			0.879817	0.877886			-0.0556077	-0.0565619
	1.1367	1.1392			0.87974	0.877809			-0.0556459	-0.0566
	1.1371	1.1392			0.87943	0.877809			-0.0557987	-0.0566
	1.1371	1.1396			0.87943	0.877501			-0.0557987	-0.0567524
	1.1372	1.1397			0.879353	0.877424			-0.0558369	-0.0567905
	1.1376	1.1397			0.879044	0.877424			-0.0559896	-0.0567905
	1.1376	1.1401			0.879044	0.877116			-0.0559896	-0.0569429
	1.138	1.1405			0.878735	0.876808			-0.0561423	-0.0570953
	1.138	1.1416			0.878735	0.875964			-0.0561423	-0.057514
	1.1386	1.1417			0.878272	0.875887			-0.0563712	-0.057552
	1.1387	1.1419			0.878194	0.875733			-0.0564093	-0.0576281
	1.1392	1.1424			0.877809	0.87535			-0.0566	-0.0578182
	1.1392	1.143			0.877809	0.874891			-0.0566	-0.0580462
	1.1403	1.1434			0.876962	0.874585			-0.0570191	-0.0581982
	1.1404	1.1436			0.876885	0.874432			-0.0570572	-0.0582741
	1.141	1.1439			0.876424	0.874202			-0.0572856	-0.0583881
	1.1429	1.1441			0.874967	0.874049			-0.0580082	-0.058464
	1.1433	1.1442			0.874661	0.873973			-0.0581602	-0.0585019
	1.1444	1.1445			0.87382	0.873744			-0.0585778	-0.0586158
	1.1445	1.1457			0.873744	0.872829			-0.0586158	-0.0590709
	1.1448	1.1459			0.873515	0.872676			-0.0587296	-0.0591467
	1.1458	1.1459			0.872753	0.872676			-0.0591088	-0.0591467
	1.146	1.1465			0.8726	0.87222			-0.0591846	-0.0593741
	1.146	1.1466			0.8726	0.872144			-0.0591846	-0.0594119
	1.1467	1.1467			0.872068	0.872068			-0.0594498	-0.0594498
	1.1467	1.147			0.872068	0.87184			-0.0594498	-0.0595634
	1.1468	1.1471			0.871992	0.871764			-0.0594877	-0.0596013
	1.1487	1.1472			0.870549	0.871688			-0.0602066	-0.0596391
	1.1488	1.1473			0.870474	0.871612			-0.0602444	-0.059677
	1.1492	1.1475			0.870171	0.87146			-0.0603956	-0.0597527
	1.1494	1.1477			0.870019	0.871308			-0.0604712	-0.0598284
	1.1496	1.148			0.869868	0.87108			-0.0605468	-0.0599419
	1.15	1.148			0.869565	0.87108			-0.0606978	-0.0599419
	1.1503	1.1481			0.869338	0.871004			-0.0608111	-0.0599797
	1.1512	1.1484			0.868659	0.870777			-0.0611508	-0.0600932
	1.1513	1.1486			0.868583	0.870625			-0.0611885	-0.0601688
	1.1514	1.1488			0.868508	0.870474			-0.0612262	-0.0602444
	1.1531	1.1495			0.867227	0.869943			-0.061867	-0.060509
	1.1537	1.1496			0.866776	0.869868			-0.0620929	-0.0605468
	1.1537	1.1497			0.866776	0.869792			-0.0620929	-0.0605845
	1.1539	1.1501			0.866626	0.86949			-0.0621682	-0.0607356
	1.1544	1.1505			0.866251	0.869187			-0.0623563	-0.0608866
	1.1547	1.151			0.866026	0.86881			-0.0624692	-0.0610753
	1.1555	1.151			0.865426	0.86881			-0.0627699	-0.0610753
	1.1557	1.1512			0.865276	0.868659			-0.0628451	-0.0611508
	1.1563	1.1512			0.864827	0.868659			-0.0630705	-0.0611508
	1.1563	1.1513			0.864827	0.868583			-0.0630705	-0.0611885
	1.1564	1.1514			0.864753	0.868508			-0.0631081	-0.0612262
	1.1569	1.1515			0.864379	0.868432			-0.0632958	-0.0612639
	1.1573	1.1515			0.86408	0.868432			-0.063446	-0.0612639
	1.1574	1.1517			0.864006	0.868282			-0.0634835	-0.0613394
	1.158	1.1519			0.863558	0.868131			-0.0637086	-0.0614148
	1.1588	1.1521			0.862962	0.86798			-0.0640085	-0.0614902
	1.1591	1.1523			0.862738	0.86783			-0.0641209	-0.0615656
	1.1596	1.1528			0.862366	0.867453			-0.0643082	-0.061754
	1.1596	1.1528			0.862366	0.867453			-0.0643082	-0.061754
	1.1602	1.153			0.86192	0.867303			-0.0645329	-0.0618293
	1.1607	1.1531			0.861549	0.867227			-0.06472	-0.061867
	1.1612	1.1531			0.861178	0.867227			-0.064907	-0.061867
	1.1618	1.1535			0.860733	0.866927			-0.0651314	-0.0620176
	1.1624	1.1538			0.860289	0.866701			-0.0653556	-0.0621305
	1.1626	1.1539			0.860141	0.866626			-0.0654303	-0.0621682
	1.1637	1.154			0.859328	0.866551			-0.065841	-0.0622058
	1.1656	1.1541			0.857927	0.866476			-0.0665495	-0.0622434
	1.1656	1.1541			0.857927	0.866476			-0.0665495	-0.0622434
	1.1661	1.1548			0.857559	0.865951			-0.0667358	-0.0625068
	1.1661	1.1555			0.857559	0.865426			-0.0667358	-0.0627699
	1.1664	1.1556			0.857339	0.865351			-0.0668475	-0.0628075
	1.1677	1.1567			0.856384	0.864528			-0.0673313	-0.0632207
	1.1692	1.157			0.855286	0.864304			-0.0678888	-0.0633334
	1.1693	1.1573			0.855213	0.86408			-0.0679259	-0.063446
	1.1698	1.1576			0.854847	0.863856			-0.0681116	-0.0635585
	1.1709	1.1576			0.854044	0.863856			-0.0685198	-0.0635585
	1.172	1.1577			0.853242	0.863782			-0.0689276	-0.063596
	1.1721	1.1582			0.85317	0.863409			-0.0689647	-0.0637836
	1.1723	1.1588			0.853024	0.862962			-0.0690388	-0.0640085
	1.1724	1.1588			0.852951	0.862962			-0.0690758	-0.0640085
	1.1726	1.1588			0.852806	0.862962			-0.0691499	-0.0640085
	1.1734	1.1591			0.852224	0.862738			-0.0694461	-0.0641209
	1.1744	1.1592			0.851499	0.862664			-0.069816	-0.0641584
	1.1745	1.1594			0.851426	0.862515			-0.069853	-0.0642333
	1.1749	1.1596			0.851136	0.862366			-0.0700009	-0.0643082
	1.1753	1.1598			0.850847	0.862218			-0.0701487	-0.0643831
	1.1755	1.161			0.850702	0.861326			-0.0702226	-0.0648322
	1.1755	1.1611			0.850702	0.861252			-0.0702226	-0.0648696
	1.176	1.1622			0.85034	0.860437			-0.0704073	-0.0652809
	1.1767	1.1625			0.849834	0.860215			-0.0706658	-0.065393
	1.1771	1.1639			0.849545	0.85918			-0.0708134	-0.0659157
	1.1773	1.1639			0.849401	0.85918			-0.0708871	-0.0659157
	1.178	1.1641			0.848896	0.859033			-0.0711453	-0.0659903
	1.1783	1.1642			0.84868	0.858959			-0.0712559	-0.0660276
	1.1785	1.1643			0.848536	0.858885			-0.0713296	-0.0660649
	1.1795	1.1645			0.847817	0.858738			-0.0716979	-0.0661395
	1.1797	1.1649			0.847673	0.858443			-0.0717716	-0.0662886
	1.1797	1.1651			0.847673	0.858295			-0.0717716	-0.0663632
	1.1803	1.1651			0.847242	0.858295			-0.0719924	-0.0663632
	1.1804	1.1653			0.84717	0.858148			-0.0720292	-0.0664377
	1.1806	1.1654			0.847027	0.858074			-0.0721028	-0.066475
	1.1807	1.1658			0.846955	0.85778			-0.0721396	-0.0666241
	1.181	1.1659			0.84674	0.857706			-0.0722499	-0.0666613
	1.1817	1.1665			0.846238	0.857265			-0.0725072	-0.0668847
	1.1821	1.167			0.845952	0.856898			-0.0726542	-0.0670709
	1.1839	1.1674			0.844666	0.856604			-0.073315	-0.0672197
	1.186	1.168			0.84317	0.856164			-0.0740847	-0.0674428
	1.1863	1.1682			0.842957	0.856018			-0.0741945	-0.0675172
	1.189	1.1682			0.841043	0.856018			-0.0751819	-0.0675172
	1.1891	1.1684			0.840972	0.855871			-0.0752184	-0.0675915
	1.1896	1.1691			0.840619	0.855359			-0.075401	-0.0678517
	1.1896	1.1692			0.840619	0.855286			-0.075401	-0.0678888
	1.1903	1.1693			0.840124	0.855213			-0.0756564	-0.0679259
	1.1917	1.1705			0.839137	0.854336			-0.0761669	-0.0683714
	1.1921	1.1708			0.838856	0.854117			-0.0763127	-0.0684827
	1.1925	1.1709			0.838574	0.854044			-0.0764584	-0.0685198
	1.1932	1.1709			0.838082	0.854044			-0.0767132	-0.0685198
	1.1939	1.1709			0.837591	0.854044			-0.076968	-0.0685198
	1.195	1.1714			0.83682	0.853679			-0.0773679	-0.0687052
	1.1963	1.1715			0.835911	0.853606			-0.0778401	-0.0687423
	1.1965	1.1717			0.835771	0.853461			-0.0779127	-0.0688164
	1.1974	1.1717			0.835143	0.853461			-0.0782393	-0.0688164
	1.1984	1.1719			0.834446	0.853315			-0.0786018	-0.0688906
	1.1985	1.172			0.834376	0.853242			-0.078638	-0.0689276
	1.1991	1.1721			0.833959	0.85317			-0.0788554	-0.0689647
	1.1993	1.1723			0.83382	0.853024			-0.0789278	-0.0690388
	1.1995	1.1723			0.833681	0.853024			-0.0790003	-0.0690388
	1.2	1.1728			0.833333	0.85266			-0.0791812	-0.069224
	1.2016	1.1728			0.832224	0.85266			-0.0797599	-0.069224
	1.2018	1.1729			0.832085	0.852588			-0.0798322	-0.069261
	1.2019	1.1729			0.832016	0.852588			-0.0798683	-0.069261
	1.2033	1.1738			0.831048	0.851934			-0.0803739	-0.0695941
	1.2043	1.1739			0.830358	0.851861			-0.0807347	-0.0696311
	1.2047	1.174			0.830082	0.851789			-0.0808789	-0.0696681
	1.2049	1.1743			0.829944	0.851571			-0.080951	-0.0697791
	1.2056	1.175			0.829463	0.851064			-0.0812032	-0.0700379
	1.2062	1.1752			0.82905	0.850919			-0.0814193	-0.0701118
	1.2065	1.1752			0.828844	0.850919			-0.0815273	-0.0701118
	1.2085	1.1755			0.827472	0.850702			-0.0822467	-0.0702226
	1.2088	1.1757			0.827267	0.850557			-0.0823545	-0.0702965
	1.2111	1.1757			0.825696	0.850557			-0.08318	-0.0702965
	1.2131	1.1763			0.824334	0.850123			-0.0838966	-0.0705181
	1.2146	1.1785			0.823316	0.848536			-0.0844333	-0.0713296
	1.2154	1.1788			0.822774	0.84832			-0.0847192	-0.0714401
	1.2156	1.1789			0.822639	0.848248			-0.0847907	-0.071477
	1.2193	1.179			0.820143	0.848176			-0.0861106	-0.0715138
	1.2201	1.179			0.819605	0.848176			-0.0863954	-0.0715138
	1.2228	1.1801			0.817795	0.847386			-0.0873554	-0.0719188
	1.2241	1.1804			0.816927	0.84717			-0.0878169	-0.0720292
	1.2259	1.1806			0.815727	0.847027			-0.088455	-0.0721028
	1.226	1.1807			0.815661	0.846955			-0.0884905	-0.0721396
	1.2267	1.1814			0.815195	0.846453			-0.0887384	-0.072397
	1.2273	1.1817			0.814797	0.846238			-0.0889507	-0.0725072
	1.2291	1.1819			0.813603	0.846095			-0.0895872	-0.0725807
	1.2292	1.1824			0.813537	0.845737			-0.0896226	-0.0727644
	1.2305	1.1826			0.812678	0.845594			-0.0900816	-0.0728379
	1.2306	1.1833			0.812612	0.845094			-0.0901169	-0.0730949
	1.2315	1.1835			0.812018	0.844951			-0.0904344	-0.0731683
	1.2324	1.1836			0.811425	0.84488			-0.0907517	-0.073205
	1.2333	1.1839			0.810833	0.844666			-0.0910687	-0.073315
	1.2335	1.1848			0.810701	0.844024			-0.0911392	-0.073645
	1.2338	1.1853			0.810504	0.843668			-0.0912448	-0.0738283
	1.235	1.1853			0.809717	0.843668			-0.091667	-0.0738283
	1.2359	1.1857			0.809127	0.843384			-0.0919833	-0.0739748
	1.2363	1.1862			0.808865	0.843028			-0.0921239	-0.0741579
[truncated: 667 more rows]

## Sheet: 031120-proteome-RP vs RPM
Original	RP - WT/clone C	RPM - WT/clone C	RP - WT / clone F	RPM - WT/clone F		Inverted	RP - clone C / WT	RPM - clone C / WT	RP - clone F / WT	RPM - clone F / WT		Log10	RP - clone C / WT	RPM - clone C / WT	RP - clone F / WT	RPM - clone F / WT
	0.80797	0.69976	0.71354	0.69471			1.23767	1.42906	1.40146	1.43945			0.0926048	0.155051	0.146582	0.158196
	0.89339	0.76534	0.80592	0.73742			1.11933	1.30661	1.24082	1.35608			0.0489589	0.116146	0.0937081	0.132285
	0.90623	0.77088	0.87301	0.75913			1.10347	1.29722	1.14546	1.3173			0.0427616	0.113013	0.0589808	0.119684
	0.91319	0.77607	0.88951	0.8178			1.09506	1.28854	1.12421	1.22279			0.0394389	0.110099	0.0508492	0.0873529
	0.91759	0.78004	0.9107	0.82335			1.08981	1.28199	1.09806	1.21455			0.0373513	0.107883	0.0406247	0.0844155
	0.93191	0.80728	0.93431	0.83285			1.07306	1.23873	1.07031	1.2007			0.030626	0.0929758	0.029509	0.0794332
	0.94145	0.82234	0.95356	0.86543			1.06219	1.21604	1.0487	1.15549			0.0262027	0.0849486	0.020652	0.0627681
	0.95154	0.85493	0.99158	0.87623			1.05093	1.16969	1.00849	1.14125			0.021573	0.0680694	0.00367224	0.0573819
	0.95435	0.86566	0.99974	0.87758			1.04783	1.15519	1.00026	1.1395			0.0202923	0.0626526	0.000112931	0.0567133
	0.95662	0.88006	1.0072	0.91634			1.04535	1.13629	0.992851	1.0913			0.0192605	0.0554877	-0.00311572	0.0379434
	0.95861	0.89041	1.0077	0.95789			1.04318	1.12308	0.992359	1.04396			0.018358	0.05041	-0.00333126	0.0186844
	0.96011	0.91229	1.0123	0.96503			1.04155	1.09614	0.987849	1.03624			0.017679	0.0398671	-0.00530924	0.0154592
	0.96479	0.92867	1.0155	0.96513			1.03649	1.07681	0.984737	1.03613			0.0155672	0.0321386	-0.00667993	0.0154142
	0.98	0.95189	1.0191	0.97258			1.02041	1.05054	0.981258	1.02819			0.00877392	0.0214132	-0.0082168	0.0120747
	0.98193	0.95852	1.0233	0.9763			1.0184	1.04328	0.977231	1.02428			0.00791947	0.0183988	-0.010003	0.0104167
	0.98546	0.96228	1.0256	0.9793			1.01475	1.0392	0.975039	1.02114			0.006361	0.0166985	-0.010978	0.00908425
	0.98772	1.0073	1.0275	0.98851			1.01243	0.992753	0.973236	1.01162			0.00536615	-0.00315883	-0.0117818	0.00501893
	0.98983	1.0124	1.0321	1.0163			1.01027	0.987752	0.968898	0.983961			0.00443939	-0.00535214	-0.0137218	-0.00702193
	0.99172	1.0997	1.0328	1.0272			1.00835	0.909339	0.968242	0.97352			0.00361093	-0.0412742	-0.0140162	-0.011655
	0.99278	1.1745	1.0395	1.0437			1.00727	0.851426	0.962001	0.95813			0.00314698	-0.069853	-0.0168245	-0.0185757
	0.99342	1.1806	1.0421	1.0649			1.00662	0.847027	0.959601	0.939055			0.0028671	-0.0721028	-0.0179094	-0.0273088
	0.99405	1.2431	1.0429	1.0814			1.00599	0.804441	0.958865	0.924727			0.00259177	-0.0945061	-0.0182427	-0.0339864
	0.99483		1.0433	1.0897			1.0052		0.958497	0.917684			0.00225113		-0.0184092	-0.037307
	0.99598		1.0444	1.119			1.00404		0.957488	0.893655			0.00174938		-0.0188669	-0.0488301
	0.99662		1.0462	1.2182			1.00339		0.95584	0.820883			0.0014704		-0.0196147	-0.0857186
	0.99684		1.0466	1.2501			1.00317		0.955475	0.799936			0.00137454		-0.0197807	-0.0969448
	0.99952		1.0509	1.2675			1.00048		0.951565	0.788955			0.000208511		-0.0215614	-0.102948
	1.0006		1.0528	1.2979			0.9994		0.949848	0.770475			-0.000260499		-0.0223459	-0.113241
	1.0016		1.0536	1.3356			0.998403		0.949127	0.748727			-0.000694316		-0.0226758	-0.125676
	1.0019		1.0556	1.4885			0.998104		0.947329	0.671817			-0.000824377		-0.0234994	-0.172749
	1.0059		1.0557	1.5319			0.994135		0.947239	0.652784			-0.00255481		-0.0235405	-0.18523
	1.0078		1.0565				0.99226		0.946522				-0.00337435		-0.0238695
	1.0081		1.0576				0.991965		0.945537				-0.00350361		-0.0243214
	1.0101		1.0587				0.990001		0.944555				-0.00436437		-0.0247729
	1.012		1.0646				0.988142		0.93932				-0.00518051		-0.0271865
	1.0136		1.0669				0.986582		0.937295				-0.0058666		-0.0281237
	1.0147		1.0712				0.985513		0.933532				-0.00633766		-0.0298706
	1.0176		1.0714				0.982704		0.933358				-0.0075771		-0.0299516
	1.0178		1.0721				0.982511		0.932749				-0.00766245		-0.0302353
	1.0182		1.0729				0.982125		0.932053				-0.00783309		-0.0305592
	1.0211		1.0748				0.979336		0.930406				-0.00906828		-0.0313277
	1.0221		1.0758				0.978378		0.929541				-0.00949339		-0.0317315
	1.0225		1.0758				0.977995		0.929541				-0.00966332		-0.0317315
	1.0229		1.077				0.977613		0.928505				-0.00983318		-0.0322157
	1.0249		1.0778				0.975705		0.927816				-0.0106815		-0.0325382
	1.0271		1.0797				0.973615		0.926183				-0.0116127		-0.0333031
	1.0278		1.0802				0.972952		0.925754				-0.0119086		-0.0335042
	1.0287		1.0803				0.972101		0.925669				-0.0122887		-0.0335444
	1.0287		1.0845				0.972101		0.922084				-0.0122887		-0.0352296
	1.0305		1.0846				0.970403		0.921999				-0.013048		-0.0352696
	1.0307		1.0851				0.970214		0.921574				-0.0131323		-0.0354698
	1.0311		1.0882				0.969838		0.918949				-0.0133008		-0.0367087
	1.0337		1.0886				0.967399		0.918611				-0.0143945		-0.0368683
	1.0378		1.0889				0.963577		0.918358				-0.0161137		-0.036988
	1.0386		1.0902				0.962835		0.917263				-0.0164483		-0.0375062
	1.0392		1.0956				0.962279		0.912742				-0.0166991		-0.039652
	1.0394		1.0968				0.962094		0.911743				-0.0167827		-0.0401274
	1.0417		1.098				0.959969		0.910747				-0.0177427		-0.0406023
	1.0427		1.1047				0.959049		0.905223				-0.0181594		-0.0432444
	1.0444		1.1063				0.957488		0.903914				-0.0188669		-0.0438729
	1.046		1.1094				0.956023		0.901388				-0.0195317		-0.0450882
	1.0494		1.1126				0.952925		0.898796				-0.0209411		-0.0463391
	1.0496		1.1151				0.952744		0.896781				-0.0210238		-0.0473138
	1.0496		1.1154				0.952744		0.896539				-0.0210238		-0.0474306
	1.0511		1.1168				0.951384		0.895415				-0.021644		-0.0479754
	1.0533		1.118				0.949397		0.894454				-0.0225521		-0.0484418
	1.0543		1.1181				0.948497		0.894374				-0.0229642		-0.0484806
	1.0622		1.122				0.941442		0.891266				-0.0262063		-0.0499929
	1.0625		1.1241				0.941176		0.889601				-0.0263289		-0.0508049
	1.064		1.1252				0.93985		0.888731				-0.0269416		-0.0512297
	1.0649		1.1261				0.939055		0.888021				-0.0273088		-0.051577
	1.066		1.1281				0.938086		0.886446				-0.0277572		-0.0523476
	1.0695		1.1301				0.935016		0.884877				-0.0291808		-0.0531169
	1.0789		1.1313				0.92687		0.883939				-0.0329812		-0.0535778
	1.0876		1.1317				0.919456		0.883626				-0.0364692		-0.0537313
	1.0924		1.1346				0.915416		0.881368				-0.0383817		-0.0548428
	1.0939		1.1466				0.91416		0.872144				-0.0389776		-0.0594119
	1.0988		1.1475				0.910084		0.87146				-0.0409187		-0.0597527
	1.1166		1.1512				0.895576		0.868659				-0.0478976		-0.0611508
	1.1177		1.1515				0.894694		0.868432				-0.0483253		-0.0612639
	1.2367		1.1757				0.808604		0.850557				-0.0922644		-0.0702965
	1.3192		1.1763				0.758035		0.850123				-0.120311		-0.0705181
	1.4362		1.1978				0.696282		0.834864				-0.157215		-0.0783843
			1.2966						0.771248						-0.112806
			1.34						0.746269						-0.127105
			1.4146						0.706914						-0.150634

## Sheet: 171220TRAPP-all
Original	Clone C / WT	Clone H / WT		Log10	Clone C / WT	Clone H / WT
	0.0091817	0.046248			-2.03708	-1.33491
	0.068817	0.048995			-1.1623	-1.30985
	0.069458	0.066247			-1.15828	-1.17883
	0.082558	0.18205			-1.08324	-0.739809
	0.16389	0.20036			-0.785448	-0.698189
	0.18565	0.22393			-0.731305	-0.649888
	0.19403	0.24788			-0.712131	-0.605759
	0.28188	0.3596			-0.549936	-0.44418
	0.29605	0.37003			-0.528635	-0.431763
	0.38319	0.37279			-0.416586	-0.428536
	0.41709	0.4116			-0.37977	-0.385525
	0.42521	0.42255			-0.371397	-0.374122
	0.42593	0.43359			-0.370662	-0.362921
	0.44613	0.45212			-0.350539	-0.344746
	0.47749	0.46267			-0.321036	-0.334729
	0.48959	0.46612			-0.310167	-0.331502
	0.493	0.48826			-0.307153	-0.311349
	0.49888	0.49869			-0.302004	-0.302169
	0.50882	0.49902			-0.293436	-0.301882
	0.51566	0.51207			-0.287637	-0.290671
	0.52244	0.51729			-0.281964	-0.286266
	0.52512	0.52038			-0.279741	-0.283679
	0.52848	0.52679			-0.276971	-0.278362
	0.53079	0.52922			-0.275077	-0.276364
	0.53353	0.53291			-0.272841	-0.273346
	0.54043	0.5374			-0.267261	-0.269702
	0.54882	0.5386			-0.26057	-0.268734
	0.54891	0.54637			-0.260499	-0.262513
	0.5522	0.55222			-0.257904	-0.257888
	0.55378	0.56092			-0.256663	-0.251099
	0.55399	0.5763			-0.256498	-0.239351
	0.55489	0.58836			-0.255793	-0.230357
	0.55603	0.58859			-0.254902	-0.230187
	0.55817	0.58878			-0.253234	-0.230047
	0.56003	0.5934			-0.251789	-0.226652
	0.56163	0.59691			-0.25055	-0.224091
	0.57114	0.60262			-0.243257	-0.219956
	0.57479	0.60426			-0.240491	-0.218776
	0.57581	0.60888			-0.239721	-0.215468
	0.57861	0.61892			-0.237614	-0.208365
	0.58099	0.62257			-0.235831	-0.205812
	0.58284	0.62347			-0.234451	-0.205184
	0.5875	0.62617			-0.230992	-0.203308
	0.59094	0.63094			-0.228457	-0.200012
	0.591	0.6327			-0.228413	-0.198802
	0.59239	0.63299			-0.227392	-0.198603
	0.59616	0.63386			-0.224637	-0.198007
	0.6067	0.64138			-0.217026	-0.192885
	0.60763	0.64271			-0.216361	-0.191985
	0.60938	0.64545			-0.215112	-0.190137
	0.61009	0.64677			-0.214606	-0.18925
	0.61489	0.64722			-0.211203	-0.188948
	0.61877	0.64838			-0.208471	-0.18817
	0.62005	0.64936			-0.207573	-0.187514
	0.6216	0.64971			-0.206489	-0.18728
	0.626	0.64976			-0.203426	-0.187247
	0.62618	0.65428			-0.203301	-0.184236
	0.63265	0.65597			-0.198836	-0.183116
	0.63594	0.65992			-0.196584	-0.180509
	0.64072	0.6652			-0.193332	-0.177048
	0.6409	0.66525			-0.19321	-0.177015
	0.64327	0.66546			-0.191607	-0.176878
	0.64549	0.66621			-0.19011	-0.176389
	0.64643	0.66716			-0.189478	-0.17577
	0.6496	0.66941			-0.187354	-0.174308
	0.64982	0.67304			-0.187207	-0.171959
	0.65059	0.67434			-0.186693	-0.171121
	0.65106	0.67564			-0.186379	-0.170285
	0.65224	0.67564			-0.185593	-0.170285
	0.65544	0.67798			-0.183467	-0.168783
	0.65564	0.67815			-0.183335	-0.168674
	0.65675	0.67839			-0.1826	-0.168521
	0.65892	0.67847			-0.181167	-0.168469
	0.65975	0.67917			-0.180621	-0.168022
	0.66272	0.67975			-0.17867	-0.167651
	0.66384	0.68074			-0.177937	-0.167019
	0.6648	0.68563			-0.177309	-0.16391
	0.66636	0.68604			-0.176291	-0.163651
	0.66972	0.68692			-0.174107	-0.163094
	0.67001	0.68879			-0.173919	-0.161913
	0.67351	0.69013			-0.171656	-0.161069
	0.67377	0.6902			-0.171488	-0.161025
	0.67405	0.69222			-0.171308	-0.159756
	0.67426	0.69227			-0.171173	-0.159724
	0.67519	0.69319			-0.170574	-0.159148
	0.67629	0.69372			-0.169867	-0.158816
	0.67637	0.69427			-0.169816	-0.158472
	0.67739	0.69474			-0.169161	-0.158178
	0.67832	0.69601			-0.168565	-0.157385
	0.67852	0.69621			-0.168437	-0.15726
	0.67891	0.69735			-0.168188	-0.156549
	0.68074	0.69744			-0.167019	-0.156493
	0.68095	0.69773			-0.166885	-0.156313
	0.68203	0.7015			-0.166197	-0.153972
	0.68321	0.70338			-0.165446	-0.15281
	0.68334	0.70358			-0.165363	-0.152687
	0.68341	0.70611			-0.165319	-0.151128
	0.68486	0.70641			-0.164398	-0.150943
	0.68487	0.70684			-0.164392	-0.150679
	0.68517	0.70713			-0.164202	-0.150501
	0.68633	0.70965			-0.163467	-0.148956
	0.68679	0.71019			-0.163176	-0.148625
	0.68716	0.71072			-0.162942	-0.148301
	0.68872	0.71075			-0.161957	-0.148283
	0.68905	0.71099			-0.161749	-0.148137
	0.69005	0.71108			-0.161119	-0.148082
	0.69068	0.71112			-0.160723	-0.148057
	0.69116	0.71265			-0.160421	-0.147124
	0.69175	0.71366			-0.160051	-0.146509
	0.69233	0.71484			-0.159687	-0.145791
	0.69343	0.71503			-0.158997	-0.145676
	0.694	0.71541			-0.158641	-0.145445
	0.69537	0.71543			-0.157784	-0.145433
	0.69579	0.71837			-0.157522	-0.143652
	0.6967	0.71859			-0.156954	-0.143519
	0.6979	0.71884			-0.156207	-0.143368
	0.69958	0.71913			-0.155163	-0.143193
	0.70297	0.71929			-0.153063	-0.143096
	0.70329	0.71965			-0.152866	-0.142879
	0.70435	0.72154			-0.152211	-0.14174
	0.70479	0.72204			-0.15194	-0.141439
	0.70595	0.72269			-0.151226	-0.141048
	0.70696	0.72407			-0.150605	-0.140219
	0.70835	0.72535			-0.149752	-0.139452
	0.71065	0.72559			-0.148344	-0.139309
	0.71089	0.72733			-0.148198	-0.138268
	0.71117	0.72802			-0.148027	-0.137857
	0.71153	0.72855			-0.147807	-0.137541
	0.71386	0.73447			-0.146387	-0.134026
	0.71504	0.73478			-0.14567	-0.133843
	0.71621	0.73556			-0.14496	-0.133382
	0.71642	0.73652			-0.144832	-0.132815
	0.71793	0.73673			-0.143918	-0.132692
	0.71812	0.73784			-0.143803	-0.132038
	0.71872	0.74012			-0.14344	-0.130698
	0.71928	0.74014			-0.143102	-0.130686
	0.72329	0.74022			-0.140688	-0.130639
	0.7239	0.74117			-0.140321	-0.130082
	0.72552	0.74137			-0.139351	-0.129965
	0.72737	0.74138			-0.138245	-0.129959
	0.72796	0.7422			-0.137892	-0.129479
	0.7295	0.74253			-0.136975	-0.129286
	0.73109	0.74352			-0.136029	-0.128707
	0.73544	0.74376			-0.133453	-0.128567
	0.7374	0.74389			-0.132297	-0.128491
	0.73928	0.74424			-0.131191	-0.128287
	0.73943	0.74534			-0.131103	-0.127646
	0.74125	0.74634			-0.130035	-0.127063
	0.74207	0.74637			-0.129555	-0.127046
	0.7426	0.74655			-0.129245	-0.126941
	0.74273	0.74675			-0.129169	-0.126825
	0.74426	0.74708			-0.128275	-0.126633
	0.74448	0.7487			-0.128147	-0.125692
	0.7458	0.74923			-0.127378	-0.125385
	0.74588	0.74961			-0.127331	-0.125165
	0.74651	0.75034			-0.126964	-0.124742
	0.74677	0.75062			-0.126813	-0.12458
	0.74733	0.75332			-0.126488	-0.123021
	0.74836	0.75411			-0.125889	-0.122565
	0.74839	0.75512			-0.125872	-0.121984
	0.74913	0.75522			-0.125443	-0.121927
	0.75052	0.75618			-0.124638	-0.121375
	0.75145	0.757			-0.1241	-0.120904
	0.75222	0.75928			-0.123655	-0.119598
	0.7524	0.76044			-0.123551	-0.118935
	0.75441	0.76149			-0.122393	-0.118336
	0.75487	0.76288			-0.122128	-0.117544
	0.75534	0.76322			-0.121858	-0.11735
	0.75582	0.7634			-0.121582	-0.117248
	0.756	0.76408			-0.121478	-0.116861
	0.75623	0.7652			-0.121346	-0.116225
	0.75731	0.76554			-0.120726	-0.116032
	0.75792	0.76699			-0.120377	-0.11521
	0.75814	0.76737			-0.120251	-0.114995
	0.75829	0.76771			-0.120165	-0.114803
	0.75872	0.7681			-0.119918	-0.114582
	0.75906	0.76945			-0.119724	-0.11382
	0.76067	0.76955			-0.118804	-0.113763
	0.76116	0.76976			-0.118524	-0.113645
	0.76136	0.77087			-0.11841	-0.113019
	0.76387	0.77088			-0.116981	-0.113013
	0.76442	0.771			-0.116668	-0.112946
	0.76451	0.772			-0.116617	-0.112383
	0.76549	0.77537			-0.11606	-0.110491
	0.76613	0.77557			-0.115698	-0.110379
	0.7666	0.77591			-0.115431	-0.110189
	0.76753	0.77646			-0.114905	-0.109881
	0.76832	0.77691			-0.114458	-0.109629
	0.76988	0.77737			-0.113577	-0.109372
	0.77038	0.7785			-0.113295	-0.108741
	0.7708	0.77913			-0.113058	-0.10839
	0.77129	0.78018			-0.112782	-0.107805
	0.77238	0.78061			-0.112169	-0.107566
	0.7725	0.78168			-0.112102	-0.106971
	0.77377	0.78239			-0.111388	-0.106577
	0.77387	0.78352			-0.111332	-0.10595
	0.77482	0.78538			-0.110799	-0.10492
	0.77497	0.78655			-0.110715	-0.104274
	0.77538	0.78823			-0.110485	-0.103347
	0.77659	0.78916			-0.109808	-0.102835
	0.77709	0.79039			-0.109529	-0.102159
	0.77714	0.79067			-0.109501	-0.102005
	0.77769	0.7919			-0.109193	-0.10133
	0.77799	0.79201			-0.109026	-0.101269
	0.77825	0.79211			-0.108881	-0.101215
	0.7784	0.79279			-0.108797	-0.100842
	0.77972	0.79301			-0.108061	-0.100721
	0.77981	0.79491			-0.108011	-0.099682
	0.78129	0.79498			-0.107188	-0.0996438
	0.78197	0.79603			-0.10681	-0.0990706
	0.78347	0.79606			-0.105978	-0.0990542
	0.78368	0.79841			-0.105861	-0.097774
	0.78428	0.79904			-0.105529	-0.0974315
	0.78439	0.79911			-0.105468	-0.0973934
	0.78475	0.79925			-0.105269	-0.0973174
	0.78536	0.80062			-0.104931	-0.0965736
	0.78622	0.80131			-0.104456	-0.0961994
	0.78699	0.80199			-0.104031	-0.095831
	0.78716	0.80221			-0.103937	-0.0957119
	0.78765	0.80309			-0.103667	-0.0952358
	0.78841	0.80349			-0.103248	-0.0950195
	0.78891	0.80419			-0.102973	-0.0946413
	0.78908	0.8046			-0.102879	-0.09442
	0.78926	0.80573			-0.10278	-0.0938105
	0.78982	0.80594			-0.102472	-0.0936973
	0.79006	0.80627			-0.10234	-0.0935195
	0.79019	0.80765			-0.102268	-0.0927768
	0.79022	0.8079			-0.102252	-0.0926424
	0.79063	0.80791			-0.102027	-0.092637
	0.79149	0.8088			-0.101555	-0.0921589
	0.79209	0.80883			-0.101225	-0.0921427
	0.79247	0.80925			-0.101017	-0.0919173
	0.79279	0.80995			-0.100842	-0.0915418
	0.79386	0.81028			-0.100256	-0.0913649
	0.79422	0.81128			-0.100059	-0.0908292
	0.79426	0.81269			-0.100037	-0.0900751
	0.79582	0.81323			-0.0991852	-0.0897866
	0.79614	0.81628			-0.0990106	-0.0881608
	0.7966	0.81677			-0.0987597	-0.0879002
	0.79707	0.81794			-0.0985035	-0.0872786
	0.79749	0.81827			-0.0982748	-0.0871034
	0.79778	0.81833			-0.0981169	-0.0870715
	0.79783	0.81892			-0.0980896	-0.0867585
	0.79807	0.81935			-0.097959	-0.0865305
	0.79841	0.82082			-0.097774	-0.0857521
	0.79854	0.82113			-0.0977033	-0.0855881
	0.80042	0.82141			-0.0966821	-0.08544
	0.80056	0.82182			-0.0966061	-0.0852233
	0.80145	0.82214			-0.0961236	-0.0850542
	0.80169	0.82269			-0.0959935	-0.0847638
	0.80205	0.8229			-0.0957986	-0.0846529
	0.80228	0.82471			-0.095674	-0.0836987
	0.80359	0.82532			-0.0949655	-0.0833776
	0.80422	0.82553			-0.0946251	-0.0832671
	0.80454	0.82565			-0.0944524	-0.083204
	0.80523	0.82736			-0.0940801	-0.0823055
	0.80552	0.82739			-0.0939237	-0.0822897
	0.80639	0.82817			-0.0934549	-0.0818805
	0.80882	0.82916			-0.0921481	-0.0813617
	0.80903	0.82966			-0.0920354	-0.0810998
	0.80908	0.82989			-0.0920085	-0.0809795
	0.80944	0.83086			-0.0918153	-0.0804721
	0.80954	0.83137			-0.0917617	-0.0802057
	0.81141	0.83354			-0.0907596	-0.0790736
	0.81252	0.83368			-0.0901659	-0.0790006
	0.81256	0.8347			-0.0901446	-0.0784696
	0.81308	0.83505			-0.0898667	-0.0782875
	0.8136	0.83539			-0.0895891	-0.0781107
	0.81398	0.83557			-0.0893863	-0.0780172
	0.81431	0.83616			-0.0892102	-0.0777106
	0.81447	0.83682			-0.0891249	-0.0773679
	0.81519	0.83683			-0.0887412	-0.0773628
	0.81543	0.83771			-0.0886133	-0.0769063
	0.81561	0.83846			-0.0885175	-0.0765177
	0.81763	0.83891			-0.0874432	-0.0762846
	0.81833	0.83903			-0.0870715	-0.0762225
	0.81881	0.83936			-0.0868169	-0.0760517
	0.81966	0.83948			-0.0863663	-0.0759896
	0.82021	0.83951			-0.0860749	-0.0759741
	0.82044	0.84062			-0.0859532	-0.0754003
	0.82065	0.84063			-0.085842	-0.0753951
	0.82227	0.84145			-0.0849856	-0.0749717
	0.8223	0.84281			-0.0849697	-0.0742703
	0.82341	0.84335			-0.0843839	-0.0739922
	0.8236	0.8434			-0.0842837	-0.0739664
	0.82364	0.84351			-0.0842626	-0.0739098
	0.82434	0.8436			-0.0838936	-0.0738634
	0.8244	0.84365			-0.083862	-0.0738377
	0.82444	0.84383			-0.0838409	-0.073745
	0.82457	0.84383			-0.0837725	-0.073745
	0.82475	0.8443			-0.0836777	-0.0735032
	0.82521	0.84453			-0.0834355	-0.0733849
	0.82552	0.84518			-0.0832724	-0.0730508
	0.8263	0.84524			-0.0828622	-0.07302
	0.82631	0.84631			-0.082857	-0.0724705
	0.82643	0.84636			-0.0827939	-0.0724449
	0.82718	0.84666			-0.0824	-0.072291
	0.82757	0.84684			-0.0821953	-0.0721986
	0.8278	0.84775			-0.0820746	-0.0717322
	0.82806	0.84794			-0.0819382	-0.0716349
	0.82819	0.84855			-0.08187	-0.0713226
	0.82898	0.84875			-0.0814559	-0.0712202
	0.82942	0.84911			-0.0812255	-0.071036
	0.82951	0.84937			-0.0811784	-0.0709031
	0.83027	0.84974			-0.0807807	-0.0707139
	0.83088	0.8501			-0.0804617	-0.07053
	0.83158	0.85096			-0.080096	-0.0700909
	0.83201	0.85116			-0.0798715	-0.0699888
	0.83224	0.85141			-0.0797514	-0.0698613
	0.83292	0.85206			-0.0793967	-0.0695298
	0.83305	0.85356			-0.0793289	-0.0687659
	0.83371	0.8537			-0.078985	-0.0686947
	0.83379	0.85379			-0.0789433	-0.0686489
	0.8339	0.85421			-0.078886	-0.0684353
	0.83505	0.8545			-0.0782875	-0.0682879
	0.83536	0.85478			-0.0781263	-0.0681456
	0.83575	0.85535			-0.0779236	-0.0678561
	0.836	0.85562			-0.0777937	-0.0677191
	0.83614	0.85569			-0.077721	-0.0676835
	0.83648	0.85586			-0.0775444	-0.0675973
	0.83673	0.85658			-0.0774147	-0.0672321
	0.83685	0.85694			-0.0773524	-0.0670496
	0.8372	0.85779			-0.0771708	-0.066619
	0.83771	0.85801			-0.0769063	-0.0665077
	0.8382	0.85814			-0.0766523	-0.0664419
	0.8393	0.8585			-0.0760828	-0.0662597
	0.83979	0.85859			-0.0758293	-0.0662142
	0.83994	0.85907			-0.0757517	-0.0659714
	0.84001	0.86017			-0.0757155	-0.0654157
	0.84009	0.86035			-0.0756742	-0.0653248
	0.8408	0.86056			-0.0753073	-0.0652188
	0.84084	0.86061			-0.0752866	-0.0651936
	0.841	0.86187			-0.075204	-0.0645582
	0.84202	0.86223			-0.0746776	-0.0643769
	0.84236	0.86294			-0.0745023	-0.0640194
	0.84259	0.86316			-0.0743837	-0.0639087
	0.84352	0.86321			-0.0739046	-0.0638835
	0.84392	0.86329			-0.0736987	-0.0638433
	0.84428	0.86395			-0.0735135	-0.0635114
	0.84433	0.86469			-0.0734878	-0.0631396
	0.84447	0.86491			-0.0734158	-0.0630291
	0.84498	0.86517			-0.0731536	-0.0628985
	0.84516	0.86524			-0.0730611	-0.0628634
	0.84584	0.86564			-0.0727118	-0.0626627
	0.84599	0.86591			-0.0726348	-0.0625272
	0.84683	0.86648			-0.0722038	-0.0622415
	0.84712	0.86649			-0.0720551	-0.0622364
	0.84745	0.86704			-0.0718859	-0.0619609
	0.84748	0.86753			-0.0718705	-0.0617155
	0.84771	0.86822			-0.0717527	-0.0613702
	0.84783	0.86843			-0.0716912	-0.0612652
	0.84798	0.86855			-0.0716144	-0.0612052
	0.84827	0.86931			-0.0714659	-0.0608253
	0.84837	0.87044			-0.0714147	-0.0602612
	0.84887	0.87058			-0.0711588	-0.0601913
	0.85069	0.87068			-0.0702287	-0.0601414
	0.85073	0.87088			-0.0702083	-0.0600417
	0.85094	0.8711			-0.0701011	-0.059932
	0.85123	0.87114			-0.0699531	-0.059912
	0.85183	0.87209			-0.0696471	-0.0594387
	0.85212	0.8724			-0.0694992	-0.0592843
	0.85224	0.87266			-0.0694381	-0.0591549
	0.85301	0.87345			-0.0690459	-0.058762
	0.8531	0.87369			-0.0690001	-0.0586426
	0.85345	0.87369			-0.0688219	-0.0586426
	0.85379	0.87463			-0.0686489	-0.0581756
	0.85392	0.87502			-0.0685828	-0.057982
	0.85411	0.87529			-0.0684862	-0.057848
	0.8544	0.87572			-0.0683388	-0.0576347
	0.85445	0.87599			-0.0683133	-0.0575009
	0.85448	0.87634			-0.0682981	-0.0573274
	0.85507	0.87649			-0.0679983	-0.057253
	0.85513	0.87767			-0.0679679	-0.0566687
	0.8552	0.87816			-0.0679323	-0.0564263
	0.85526	0.87822			-0.0679018	-0.0563967
	0.85548	0.87916			-0.0677901	-0.0559321
	0.85565	0.87943			-0.0677038	-0.0557987
	0.85594	0.88163			-0.0675567	-0.0547136
	0.8561	0.88214			-0.0674755	-0.0544625
	0.85634	0.88219			-0.0673538	-0.0544379
	0.85663	0.8826			-0.0672067	-0.0542361
	0.85745	0.88302			-0.0667912	-0.0540295
	0.85745	0.88304			-0.0667912	-0.0540196
	0.85802	0.88326			-0.0665026	-0.0539114
	0.85812	0.88348			-0.066452	-0.0538033
	0.85854	0.88359			-0.0662395	-0.0537492
	0.85882	0.8836			-0.0660979	-0.0537443
	0.85897	0.88369			-0.066022	-0.0537001
	0.8597	0.88388			-0.0656531	-0.0536067
	0.86068	0.88455			-0.0651583	-0.0532776
	0.86086	0.88492			-0.0650675	-0.053096
	0.86093	0.8853			-0.0650322	-0.0529095
	0.86114	0.88544			-0.0649262	-0.0528409
	0.8614	0.88585			-0.0647951	-0.0526398
	0.86165	0.886			-0.0646691	-0.0525663
	0.86215	0.88661			-0.0644172	-0.0522674
	0.86243	0.88691			-0.0642761	-0.0521204
	0.86268	0.88706			-0.0641503	-0.052047
	0.86282	0.88731			-0.0640798	-0.0519246
	0.86306	0.88739			-0.063959	-0.0518855
	0.86314	0.88773			-0.0639188	-0.0517191
	0.86346	0.88787			-0.0637578	-0.0516506
	0.86405	0.88801			-0.0634611	-0.0515821
	0.86412	0.88945			-0.0634259	-0.0508785
	0.86431	0.88974			-0.0633305	-0.0507369
	0.86444	0.89002			-0.0632651	-0.0506002
	0.86525	0.89036			-0.0628584	-0.0504344
	0.86575	0.89054			-0.0626075	-0.0503466
	0.86579	0.89062			-0.0625874	-0.0503076
	0.86588	0.89209			-0.0625423	-0.0495913
	0.86604	0.89213			-0.062462	-0.0495719
	0.86657	0.89268			-0.0621963	-0.0493042
	0.8667	0.89291			-0.0621312	-0.0491923
	0.86675	0.893			-0.0621061	-0.0491485
	0.86718	0.89312			-0.0618907	-0.0490902
	0.86721	0.89394			-0.0618757	-0.0486916
	0.86722	0.89453			-0.0618707	-0.0484051
	0.86905	0.89509			-0.0609552	-0.0481333
	0.86926	0.89577			-0.0608503	-0.0478035
	0.86956	0.89603			-0.0607004	-0.0476774
	0.87092	0.89609			-0.0600217	-0.0476484
	0.87121	0.89609			-0.0598771	-0.0476484
	0.87138	0.89636			-0.0597924	-0.0475175
	0.87142	0.89652			-0.0597725	-0.04744
	0.87145	0.89688			-0.0597575	-0.0472657
	0.8716	0.89735			-0.0596828	-0.0470381
	0.87168	0.89835			-0.0596429	-0.0465544
	0.87217	0.89866			-0.0593989	-0.0464046
	0.87226	0.89938			-0.059354	-0.0460568
	0.87232	0.89965			-0.0593242	-0.0459264
	0.87336	0.90066			-0.0588067	-0.0454391
	0.87368	0.90075			-0.0586476	-0.0453957
	0.87383	0.90118			-0.058573	-0.0451885
	0.87387	0.90123			-0.0585532	-0.0451644
	0.87413	0.90128			-0.058424	-0.0451403
	0.87413	0.90208			-0.058424	-0.0447549
	0.87536	0.90239			-0.0578133	-0.0446057
	0.87574	0.90251			-0.0576248	-0.044548
	0.87603	0.90268			-0.057481	-0.0444662
	0.87609	0.90291			-0.0574513	-0.0443555
	0.87618	0.903			-0.0574067	-0.0443122
	0.87671	0.90313			-0.057144	-0.0442497
	0.87677	0.90409			-0.0571143	-0.0437883
	0.87768	0.90426			-0.0566638	-0.0437067
	0.87772	0.90481			-0.056644	-0.0434426
	0.8779	0.90501			-0.056555	-0.0433466
	0.87831	0.906			-0.0563522	-0.0428718
	0.87873	0.9064			-0.0561445	-0.0426801
	0.87919	0.90646			-0.0559173	-0.0426514
	0.8794	0.90652			-0.0558135	-0.0426226
	0.88019	0.9077			-0.0554236	-0.0420577
	0.88022	0.9082			-0.0554088	-0.0418185
	0.88068	0.90826			-0.0551819	-0.0417898
	0.88075	0.90833			-0.0551473	-0.0417563
	0.88076	0.90845			-0.0551424	-0.041699
	0.8813	0.9087			-0.0548762	-0.0415795
	0.88153	0.90894			-0.0547629	-0.0414648
	0.88204	0.9092			-0.0545117	-0.0413406
	0.88215	0.90953			-0.0544576	-0.041183
	0.88218	0.90965			-0.0544428	-0.0411257
	0.88221	0.9097			-0.054428	-0.0411018
	0.88244	0.91			-0.0543148	-0.0409586
	0.8825	0.91001			-0.0542853	-0.0409538
	0.88263	0.91025			-0.0542213	-0.0408393
	0.88297	0.91039			-0.0540541	-0.0407725
	0.88407	0.91084			-0.0535133	-0.0405579
	0.88439	0.91094			-0.0533562	-0.0405102
	0.88456	0.91097			-0.0532727	-0.0404959
	0.88465	0.91113			-0.0532285	-0.0404197
	0.88472	0.91196			-0.0531942	-0.0400242
	0.88572	0.91211			-0.0527035	-0.0399528
	0.88574	0.91301			-0.0526937	-0.0395245
	0.88622	0.91337			-0.0524585	-0.0393533
	0.88649	0.91339			-0.0523262	-0.0393437
	0.88699	0.91398			-0.0520813	-0.0390633
	0.88764	0.91402			-0.0517631	-0.0390443
	0.88765	0.91457			-0.0517582	-0.038783
	0.88768	0.9147			-0.0517436	-0.0387213
	0.88803	0.91485			-0.0515724	-0.0386501
	0.88838	0.91491			-0.0514012	-0.0386216
	0.88874	0.915			-0.0512253	-0.0385789
	0.88909	0.91503			-0.0510543	-0.0385647
	0.88927	0.91575			-0.0509664	-0.0382231
	0.88971	0.91597			-0.0507515	-0.0381188
	0.89028	0.91635			-0.0504734	-0.0379386
	0.89028	0.91666			-0.0504734	-0.0377917
	0.89082	0.91668			-0.05021	-0.0377822
	0.89115	0.91727			-0.0500492	-0.0375028
	0.89187	0.91743			-0.0496984	-0.0374271
	0.89191	0.91754			-0.049679	-0.037375
	0.89196	0.91755			-0.0496546	-0.0373703
	0.89221	0.91794			-0.0495329	-0.0371857
	0.89229	0.91801			-0.049494	-0.0371526
	0.89245	0.91814			-0.0494161	-0.0370911
	0.89357	0.91867			-0.0488714	-0.0368405
	0.89471	0.91905			-0.0483177	-0.0366609
	0.89483	0.91915			-0.0482595	-0.0366136
	0.89523	0.91999			-0.0480654	-0.0362169
	0.89533	0.92067			-0.0480169	-0.035896
	0.89534	0.92152			-0.048012	-0.0354952
	0.89574	0.92163			-0.047818	-0.0354434
	0.89587	0.92235			-0.047755	-0.0351042
	0.89592	0.92346			-0.0477308	-0.0345819
	0.89622	0.92397			-0.0475854	-0.0343421
	0.89664	0.92413			-0.0473819	-0.0342669
	0.89683	0.92418			-0.0472899	-0.0342434
	0.897	0.9242			-0.0472076	-0.034234
	0.89723	0.92455			-0.0470962	-0.0340696
	0.89724	0.92556			-0.0470914	-0.0335954
	0.89779	0.92578			-0.0468252	-0.0334922
	0.89784	0.926			-0.0468011	-0.033389
	0.89806	0.92614			-0.0466946	-0.0333234
	0.89878	0.92669			-0.0463466	-0.0330655
	0.899	0.92689			-0.0462403	-0.0329718
	0.89933	0.92703			-0.0460809	-0.0329062
	0.89936	0.92713			-0.0460664	-0.0328594
	0.89939	0.92741			-0.0460519	-0.0327282
	0.89963	0.9277			-0.0459361	-0.0325924
	0.89968	0.92778			-0.0459119	-0.032555
	0.89973	0.92784			-0.0458878	-0.0325269
	0.90085	0.92813			-0.0453475	-0.0323912
	0.90093	0.92837			-0.045309	-0.0322789
	0.902	0.9284			-0.0447935	-0.0322649
	0.90227	0.92922			-0.0446635	-0.0318815
	0.9023	0.92951			-0.044649	-0.0317459
	0.90236	0.92955			-0.0446202	-0.0317272
	0.90256	0.93011			-0.0445239	-0.0314657
	0.90306	0.93049			-0.0442834	-0.0312883
	0.90348	0.93122			-0.0440815	-0.0309477
	0.9035	0.93185			-0.0440718	-0.030654
	0.90372	0.93196			-0.0439661	-0.0306027
	0.90374	0.93211			-0.0439565	-0.0305328
	0.90411	0.9323			-0.0437787	-0.0304443
	0.90425	0.93251			-0.0437115	-0.0303465
	0.90434	0.93282			-0.0436683	-0.0302022
	0.90448	0.93286			-0.043601	-0.0301835
	0.90464	0.93328			-0.0435242	-0.029988
	0.90469	0.93365			-0.0435002	-0.0298159
	0.90535	0.9338			-0.0431835	-0.0297461
	0.90554	0.93381			-0.0430924	-0.0297415
	0.90561	0.93416			-0.0430588	-0.0295787
	0.90582	0.93437			-0.0429581	-0.0294811
	0.90584	0.93445			-0.0429485	-0.0294439
	0.90618	0.93465			-0.0427855	-0.029351
	0.90644	0.93476			-0.0426609	-0.0292999
	0.90729	0.93499			-0.0422539	-0.029193
	0.90736	0.93557			-0.0422204	-0.0289237
	0.90748	0.93561			-0.0421629	-0.0289051
	0.90769	0.93612			-0.0420624	-0.0286685
	0.90776	0.93632			-0.042029	-0.0285757
	0.9086	0.93634			-0.0416273	-0.0285664
	0.90917	0.93687			-0.0413549	-0.0283207
	0.90918	0.93711			-0.0413501	-0.0282094
	0.90928	0.93736			-0.0413024	-0.0280936
	0.90959	0.93736			-0.0411543	-0.0280936
	0.9099	0.93805			-0.0410063	-0.027774
	0.90996	0.9385			-0.0409777	-0.0275657
	0.91027	0.93862			-0.0408298	-0.0275102
	0.91074	0.93931			-0.0406056	-0.0271911
	0.91085	0.93995			-0.0405531	-0.0268952
	0.91102	0.94014			-0.0404721	-0.0268075
	0.91123	0.94058			-0.040372	-0.0266043
	0.91133	0.94107			-0.0403243	-0.0263781
	0.91136	0.9414			-0.04031	-0.0262258
	0.91159	0.94266			-0.0402004	-0.0256449
	0.91193	0.9427			-0.0400385	-0.0256265
	0.91225	0.9437			-0.0398861	-0.025166
	0.91255	0.94372			-0.0397433	-0.0251568
	0.91311	0.94388			-0.0394769	-0.0250832
	0.91338	0.94406			-0.0393485	-0.0250004
	0.91411	0.94429			-0.0390015	-0.0248946
	0.91424	0.94436			-0.0389398	-0.0248624
	0.91426	0.94566			-0.0389303	-0.024265
	0.91497	0.9457			-0.0385931	-0.0242466
	0.91498	0.9457			-0.0385884	-0.0242466
	0.91508	0.94592			-0.0385409	-0.0241456
	0.91606	0.94605			-0.0380761	-0.0240859
	0.91666	0.94673			-0.0377917	-0.0237739
	0.91693	0.94691			-0.0376638	-0.0236913
	0.9174	0.94692			-0.0374413	-0.0236867
	0.91754	0.94695			-0.037375	-0.023673
	0.91762	0.947			-0.0373371	-0.02365
	0.91798	0.94771			-0.0371668	-0.0233245
	0.91801	0.94797			-0.0371526	-0.0232054
	0.91859	0.94851			-0.0368783	-0.0229581
	0.91865	0.94887			-0.0368499	-0.0227933
	0.91912	0.94941			-0.0366278	-0.0225462
	0.9195	0.95014			-0.0364483	-0.0222124
	0.91988	0.95043			-0.0362688	-0.0220799
	0.92001	0.95066			-0.0362075	-0.0219748
	0.92015	0.95067			-0.0361414	-0.0219702
	0.92051	0.95104			-0.0359715	-0.0218012
	0.92062	0.95109			-0.0359196	-0.0217784
	0.92143	0.95115			-0.0355377	-0.021751
	0.9216	0.95125			-0.0354575	-0.0217053
	0.92183	0.95126			-0.0353492	-0.0217008
	0.92183	0.9513			-0.0353492	-0.0216825
	0.92248	0.95134			-0.035043	-0.0216642
	0.9225	0.95159			-0.0350336	-0.0215501
	0.92257	0.95194			-0.0350007	-0.0213904
	0.92269	0.95218			-0.0349442	-0.0212809
	0.92278	0.9524			-0.0349018	-0.0211806
	0.92282	0.95271			-0.034883	-0.0210393
	0.9236	0.95393			-0.0345161	-0.0204835
	0.92361	0.95395			-0.0345114	-0.0204744
	0.92367	0.95428			-0.0344832	-0.0203242
	0.92378	0.95475			-0.0344314	-0.0201103
	0.92382	0.95477			-0.0344126	-0.0201012
	0.92426	0.95517			-0.0342058	-0.0199193
	0.92498	0.9552			-0.0338677	-0.0199057
	0.92539	0.95526			-0.0336752	-0.0198784
	0.92588	0.95554			-0.0334453	-0.0197511
	0.92598	0.95558			-0.0333984	-0.0197329
	0.92632	0.95578			-0.033239	-0.0196421
	0.92676	0.95618			-0.0330327	-0.0194603
	0.92685	0.95638			-0.0329905	-0.0193695
	0.9275	0.95644			-0.0326861	-0.0193423
	0.92812	0.95647			-0.0323959	-0.0193286
	0.92815	0.95704			-0.0323818	-0.0190699
	0.92815	0.95744			-0.0323818	-0.0188884
	0.92838	0.95747			-0.0322742	-0.0188748
	0.92861	0.95888			-0.0321666	-0.0182357
	0.92864	0.95931			-0.0321526	-0.018041
	0.92874	0.95931			-0.0321058	-0.018041
	0.92893	0.95955			-0.032017	-0.0179324
	0.92914	0.95975			-0.0319188	-0.0178419
	0.92918	0.96011			-0.0319001	-0.017679
	0.92922	0.96069			-0.0318815	-0.0174167
	0.92997	0.96096			-0.0315311	-0.0172947
	0.93151	0.96136			-0.0308125	-0.017114
	0.93217	0.96145			-0.0305049	-0.0170733
	0.93219	0.96161			-0.0304956	-0.017001
	0.9323	0.96175			-0.0304443	-0.0169378
	0.93236	0.96178			-0.0304164	-0.0169243
	0.9324	0.9618			-0.0303977	-0.0169152
	0.93268	0.96202			-0.0302673	-0.0168159
	0.93307	0.96294			-0.0300858	-0.0164008
	0.93364	0.96338			-0.0298206	-0.0162024
	0.93399	0.96362			-0.0296578	-0.0160942
	0.93431	0.96367			-0.029509	-0.0160717
	0.93467	0.9638			-0.0293417	-0.0160131
	0.93512	0.96411			-0.0291327	-0.0158734
	0.93516	0.96422			-0.0291141	-0.0158239
	0.93583	0.96466			-0.028803	-0.0156257
	0.93592	0.96495			-0.0287613	-0.0154952
	0.93653	0.96516			-0.0284783	-0.0154007
	0.93684	0.96549			-0.0283346	-0.0152522
	0.93703	0.96568			-0.0282465	-0.0151668
	0.93735	0.96571			-0.0280982	-0.0151533
	0.93748	0.96582			-0.028038	-0.0151038
	0.93753	0.96606			-0.0280148	-0.0149959
	0.93753	0.96634			-0.0280148	-0.01487
	0.93782	0.96655			-0.0278805	-0.0147757
	0.93806	0.96687			-0.0277694	-0.0146319
	0.93829	0.96703			-0.0276629	-0.0145601
	0.93875	0.96708			-0.02745	-0.0145376
	0.93883	0.96722			-0.027413	-0.0144747
	0.93933	0.96756			-0.0271818	-0.0143221
	0.93969	0.96807			-0.0270154	-0.0140932
	0.93974	0.96808			-0.0269923	-0.0140888
	0.93989	0.96878			-0.026923	-0.0137748
	0.9399	0.9688			-0.0269184	-0.0137659
	0.93996	0.96899			-0.0268906	-0.0136807
	0.94001	0.96925			-0.0268675	-0.0135642
	0.94005	0.9693			-0.026849	-0.0135418
	0.94006	0.97014			-0.0268444	-0.0131656
	0.94012	0.97026			-0.0268167	-0.0131119
	0.94017	0.97034			-0.0267936	-0.0130761
	0.94051	0.97035			-0.0266366	-0.0130716
	0.94076	0.97061			-0.0265212	-0.0129552
	0.94103	0.97075			-0.0263965	-0.0128926
	0.94108	0.97077			-0.0263735	-0.0128837
	0.94151	0.97121			-0.0261751	-0.0126869
	0.94181	0.97159			-0.0260367	-0.012517
	0.9421	0.9717			-0.025903	-0.0124678
	0.94236	0.97179			-0.0257832	-0.0124276
	0.94244	0.97199			-0.0257463	-0.0123382
	0.94328	0.97214			-0.0253594	-0.0122712
	0.94411	0.97402			-0.0249774	-0.0114321
	0.94425	0.97447			-0.024913	-0.0112315
	0.94439	0.97477			-0.0248486	-0.0110978
	0.94454	0.97526			-0.0247796	-0.0108796
	0.94488	0.97549			-0.0246233	-0.0107772
	0.945	0.97561			-0.0245682	-0.0107238
	0.94549	0.97576			-0.0243431	-0.010657
	0.94647	0.97581			-0.0238931	-0.0106347
	0.9474	0.97665			-0.0234666	-0.010261
	0.94775	0.97675			-0.0233062	-0.0102166
	0.94787	0.97683			-0.0232512	-0.010181
	0.94789	0.97698			-0.0232421	-0.0101143
	0.94795	0.97729			-0.0232146	-0.00997655
	0.94801	0.97758			-0.0231871	-0.00984769
	0.94829	0.97798			-0.0230588	-0.00967003
	0.94833	0.97839			-0.0230405	-0.00948799
	0.94859	0.97867			-0.0229215	-0.00936372
	0.94928	0.97929			-0.0226057	-0.00908868
	0.94973	0.97948			-0.0223998	-0.00900443
	0.95006	0.97973			-0.022249	-0.00889359
	0.95012	0.97996			-0.0222215	-0.00879165
	0.95029	0.98004			-0.0221438	-0.0087562
	0.95071	0.98005			-0.0219519	-0.00875177
	0.95073	0.98009			-0.0219428	-0.00873404
	0.95144	0.98023			-0.0216186	-0.00867201
	0.95157	0.98031			-0.0215593	-0.00863657
	0.95202	0.98094			-0.0213539	-0.00835756
	0.95238	0.98115			-0.0211897	-0.00826459
	0.95239	0.9818			-0.0211852	-0.00797697
	0.95252	0.98204			-0.0211259	-0.00787082
	0.95259	0.98229			-0.021094	-0.00776028
	0.95279	0.98264			-0.0210028	-0.00760556
	0.95279	0.98272			-0.0210028	-0.00757021
	0.95286	0.98284			-0.0209709	-0.00751718
	0.95305	0.98289			-0.0208843	-0.00749508
	0.95307	0.98302			-0.0208752	-0.00743765
	0.95323	0.98407			-0.0208023	-0.00697401
	0.9535	0.98441			-0.0206793	-0.00682398
	0.95419	0.98461			-0.0203651	-0.00673576
	0.95444	0.98486			-0.0202514	-0.0066255
	0.95495	0.98546			-0.0200194	-0.006361
	0.95504	0.98568			-0.0199784	-0.00626406
	0.95546	0.98596			-0.0197875	-0.0061407
	0.95552	0.98621			-0.0197602	-0.0060306
	0.95576	0.98625			-0.0196511	-0.00601298
	0.9566	0.98644			-0.0192696	-0.00592933
	0.95662	0.98647			-0.0192605	-0.00591612
	0.95672	0.98662			-0.0192151	-0.00585009
	0.95678	0.98679			-0.0191879	-0.00577526
	0.95689	0.98757			-0.019138	-0.00543211
	0.95708	0.9878			-0.0190518	-0.00533098
	0.95724	0.98782			-0.0189792	-0.00532219
	0.95776	0.988			-0.0187433	-0.00524306
	0.95805	0.98816			-0.0186118	-0.00517273
	0.95853	0.98889			-0.0183943	-0.00485201
	0.95863	0.98914			-0.018349	-0.00474224
	0.95867	0.98943			-0.0183309	-0.00461493
	0.95876	0.98996			-0.0182901	-0.00438235
	0.95903	0.99049			-0.0181678	-0.0041499
	0.95912	0.9905			-0.0181271	-0.00414552
	0.95919	0.99071			-0.0180954	-0.00405345
	0.9594	0.99085			-0.0180003	-0.00399209
	0.95949	0.99143			-0.0179595	-0.00373794
	0.95994	0.99147			-0.0177559	-0.00372042
	0.96017	0.99259			-0.0176519	-0.0032301
	0.96041	0.99317			-0.0175433	-0.00297641
	0.96052	0.99333			-0.0174936	-0.00290645
	0.96071	0.99367			-0.0174077	-0.00275782
	0.96093	0.99371			-0.0173082	-0.00274034
	0.9612	0.99413			-0.0171862	-0.00255682
	0.96166	0.99428			-0.0169784	-0.0024913
	0.96167	0.99456			-0.0169739	-0.00236901
	0.9617	0.99464			-0.0169604	-0.00233408
	0.96203	0.99479			-0.0168114	-0.00226859
	0.96279	0.99532			-0.0164684	-0.00203727
	0.96293	0.99566			-0.0164053	-0.00188894
	0.96307	0.99623			-0.0163421	-0.00164038
	0.96412	0.99627			-0.0158689	-0.00162295
	0.96414	0.99633			-0.0158599	-0.00159679
	0.96437	0.99652			-0.0157563	-0.00151398
	0.96468	0.99653			-0.0156167	-0.00150962
	0.96469	0.99676			-0.0156122	-0.0014094
	0.96471	0.99695			-0.0156032	-0.00132662
	0.96519	0.99696			-0.0153872	-0.00132227
	0.96565	0.99731			-0.0151803	-0.00116983
	0.96588	0.99761			-0.0150768	-0.00103921
	0.96624	0.99807			-0.014915	-0.000838998
	0.96652	0.99871			-0.0147892	-0.000560602
	0.96788	0.99919			-0.0141785	-0.000351921
	0.96809	0.99927			-0.0140843	-0.000317151
	0.96838	0.99932			-0.0139542	-0.000295421
	0.96847	1.0002			-0.0139138	8.68502e-05
	0.96896	1.0008			-0.0136942	0.000347297
	0.9691	1.0011			-0.0136314	0.000477461
	0.96911	1.0013			-0.0136269	0.000564216
	0.96916	1.0016			-0.0136045	0.000694316
	0.96917	1.0018			-0.0136	0.000781027
	0.9692	1.0021			-0.0135866	0.000911062
	0.96945	1.0024			-0.0134746	0.00104106
	0.97016	1.0028			-0.0131566	0.00121433
	0.97048	1.0029			-0.0130134	0.00125763
	0.97086	1.003			-0.0128434	0.00130093
	0.97094	1.0036			-0.0128076	0.00156065
	0.97118	1.0036			-0.0127003	0.00156065
	0.97154	1.0037			-0.0125393	0.00160392
	0.97198	1.0037			-0.0123427	0.00160392
	0.97205	1.0038			-0.0123114	0.00164719
	0.97211	1.0038			-0.0122846	0.00164719
	0.97247	1.0041			-0.0121238	0.00177697
	0.97272	1.0044			-0.0120122	0.0019067
	0.9729	1.0051			-0.0119318	0.00220927
	0.9731	1.0064			-0.0118425	0.00277063
	0.97313	1.0066			-0.0118291	0.00285693
	0.97414	1.0068			-0.0113786	0.00294321
	0.97439	1.0075			-0.0112672	0.00324505
	0.97451	1.008			-0.0112137	0.00346053
	0.9751	1.0082			-0.0109508	0.00354669
	0.97515	1.0083			-0.0109286	0.00358977
	0.97526	1.0084			-0.0108796	0.00363284
	0.97528	1.0085			-0.0108707	0.0036759
	0.97552	1.0085			-0.0107638	0.0036759
	0.9758	1.0087			-0.0106392	0.00376202
	0.97609	1.0088			-0.0105101	0.00380507
	0.97613	1.0093			-0.0104923	0.00402027
	0.9762	1.0093			-0.0104612	0.00402027
	0.97638	1.0095			-0.0103811	0.00410632
	0.97672	1.0095			-0.0102299	0.00410632
	0.97697	1.0099			-0.0101188	0.00427837
	0.97758	1.0102			-0.00984769	0.00440736
	0.97774	1.0111			-0.00977662	0.00479411
	0.97808	1.0113			-0.00962562	0.00488001
	0.97809	1.0116			-0.00962118	0.00500882
	0.97813	1.012			-0.00960342	0.00518051
	0.97842	1.0124			-0.00947468	0.00535214
	0.9793	1.0125			-0.00908425	0.00539503
	0.97952	1.0126			-0.00898669	0.00543792
	0.97976	1.013			-0.0088803	0.00560945
	0.97985	1.0132			-0.0088404	0.00569518
	0.97988	1.0137			-0.00882711	0.00590945
	0.98006	1.0141			-0.00874734	0.00608078
	0.98017	1.0142			-0.00869859	0.00612361
	0.98041	1.0146			-0.00859227	0.00629486
	0.98065	1.0147			-0.00848597	0.00633766
	0.98082	1.0148			-0.00841069	0.00638046
	0.98176	1.0153			-0.00799467	0.00659439
	0.98231	1.0156			-0.00775143	0.00672269
	0.98235	1.0159			-0.00773375	0.00685096
	0.98286	1.016			-0.00750834	0.00689371
	0.98288	1.0165			-0.0074995	0.00710738
	0.98302	1.0167			-0.00743765	0.00719282
	0.98363	1.0168			-0.00716823	0.00723554
	0.98379	1.0171			-0.0070976	0.00736365
	0.98381	1.0176			-0.00708877	0.0075771
	0.98413	1.0179			-0.00694753	0.00770511
	0.98419	1.0186			-0.00692105	0.00800367
	0.98434	1.0188			-0.00685487	0.00808894
	0.98441	1.019			-0.00682398	0.00817418
	0.98505	1.0191			-0.00654172	0.0082168
	0.98565	1.0194			-0.00627727	0.00834463
	0.98683	1.0194			-0.00575766	0.00834463
	0.98701	1.0194			-0.00567845	0.00834463
	0.98705	1.0196			-0.00566085	0.00842983
	0.98721	1.0206			-0.00559045	0.00885556
	0.98724	1.0212			-0.00557726	0.00911081
	0.98793	1.0218			-0.00527383	0.0093659
	0.98799	1.0223			-0.00524745	0.00957836
	0.988	1.0223			-0.00524306	0.00957836
	0.98815	1.0223			-0.00517713	0.00957836
	0.98831	1.0226			-0.00510681	0.00970579
	0.98877	1.023			-0.00490472	0.00987563
	0.98911	1.0234			-0.00475541	0.0100454
	0.98937	1.0236			-0.00464126	0.0101303
	0.98967	1.0238			-0.00450959	0.0102151
	0.9898	1.0238			-0.00445255	0.0102151
	0.99001	1.0239			-0.00436042	0.0102575
	0.99021	1.0242			-0.00427269	0.0103848
	0.99022	1.0243			-0.00426831	0.0104272
	0.99051	1.0244			-0.00414114	0.0104696
	0.9907	1.0245			-0.00405784	0.010512
	0.99106	1.0245			-0.00390005	0.010512
	0.99115	1.0247			-0.00386061	0.0105967
	0.99142	1.0257			-0.00374232	0.0110204
	0.99146	1.0263			-0.0037248	0.0112743
	0.99173	1.0265			-0.00360655	0.011359
	0.99191	1.0268			-0.00352773	0.0114859
	0.9924	1.0271			-0.00331324	0.0116127
	0.99285	1.0276			-0.00311636	0.0118241
	0.9929	1.0279			-0.00309449	0.0119509
	0.99329	1.0289			-0.00292394	0.0123732
	0.99341	1.0292			-0.00287147	0.0124998
	0.99372	1.0299			-0.00273597	0.0127951
	0.99385	1.0306			-0.00267916	0.0130901
	0.9941	1.0317			-0.00256993	0.0135534
	0.99415	1.032			-0.00254808	0.0136797
	0.99421	1.0324			-0.00252187	0.013848
	0.9944	1.0332			-0.00243888	0.0141844
	0.99474	1.0338			-0.00229042	0.0144365
	0.99484	1.0349			-0.00224676	0.0148984
	0.99499	1.0354			-0.00218128	0.0151082
	0.995	1.0365			-0.00217692	0.0155693
	0.99505	1.0368			-0.0021551	0.015695
	0.9951	1.0375			-0.00213327	0.0159881
	0.99513	1.0375			-0.00212018	0.0159881
	0.99533	1.0379			-0.00203291	0.0161555
	0.99547	1.0381			-0.00197182	0.0162392
	0.99578	1.0388			-0.0018366	0.0165319
	0.99587	1.0389			-0.00179735	0.0165737
	0.99623	1.0391			-0.00164038	0.0166573
	0.9977	1.0394			-0.00100003	0.0167827
	0.99797	1.0398			-0.000882514	0.0169498
	0.99872	1.0398			-0.000556253	0.0169498
	0.99907	1.0399			-0.000404082	0.0169916
	0.99908	1.04			-0.000399735	0.0170333
	0.99932	1.0402			-0.000295421	0.0171168
	0.99963	1.0402			-0.000160719	0.0171168
	0.99985	1.0402			-6.51491e-05	0.0171168
	0.99993	1.0404			-3.04017e-05	0.0172003
	1.0004	1.0414			0.000173683	0.0176176
	1.0006	1.0415			0.000260499	0.0176593
	1.0006	1.0418			0.000260499	0.0177844
	1.0007	1.0421			0.0003039	0.0179094
	1.0007	1.0422			0.0003039	0.0179511
	1.0007	1.0426			0.0003039	0.0181177
	1.0009	1.0433			0.000390689	0.0184092
	1.0011	1.0434			0.000477461	0.0184508
	1.0011	1.0444			0.000477461	0.0188669
	1.0012	1.0447			0.000520841	0.0189916
	1.0013	1.0447			0.000564216	0.0189916
	1.0021	1.0449			0.000911062	0.0190747
	1.0022	1.045			0.000954398	0.0191163
	1.0022	1.0465			0.000954398	0.0197392
	1.0024	1.0466			0.00104106	0.0197807
	1.0024	1.0469			0.00104106	0.0199052
	1.0026	1.047			0.0011277	0.0199467
	1.0035	1.0486			0.00151738	0.0206099
	1.0037	1.0486			0.00160392	0.0206099
	1.0039	1.0489			0.00169045	0.0207341
	1.0041	1.0491			0.00177697	0.0208169
	1.0042	1.0493			0.00182022	0.0208997
	1.0044	1.0501			0.0019067	0.0212307
	1.0051	1.0503			0.00220927	0.0213134
	1.0055	1.0509			0.00238207	0.0215614
	1.0058	1.0512			0.00251163	0.0216854
	1.0064	1.0515			0.00277063	0.0218093
	1.0068	1.0525			0.00294321	0.0222221
	1.0076	1.0534			0.00328816	0.0225933
	1.0077	1.0535			0.00333126	0.0226345
	1.0078	1.0536			0.00337435	0.0226758
	1.0082	1.0536			0.00354669	0.0226758
	1.0083	1.0537			0.00358977	0.022717
	1.0086	1.0538			0.00371896	0.0227582
	1.0089	1.0549			0.00384812	0.0232113
	1.009	1.0552			0.00389117	0.0233348
	1.0091	1.0556			0.00393421	0.0234994
	1.0092	1.0557			0.00397724	0.0235405
	1.0092	1.0559			0.00397724	0.0236228
	1.0093	1.0568			0.00402027	0.0239928
	1.0095	1.0574			0.00410632	0.0242393
	1.0099	1.0574			0.00427837	0.0242393
	1.0099	1.0576			0.00427837	0.0243214
	1.01	1.0576			0.00432137	0.0243214
	1.0101	1.0579			0.00436437	0.0244446
	1.0105	1.058			0.00453632	0.0244857
	1.0111	1.0582			0.00479411	0.0245678
	1.0117	1.0583			0.00505175	0.0246088
	1.0128	1.0585			0.00552369	0.0246909
	1.0134	1.0586			0.0057809	0.0247319
	1.0141	1.059			0.00608078	0.024896
	1.0149	1.0591			0.00642325	0.024937
	1.0155	1.0592			0.00667993	0.024978
	1.0156	1.0593			0.00672269	0.025019
	1.0159	1.0595			0.00685096	0.025101
	1.0164	1.0596			0.00706466	0.0251419
	1.0165	1.0597			0.00710738	0.0251829
	1.0169	1.0598			0.00727825	0.0252239
	1.0171	1.0599			0.00736365	0.0252649
	1.0176	1.0606			0.0075771	0.0255516
	1.0177	1.0609			0.00761977	0.0256744
	1.0177	1.0609			0.00761977	0.0256744
	1.0178	1.0628			0.00766245	0.0264515
	1.018	1.0631			0.00774778	0.0265741
	1.0182	1.0635			0.00783309	0.0267375
	1.0185	1.0645			0.00796103	0.0271457
	1.0191	1.0646			0.0082168	0.0271865
	1.0192	1.0647			0.00825941	0.0272273
	1.0198	1.0649			0.00851501	0.0273088
	1.02	1.0651			0.00860017	0.0273904
	1.02	1.0663			0.00860017	0.0278794
	1.0205	1.0669			0.00881301	0.0281237
	1.0206	1.0669			0.00885556	0.0281237
	1.0207	1.0671			0.00889811	0.0282051
	1.0211	1.0674			0.00906828	0.0283272
	1.0222	1.0675			0.00953588	0.0283679
	1.023	1.0693			0.00987563	0.0290996
	1.0236	1.0703			0.0101303	0.0295055
	1.0238	1.0704			0.0102151	0.0295461
	1.0238	1.0709			0.0102151	0.0297489
	1.0239	1.0713			0.0102575	0.0299111
	1.0242	1.0715			0.0103848	0.0299922
	1.0242	1.0725			0.0103848	0.0303973
	1.0242	1.0727			0.0103848	0.0304783
	1.0242	1.0734			0.0103848	0.0307616
	1.0242	1.0735			0.0103848	0.030802
	1.0244	1.0739			0.0104696	0.0309638
	1.026	1.0742			0.0111474	0.0310851
	1.0269	1.0751			0.0115282	0.0314489
	1.0279	1.0754			0.0119509	0.03157
	1.028	1.0757			0.0119931	0.0316912
	1.0287	1.0764			0.0122887	0.0319737
	1.0289	1.0765			0.0123732	0.032014
	1.0291	1.0778			0.0124576	0.0325382
	1.0297	1.0779			0.0127107	0.0325785
	1.0298	1.0781			0.0127529	0.032659
	1.03	1.08			0.0128372	0.0334238
	1.0301	1.0801			0.0128794	0.033464
	1.0308	1.0803			0.0131744	0.0335444
	1.0309	1.0817			0.0132165	0.0341068
	1.0311	1.0823			0.0133008	0.0343477
	1.0311	1.0826			0.0133008	0.034468
	1.0315	1.0828			0.0134692	0.0345482
	1.0323	1.0833			0.0138059	0.0347487
	1.0327	1.0835			0.0139742	0.0348289
	1.0328	1.0837			0.0140162	0.0349091
	1.0329	1.084			0.0140583	0.0350293
	1.033	1.084			0.0141003	0.0350293
	1.0333	1.0845			0.0142264	0.0352296
	1.0341	1.0846			0.0145625	0.0352696
	1.0344	1.0856			0.0146885	0.0356698
	1.0345	1.086			0.0147305	0.0358298
	1.0351	1.087			0.0149823	0.0362295
	1.0354	1.0871			0.0151082	0.0362695
	1.0359	1.0882			0.0153178	0.0367087
	1.0361	1.0884			0.0154017	0.0367885
	1.0362	1.0886			0.0154436	0.0368683
	1.0367	1.0897			0.0156531	0.037307
	1.0368	1.0913			0.015695	0.0379442
	1.0378	1.0913			0.0161137	0.0379442
	1.0382	1.0914			0.016281	0.0379839
	1.0391	1.0916			0.0166573	0.0380635
	1.0392	1.0923			0.0166991	0.0383419
	1.0398	1.0933			0.0169498	0.0387393
	1.0404	1.0944			0.0172003	0.0391761
	1.0425	1.0948			0.0180761	0.0393348
	1.0431	1.0948			0.0183259	0.0393348
	1.0441	1.0952			0.0187421	0.0394934
	1.0443	1.0952			0.0188253	0.0394934
	1.0452	1.0953			0.0191994	0.0395331
	1.0454	1.0956			0.0192825	0.039652
	1.0464	1.0956			0.0196977	0.039652
	1.0468	1.0957			0.0198637	0.0396917
	1.047	1.0958			0.0199467	0.0397313
	1.0476	1.096			0.0201955	0.0398106
	1.0482	1.0965			0.0204442	0.0400086
	1.0482	1.0966			0.0204442	0.0400482
	1.0487	1.0969			0.0206513	0.040167
	1.0489	1.0973			0.0207341	0.0403254
	1.0505	1.0973			0.0213961	0.0403254
	1.0515	1.0979			0.0218093	0.0405628
	1.0521	1.0981			0.022057	0.0406419
	1.0521	1.0987			0.022057	0.0408791
	1.0526	1.0995			0.0222634	0.0411952
	1.0529	1.0995			0.0223871	0.0411952
	1.0541	1.0997			0.0228818	0.0412742
	1.0541	1.1001			0.0228818	0.0414322
	1.0541	1.1003			0.0228818	0.0415111
	1.0549	1.1007			0.0232113	0.041669
	1.0552	1.1013			0.0233348	0.0419056
	1.0555	1.1016			0.0234582	0.0420239
	1.0559	1.1017			0.0236228	0.0420633
	1.056	1.1023			0.0236639	0.0422998
	1.0565	1.1038			0.0238695	0.0428904
	1.0568	1.104			0.0239928	0.0429691
	1.0574	1.1041			0.0242393	0.0430084
	1.0575	1.1045			0.0242804	0.0431657
	1.0581	1.1051			0.0245267	0.0434016
	1.0584	1.1054			0.0246498	0.0435195
	1.0585	1.1058			0.0246909	0.0436766
	1.0589	1.1063			0.0248549	0.0438729
	1.0611	1.1064			0.0257563	0.0439122
	1.0615	1.1068			0.02592	0.0440692
	1.062	1.1072			0.0261245	0.0442261
	1.0622	1.1079			0.0262063	0.0445006
	1.0624	1.1091			0.0262881	0.0449707
	1.063	1.1092			0.0265333	0.0450099
	1.064	1.1095			0.0269416	0.0451273
	1.0641	1.1098			0.0269824	0.0452447
	1.0646	1.11			0.0271865	0.045323
	1.0647	1.1104			0.0272273	0.0454795
	1.0648	1.1115			0.027268	0.0459095
	1.0656	1.1122			0.0275942	0.0461829
	1.0656	1.1128			0.0275942	0.0464171
	1.0657	1.113			0.027635	0.0464952
	1.0659	1.1136			0.0277165	0.0467292
	1.0663	1.1138			0.0278794	0.0468072
	1.0665	1.1147			0.0279609	0.047158
	1.0666	1.1161			0.0280016	0.0477031
	1.067	1.1165			0.0281644	0.0478587
	1.0685	1.1165			0.0287745	0.0478587
	1.0688	1.1173			0.0288964	0.0481698
	1.069	1.1178			0.0289777	0.0483641
	1.0697	1.1179			0.029262	0.048403
	1.0707	1.1182			0.0296678	0.0485195
	1.0713	1.1185			0.0299111	0.048636
	1.0717	1.119			0.0300732	0.0488301
	1.0721	1.1194			0.0302353	0.0489853
	1.073	1.12			0.0305997	0.049218
	1.0732	1.1204			0.0306807	0.0493731
	1.0734	1.1215			0.0307616	0.0497993
	1.0741	1.1215			0.0310447	0.0497993
	1.0744	1.1222			0.031166	0.0500703
	1.0746	1.123			0.0312468	0.0503798
	1.0754	1.1249			0.03157	0.0511139
	1.0757	1.1261			0.0316912	0.051577
	1.0759	1.1262			0.0317719	0.0516155
	1.0759	1.1263			0.0317719	0.0516541
	1.0766	1.1264			0.0320544	0.0516926
	1.078	1.1268			0.0326188	0.0518468
	1.0784	1.1271			0.0327799	0.0519624
	1.0804	1.1276			0.0335846	0.0521551
	1.0805	1.1278			0.0336248	0.0522321
	1.0808	1.1289			0.0337453	0.0526555
	1.081	1.1291			0.0338257	0.0527324
	1.0811	1.1292			0.0338659	0.0527709
	1.0814	1.1297			0.0339864	0.0529631
	1.0819	1.13			0.0341871	0.0530784
	1.0821	1.1305			0.0342674	0.0532706
	1.0829	1.1309			0.0345884	0.0534242
	1.0833	1.1311			0.0347487	0.053501
	1.0841	1.132			0.0350693	0.0538464
	1.0846	1.1321			0.0352696	0.0538848
	1.0846	1.1326			0.0352696	0.0540766
	1.0847	1.1326			0.0353096	0.0540766
	1.0848	1.133			0.0353497	0.0542299
	1.0853	1.1345			0.0355498	0.0548045
	1.086	1.1345			0.0358298	0.0548045
	1.0861	1.1345			0.0358698	0.0548045
	1.0861	1.1347			0.0358698	0.0548811
	1.0865	1.1347			0.0360297	0.0548811
	1.0866	1.1351			0.0360697	0.0550341
	1.0873	1.1356			0.0363494	0.0552254
	1.0882	1.1359			0.0367087	0.0553401
	1.0882	1.1367			0.0367087	0.0556459
	1.0882	1.1368			0.0367087	0.0556841
	1.0886	1.1384			0.0368683	0.0562949
	1.0892	1.1392			0.0371076	0.0566
	1.0898	1.1394			0.0373468	0.0566762
	1.0904	1.1408			0.0375858	0.0572095
	1.0906	1.1418			0.0376655	0.05759
	1.091	1.1443			0.0378248	0.0585399
	1.0912	1.1445			0.0379044	0.0586158
	1.0917	1.1453			0.0381033	0.0589193
	1.0918	1.1458			0.0381431	0.0591088
	1.0919	1.1464			0.0381829	0.0593362
	1.0919	1.1471			0.0381829	0.0596013
	1.0932	1.1473			0.0386996	0.059677
	1.0946	1.1479			0.0392554	0.0599041
	1.0947	1.148			0.0392951	0.0599419
	1.0948	1.1488			0.0393348	0.0602444
	1.0948	1.1502			0.0393348	0.0607734
	1.0956	1.1507			0.039652	0.0609621
	1.096	1.1515			0.0398106	0.0612639
	1.0961	1.1525			0.0398502	0.0616409
	1.0966	1.1533			0.0400482	0.0619423
	1.0966	1.1552			0.0400482	0.0626572
	1.097	1.1564			0.0402066	0.0631081
	1.0982	1.1566			0.0406814	0.0631832
	1.0986	1.1568			0.0408396	0.0632583
	1.0987	1.1579			0.0408791	0.0636711
	1.0988	1.158			0.0409187	0.0637086
	1.0991	1.1588			0.0410372	0.0640085
	1.0993	1.1595			0.0411162	0.0642708
	1.0994	1.1606			0.0411557	0.0646826
	1.0995	1.1622			0.0411952	0.0652809
	1.0997	1.1626			0.0412742	0.0654303
	1.1001	1.1637			0.0414322	0.065841
	1.1011	1.1648			0.0418268	0.0662514
	1.1011	1.1659			0.0418268	0.0666613
	1.1029	1.1665			0.0425361	0.0668847
	1.1039	1.1672			0.0429297	0.0671453
	1.1046	1.168			0.043205	0.0674428
	1.1048	1.169			0.0432837	0.0678145
	1.105	1.1692			0.0433623	0.0678888
	1.1053	1.1693			0.0434802	0.0679259
	1.1062	1.17			0.0438337	0.0681859
	1.1063	1.1707			0.0438729	0.0684456
	1.1067	1.1714			0.0440299	0.0687052
	1.1073	1.1722			0.0442653	0.0690017
	1.1077	1.1724			0.0444222	0.0690758
	1.1084	1.1731			0.0446965	0.069335
	1.1087	1.1731			0.044814	0.069335
	1.1089	1.174			0.0448924	0.0696681
	1.1094	1.1758			0.0450882	0.0703335
	1.1097	1.1759			0.0452056	0.0703704
	1.1114	1.1759			0.0458704	0.0703704
	1.1121	1.1765			0.0461438	0.0705919
	1.1132	1.1772			0.0465732	0.0708503
	1.1134	1.1776			0.0466512	0.0709978
	1.1143	1.1786			0.0470021	0.0713664
	1.1144	1.1796			0.0470411	0.0717348
	1.1146	1.1796			0.047119	0.0717348
	1.1152	1.1819			0.0473528	0.0725807
	1.1152	1.182			0.0473528	0.0726175
	1.1159	1.1827			0.0476253	0.0728746
	1.1171	1.1845			0.0480921	0.0735351
	1.1176	1.1852			0.0482864	0.0737916
	1.118	1.186			0.0484418	0.0740847
	1.1181	1.1868			0.0484806	0.0743775
	1.1181	1.1877			0.0484806	0.0747068
	1.1182	1.1901			0.0485195	0.0755835
	1.1194	1.1909			0.0489853	0.0758753
	1.1195	1.1914			0.0490241	0.0760576
	1.1208	1.1919			0.0495281	0.0762398
	1.1214	1.1921			0.0497606	0.0763127
	1.1225	1.1931			0.0501863	0.0766768
	1.1226	1.1933			0.050225	0.0767496
	1.1226	1.1937			0.050225	0.0768952
	1.1233	1.1939			0.0504958	0.076968
	1.1261	1.1954			0.051577	0.0775133
	1.1273	1.1958			0.0520395	0.0776585
	1.1278	1.1959			0.0522321	0.0776949
	1.1279	1.1962			0.0522706	0.0778038
	1.1286	1.1984			0.05254	0.0786018
	1.129	1.1997			0.0526939	0.0790727
	1.1291	1.2015			0.0527324	0.0797238
	1.1295	1.2022			0.0528862	0.0799767
	1.1311	1.2023			0.053501	0.0800128
	1.1327	1.2029			0.0541149	0.0802295
	1.1337	1.2037			0.0544981	0.0805183
	1.1342	1.2053			0.0546896	0.0810952
	1.135	1.2062			0.0549959	0.0814193
	1.1357	1.2068			0.0552636	0.0816353
	1.1357	1.2075			0.0552636	0.0818871
	1.1367	1.2075			0.0556459	0.0818871
	1.1376	1.2077			0.0559896	0.0819591
	1.1401	1.2078			0.0569429	0.081995
	1.1403	1.2087			0.0570191	0.0823185
	1.1423	1.2091			0.0577802	0.0824622
	1.1424	1.2097			0.0578182	0.0826777
	1.1425	1.2102			0.0578562	0.0828571
	1.1434	1.2112			0.0581982	0.0832159
	1.1434	1.213			0.0581982	0.0838608
	1.1439	1.2133			0.0583881	0.0839682
	1.1447	1.2224			0.0586917	0.0872133
	1.1453	1.2232			0.0589193	0.0874975
	1.1457	1.2239			0.0590709	0.0877459
	1.1458	1.2244			0.0591088	0.0879233
	1.1461	1.2251			0.0592225	0.0881715
	1.1461	1.2255			0.0592225	0.0883133
	1.1469	1.2271			0.0595256	0.08888
	1.1473	1.2284			0.059677	0.0893398
	1.1479	1.2287			0.0599041	0.0894459
	1.1485	1.2297			0.060131	0.0897992
	1.149	1.23			0.06032	0.0899051
	1.1491	1.2323			0.0603578	0.0907164
	1.1495	1.2349			0.060509	0.0916318
	1.1501	1.235			0.0607356	0.091667
	1.1501	1.236			0.0607356	0.0920185
	1.1505	1.2367			0.0608866	0.0922644
	1.1515	1.2376			0.0612639	0.0925803
	1.1518	1.2377			0.0613771	0.0926154
	1.152	1.2405			0.0614525	0.0935968
	1.1523	1.2408			0.0615656	0.0937018
	1.1541	1.242			0.0622434	0.0941216
	1.1541	1.2459			0.0622434	0.0954832
	1.1548	1.246			0.0625068	0.095518
	1.1563	1.2466			0.0630705	0.0957271
	1.1565	1.2468			0.0631456	0.0957968
	1.1566	1.2471			0.0631832	0.0959013
	1.1574	1.2472			0.0634835	0.0959361
	1.1576	1.2475			0.0635585	0.0960406
	1.1578	1.2492			0.0636335	0.096632
	1.1596	1.2493			0.0643082	0.0966667
	1.1599	1.2504			0.0644205	0.097049
	1.1604	1.2538			0.0646077	0.0982283
	1.1604	1.2548			0.0646077	0.0985745
	1.1606	1.2551			0.0646826	0.0986783
	1.1612	1.2567			0.064907	0.0992316
	1.1615	1.2571			0.0650192	0.0993698
	1.1648	1.2573			0.0662514	0.0994389
	1.165	1.258			0.0663259	0.0996806
	1.1652	1.2582			0.0664005	0.0997497
	1.1677	1.2582			0.0673313	0.0997497
	1.1678	1.2587			0.0673685	0.0999222
	1.1679	1.2594			0.0674057	0.100164
	1.1703	1.2616			0.0682972	0.100922
	1.1704	1.2632			0.0683343	0.101472
	1.1711	1.2633			0.068594	0.101506
	1.1737	1.2642			0.0695571	0.101816
	1.1774	1.2648			0.070924	0.102022
	1.1793	1.2682			0.0716243	0.103188
	1.1794	1.2685			0.0716611	0.10329
	1.1802	1.269			0.0719556	0.103462
	1.1808	1.2716			0.0721763	0.104351
	1.1809	1.2738			0.0722131	0.105101
	1.1838	1.2739			0.0732783	0.105135
	1.1869	1.2741			0.0744141	0.105204
	1.1894	1.2762			0.0753279	0.105919
	1.19	1.2776			0.075547	0.106395
	1.1903	1.2779			0.0756564	0.106497
	1.1911	1.2788			0.0759482	0.106803
	1.1926	1.2791			0.0764948	0.106904
	1.1941	1.2794			0.0770407	0.107006
	1.1955	1.281			0.0775496	0.107549
	1.1987	1.2824			0.0787105	0.108024
	1.2003	1.2829			0.0792898	0.108193
	1.2011	1.2834			0.0795792	0.108362
	1.2028	1.2851			0.0801934	0.108937
	1.204	1.2856			0.0806265	0.109106
	1.2046	1.2885			0.0808429	0.110084
	1.2064	1.2885			0.0814913	0.110084
	1.2073	1.2903			0.0818152	0.110691
	1.2083	1.2908			0.0821748	0.110859
	1.2086	1.2913			0.0822826	0.111027
	1.2087	1.2917			0.0823185	0.111162
	1.2099	1.292			0.0827495	0.111263
	1.2104	1.292			0.0829289	0.111263
	1.212	1.2938			0.0835026	0.111867
	1.212	1.2955			0.0835026	0.112437
	1.2135	1.2972			0.0840398	0.113007
	1.2141	1.2973			0.0842545	0.11304
	1.2151	1.2983			0.084612	0.113375
	1.2153	1.299			0.0846835	0.113609
	1.2155	1.3005			0.084755	0.11411
	1.2163	1.3009			0.0850407	0.114244
	1.2164	1.301			0.0850764	0.114277
	1.2169	1.301			0.0852549	0.114277
	1.2179	1.3017			0.0856116	0.114511
	1.2193	1.3017			0.0861106	0.114511
	1.2205	1.3018			0.0865378	0.114544
	1.2254	1.302			0.0882779	0.114611
	1.2264	1.3027			0.0886321	0.114844
	1.2271	1.3031			0.08888	0.114978
	1.2276	1.3035			0.0890569	0.115111
	1.2282	1.3041			0.0892691	0.115311
	1.2306	1.3055			0.0901169	0.115777
	1.2313	1.3055			0.0903639	0.115777
	1.2328	1.3067			0.0908926	0.116176
	1.2366	1.307			0.0922292	0.116276
	1.2383	1.3071			0.0928259	0.116309
	1.239	1.3083			0.0930713	0.116707
	1.2404	1.3091			0.0935618	0.116973
	1.2412	1.3092			0.0938418	0.117006
	1.2422	1.31			0.0941915	0.117271
	1.2424	1.3102			0.0942614	0.117338
	1.2458	1.3112			0.0954483	0.117669
	1.2463	1.3115			0.0956226	0.117768
	1.2472	1.3115			0.0959361	0.117768
	1.2475	1.312			0.0960406	0.117934
	1.2491	1.3126			0.0965972	0.118132
	1.2494	1.3128			0.0967015	0.118199
	1.2512	1.3139			0.0973267	0.118562
	1.2513	1.3183			0.0973614	0.120014
	1.2523	1.3195			0.0977084	0.120409
	1.2532	1.3196			0.0980204	0.120442
	1.2537	1.3207			0.0981936	0.120804
	1.2549	1.3211			0.0986091	0.120936
	1.2552	1.3223			0.0987129	0.12133
	1.2569	1.325			0.0993007	0.122216
	1.2578	1.3261			0.0996116	0.122576
	1.2587	1.3289			0.0999222	0.123492
	1.2626	1.3303			0.101266	0.12395
	1.2645	1.3303			0.101919	0.12395
	1.2654	1.3312			0.102228	0.124243
	1.2675	1.3326			0.102948	0.1247
	1.2677	1.3337			0.103016	0.125058
	1.2694	1.3382			0.103598	0.126521
	1.2703	1.3388			0.103906	0.126716
	1.2705	1.3394			0.103975	0.12691
	1.2767	1.3418			0.106089	0.127688
	1.282	1.3428			0.107888	0.128011
	1.2825	1.345			0.108057	0.128722
	1.2828	1.3481			0.108159	0.129722
	1.2828	1.3484			0.108159	0.129819
	1.2878	1.3487			0.109848	0.129915
	1.2888	1.349			0.110186	0.130012
	1.2915	1.3491			0.111094	0.130044
	1.2922	1.3514			0.11133	0.130784
	1.2948	1.3515			0.112203	0.130816
	1.2952	1.3528			0.112337	0.131234
	1.2969	1.3568			0.112906	0.132516
	1.2972	1.3573			0.113007	0.132676
	1.2994	1.3575			0.113743	0.13274
	1.3033	1.3575			0.115044	0.13274
	1.3056	1.3607			0.11581	0.133762
	1.3074	1.3609			0.116408	0.133826
	1.308	1.3611			0.116608	0.13389
	1.3094	1.3709			0.117072	0.137006
	1.31	1.3709			0.117271	0.137006
	1.3113	1.373			0.117702	0.137671
	1.3117	1.3738			0.117835	0.137924
	1.3131	1.3756			0.118298	0.138492
	1.3132	1.3771			0.118331	0.138965
	1.3147	1.3779			0.118827	0.139218
	1.3166	1.3812			0.119454	0.140257
	1.3208	1.385			0.120837	0.14145
	1.324	1.3863			0.121888	0.141857
	1.332	1.3869			0.124504	0.142045
	1.3341	1.3876			0.125188	0.142264
	1.3353	1.3894			0.125579	0.142827
	1.3356	1.3978			0.125676	0.145445
	1.3434	1.3979			0.128205	0.145476
	1.3436	1.4011			0.12827	0.146469
	1.3447	1.4037			0.128625	0.147274
	1.3541	1.4089			0.131651	0.14888
	1.3558	1.4089			0.132196	0.14888
	1.3564	1.4124			0.132388	0.149958
	1.3594	1.4181			0.133347	0.151707
	1.3609	1.4229			0.133826	0.153174
	1.3618	1.4259			0.134113	0.154089
	1.3636	1.4296			0.134687	0.155215
	1.3707	1.4303			0.136942	0.155427
	1.3713	1.4323			0.137132	0.156034
	1.3716	1.4387			0.137227	0.15797
	1.3722	1.4398			0.137417	0.158302
	1.3772	1.4424			0.138997	0.159086
	1.3777	1.443			0.139155	0.159266
	1.3779	1.4466			0.139218	0.160348
	1.379	1.4536			0.139564	0.162445
	1.38	1.455			0.139879	0.162863
	1.3841	1.4564			0.141167	0.163281
	1.3864	1.4568			0.141889	0.1634
	1.4089	1.457			0.14888	0.16346
	1.4154	1.4609			0.150879	0.16462
	1.4236	1.4611			0.153388	0.16468
	1.4254	1.4665			0.153937	0.166282
	1.4426	1.4677			0.159146	0.166637
	1.4442	1.4703			0.159627	0.167406
	1.4535	1.4714			0.162415	0.167731
	1.4574	1.4732			0.163579	0.168262
	1.4673	1.4733			0.166519	0.168291
	1.4729	1.4803			0.168173	0.17035
	1.476	1.4832			0.169086	0.1712
	1.4833	1.4892			0.171229	0.172953
	1.4843	1.49			0.171522	0.173186
	1.491	1.4915			0.173478	0.173623
	1.4936	1.4953			0.174234	0.174728
	1.4982	1.4978			0.17557	0.175454
	1.5017	1.5002			0.176583	0.176149
	1.5236	1.5086			0.182871	0.178574
	1.5285	1.511			0.184265	0.179264
	1.5324	1.5257			0.185372	0.183469
	1.5377	1.527			0.186872	0.183839
	1.5456	1.528			0.189097	0.184123
	1.5461	1.5312			0.189238	0.185032
	1.5481	1.5329			0.189799	0.185514
	1.5644	1.535			0.194348	0.186108
	1.568	1.5387			0.195346	0.187154
	1.5681	1.5388			0.195374	0.187182
	1.5761	1.5444			0.197584	0.18876
	1.5961	1.5465			0.20306	0.18935
	1.5965	1.5562			0.203169	0.192065
	1.6338	1.5564			0.213199	0.192121
	1.637	1.5598			0.214049	0.193069
	1.6494	1.5711			0.217326	0.196204
	1.6692	1.5821			0.222508	0.199234
	1.7147	1.588			0.234188	0.20085
	1.7149	1.5889			0.234239	0.201097
	1.7157	1.5906			0.234441	0.201561
	1.7183	1.5928			0.235099	0.202161
	1.7688	1.5942			0.247679	0.202543
	1.7819	1.6066			0.250883	0.205908
	1.7868	1.6124			0.252076	0.207473
	1.8158	1.6212			0.259068	0.209837
	1.8267	1.6228			0.261667	0.210265
	1.8457	1.6233			0.266161	0.210399
	1.8481	1.6248			0.266725	0.2108
	1.8942	1.6294			0.277426	0.212028
	1.9473	1.6331			0.289433	0.213013
	2.1439	1.6358			0.331205	0.21373
	2.1548	1.6409			0.333407	0.215082
	2.229	1.644			0.34811	0.215902
	2.2825	1.6607			0.358411	0.220291
	2.3043	1.6684			0.362539	0.2223
	2.3648	1.6748			0.373794	0.223963
	2.5092	1.6765			0.399535	0.224404
	3.5579	1.6823			0.551194	0.225903
	3.829	1.6984			0.583085	0.23004
		1.7088				0.232691
		1.7105				0.233123
		1.7113				0.233326
		1.7222				0.236084
		1.7319				0.238523
		1.7319				0.238523
		1.7334				0.238899
		1.7364				0.23965
		1.7411				0.240824
		1.7452				0.241845
		1.7509				0.243261
		1.7752				0.249247
		1.7759				0.249419
		1.7839				0.251371
		1.8563				0.268648
		1.8644				0.270539
		1.89				0.276462
		1.9005				0.278868
		1.9024				0.279302
		1.9217				0.283686
		1.9314				0.285872
		2.0139				0.304038
		2.1217				0.326684
		2.1608				0.334615
		2.161				0.334655
		2.2131				0.345001
		2.3924				0.378834
		2.6944				0.430462
		2.7454				0.438606
		2.7639				0.441522
		3.0359				0.482287
		3.1241				0.494725
		3.3614				0.52652
		4.2758				0.631017
		5.7445				0.759252
		13.646				1.13501

## Sheet: 171220 - TRAPP - RP vs RPM
Original	RP - clone C / WT	RPM - clone C / WT	RP - clone H / WT	RPM - clone H / WT			Log10	RP - clone C / WT	RPM - clone C / WT	RP - clone H / WT	RPM - clone H / WT
	0.64327	0.65224	0.68604	0.71108				-0.191607	-0.185593	-0.163651	-0.148082
	0.68321	0.74273	0.75928	0.71913				-0.165446	-0.129169	-0.119598	-0.143193
	0.71065	0.81398	0.76288	0.90075				-0.148344	-0.0893863	-0.117544	-0.0453957
	0.7725	0.83648	0.76408	0.92413				-0.112102	-0.0775444	-0.116861	-0.0342669
	0.77972	0.85445	0.76554	0.9414				-0.108061	-0.0683133	-0.116032	-0.0262258
	0.78197	0.87387	0.77557	0.94605				-0.10681	-0.0585532	-0.110379	-0.0240859
	0.78439	0.88204	0.78168	0.95554				-0.105468	-0.0545117	-0.106971	-0.0197511
	0.78841	0.90736	0.79841	1.0132				-0.103248	-0.0422204	-0.097774	0.00569518
	0.79749	0.90928	0.79904	1.0239				-0.0982748	-0.0413024	-0.0974315	0.0102575
	0.82819	0.9421	0.79911	1.096				-0.08187	-0.025903	-0.0973934	0.0398106
	0.82898	0.94829	0.80573	1.1552				-0.0814559	-0.0230588	-0.0938105	0.0626572
	0.83505	1.0041	0.83368	1.1626				-0.0782875	0.00177697	-0.0790006	0.0654303
	0.84599	1.0361	0.84524	1.1714				-0.0726348	0.0154017	-0.07302	0.0687052
	0.85663	1.0555	0.84684	1.2633				-0.0672067	0.0234582	-0.0721986	0.101506
	0.85812	1.0624	0.84775	1.2642				-0.066452	0.0262881	-0.0717322	0.101816
	0.86346	1.0766	0.85569	1.2648				-0.0637578	0.0320544	-0.0676835	0.102022
	0.86444	1.1159	0.86648	1.3017				-0.0632651	0.0476253	-0.0622415	0.114511
	0.86657	1.1195	0.87114	1.3018				-0.0621963	0.0490241	-0.059912	0.114544
	0.87536	1.1501	0.87209	1.3261				-0.0578133	0.0607356	-0.0594387	0.122576
	0.87768	1.152	0.87529	1.3303				-0.0566638	0.0614525	-0.057848	0.12395
	0.87772	1.1576	0.87572	1.3484				-0.056644	0.0635585	-0.0576347	0.129819
	0.8779	1.2087	0.88369	1.3607				-0.056555	0.0823185	-0.0537001	0.133762
	0.88622	1.2169	0.88661	1.3709				-0.0524585	0.0852549	-0.0522674	0.137006
	0.88764	1.2475	0.89453	1.4611				-0.0517631	0.0960406	-0.0484051	0.16468
	0.88971	1.2767	0.89636	1.4703				-0.0507515	0.106089	-0.0475175	0.167406
	0.897	1.2888	0.89688	1.5387				-0.0472076	0.110186	-0.0472657	0.187154
	0.89806	1.2994	0.90123	1.5562				-0.0466946	0.113743	-0.0451644	0.192065
	0.9035	1.3131	0.90128	1.6212				-0.0440718	0.118298	-0.0451403	0.209837
	0.90448	1.3166	0.903	1.6233				-0.043601	0.119454	-0.0443122	0.210399
	0.90584	1.3356	0.90409	1.6294				-0.0429485	0.125676	-0.0437883	0.212028
	0.90917	1.3447	0.90826	1.6409				-0.0413549	0.128625	-0.0417898	0.215082
	0.91136	1.3541	0.9097	1.6684				-0.04031	0.131651	-0.0411018	0.2223
	0.91798	1.3609	0.915	1.6748				-0.0371668	0.133826	-0.0385789	0.223963
	0.9225	1.3722	0.91754	1.6765				-0.0350336	0.137417	-0.037375	0.224404
	0.92812	1.3841	0.92067	1.6984				-0.0323959	0.141167	-0.035896	0.23004
	0.92861	1.476	0.92163	1.7319				-0.0321666	0.169086	-0.0354434	0.238523
	0.92893	1.637	0.92837	1.7452				-0.032017	0.214049	-0.0322789	0.241845
	0.92914	1.6494	0.93185	1.7752				-0.0319188	0.217326	-0.030654	0.249247
	0.94005		0.93634	1.8563				-0.026849		-0.0285664
	0.94012		0.93687					-0.0268167		-0.0283207
	0.94411		0.9437					-0.0249774		-0.025166
	0.94549		0.94436					-0.0243431		-0.0248624
	0.94928		0.94691					-0.0226057		-0.0236913
	0.95071		0.947					-0.0219519		-0.02365
	0.95239		0.95043					-0.0211852		-0.0220799
	0.95279		0.95109					-0.0210028		-0.0217784
	0.95286		0.9513					-0.0209709		-0.0216825
	0.95919		0.9552					-0.0180954		-0.0199057
	0.96166		0.96096					-0.0169784		-0.0172947
	0.96809		0.96568					-0.0140843		-0.0151668
	0.9692		0.96708					-0.0135866		-0.0145376
	0.97048		0.96756					-0.0130134		-0.0143221
	0.97205		0.9688					-0.0123114		-0.0137659
	0.97613		0.97075					-0.0104923		-0.0128926
	0.97976		0.97077					-0.0088803		-0.0128837
	0.98363		0.97549					-0.00716823		-0.0107772
	0.98705		0.97729					-0.00566085		-0.00997655
	0.98793		0.98004					-0.00527383		-0.0087562
	0.98937		0.98005					-0.00464126		-0.00875177
	0.99001		0.98546					-0.00436042		-0.006361
	0.99341		0.98625					-0.00287147		-0.00601298
	0.9944		0.98647					-0.00243888		-0.00591612
	0.99533		0.98816					-0.00203291		-0.00517273
	0.99932		0.98914					-0.000295421		-0.00474224
	0.99985		0.99085					-6.51491e-05		-0.00399209
	1.0037		0.99653					0.00160392		-0.00150962
	1.0051		1.0037					0.00220927		0.00160392
	1.0055		1.0084					0.00238207		0.00363284
	1.0082		1.0116					0.00354669		0.00500882
	1.0092		1.0137					0.00397724		0.00590945
	1.0099		1.0218					0.00427837		0.0093659
	1.018		1.0265					0.00774778		0.011359
	1.0191		1.0379					0.0082168		0.0161555
	1.0367		1.0402					0.0156531		0.0171168
	1.0482		1.0469					0.0204442		0.0199052
	1.0521		1.0535					0.022057		0.0226345
	1.0559		1.0592					0.0236228		0.024978
	1.0568		1.0595					0.0239928		0.025101
	1.067		1.1345					0.0281644		0.0548045
	1.0697		1.1648					0.029262		0.0662514
	1.0865		1.1954					0.0360297		0.0775133
	1.097		1.2408					0.0402066		0.0937018
	1.0988		1.2587					0.0409187		0.0999222
	1.1039		1.2762					0.0429297		0.105919
	1.2179		1.2794					0.0856116		0.107006
	1.2626		1.6823					0.101266		0.225903
	1.2675							0.102948

## Sheet: CombinedMRP-TRAPPs
Original data
121020 TRAPP	Gene names	WT / MRP C	WT / MRP D		171220 TRAPP	Gene names	MRP / WT C	WT / WT H
	RPP38	1.7016	1.609			KIAA0391	NaN	NaN
	RPP25	1.0018	1.4882			PARN	1.1453	NaN
	POP1	1.2021	1.3316			POP4	0.80908	1.0597
	RPP30	0.9772	1.2304			RPP38	0.66636	0.72204
	POP4	1.1817	1.1617			RPP30	1.047	1.2475
	RPP25L	1.028	1.0586			TRMT10C	1.2083	0.97973
	TRMT10C	0.68701	0.77156			RPP25L	0.8667	1.2571
	KIAA0391	0.70847	0.75093			POP1	0.67852	0.70641
						RPP25	0.493	0.52922
Reordered / pooled	Gene	WT / MRP C	WT / MRP D	MRP / WT C	MRP / WT H	RPP21	NaN	1.1394
	POP1	1.2021	1.3316	0.67852	0.70641
	POP4	1.1817	1.1617	0.80908	1.0597
	RPP25	1.0018	1.4882	0.493	0.52922
	RPP25L	1.028	1.0586	0.8667	1.2571
	RPP30	0.9772	1.2304	1.047	1.2475
	RPP38	1.7016	1.609	0.66636	0.72204
	KIAA0391	0.70847	0.75093
	TRMT10C	0.68701	0.77156	1.2083	0.97973
Inverted label swap repeat	Gene	MRP / WT C	MRP / WT D	MRP / WT C	MRP / WT H
	POP1	0.831878	0.750976	0.67852	0.70641
	POP4	0.846238	0.860807	0.80908	1.0597
	RPP25	0.998203	0.671953	0.493	0.52922
	RPP25L	0.972763	0.944644	0.8667	1.2571
	RPP30	1.02333	0.812744	1.047	1.2475
	RPP38	0.587682	0.621504	0.66636	0.72204
	KIAA0391	1.41149	1.33168
	TRMT10C	1.45558	1.29608	1.2083	0.97973

## Sheet: MRP-proteome
Original	Gene names	WT / MRP C	WT / MRP F
	POP7	0.94069	NaN
	RPP40	NaN	1.9047
	PARN	NaN	1.2625
	RPP30	NaN	1.106
	TRMT10C	0.96508	1.3294
	RPP25L	NaN	NaN
	POP1	0.86642	1.266
		WT / MRP C	WT / MRP F
Sorted	POP1	0.86642	1.266
	RPP30	NaN	1.106
	RPP40	NaN	1.9047
	TRMT10C	0.96508	1.3294
Inverted		MRP / WT	MRP / WT
	POP1	1.15417	0.789889
	RPP30		0.904159
	RPP40		0.525017
	TRMT10C	1.03618	0.752219
