# Supplementary material for: A disease-linked lncRNA mutation in RNase MRP inhibits ribosome synthesis
Source: Nat Commun. 2022 Feb 3;13:649. doi: 10.1038/s41467-022-28295-8 (PMC8814244; doi:10.1038/s41467-022-28295-8)
Supplement: Supplementary file 4 — Source Data [file 41467_2022_28295_MOESM4_ESM.zip › SourceData/TRAPP-and-Proteome/E201007_WT_vs_cloneC_and_WT_vs_Clone_D_CON_REV_removed.xlsx]

## Sheet: proteinGroups
Protein IDs	Majority protein IDs	Peptide counts (all)	Peptide counts (razor+unique)	Peptide counts (unique)	Protein names	Gene names	Fasta headers	Number of proteins	Peptides	Razor + unique peptides	Unique peptides	Peptides E4	Peptides E5	Razor + unique peptides E4	Razor + unique peptides E5	Unique peptides E4	Unique peptides E5	Sequence coverage [%]	Unique + razor sequence coverage [%]	Unique sequence coverage [%]	Mol. weight [kDa]	Sequence length	Sequence lengths	Fraction average	Fraction 1	Fraction 2	Fraction 3	Q-value	Score	Identification type E4	Identification type E5	Ratio H/L	Ratio H/L normalized	Ratio H/L variability [%]	Ratio H/L count	Ratio H/L iso-count	Ratio H/L type	Ratio H/L E4	Ratio H/L E5	Ratio H/L normalized = WT / clone C (E4)	Ratio H/L normalized = WT / clone D (E5)	Ratio H/L variability [%] E4	Ratio H/L variability [%] E5	Ratio H/L count E4	Ratio H/L count E5	Ratio H/L iso-count E4	Ratio H/L iso-count E5	Ratio H/L type E4	Ratio H/L type E5
P81605;P81605-2	P81605;P81605-2	4;3	4;3	4;3	Dermcidin;Survival-promoting peptide;DCD-1	DCD	sp|P81605|DCD_HUMAN Dermcidin OS=Homo sapiens OX=9606 GN=DCD PE=1 SV=2;sp|P81605-2|DCD_HUMAN Isoform 2 of Dermcidin OS=Homo sapiens OX=9606 GN=DCD	2	4	4	4	4	4	4	4	4	4	43.6	43.6	43.6	11.284	110	110;121	1.8	6		4	0	4.4596	By MS/MS	By MS/MS	0.015829	0.016624	60.058	4	4	Median	0.015829	0.012637	0.021325	0.0096271	21.475	63.522	2	2	2	2	Median	Median
Q02413;Q02413-2	Q02413	5;1	5;1	5;1	Desmoglein-1	DSG1	sp|Q02413|DSG1_HUMAN Desmoglein-1 OS=Homo sapiens OX=9606 GN=DSG1 PE=1 SV=2	2	5	5	5	4	4	4	4	4	4	6.9	6.9	6.9	113.75	1049	1049;408	2	5	4	5	0	47.844	By MS/MS	By MS/MS	0.015445	0.011639	152.4	3	3	Median	NaN	0.015445	NaN	0.011639	NaN	152.4	0	3	0	3	Median	Median
P35527;CON__P35527	P35527;CON__P35527	41;39	41;39	40;38	Keratin, type I cytoskeletal 9	KRT9	sp|P35527|K1C9_HUMAN Keratin, type I cytoskeletal 9 OS=Homo sapiens OX=9606 GN=KRT9 PE=1 SV=3;	2	41	41	40	38	37	38	37	37	36	72.2	72.2	72.2	62.064	623	623;623	1.64	124	63	42	0	323.31	By MS/MS	By MS/MS	0.048269	0.04256	155.26	106	103	Median	0.051826	0.039848	0.069281	0.030204	166.9	136.59	45	61	44	59	Median	Median
P04264;CON__P04264	P04264;CON__P04264	54;51	54;51	36;33	Keratin, type II cytoskeletal 1	KRT1	sp|P04264|K2C1_HUMAN Keratin, type II cytoskeletal 1 OS=Homo sapiens OX=9606 GN=KRT1 PE=1 SV=6;	2	54	54	36	46	52	46	52	30	34	73	73	60.6	66.038	644	644;644	1.93	101	91	82	0	323.31	By MS/MS	By MS/MS	0.046339	0.037734	155.73	107	107	Median	0.048669	0.045029	0.066413	0.034264	141.44	164.74	50	57	50	57	Median	Median
Q9NZT1	Q9NZT1	3	3	3	Calmodulin-like protein 5	CALML5	sp|Q9NZT1|CALL5_HUMAN Calmodulin-like protein 5 OS=Homo sapiens OX=9606 GN=CALML5 PE=1 SV=2	1	3	3	3	3	2	3	2	3	2	25.3	25.3	25.3	15.892	146	146	2.2	2		3	0	11.391	By MS/MS	By MS/MS	0.10244	0.075892	129.44	2	2	Median	NaN	0.10244	NaN	0.075892	NaN	129.44	0	2	0	2	Median	Median
P15924-2;P15924-3;P15924	P15924-2;P15924-3;P15924	9;9;9	9;9;9	9;9;9	Desmoplakin	DSP	sp|P15924-2|DESP_HUMAN Isoform DPII of Desmoplakin OS=Homo sapiens OX=9606 GN=DSP;sp|P15924-3|DESP_HUMAN Isoform DSPIa of Desmoplakin OS=Homo sapiens OX=9606 GN=DSP;sp|P15924|DESP_HUMAN Desmoplakin OS=Homo sapiens OX=9606 GN=DSP PE=1 SV=3	3	9	9	9	7	6	7	6	7	6	4.8	4.8	4.8	260.12	2272	2272;2428;2871	2.21	5	1	8	0	11.802	By MS/MS	By MS/MS	0.10995	0.10611	72.754	6	6	Median	0.09612	0.12576	0.12311	0.091449	76.802	67.603	3	3	3	3	Median	Median
A0AV96-2;A0AV96	A0AV96-2;A0AV96	10;10	10;10	10;10	RNA-binding protein 47	RBM47	sp|A0AV96-2|RBM47_HUMAN Isoform 2 of RNA-binding protein 47 OS=Homo sapiens OX=9606 GN=RBM47;sp|A0AV96|RBM47_HUMAN RNA-binding protein 47 OS=Homo sapiens OX=9606 GN=RBM47 PE=1 SV=2	2	10	10	10	9	10	9	10	9	10	44.8	44.8	44.8	56.919	524	524;593	1.8	17	14	9	0	128.4	By MS/MS	By MS/MS	0.31729	0.3194	26.251	24	13	Leave out requantified	0.3614	0.21991	0.4943	0.16	8.1962	7.6015	11	13	5	8	Leave out requantified	Leave out requantified
O15488-2;O15488-3;O15488;O15488-4;O15488-6;O15488-5	O15488-2;O15488-3;O15488;O15488-4;O15488-6	4;3;3;2;2;1	4;3;3;2;2;1	4;3;3;2;2;1	Glycogenin-2	GYG2	sp|O15488-2|GLYG2_HUMAN Isoform Beta of Glycogenin-2 OS=Homo sapiens OX=9606 GN=GYG2;sp|O15488-3|GLYG2_HUMAN Isoform Gamma of Glycogenin-2 OS=Homo sapiens OX=9606 GN=GYG2;sp|O15488|GLYG2_HUMAN Glycogenin-2 OS=Homo sapiens OX=9606 GN=GYG2 PE=1 SV=2;sp|O1548	6	4	4	4	4	3	4	3	4	3	15.5	15.5	15.5	51.999	470	470;461;501;430;465;406	2.43	1	2	4	0	34.526	By MS/MS	By MS/MS	0.47073	0.46059	63.36	6	1	Leave out requantified	1.0365	0.24579	1.3349	0.17703	18.132	39.934	3	3	0	1	Leave out requantified	Median
P35908	P35908	46	41	1	Keratin, type II cytoskeletal 2 epidermal	KRT2	sp|P35908|K22E_HUMAN Keratin, type II cytoskeletal 2 epidermal OS=Homo sapiens OX=9606 GN=KRT2 PE=1 SV=2	1	46	41	1	39	42	35	37	1	1	78.4	77.2	4.7	65.432	639	639	1.88	58	42	41	0	323.31	By MS/MS	By MS/MS	0.23165	0.17758	115.81	65	60	Leave out requantified	0.08661	0.23165	0.11778	0.17758	152.51	121.22	28	37	27	33	Median	Leave out requantified
P16150	P16150	4	4	4	Leukosialin	SPN	sp|P16150|LEUK_HUMAN Leukosialin OS=Homo sapiens OX=9606 GN=SPN PE=1 SV=1	1	4	4	4	3	3	3	3	3	3	14.5	14.5	14.5	40.321	400	400	2.25	3		5	0	14.231	By MS/MS	By MS/MS	0.48551	0.35202	108.11	3	1	Median	NaN	0.26259	NaN	0.18878	NaN	88.118	1	2	0	1	Median	Median
P34741	P34741	1	1	1	Syndecan-2	SDC2	sp|P34741|SDC2_HUMAN Syndecan-2 OS=Homo sapiens OX=9606 GN=SDC2 PE=1 SV=2	1	1	1	1	0	1	0	1	0	1	7	7	7	22.16	201	201	3			2	0	22.749		By MS/MS	0.31872	0.2362	42.072	2	1	Median	NaN	0.31872	NaN	0.2362	NaN	42.072	0	2	0	1	Median	Median
O00468-2;O00468-6;O00468-3;O00468-5;O00468-4;O00468-7;O00468	O00468-2;O00468-6;O00468-3;O00468-5;O00468-4;O00468-7;O00468	4;4;4;4;4;4;4	4;4;4;4;4;4;4	4;4;4;4;4;4;4	Agrin;Agrin N-terminal 110 kDa subunit;Agrin C-terminal 110 kDa subunit;Agrin C-terminal 90 kDa fragment;Agrin C-terminal 22 kDa fragment	AGRN	sp|O00468-2|AGRIN_HUMAN Isoform 2 of Agrin OS=Homo sapiens OX=9606 GN=AGRN;sp|O00468-6|AGRIN_HUMAN Isoform 6 of Agrin OS=Homo sapiens OX=9606 GN=AGRN;sp|O00468-3|AGRIN_HUMAN Isoform 3 of Agrin OS=Homo sapiens OX=9606 GN=AGRN;sp|O00468-5|AGRIN_HUMAN Isoform	7	4	4	4	2	4	2	4	2	4	4.8	4.8	4.8	205.52	1964	1964;2045;2049;2057;2060;2064;2068	1.44	5	4		0	8.7672	By MS/MS	By MS/MS	1.0896	1.1152	114.85	4	4	Median	1.9588	0.49042	2.6154	0.37016	1.1876	36.615	2	2	2	2	Median	Median
P14923	P14923	4	4	4	Junction plakoglobin	JUP	sp|P14923|PLAK_HUMAN Junction plakoglobin OS=Homo sapiens OX=9606 GN=JUP PE=1 SV=3	1	4	4	4	1	4	1	4	1	4	7.7	7.7	7.7	81.744	745	745	1.6	2	3		0	3.4389	By MS/MS	By MS/MS	0.36674	0.51748	32.978	3	2	Plateau	NaN	0.50035	NaN	0.3766	NaN	44.941	1	2	1	1	Median	Median
P33176	P33176	4	4	4	Kinesin-1 heavy chain	KIF5B	sp|P33176|KINH_HUMAN Kinesin-1 heavy chain OS=Homo sapiens OX=9606 GN=KIF5B PE=1 SV=1	1	4	4	4	3	3	3	3	3	3	6.5	6.5	6.5	109.68	963	963	2.62	1	1	6	0	36.428	By MS/MS	By MS/MS	0.51793	0.45312	68.641	4	2	Median	0.44459	0.52798	0.58638	0.39347	87.01	70.513	2	2	1	1	Median	Median
P03905	P03905	2	2	2	NADH-ubiquinone oxidoreductase chain 4	MT-ND4	sp|P03905|NU4M_HUMAN NADH-ubiquinone oxidoreductase chain 4 OS=Homo sapiens OX=9606 GN=MT-ND4 PE=1 SV=1	1	2	2	2	0	2	0	2	0	2	5.7	5.7	5.7	51.58	459	459	2.5		1	1	0.0040323	1.8208		By MS/MS	0.52944	0.40204	3.2194	2	1	Median	NaN	0.52944	NaN	0.40204	NaN	3.2194	0	2	0	1	Median	Median
Q9UHI6;Q9UHI6-2	Q9UHI6;Q9UHI6-2	8;4	8;4	8;4	Probable ATP-dependent RNA helicase DDX20	DDX20	sp|Q9UHI6|DDX20_HUMAN Probable ATP-dependent RNA helicase DDX20 OS=Homo sapiens OX=9606 GN=DDX20 PE=1 SV=2;sp|Q9UHI6-2|DDX20_HUMAN Isoform 2 of Probable ATP-dependent RNA helicase DDX20 OS=Homo sapiens OX=9606 GN=DDX20	2	8	8	8	7	6	7	6	7	6	15.5	15.5	15.5	92.239	824	824;138	2.11	4	9	6	0	60.498	By MS/MS	By MS/MS	0.48139	0.48654	33.177	16	7	Leave out requantified	0.4753	0.56679	0.65147	0.40377	35.959	45.183	7	9	2	5	Leave out requantified	Leave out requantified
P58107	P58107	5	3	3	Epiplakin	EPPK1	sp|P58107|EPIPL_HUMAN Epiplakin OS=Homo sapiens OX=9606 GN=EPPK1 PE=1 SV=3	1	5	3	3	3	3	1	3	1	3	8.4	6.7	6.7	555.65	5088	5088	1.4	3	2		0	20.652	By MS/MS	By MS/MS	0.68842	0.5325	52.297	3	2	Median	NaN	0.54331	NaN	0.40588	NaN	38.398	1	2	1	1	Median	Median
O94788-2;O94788;O94788-4;O94788-3	O94788-2;O94788;O94788-4;O94788-3	2;2;1;1	2;2;1;1	2;2;1;1	Retinal dehydrogenase 2	ALDH1A2	sp|O94788-2|AL1A2_HUMAN Isoform 2 of Retinal dehydrogenase 2 OS=Homo sapiens OX=9606 GN=ALDH1A2;sp|O94788|AL1A2_HUMAN Retinal dehydrogenase 2 OS=Homo sapiens OX=9606 GN=ALDH1A2 PE=1 SV=3;sp|O94788-4|AL1A2_HUMAN Isoform 4 of Retinal dehydrogenase 2 OS=Homo	4	2	2	2	1	2	1	2	1	2	7.3	7.3	7.3	53.059	480	480;518;422;497	1.67	1	2		0	6.1362	By MS/MS	By MS/MS	0.48722	0.48925	30.063	3	2	Median	NaN	0.56334	NaN	0.42083	NaN	21.305	1	2	1	1	Median	Median
Q8WXF1;Q8WXF1-2	Q8WXF1;Q8WXF1-2	22;17	21;16	21;16	Paraspeckle component 1	PSPC1	sp|Q8WXF1|PSPC1_HUMAN Paraspeckle component 1 OS=Homo sapiens OX=9606 GN=PSPC1 PE=1 SV=1;sp|Q8WXF1-2|PSPC1_HUMAN Isoform 2 of Paraspeckle component 1 OS=Homo sapiens OX=9606 GN=PSPC1	2	22	21	21	19	22	18	21	18	21	46.3	46.1	46.1	58.743	523	523;393	1.7	36	27	13	0	172.87	By MS/MS	By MS/MS	0.60289	0.59724	23.748	66	12	Leave out requantified	0.57894	0.60884	0.79818	0.43628	13.892	17.746	31	35	5	7	Leave out requantified	Leave out requantified
Q53EL6-2;Q53EL6	Q53EL6-2;Q53EL6	4;4	4;4	4;4	Programmed cell death protein 4	PDCD4	sp|Q53EL6-2|PDCD4_HUMAN Isoform 2 of Programmed cell death protein 4 OS=Homo sapiens OX=9606 GN=PDCD4;sp|Q53EL6|PDCD4_HUMAN Programmed cell death protein 4 OS=Homo sapiens OX=9606 GN=PDCD4 PE=1 SV=2	2	4	4	4	3	2	3	2	3	2	11.1	11.1	11.1	50.576	458	458;469	1.8	2	2	1	0	3.596	By MS/MS	By MS/MS	0.92448	0.95684	71.764	4	0	Leave out requantified	1.6198	0.58394	2.1965	0.4443	7.1353	16.161	2	2	0	0	Median	Median
Q92508	Q92508	7	7	7	Piezo-type mechanosensitive ion channel component 1	PIEZO1	sp|Q92508|PIEZ1_HUMAN Piezo-type mechanosensitive ion channel component 1 OS=Homo sapiens OX=9606 GN=PIEZO1 PE=1 SV=4	1	7	7	7	5	3	5	3	5	3	4.8	4.8	4.8	286.79	2521	2521	2.44	1	3	5	0	25.599	By MS/MS	By MS/MS	0.73353	1.0004	24.464	6	2	Leave out requantified	0.73353	0.57946	1.0004	0.4504	24.464	56.091	4	2	0	2	Leave out requantified	Median
Q92733	Q92733	3	3	3	Proline-rich protein PRCC	PRCC	sp|Q92733|PRCC_HUMAN Proline-rich protein PRCC OS=Homo sapiens OX=9606 GN=PRCC PE=1 SV=1	1	3	3	3	2	2	2	2	2	2	16.9	16.9	16.9	52.417	491	491	1.86	2	4	1	0	24.031	By MS/MS	By MS/MS	0.60924	0.85524	63.732	4	1	Leave out requantified	0.75687	0.65119	1.0239	0.47845	25.459	42.153	2	2	0	1	Median	Median
Q9NUQ6-2;Q9NUQ6;Q9NUQ6-4;Q9NUQ6-3	Q9NUQ6-2;Q9NUQ6;Q9NUQ6-4;Q9NUQ6-3	14;14;13;13	14;14;13;13	14;14;13;13	SPATS2-like protein	SPATS2L	sp|Q9NUQ6-2|SPS2L_HUMAN Isoform 2 of SPATS2-like protein OS=Homo sapiens OX=9606 GN=SPATS2L;sp|Q9NUQ6|SPS2L_HUMAN SPATS2-like protein OS=Homo sapiens OX=9606 GN=SPATS2L PE=1 SV=2;sp|Q9NUQ6-4|SPS2L_HUMAN Isoform 4 of SPATS2-like protein OS=Homo sapiens OX=9	4	14	14	14	11	12	11	12	11	12	40.5	40.5	40.5	54.178	489	489;558;566;588	1.57	22	6	7	0	78.282	By MS/MS	By MS/MS	0.76202	0.77897	34.573	29	11	Leave out requantified	0.78755	0.654	1.0542	0.49128	17.379	34.134	13	16	4	7	Leave out requantified	Leave out requantified
Q6P5R6	Q6P5R6	2	1	1	60S ribosomal protein L22-like 1	RPL22L1	sp|Q6P5R6|RL22L_HUMAN 60S ribosomal protein L22-like 1 OS=Homo sapiens OX=9606 GN=RPL22L1 PE=1 SV=2	1	2	1	1	2	2	1	1	1	1	26.2	19.7	19.7	14.606	122	122	2.2	1	2	2	0	22.238	By MS/MS	By MS/MS	0.60808	0.46273	20.456	4	1	Median	NaN	0.65578	NaN	0.49222	NaN	9.1097	1	3	0	1	Median	Median
Q03167-2;Q03167	Q03167-2;Q03167	8;8	8;8	8;8	Transforming growth factor beta receptor type 3	TGFBR3	sp|Q03167-2|TGBR3_HUMAN Isoform 2 of Transforming growth factor beta receptor type 3 OS=Homo sapiens OX=9606 GN=TGFBR3;sp|Q03167|TGBR3_HUMAN Transforming growth factor beta receptor type 3 OS=Homo sapiens OX=9606 GN=TGFBR3 PE=1 SV=3	2	8	8	8	6	4	6	4	6	4	15.5	15.5	15.5	93.427	850	850;851	1.79	4	9	1	0	18.709	By MS/MS	By MS/MS	0.84711	1.1832	69.511	11	6	Leave out requantified	0.89104	0.65438	1.2008	0.49372	8.8648	40.159	6	5	3	3	Leave out requantified	Median
Q12906;Q12906-5;Q12906-2;Q12906-3	Q12906;Q12906-5;Q12906-2;Q12906-3	61;55;55;55	2;2;2;2	2;2;2;2	Interleukin enhancer-binding factor 3	ILF3	sp|Q12906|ILF3_HUMAN Interleukin enhancer-binding factor 3 OS=Homo sapiens OX=9606 GN=ILF3 PE=1 SV=3;sp|Q12906-5|ILF3_HUMAN Isoform 5 of Interleukin enhancer-binding factor 3 OS=Homo sapiens OX=9606 GN=ILF3;sp|Q12906-2|ILF3_HUMAN Isoform 2 of Interleukin e	4	61	2	2	56	60	2	2	2	2	72.8	5	5	95.337	894	894;690;702;764	1.62	9	4	3	0	58.68	By MS/MS	By MS/MS	0.55667	0.56966	14.838	13	9	Leave out requantified	0.44242	0.68859	0.62068	0.50874	3.4392	4.1713	7	6	6	3	Median	Median
P25705;P25705-2;P25705-3	P25705;P25705-2;P25705-3	6;5;5	6;5;5	6;5;5	ATP synthase subunit alpha, mitochondrial	ATP5A1	sp|P25705|ATPA_HUMAN ATP synthase subunit alpha, mitochondrial OS=Homo sapiens OX=9606 GN=ATP5F1A PE=1 SV=1;sp|P25705-2|ATPA_HUMAN Isoform 2 of ATP synthase subunit alpha, mitochondrial OS=Homo sapiens OX=9606 GN=ATP5F1A;sp|P25705-3|ATPA_HUMAN Isoform 3 of	3	6	6	6	4	3	4	3	4	3	18.1	18.1	18.1	59.75	553	553;503;531	1.33	6	3		0	15.107	By MS/MS	By MS/MS	0.66955	0.81655	46.075	7	4	Leave out requantified	0.78218	0.70449	1.0429	0.51157	25.841	36.515	4	3	2	2	Median	Median
O95985;O95985-3;O95985-2	O95985;O95985-3;O95985-2	42;40;40	42;40;40	41;39;39	DNA topoisomerase 3-beta-1	TOP3B	sp|O95985|TOP3B_HUMAN DNA topoisomerase 3-beta-1 OS=Homo sapiens OX=9606 GN=TOP3B PE=1 SV=1;sp|O95985-3|TOP3B_HUMAN Isoform 3 of DNA topoisomerase 3-beta-1 OS=Homo sapiens OX=9606 GN=TOP3B;sp|O95985-2|TOP3B_HUMAN Isoform 2 of DNA topoisomerase 3-beta-1 OS=	3	42	42	41	42	33	42	33	41	32	65	65	65	96.661	862	862;707;730	1.74	59	54	23	0	238.1	By MS/MS	By MS/MS	0.80898	0.91281	27.939	111	20	Leave out requantified	0.90978	0.66616	1.2258	0.51387	11.965	16.466	65	46	10	10	Leave out requantified	Leave out requantified
Q9P0L0;Q9P0L0-2	Q9P0L0;Q9P0L0-2	4;4	4;4	4;4	Vesicle-associated membrane protein-associated protein A	VAPA	sp|Q9P0L0|VAPA_HUMAN Vesicle-associated membrane protein-associated protein A OS=Homo sapiens OX=9606 GN=VAPA PE=1 SV=3;sp|Q9P0L0-2|VAPA_HUMAN Isoform 2 of Vesicle-associated membrane protein-associated protein A OS=Homo sapiens OX=9606 GN=VAPA	2	4	4	4	2	3	2	3	2	3	25.7	25.7	25.7	27.893	249	249;294	1.67	2	4		0	5.5152	By MS/MS	By MS/MS	1.0081	0.76612	34.295	5	1	Leave out requantified	0.91312	0.66506	1.2478	0.51477	12.751	47.12	2	3	0	1	Median	Median
Q99439;Q99439-2	Q99439;Q99439-2	5;4	5;4	5;4	Calponin-2	CNN2	sp|Q99439|CNN2_HUMAN Calponin-2 OS=Homo sapiens OX=9606 GN=CNN2 PE=1 SV=4;sp|Q99439-2|CNN2_HUMAN Isoform 2 of Calponin-2 OS=Homo sapiens OX=9606 GN=CNN2	2	5	5	5	4	4	4	4	4	4	20.7	20.7	20.7	33.697	309	309;270	1.4	6	4		0	9.3216	By MS/MS	By MS/MS	0.88751	0.74364	53.73	7	4	Median	0.94259	0.68406	1.2708	0.51658	45.544	44.716	3	4	1	3	Plateau	Median
Q6P087-2;Q6P087;Q6P087-3	Q6P087-2;Q6P087;Q6P087-3	4;4;2	4;4;2	4;4;2	RNA pseudouridylate synthase domain-containing protein 3	RPUSD3	sp|Q6P087-2|RUSD3_HUMAN Isoform 2 of Mitochondrial mRNA pseudouridine synthase RPUSD3 OS=Homo sapiens OX=9606 GN=RPUSD3;sp|Q6P087|RUSD3_HUMAN Mitochondrial mRNA pseudouridine synthase RPUSD3 OS=Homo sapiens OX=9606 GN=RPUSD3 PE=1 SV=3;sp|Q6P087-3|RUSD3_HUM	3	4	4	4	4	3	4	3	4	3	12.2	12.2	12.2	36.944	336	336;351;136	2.25		6	2	0	10.785	By MS/MS	By MS/MS	0.73737	0.73442	36.914	8	2	Leave out requantified	0.81169	0.67037	1.0386	0.5168	34.507	29.654	5	3	2	0	Leave out requantified	Leave out requantified
P07910;P07910-3;B2RXH8;Q86SE5;Q86SE5-3;Q86SE5-2	P07910;P07910-3	52;37;13;2;2;1	4;0;0;0;0;0	4;0;0;0;0;0	Heterogeneous nuclear ribonucleoproteins C1/C2	HNRNPC	sp|P07910|HNRPC_HUMAN Heterogeneous nuclear ribonucleoproteins C1/C2 OS=Homo sapiens OX=9606 GN=HNRNPC PE=1 SV=4;sp|P07910-3|HNRPC_HUMAN Isoform 3 of Heterogeneous nuclear ribonucleoproteins C1/C2 OS=Homo sapiens OX=9606 GN=HNRNPC	6	52	4	4	50	49	4	3	4	3	88.2	12.1	12.1	33.67	306	306;226;293;291;304;218	1.34	82	40	1	0	55.318	By MS/MS	By MS/MS	0.51417	0.66798	17.659	113	61	Leave out requantified	0.49023	0.68077	0.70208	0.52429	13.008	19.983	59	54	35	26	Leave out requantified	Leave out requantified
P60174-1;P60174;P60174-4	P60174-1;P60174;P60174-4	6;6;5	6;6;5	6;6;5	Triosephosphate isomerase	TPI1	sp|P60174-1|TPIS_HUMAN Isoform 2 of Triosephosphate isomerase OS=Homo sapiens OX=9606 GN=TPI1;sp|P60174|TPIS_HUMAN Triosephosphate isomerase OS=Homo sapiens OX=9606 GN=TPI1 PE=1 SV=3;sp|P60174-4|TPIS_HUMAN Isoform 4 of Triosephosphate isomerase OS=Homo sap	3	6	6	6	5	3	5	3	5	3	38.6	38.6	38.6	26.669	249	249;286;167	1.82	3	7	1	0	11.948	By MS/MS	By MS/MS	0.66555	0.85038	27.596	7	4	Median	0.665	0.6733	0.97373	0.52744	5.3294	10.708	4	3	2	2	Linear	Median
P32119	P32119	3	2	2	Peroxiredoxin-2	PRDX2	sp|P32119|PRDX2_HUMAN Peroxiredoxin-2 OS=Homo sapiens OX=9606 GN=PRDX2 PE=1 SV=5	1	3	2	2	3	3	2	2	2	2	18.2	12.6	12.6	21.892	198	198	2.33	1	2	3	0	10.362	By MS/MS	By MS/MS	0.6969	0.63054	24.405	5	0	Leave out requantified	0.65841	0.7038	0.87875	0.5306	8.9401	11.543	2	3	0	0	Median	Median
O14617-5;O14617;O14617-4;O14617-2;O14617-3	O14617-5;O14617;O14617-4;O14617-2;O14617-3	7;6;5;5;4	7;6;5;5;4	7;6;5;5;4	AP-3 complex subunit delta-1	AP3D1	sp|O14617-5|AP3D1_HUMAN Isoform 5 of AP-3 complex subunit delta-1 OS=Homo sapiens OX=9606 GN=AP3D1;sp|O14617|AP3D1_HUMAN AP-3 complex subunit delta-1 OS=Homo sapiens OX=9606 GN=AP3D1 PE=1 SV=1;sp|O14617-4|AP3D1_HUMAN Isoform 4 of AP-3 complex subunit delta	5	7	7	7	3	6	3	6	3	6	11.8	11.8	11.8	136.65	1215	1215;1153;1021;1112;984	1.54	8	3	2	0	125.88	By MS/MS	By MS/MS	0.97244	0.93585	26.506	10	4	Leave out requantified	0.75474	0.6857	1.0046	0.53137	16.452	29.139	5	5	2	2	Median	Median
Q9NP92	Q9NP92	2	2	2	28S ribosomal protein S30, mitochondrial	MRPS30	sp|Q9NP92|RT30_HUMAN 39S ribosomal protein S30, mitochondrial OS=Homo sapiens OX=9606 GN=MRPS30 PE=1 SV=2	1	2	2	2	2	2	2	2	2	2	11.8	11.8	11.8	50.364	439	439	1.8	4	4	2	0	12.275	By MS/MS	By MS/MS	0.47508	0.48692	21.502	7	3	Median	0.36457	0.72135	0.48427	0.53306	10.614	29.042	3	4	2	1	Median	Median
O15417;O15417-2;O15417-3	O15417;O15417-2	46;29;1	46;29;1	46;29;1	Trinucleotide repeat-containing gene 18 protein	TNRC18	sp|O15417|TNC18_HUMAN Trinucleotide repeat-containing gene 18 protein OS=Homo sapiens OX=9606 GN=TNRC18 PE=1 SV=3;sp|O15417-2|TNC18_HUMAN Isoform 2 of Trinucleotide repeat-containing gene 18 protein OS=Homo sapiens OX=9606 GN=TNRC18	3	46	46	46	39	37	39	37	39	37	23.5	23.5	23.5	314.52	2968	2968;2256;414	1.79	47	44	23	0	199.62	By MS/MS	By MS/MS	0.63352	0.65944	17.935	76	26	Leave out requantified	0.6129	0.71448	0.82443	0.54183	15.677	20.385	38	38	12	14	Leave out requantified	Leave out requantified
P51798-2;P51798	P51798-2;P51798	2;2	2;2	2;2	H(+)/Cl(-) exchange transporter 7	CLCN7	sp|P51798-2|CLCN7_HUMAN Isoform 2 of H(+)/Cl(-) exchange transporter 7 OS=Homo sapiens OX=9606 GN=CLCN7;sp|P51798|CLCN7_HUMAN H(+)/Cl(-) exchange transporter 7 OS=Homo sapiens OX=9606 GN=CLCN7 PE=1 SV=2	2	2	2	2	2	2	2	2	2	2	4.1	4.1	4.1	86.025	781	781;805	2.4		3	2	0	5.3982	By MS/MS	By MS/MS	0.56435	0.68152	23.4	4	2	Median	0.52961	0.70521	0.73911	0.54194	4.7061	25.646	2	2	1	1	Median	Median
P09622;P09622-2;P09622-3	P09622;P09622-2;P09622-3	8;6;6	8;6;6	8;6;6	Dihydrolipoyl dehydrogenase, mitochondrial	DLD	sp|P09622|DLDH_HUMAN Dihydrolipoyl dehydrogenase, mitochondrial OS=Homo sapiens OX=9606 GN=DLD PE=1 SV=2;sp|P09622-2|DLDH_HUMAN Isoform 2 of Dihydrolipoyl dehydrogenase, mitochondrial OS=Homo sapiens OX=9606 GN=DLD;sp|P09622-3|DLDH_HUMAN Isoform 3 of Dihyd	3	8	8	8	6	5	6	5	6	5	25.1	25.1	25.1	54.177	509	509;410;461	1.85	5	5	3	0	23.312	By MS/MS	By MS/MS	0.7556	0.80925	20.221	10	4	Leave out requantified	0.67398	0.88452	0.90441	0.54498	12.961	17.432	5	5	1	3	Leave out requantified	Linear
O96013;O96013-2;O96013-4	O96013;O96013-2;O96013-4	2;1;1	2;1;1	2;1;1	Serine/threonine-protein kinase PAK 4	PAK4	sp|O96013|PAK4_HUMAN Serine/threonine-protein kinase PAK 4 OS=Homo sapiens OX=9606 GN=PAK4 PE=1 SV=1;sp|O96013-2|PAK4_HUMAN Isoform 2 of Serine/threonine-protein kinase PAK 4 OS=Homo sapiens OX=9606 GN=PAK4;sp|O96013-4|PAK4_HUMAN Isoform 4 of Serine/threon	3	2	2	2	1	2	1	2	1	2	8.8	8.8	8.8	64.071	591	591;426;501	1	3			0	36.988	By MS/MS	By MS/MS	0.72229	0.68304	37.595	3	1	Median	NaN	0.73044	NaN	0.5551	NaN	29.332	1	2	0	1	Median	Median
Q15366-4;Q15366-7	Q15366-4;Q15366-7	30;28	2;2	0;0	Poly(rC)-binding protein 2	PCBP2	sp|Q15366-4|PCBP2_HUMAN Isoform 4 of Poly(rC)-binding protein 2 OS=Homo sapiens OX=9606 GN=PCBP2;sp|Q15366-7|PCBP2_HUMAN Isoform 7 of Poly(rC)-binding protein 2 OS=Homo sapiens OX=9606 GN=PCBP2	2	30	2	0	30	28	2	2	0	0	94	11.5	0	34.917	331	331;318	2.38		8	5	0	31.09	By MS/MS	By MS/MS	0.51006	0.55587	20.607	11	9	Median	0.39561	0.72785	0.5446	0.55587	25.452	13.544	6	5	5	4	Median	Median
P55072	P55072	5	5	5	Transitional endoplasmic reticulum ATPase	VCP	sp|P55072|TERA_HUMAN Transitional endoplasmic reticulum ATPase OS=Homo sapiens OX=9606 GN=VCP PE=1 SV=4	1	5	5	5	3	4	3	4	3	4	9.8	9.8	9.8	89.321	806	806	1.2	9		1	0	32.289	By MS/MS	By MS/MS	0.64828	0.59397	2.712	7	2	Leave out requantified	0.59721	0.733	0.77502	0.55623	28.171	10.146	4	3	2	0	Median	Median
Q9NXE8;Q9NXE8-2	Q9NXE8	3;1	3;1	3;1	Pre-mRNA-splicing factor CWC25 homolog	CWC25	sp|Q9NXE8|CWC25_HUMAN Pre-mRNA-splicing factor CWC25 homolog OS=Homo sapiens OX=9606 GN=CWC25 PE=1 SV=1	2	3	3	3	3	2	3	2	3	2	6.8	6.8	6.8	49.647	425	425;78	3			5	0	4.8138	By MS/MS	By MS/MS	0.94074	1.2418	71.579	5	2	Median	0.94074	0.79014	1.2418	0.56032	28.435	115.67	3	2	1	1	Median	Median
Q12986;Q12986-2;Q12986-3	Q12986;Q12986-2;Q12986-3	18;14;13	18;14;13	18;14;13	Transcriptional repressor NF-X1	NFX1	sp|Q12986|NFX1_HUMAN Transcriptional repressor NF-X1 OS=Homo sapiens OX=9606 GN=NFX1 PE=1 SV=2;sp|Q12986-2|NFX1_HUMAN Isoform 2 of Transcriptional repressor NF-X1 OS=Homo sapiens OX=9606 GN=NFX1;sp|Q12986-3|NFX1_HUMAN Isoform 3 of Transcriptional repressor	3	18	18	18	12	14	12	14	12	14	22.9	22.9	22.9	124.39	1120	1120;1024;833	1.61	19	5	7	0	65.127	By MS/MS	By MS/MS	0.74948	0.81215	35.251	17	8	Leave out requantified	0.75197	0.73936	1.0394	0.56142	28.072	26.812	9	8	4	4	Leave out requantified	Leave out requantified
Q13428-7;Q13428-6	Q13428-7;Q13428-6	52;51	1;1	1;1	Treacle protein	TCOF1	sp|Q13428-7|TCOF_HUMAN Isoform 7 of Treacle protein OS=Homo sapiens OX=9606 GN=TCOF1;sp|Q13428-6|TCOF_HUMAN Isoform 6 of Treacle protein OS=Homo sapiens OX=9606 GN=TCOF1	2	52	1	1	38	51	1	1	1	1	38.1	2	2	148.35	1451	1451;1450	1.75	2	1	1	0	16.18	By MS/MS	By MS/MS	0.7208	0.62317	12.895	4	1	Median	NaN	0.72901	NaN	0.5622	NaN	13.181	1	3	0	1	Median	Median
P63165;G2XKQ0;P63165-2	P63165	6;2;2	6;2;2	6;2;2	Small ubiquitin-related modifier 1	SUMO1	sp|P63165|SUMO1_HUMAN Small ubiquitin-related modifier 1 OS=Homo sapiens OX=9606 GN=SUMO1 PE=1 SV=1	3	6	6	6	5	6	5	6	5	6	42.6	42.6	42.6	11.557	101	101;101;76	2	8	2	8	0	92.861	By MS/MS	By MS/MS	0.62791	0.62385	7.0053	14	3	Leave out requantified	0.51101	0.76167	0.68928	0.56387	14.429	11.915	6	8	1	2	Leave out requantified	Leave out requantified
P08962-3;P08962-2;P08962	P08962-3;P08962-2;P08962	3;3;3	3;3;3	3;3;3	CD63 antigen	CD63	sp|P08962-3|CD63_HUMAN Isoform 3 of CD63 antigen OS=Homo sapiens OX=9606 GN=CD63;sp|P08962-2|CD63_HUMAN Isoform 2 of CD63 antigen OS=Homo sapiens OX=9606 GN=CD63;sp|P08962|CD63_HUMAN CD63 antigen OS=Homo sapiens OX=9606 GN=CD63 PE=1 SV=2	3	3	3	3	3	3	3	3	3	3	11.5	11.5	11.5	17.271	156	156;215;238	1.62	7	4	2	0	7.623	By MS/MS	By MS/MS	0.67117	0.77091	8.2419	10	1	Leave out requantified	0.64609	0.7474	0.86673	0.56398	3.9246	6.5447	7	3	1	0	Leave out requantified	Leave out requantified
Q9BTA9-5;Q9BTA9-2;Q9BTA9	Q9BTA9-5;Q9BTA9-2;Q9BTA9	1;1;1	1;1;1	1;1;1	WW domain-containing adapter protein with coiled-coil	WAC	sp|Q9BTA9-5|WAC_HUMAN Isoform 4 of WW domain-containing adapter protein with coiled-coil OS=Homo sapiens OX=9606 GN=WAC;sp|Q9BTA9-2|WAC_HUMAN Isoform 2 of WW domain-containing adapter protein with coiled-coil OS=Homo sapiens OX=9606 GN=WAC;sp|Q9BTA9|WAC_HU	3	1	1	1	0	1	0	1	0	1	4.6	4.6	4.6	59.504	544	544;602;647	2.25		3	1	0	3.8959		By MS/MS	0.73907	0.56988	27.107	2	2	Median	NaN	0.73907	NaN	0.56988	NaN	27.107	0	2	0	2	Median	Median
Q9Y4F3-3;Q9Y4F3-4;Q9Y4F3;Q9Y4F3-5;Q9Y4F3-6	Q9Y4F3-3;Q9Y4F3-4;Q9Y4F3;Q9Y4F3-5	7;7;7;6;2	7;7;7;6;2	7;7;7;6;2	Meiosis arrest female protein 1	KIAA0430	sp|Q9Y4F3-3|MARF1_HUMAN Isoform 2 of Meiosis regulator and mRNA stability factor 1 OS=Homo sapiens OX=9606 GN=MARF1;sp|Q9Y4F3-4|MARF1_HUMAN Isoform 3 of Meiosis regulator and mRNA stability factor 1 OS=Homo sapiens OX=9606 GN=MARF1;sp|Q9Y4F3|MARF1_HUMAN Me	5	7	7	7	6	6	6	6	6	6	6.9	6.9	6.9	186.44	1683	1683;1739;1742;1742;292	2.07	1	11	2	0	21.689	By MS/MS	By MS/MS	0.88877	1.0451	28.135	10	2	Leave out requantified	0.91811	0.75459	1.2593	0.57138	9.5641	13.615	6	4	1	1	Leave out requantified	Leave out requantified
O15126;O15126-2	O15126;O15126-2	4;2	4;2	4;2	Secretory carrier-associated membrane protein 1	SCAMP1	sp|O15126|SCAM1_HUMAN Secretory carrier-associated membrane protein 1 OS=Homo sapiens OX=9606 GN=SCAMP1 PE=1 SV=2;sp|O15126-2|SCAM1_HUMAN Isoform 2 of Secretory carrier-associated membrane protein 1 OS=Homo sapiens OX=9606 GN=SCAMP1	2	4	4	4	4	2	4	2	4	2	23.7	23.7	23.7	37.92	338	338;157	1.6	4	6		0	19.652	By MS/MS	By MS/MS	0.51242	0.68464	29.45	6	0	Leave out requantified	0.51371	0.74977	0.68701	0.57798	36.633	51.351	4	2	0	0	Leave out requantified	Median
Q969X1	Q969X1	2	2	2	Protein lifeguard 3	TMBIM1	sp|Q969X1|LFG3_HUMAN Protein lifeguard 3 OS=Homo sapiens OX=9606 GN=TMBIM1 PE=1 SV=2	1	2	2	2	2	2	2	2	2	2	4.8	4.8	4.8	34.607	311	311	1	6			0	6.6352	By MS/MS	By MS/MS	0.62536	0.71415	26.424	4	2	Median	0.56298	0.7647	0.77577	0.57817	13.997	32.163	2	2	1	1	Median	Median
Q5T6F2;Q5T6F2-2	Q5T6F2	31;9	31;9	31;9	Ubiquitin-associated protein 2	UBAP2	sp|Q5T6F2|UBAP2_HUMAN Ubiquitin-associated protein 2 OS=Homo sapiens OX=9606 GN=UBAP2 PE=1 SV=1	2	31	31	31	25	30	25	30	25	30	45	45	45	117.11	1119	1119;358	1.76	69	48	33	0	323.31	By MS/MS	By MS/MS	0.7461	0.72325	22.615	122	22	Leave out requantified	0.63239	0.78075	0.85568	0.57932	13.325	25.689	55	67	8	14	Leave out requantified	Leave out requantified
A6NHR9-2;A6NHR9;A6NHR9-3	A6NHR9-2;A6NHR9	3;3;1	3;3;1	3;3;1	Structural maintenance of chromosomes flexible hinge domain-containing protein 1	SMCHD1	sp|A6NHR9-2|SMHD1_HUMAN Isoform 2 of Structural maintenance of chromosomes flexible hinge domain-containing protein 1 OS=Homo sapiens OX=9606 GN=SMCHD1;sp|A6NHR9|SMHD1_HUMAN Structural maintenance of chromosomes flexible hinge domain-containing protein 1 O	3	3	3	3	2	3	2	3	2	3	2.5	2.5	2.5	215.74	1917	1917;2005;762	1.67	2	4		0	9.693	By MS/MS	By MS/MS	0.79301	0.87441	51.684	3	2	Median	NaN	0.79744	NaN	0.58289	NaN	57.352	1	2	1	1	Median	Median
P13796;P13796-2;P13797-3;P13797-2;P13797	P13796	11;4;2;2;2	11;4;2;2;2	11;4;2;2;2	Plastin-2	LCP1	sp|P13796|PLSL_HUMAN Plastin-2 OS=Homo sapiens OX=9606 GN=LCP1 PE=1 SV=6	5	11	11	11	10	7	10	7	10	7	27.3	27.3	27.3	70.288	627	627;196;585;617;630	1.5	13	7	2	0	48.676	By MS/MS	By MS/MS	0.78812	0.91562	55.003	18	7	Leave out requantified	0.86365	0.77769	1.1497	0.58652	25.848	32.174	10	8	4	3	Leave out requantified	Leave out requantified
Q93073-2;Q93073	Q93073-2;Q93073	6;6	6;6	6;6	Selenocysteine insertion sequence-binding protein 2-like	SECISBP2L	sp|Q93073-2|SBP2L_HUMAN Isoform 2 of Selenocysteine insertion sequence-binding protein 2-like OS=Homo sapiens OX=9606 GN=SECISBP2L;sp|Q93073|SBP2L_HUMAN Selenocysteine insertion sequence-binding protein 2-like OS=Homo sapiens OX=9606 GN=SECISBP2L PE=1 SV=3	2	6	6	6	4	5	4	5	4	5	8.6	8.6	8.6	116.55	1056	1056;1101	2	3	4	3	0	19.59	By MS/MS	By MS/MS	0.56656	0.73026	34.23	5	1	Leave out requantified	0.56656	0.77652	0.73026	0.58786	33.038	29.597	3	2	0	1	Leave out requantified	Median
Q8IX01;Q8IX01-4;Q8IX01-3	Q8IX01;Q8IX01-4;Q8IX01-3	21;19;17	21;19;17	21;19;17	SURP and G-patch domain-containing protein 2	SUGP2	sp|Q8IX01|SUGP2_HUMAN SURP and G-patch domain-containing protein 2 OS=Homo sapiens OX=9606 GN=SUGP2 PE=1 SV=2;sp|Q8IX01-4|SUGP2_HUMAN Isoform 4 of SURP and G-patch domain-containing protein 2 OS=Homo sapiens OX=9606 GN=SUGP2;sp|Q8IX01-3|SUGP2_HUMAN Isoform	3	21	21	21	20	16	20	16	20	16	36.4	36.4	36.4	120.21	1082	1082;1030;1040	1.67	23	18	7	0	132.14	By MS/MS	By MS/MS	0.70378	0.72627	21.224	35	11	Leave out requantified	0.5911	0.78938	0.79216	0.58948	14.099	23.432	20	15	7	4	Leave out requantified	Leave out requantified
Q9BYK8;Q9BYK8-2;Q9BYK8-4	Q9BYK8;Q9BYK8-2;Q9BYK8-4	8;6;6	8;6;6	8;6;6	Helicase with zinc finger domain 2	HELZ2	sp|Q9BYK8|HELZ2_HUMAN Helicase with zinc finger domain 2 OS=Homo sapiens OX=9606 GN=HELZ2 PE=1 SV=6;sp|Q9BYK8-2|HELZ2_HUMAN Isoform 2 of Helicase with zinc finger domain 2 OS=Homo sapiens OX=9606 GN=HELZ2;sp|Q9BYK8-4|HELZ2_HUMAN Isoform 3 of Helicase with	3	8	8	8	4	4	4	4	4	4	5.5	5.5	5.5	294.65	2649	2649;2080;2114	1.88	1	7		0	8.6103	By MS/MS	By MS/MS	0.77743	0.71525	58.694	6	4	Median	0.70766	0.81114	0.94496	0.59765	22.957	68.859	2	4	0	4	Median	Median
Q6PKG0;Q6PKG0-3;Q659C4-7;Q659C4-6;Q659C4-5	Q6PKG0;Q6PKG0-3	79;72;5;5;5	79;72;5;5;5	72;65;0;0;0	La-related protein 1	LARP1	sp|Q6PKG0|LARP1_HUMAN La-related protein 1 OS=Homo sapiens OX=9606 GN=LARP1 PE=1 SV=2;sp|Q6PKG0-3|LARP1_HUMAN Isoform 2 of La-related protein 1 OS=Homo sapiens OX=9606 GN=LARP1	5	79	79	72	77	66	77	66	70	60	72	72	68.6	123.51	1096	1096;1019;201;247;281	1.87	147	149	95	0	323.31	By MS/MS	By MS/MS	0.79427	0.88149	28.729	323	58	Leave out requantified	0.83547	0.77885	1.1348	0.60009	22.318	28.586	173	150	26	32	Leave out requantified	Leave out requantified
Q6ZT12;Q6ZT12-4	Q6ZT12;Q6ZT12-4	4;4	4;4	4;4	E3 ubiquitin-protein ligase UBR3	UBR3	sp|Q6ZT12|UBR3_HUMAN E3 ubiquitin-protein ligase UBR3 OS=Homo sapiens OX=9606 GN=UBR3 PE=2 SV=2;sp|Q6ZT12-4|UBR3_HUMAN Isoform 4 of E3 ubiquitin-protein ligase UBR3 OS=Homo sapiens OX=9606 GN=UBR3	2	4	4	4	3	3	3	3	3	3	3.8	3.8	3.8	212.43	1888	1888;1917	1.17	5	1		0	14.379	By MS/MS	By MS/MS	0.65992	0.50035	79.368	5	2	Median	0.33811	0.80237	0.45937	0.60384	107.23	26.587	3	2	2	0	Median	Median
Q9UPS6-2;Q9UPS6	Q9UPS6-2;Q9UPS6	12;12	12;12	12;12	Histone-lysine N-methyltransferase SETD1B	SETD1B	sp|Q9UPS6-2|SET1B_HUMAN Isoform 2 of Histone-lysine N-methyltransferase SETD1B OS=Homo sapiens OX=9606 GN=SETD1B;sp|Q9UPS6|SET1B_HUMAN Histone-lysine N-methyltransferase SETD1B OS=Homo sapiens OX=9606 GN=SETD1B PE=1 SV=3	2	12	12	12	7	12	7	12	7	12	12.5	12.5	12.5	208.73	1923	1923;1966	1.78	10	13	4	0	51.671	By MS/MS	By MS/MS	0.80766	0.62528	40.064	22	8	Leave out requantified	0.48483	0.81083	0.65723	0.61714	32.052	42.915	6	16	4	4	Median	Leave out requantified
Q86UX7-2;Q86UX7	Q86UX7-2;Q86UX7	18;18	18;18	18;18	Fermitin family homolog 3	FERMT3	sp|Q86UX7-2|URP2_HUMAN Isoform 2 of Fermitin family homolog 3 OS=Homo sapiens OX=9606 GN=FERMT3;sp|Q86UX7|URP2_HUMAN Fermitin family homolog 3 OS=Homo sapiens OX=9606 GN=FERMT3 PE=1 SV=1	2	18	18	18	18	12	18	12	18	12	38.8	38.8	38.8	75.429	663	663;667	1.44	24	8	4	0	120.17	By MS/MS	By MS/MS	0.71241	0.72017	15.695	26	7	Leave out requantified	0.64879	0.82687	0.85751	0.6185	14.995	15.999	14	12	4	3	Leave out requantified	Leave out requantified
O75340-2;O75340;O75340-3	O75340-2;O75340	5;5;2	5;5;2	5;5;2	Programmed cell death protein 6	PDCD6	sp|O75340-2|PDCD6_HUMAN Isoform 2 of Programmed cell death protein 6 OS=Homo sapiens OX=9606 GN=PDCD6;sp|O75340|PDCD6_HUMAN Programmed cell death protein 6 OS=Homo sapiens OX=9606 GN=PDCD6 PE=1 SV=1	3	5	5	5	5	3	5	3	5	3	49.7	49.7	49.7	21.664	189	189;191;69	2	1	8	1	0	23.956	By MS/MS	By MS/MS	0.74063	0.85686	28.389	7	0	Leave out requantified	0.69693	0.81083	0.93098	0.61907	23.559	32.966	4	3	0	0	Leave out requantified	Leave out requantified
Q9Y6G3	Q9Y6G3	2	2	2	39S ribosomal protein L42, mitochondrial	MRPL42	sp|Q9Y6G3|RM42_HUMAN 39S ribosomal protein L42, mitochondrial OS=Homo sapiens OX=9606 GN=MRPL42 PE=1 SV=1	1	2	2	2	2	2	2	2	2	2	26.8	26.8	26.8	16.661	142	142	1	12			0	38.514	By MS/MS	By MS/MS	0.73436	0.63462	3.2741	10	2	Leave out requantified	0.52444	0.83381	0.70754	0.61932	5.1555	5.7817	5	5	2	0	Median	Leave out requantified
Q7L8L6	Q7L8L6	3	3	3	FAST kinase domain-containing protein 5	FASTKD5	sp|Q7L8L6|FAKD5_HUMAN FAST kinase domain-containing protein 5, mitochondrial OS=Homo sapiens OX=9606 GN=FASTKD5 PE=1 SV=1	1	3	3	3	3	2	3	2	3	2	5.1	5.1	5.1	86.573	764	764	2.6		2	3	0	31.21	By MS/MS	By MS/MS	0.63565	0.65687	14.68	5	3	Median	0.61055	0.82015	0.78656	0.62016	13.976	8.1339	3	2	1	2	Median	Median
P50851-2;P50851;Q8NFP9;Q8NFP9-3	P50851-2;P50851	22;21;3;1	22;21;3;1	22;21;3;1	Lipopolysaccharide-responsive and beige-like anchor protein	LRBA	sp|P50851-2|LRBA_HUMAN Isoform 2 of Lipopolysaccharide-responsive and beige-like anchor protein OS=Homo sapiens OX=9606 GN=LRBA;sp|P50851|LRBA_HUMAN Lipopolysaccharide-responsive and beige-like anchor protein OS=Homo sapiens OX=9606 GN=LRBA PE=1 SV=4	4	22	22	22	19	15	19	15	19	15	13.8	13.8	13.8	317.7	2851	2851;2863;2946;739	1.84	19	20	11	0	92.793	By MS/MS	By MS/MS	0.74392	0.63728	25.759	36	10	Leave out requantified	0.55593	0.82475	0.74878	0.62028	26.163	18.721	20	16	8	2	Leave out requantified	Leave out requantified
P0CG12	P0CG12	8	8	8	Chromosome transmission fidelity protein 8 homolog isoform 2	CHTF8	sp|P0CG12|CTF8A_HUMAN Chromosome transmission fidelity protein 8 homolog isoform 2 OS=Homo sapiens OX=9606 GN=CHTF8 PE=1 SV=1	1	8	8	8	7	4	7	4	7	4	37.2	37.2	37.2	51.391	524	524	2.11	2	12	4	0	95.86	By MS/MS	By MS/MS	0.68739	0.80971	30.913	12	3	Leave out requantified	0.65535	0.84291	0.89996	0.62103	16.582	46.669	7	5	2	1	Leave out requantified	Leave out requantified
Q9H0U4;Q92928;P62820-2;P62820	Q9H0U4;Q92928	3;3;1;1	3;3;1;1	3;3;1;1	Ras-related protein Rab-1B;Putative Ras-related protein Rab-1C	RAB1B;RAB1C	sp|Q9H0U4|RAB1B_HUMAN Ras-related protein Rab-1B OS=Homo sapiens OX=9606 GN=RAB1B PE=1 SV=1;sp|Q92928|RAB1C_HUMAN Putative Ras-related protein Rab-1C OS=Homo sapiens OX=9606 GN=RAB1C PE=5 SV=2	4	3	3	3	2	2	2	2	2	2	16.9	16.9	16.9	22.171	201	201;201;141;205	1.17	5	1		0	6.0281	By MS/MS	By MS/MS	0.70975	0.794	25.797	4	3	Median	0.69774	0.84233	0.92345	0.62224	6.7041	19.819	2	2	2	1	Median	Median
Q16540	Q16540	3	3	3	39S ribosomal protein L23, mitochondrial	MRPL23	sp|Q16540|RM23_HUMAN 39S ribosomal protein L23, mitochondrial OS=Homo sapiens OX=9606 GN=MRPL23 PE=1 SV=1	1	3	3	3	2	3	2	3	2	3	40.5	40.5	40.5	17.781	153	153	2.29		5	2	0	15.612	By MS/MS	By MS/MS	0.57871	0.62489	12.982	7	1	Leave out requantified	0.53255	0.79608	0.7577	0.62489	8.5561	16.678	3	4	0	1	Median	Leave out requantified
Q9NR56-3;Q9NR56-4;Q9NR56-6;Q9NR56-2;Q9NR56-5	Q9NR56-3;Q9NR56-4;Q9NR56-6;Q9NR56-2;Q9NR56-5	19;19;19;19;19	2;2;2;2;2	2;2;2;2;2	Muscleblind-like protein 1	MBNL1	sp|Q9NR56-3|MBNL1_HUMAN Isoform 3 of Muscleblind-like protein 1 OS=Homo sapiens OX=9606 GN=MBNL1;sp|Q9NR56-4|MBNL1_HUMAN Isoform 4 of Muscleblind-like protein 1 OS=Homo sapiens OX=9606 GN=MBNL1;sp|Q9NR56-6|MBNL1_HUMAN Isoform 6 of Muscleblind-like protein	5	19	2	2	17	17	2	1	2	1	52.6	11.6	11.6	33.05	302	302;314;342;370;382	2.42		11	8	0	17.817	By MS/MS	By MS/MS	0.74156	0.67264	16.831	17	3	Median	0.50444	0.84247	0.70302	0.62765	19.402	10.314	9	8	3	0	Median	Median
Q9NRA8-2;Q9NRA8;Q9NRA8-3	Q9NRA8-2;Q9NRA8;Q9NRA8-3	10;10;10	10;10;10	10;10;10	Eukaryotic translation initiation factor 4E transporter	EIF4ENIF1	sp|Q9NRA8-2|4ET_HUMAN Isoform 2 of Eukaryotic translation initiation factor 4E transporter OS=Homo sapiens OX=9606 GN=EIF4ENIF1;sp|Q9NRA8|4ET_HUMAN Eukaryotic translation initiation factor 4E transporter OS=Homo sapiens OX=9606 GN=EIF4ENIF1 PE=1 SV=2;sp|Q9	3	10	10	10	7	8	7	8	7	8	21.3	21.3	21.3	88.225	811	811;985;986	1.61	8	9	1	0	18.809	By MS/MS	By MS/MS	0.54515	0.53926	13.551	8	4	Leave out requantified	0.43861	0.85637	0.57144	0.63048	26.703	45.508	5	3	3	1	Median	Median
P78549-3;P78549-2;P78549	P78549-3;P78549-2;P78549	1;1;1	1;1;1	1;1;1	Endonuclease III-like protein 1	NTHL1	sp|P78549-3|NTH_HUMAN Isoform 3 of Endonuclease III-like protein 1 OS=Homo sapiens OX=9606 GN=NTHL1;sp|P78549-2|NTH_HUMAN Isoform 2 of Endonuclease III-like protein 1 OS=Homo sapiens OX=9606 GN=NTHL1;sp|P78549|NTH_HUMAN Endonuclease III-like protein 1 OS=H	3	1	1	1	1	1	1	1	1	1	8.4	8.4	8.4	32.838	297	297;304;312	2		3		0	5.8908	By MS/MS	By MS/MS	1.1136	0.71903	35.381	3	3	Plateau	NaN	0.80721	NaN	0.63177	NaN	48.908	1	2	1	2	Median	Median
Q8IXM3	Q8IXM3	8	8	8	39S ribosomal protein L41, mitochondrial	MRPL41	sp|Q8IXM3|RM41_HUMAN 39S ribosomal protein L41, mitochondrial OS=Homo sapiens OX=9606 GN=MRPL41 PE=1 SV=1	1	8	8	8	6	8	6	8	6	8	68.6	68.6	68.6	15.383	137	137	2.22	6	9	12	0	32.833	By MS/MS	By MS/MS	0.6948	0.68114	17.248	24	1	Leave out requantified	0.51003	0.83909	0.68026	0.63297	19.516	16.633	10	14	0	1	Leave out requantified	Leave out requantified
P45974-2;P45974	P45974-2;P45974	1;1	1;1	1;1	Ubiquitin carboxyl-terminal hydrolase 5	USP5	sp|P45974-2|UBP5_HUMAN Isoform Short of Ubiquitin carboxyl-terminal hydrolase 5 OS=Homo sapiens OX=9606 GN=USP5;sp|P45974|UBP5_HUMAN Ubiquitin carboxyl-terminal hydrolase 5 OS=Homo sapiens OX=9606 GN=USP5 PE=1 SV=2	2	1	1	1	1	1	1	1	1	1	2.3	2.3	2.3	93.307	835	835;858	2		3		0	6.1134	By MS/MS	By MS/MS	0.86381	0.6355	5.2913	2	1	Median	NaN	0.86381	NaN	0.6355	NaN	5.2913	0	2	0	1	Median	Median
Q9H3Z4;Q9H3Z4-2	Q9H3Z4;Q9H3Z4-2	7;6	7;6	7;6	DnaJ homolog subfamily C member 5	DNAJC5	sp|Q9H3Z4|DNJC5_HUMAN DnaJ homolog subfamily C member 5 OS=Homo sapiens OX=9606 GN=DNAJC5 PE=1 SV=1;sp|Q9H3Z4-2|DNJC5_HUMAN Isoform 2 of DnaJ homolog subfamily C member 5 OS=Homo sapiens OX=9606 GN=DNAJC5	2	7	7	7	7	5	7	5	7	5	44.9	44.9	44.9	22.149	198	198;167	1.8	9		6	0	81.84	By MS/MS	By MS/MS	0.75645	0.73823	1.8148	11	3	Leave out requantified	0.65771	0.8807	0.89593	0.63563	5.0629	6.1421	6	5	2	1	Leave out requantified	Leave out requantified
Q9NQS7-2;Q9NQS7	Q9NQS7-2;Q9NQS7	3;3	3;3	3;3	Inner centromere protein	INCENP	sp|Q9NQS7-2|INCE_HUMAN Isoform 2 of Inner centromere protein OS=Homo sapiens OX=9606 GN=INCENP;sp|Q9NQS7|INCE_HUMAN Inner centromere protein OS=Homo sapiens OX=9606 GN=INCENP PE=1 SV=3	2	3	3	3	2	3	2	3	2	3	5.3	5.3	5.3	104.99	914	914;918	1.33	4	2		0	7.9036	By MS/MS	By MS/MS	0.84478	0.85173	25.144	5	2	Median	0.70761	0.88054	0.93382	0.64647	13.013	30.82	2	3	0	2	Median	Median
Q9BQC6	Q9BQC6	1	1	1	Ribosomal protein 63, mitochondrial	MRPL57	sp|Q9BQC6|RT63_HUMAN Ribosomal protein 63, mitochondrial OS=Homo sapiens OX=9606 GN=MRPL57 PE=1 SV=1	1	1	1	1	1	1	1	1	1	1	12.7	12.7	12.7	12.266	102	102	1	3			0	4.2732	By MS/MS	By MS/MS	0.652	0.68983	31.282	3	0	Median	NaN	0.88112	NaN	0.64746	NaN	43.936	1	2	0	0	Median	Median
P04843	P04843	5	5	5	Dolichyl-diphosphooligosaccharide--protein glycosyltransferase subunit 1	RPN1	sp|P04843|RPN1_HUMAN Dolichyl-diphosphooligosaccharide--protein glycosyltransferase subunit 1 OS=Homo sapiens OX=9606 GN=RPN1 PE=1 SV=1	1	5	5	5	5	2	5	2	5	2	12	12	12	68.569	607	607	1.75	4	2	2	0	18.686	By MS/MS	By MS/MS	0.93898	0.94804	47.298	6	2	Leave out requantified	0.84995	0.85585	1.1363	0.6494	15.239	31.817	4	2	2	0	Median	Median
Q7Z4Q2;Q7Z4Q2-3;Q7Z4Q2-2	Q7Z4Q2	3;1;1	3;1;1	3;1;1	HEAT repeat-containing protein 3	HEATR3	sp|Q7Z4Q2|HEAT3_HUMAN HEAT repeat-containing protein 3 OS=Homo sapiens OX=9606 GN=HEATR3 PE=1 SV=2	3	3	3	3	3	2	3	2	3	2	5.4	5.4	5.4	74.582	680	680;314;594	2.2		4	1	0.004128	2.05	By MS/MS	By MS/MS	0.66389	0.65169	9.2589	4	0	Leave out requantified	0.50203	0.87794	0.64837	0.65503	18.36	0.1581	2	2	0	0	Median	Median
Q8IVS2;Q8IVS2-2	Q8IVS2	4;1	4;1	4;1	Malonyl-CoA-acyl carrier protein transacylase, mitochondrial	MCAT	sp|Q8IVS2|FABD_HUMAN Malonyl-CoA-acyl carrier protein transacylase, mitochondrial OS=Homo sapiens OX=9606 GN=MCAT PE=1 SV=2	2	4	4	4	4	4	4	4	4	4	16.4	16.4	16.4	42.961	390	390;180	1.89	4	2	3	0	49.165	By MS/MS	By MS/MS	0.68889	0.68928	17.803	8	0	Leave out requantified	0.53724	0.88333	0.72527	0.65507	12.071	23.771	4	4	0	0	Leave out requantified	Leave out requantified
Q9BVC6	Q9BVC6	5	5	5	Transmembrane protein 109	TMEM109	sp|Q9BVC6|TM109_HUMAN Transmembrane protein 109 OS=Homo sapiens OX=9606 GN=TMEM109 PE=1 SV=1	1	5	5	5	4	5	4	5	4	5	13.2	13.2	13.2	26.21	243	243	1.56	6	1	2	0	9.6668	By MS/MS	By MS/MS	0.71193	0.72214	8.8731	9	1	Leave out requantified	0.58941	0.86758	0.79356	0.65725	7.6114	11.726	4	5	0	1	Leave out requantified	Leave out requantified
Q14258	Q14258	22	22	22	E3 ubiquitin/ISG15 ligase TRIM25	TRIM25	sp|Q14258|TRI25_HUMAN E3 ubiquitin/ISG15 ligase TRIM25 OS=Homo sapiens OX=9606 GN=TRIM25 PE=1 SV=2	1	22	22	22	21	17	21	17	21	17	42.9	42.9	42.9	70.973	630	630	1.82	21	24	11	0	118.84	By MS/MS	By MS/MS	0.94725	0.96272	25.304	42	8	Leave out requantified	0.98779	0.86352	1.3386	0.65842	22.249	11.213	22	20	3	5	Leave out requantified	Leave out requantified
Q9NX20	Q9NX20	3	3	3	39S ribosomal protein L16, mitochondrial	MRPL16	sp|Q9NX20|RM16_HUMAN 39S ribosomal protein L16, mitochondrial OS=Homo sapiens OX=9606 GN=MRPL16 PE=1 SV=1	1	3	3	3	2	2	2	2	2	2	15.5	15.5	15.5	28.449	251	251	1.6	3	1	1	0	3.4264	By MS/MS	By MS/MS	0.61554	0.81579	48.426	3	2	Median	0.47281	NaN	0.63849	NaN	34.655	NaN	2	1	1	1	Median	Median
Q9BRP8-2;Q9BRP8	Q9BRP8-2;Q9BRP8	6;6	6;6	6;6	Partner of Y14 and mago	WIBG	sp|Q9BRP8-2|PYM1_HUMAN Isoform 2 of Partner of Y14 and mago OS=Homo sapiens OX=9606 GN=PYM1;sp|Q9BRP8|PYM1_HUMAN Partner of Y14 and mago OS=Homo sapiens OX=9606 GN=PYM1 PE=1 SV=1	2	6	6	6	5	5	5	5	5	5	40.4	40.4	40.4	22.704	203	203;204	1.73	7		4	0	65.78	By MS/MS	By MS/MS	0.86039	0.72702	32.098	6	0	Leave out requantified	0.70913	0.89433	0.92733	0.65945	29.065	5.7281	3	3	0	0	Leave out requantified	Leave out requantified
P42694;P42694-2	P42694;P42694-2	16;9	16;9	16;9	Probable helicase with zinc finger domain	HELZ	sp|P42694|HELZ_HUMAN Probable helicase with zinc finger domain OS=Homo sapiens OX=9606 GN=HELZ PE=1 SV=2;sp|P42694-2|HELZ_HUMAN Isoform 2 of Probable helicase with zinc finger domain OS=Homo sapiens OX=9606 GN=HELZ	2	16	16	16	13	10	13	10	13	10	15.1	15.1	15.1	218.97	1942	1942;1163	1.64	12	14	2	0	49.855	By MS/MS	By MS/MS	0.78282	0.75837	25.326	14	7	Leave out requantified	0.65924	0.85732	0.85482	0.66098	20.048	9.8912	10	4	6	1	Leave out requantified	Leave out requantified
P50395;P50395-2;P31150	P50395;P50395-2	8;6;2	8;6;2	8;6;2	Rab GDP dissociation inhibitor beta	GDI2	sp|P50395|GDIB_HUMAN Rab GDP dissociation inhibitor beta OS=Homo sapiens OX=9606 GN=GDI2 PE=1 SV=2;sp|P50395-2|GDIB_HUMAN Isoform 2 of Rab GDP dissociation inhibitor beta OS=Homo sapiens OX=9606 GN=GDI2	3	8	8	8	7	6	7	6	7	6	26.3	26.3	26.3	50.663	445	445;400;447	1.61	7	11		0	30.482	By MS/MS	By MS/MS	0.79487	0.86418	24.336	12	3	Leave out requantified	0.74317	0.87975	0.99623	0.6614	12.881	33.035	6	6	1	2	Leave out requantified	Leave out requantified
Q8TEQ6	Q8TEQ6	63	63	63	Gem-associated protein 5	GEMIN5	sp|Q8TEQ6|GEMI5_HUMAN Gem-associated protein 5 OS=Homo sapiens OX=9606 GN=GEMIN5 PE=1 SV=3	1	63	63	63	55	50	55	50	55	50	54.3	54.3	54.3	168.59	1508	1508	1.79	70	59	36	0	323.31	By MS/MS	By MS/MS	0.75463	0.79657	28.528	128	27	Leave out requantified	0.66218	0.90789	0.90099	0.66408	13.074	27.752	67	61	17	10	Leave out requantified	Leave out requantified
P28066-2;P28066	P28066-2;P28066	2;2	2;2	2;2	Proteasome subunit alpha type-5	PSMA5	sp|P28066-2|PSA5_HUMAN Isoform 2 of Proteasome subunit alpha type-5 OS=Homo sapiens OX=9606 GN=PSMA5;sp|P28066|PSA5_HUMAN Proteasome subunit alpha type-5 OS=Homo sapiens OX=9606 GN=PSMA5 PE=1 SV=3	2	2	2	2	2	2	2	2	2	2	5.5	5.5	5.5	20.035	183	183;241	3			4	0	9.2323	By MS/MS	By MS/MS	0.85293	0.84685	3.8984	4	0	Leave out requantified	0.81921	0.88804	1.0796	0.66427	3.4193	11.216	2	2	0	0	Median	Median
Q9Y2Z4	Q9Y2Z4	3	3	3	Tyrosine--tRNA ligase, mitochondrial	YARS2	sp|Q9Y2Z4|SYYM_HUMAN Tyrosine--tRNA ligase, mitochondrial OS=Homo sapiens OX=9606 GN=YARS2 PE=1 SV=2	1	3	3	3	2	3	2	3	2	3	8.6	8.6	8.6	53.198	477	477	2		7		0	10.839	By MS/MS	By MS/MS	0.73926	0.68345	15.411	6	2	Leave out requantified	0.60863	0.90998	0.78369	0.66562	1.9927	13.135	2	4	1	1	Median	Leave out requantified
Q2TAY7;Q2TAY7-2	Q2TAY7	7;3	7;3	7;3	WD40 repeat-containing protein SMU1;WD40 repeat-containing protein SMU1, N-terminally processed	SMU1	sp|Q2TAY7|SMU1_HUMAN WD40 repeat-containing protein SMU1 OS=Homo sapiens OX=9606 GN=SMU1 PE=1 SV=2	2	7	7	7	7	7	7	7	7	7	17.7	17.7	17.7	57.543	513	513;352	1.89	6	9	4	0	12.326	By MS/MS	By MS/MS	0.82205	0.77391	29.879	14	3	Leave out requantified	0.7234	0.88341	1.0013	0.66605	47.958	14.981	6	8	1	2	Leave out requantified	Leave out requantified
O95104-3;O95104;O95104-2	O95104-3;O95104;O95104-2	10;10;9	7;7;6	7;7;6	Splicing factor, arginine/serine-rich 15	SCAF4	sp|O95104-3|SFR15_HUMAN Isoform 3 of Splicing factor, arginine/serine-rich 15 OS=Homo sapiens OX=9606 GN=SCAF4;sp|O95104|SFR15_HUMAN Splicing factor, arginine/serine-rich 15 OS=Homo sapiens OX=9606 GN=SCAF4 PE=1 SV=3;sp|O95104-2|SFR15_HUMAN Isoform 2 of Sp	3	10	7	7	9	8	6	5	6	5	11.7	9.5	9.5	124.01	1132	1132;1147;1125	1.62	9		4	0	51.825	By MS/MS	By MS/MS	0.74478	0.72307	21.148	10	0	Leave out requantified	0.60794	0.92842	0.80471	0.66658	23.918	12.945	5	5	0	0	Leave out requantified	Leave out requantified
Q9UHX1-2;Q9UHX1-4	Q9UHX1-2;Q9UHX1-4	18;17	1;0	0;0			sp|Q9UHX1-2|PUF60_HUMAN Isoform 2 of Poly(U)-binding-splicing factor PUF60 OS=Homo sapiens OX=9606 GN=PUF60;sp|Q9UHX1-4|PUF60_HUMAN Isoform 4 of Poly(U)-binding-splicing factor PUF60 OS=Homo sapiens OX=9606 GN=PUF60	2	18	1	0	17	16	1	1	0	0	55.5	7.7	0	58.171	542	542;499	2		3		0	9.5414	By MS/MS	By MS/MS	0.72078	0.8053	16.175	3	0	Plateau	NaN	0.80214	NaN	0.67062	NaN	14.078	1	2	0	0	Median	Median
Q6JBY9	Q6JBY9	5	5	5	CapZ-interacting protein	RCSD1	sp|Q6JBY9|CPZIP_HUMAN CapZ-interacting protein OS=Homo sapiens OX=9606 GN=RCSD1 PE=1 SV=1	1	5	5	5	4	4	4	4	4	4	24.5	24.5	24.5	44.503	416	416	2.1	3	3	4	0	24.485	By MS/MS	By MS/MS	0.68409	0.7822	20.565	4	3	Median	0.58948	0.89337	0.79001	0.6709	9.7944	30.096	2	2	2	1	Median	Median
O94889	O94889	1	1	1	Kelch-like protein 18	KLHL18	sp|O94889|KLH18_HUMAN Kelch-like protein 18 OS=Homo sapiens OX=9606 GN=KLHL18 PE=1 SV=3	1	1	1	1	1	1	1	1	1	1	4	4	4	63.638	574	574	1	4			0	4.4811	By MS/MS	By MS/MS	1.1056	0.90859	37.846	3	1	Plateau	NaN	0.90198	NaN	0.67592	NaN	41.835	1	2	0	1	Median	Median
Q06481-3;Q06481-6;Q06481;Q06481-4;Q06481-2;Q06481-5	Q06481-3;Q06481-6;Q06481;Q06481-4;Q06481-2;Q06481-5	16;16;16;14;14;12	16;16;16;14;14;12	16;16;16;14;14;12	Amyloid-like protein 2	APLP2	sp|Q06481-3|APLP2_HUMAN Isoform 3 of Amyloid-like protein 2 OS=Homo sapiens OX=9606 GN=APLP2;sp|Q06481-6|APLP2_HUMAN Isoform 6 of Amyloid-like protein 2 OS=Homo sapiens OX=9606 GN=APLP2;sp|Q06481|APLP2_HUMAN Amyloid-like protein 2 OS=Homo sapiens OX=9606 G	6	16	16	16	13	9	13	9	13	9	26.5	26.5	26.5	85.486	751	751;761;763;695;707;522	1.67	18	4	8	0	146.64	By MS/MS	By MS/MS	0.81187	0.91836	25.997	21	3	Leave out requantified	0.77442	0.885	1.0363	0.67745	19.153	8.6282	13	8	2	1	Leave out requantified	Leave out requantified
P11766	P11766	4	4	4	Alcohol dehydrogenase class-3	ADH5	sp|P11766|ADHX_HUMAN Alcohol dehydrogenase class-3 OS=Homo sapiens OX=9606 GN=ADH5 PE=1 SV=4	1	4	4	4	3	4	3	4	3	4	20.1	20.1	20.1	39.724	374	374	1.44	5	4		0	32.619	By MS/MS	By MS/MS	0.87646	0.80546	36.821	7	1	Leave out requantified	0.77882	0.91632	1.0616	0.67893	33.754	33.147	3	4	0	1	Leave out requantified	Leave out requantified
Q2M296-4;Q2M296-3;Q2M296-2;Q2M296	Q2M296-4;Q2M296-3;Q2M296-2;Q2M296	5;5;3;3	5;5;3;3	5;5;3;3	Methenyltetrahydrofolate synthase domain-containing protein	MTHFSD	sp|Q2M296-4|MTHSD_HUMAN Isoform 4 of Methenyltetrahydrofolate synthase domain-containing protein OS=Homo sapiens OX=9606 GN=MTHFSD;sp|Q2M296-3|MTHSD_HUMAN Isoform 3 of Methenyltetrahydrofolate synthase domain-containing protein OS=Homo sapiens OX=9606 GN=M	4	5	5	5	5	5	5	5	5	5	17	17	17	41.996	382	382;383;382;383	2.08	2	7	3	0	15.183	By MS/MS	By MS/MS	0.87282	0.8903	22.505	8	1	Leave out requantified	0.85772	0.93716	1.1799	0.67987	14.116	4.1057	4	4	0	1	Leave out requantified	Leave out requantified
Q6ZNB6;Q6ZNB6-2	Q6ZNB6;Q6ZNB6-2	4;3	4;3	4;3	NF-X1-type zinc finger protein NFXL1	NFXL1	sp|Q6ZNB6|NFXL1_HUMAN NF-X1-type zinc finger protein NFXL1 OS=Homo sapiens OX=9606 GN=NFXL1 PE=1 SV=2;sp|Q6ZNB6-2|NFXL1_HUMAN Isoform 2 of NF-X1-type zinc finger protein NFXL1 OS=Homo sapiens OX=9606 GN=NFXL1	2	4	4	4	3	3	3	3	3	3	7.8	7.8	7.8	101.34	911	911;733	1.5	4	1	1	0	13.154	By MS/MS	By MS/MS	1.0875	0.82898	50.879	4	0	Leave out requantified	1.1411	0.9228	1.498	0.67988	36.345	19.29	2	2	0	0	Median	Median
Q9BTD8-4;Q9BTD8-2;Q9BTD8-3;Q9BTD8	Q9BTD8-4;Q9BTD8-2;Q9BTD8-3;Q9BTD8	10;10;10;10	10;10;10;10	10;10;10;10	RNA-binding protein 42	RBM42	sp|Q9BTD8-4|RBM42_HUMAN Isoform 4 of RNA-binding protein 42 OS=Homo sapiens OX=9606 GN=RBM42;sp|Q9BTD8-2|RBM42_HUMAN Isoform 2 of RNA-binding protein 42 OS=Homo sapiens OX=9606 GN=RBM42;sp|Q9BTD8-3|RBM42_HUMAN Isoform 3 of RNA-binding protein 42 OS=Homo sa	4	10	10	10	8	7	8	7	8	7	33.4	33.4	33.4	47.025	446	446;450;451;480	2.14	5	14	9	0	35.52	By MS/MS	By MS/MS	0.77708	0.6739	39.477	26	8	Leave out requantified	0.46919	0.90773	0.67252	0.68355	30.095	45.398	12	14	5	3	Leave out requantified	Leave out requantified
Q8NC60	Q8NC60	9	9	9	Nitric oxide-associated protein 1	NOA1	sp|Q8NC60|NOA1_HUMAN Nitric oxide-associated protein 1 OS=Homo sapiens OX=9606 GN=NOA1 PE=1 SV=2	1	9	9	9	5	7	5	7	5	7	19.6	19.6	19.6	78.457	698	698	1.88	7	4	5	0	68.858	By MS/MS	By MS/MS	0.71783	0.62748	24.511	9	7	Median	0.4712	0.91626	0.62748	0.68552	20.502	31.691	5	4	4	3	Median	Median
Q9BRJ2	Q9BRJ2	6	6	6	39S ribosomal protein L45, mitochondrial	MRPL45	sp|Q9BRJ2|RM45_HUMAN 39S ribosomal protein L45, mitochondrial OS=Homo sapiens OX=9606 GN=MRPL45 PE=1 SV=2	1	6	6	6	6	6	6	6	6	6	28.8	28.8	28.8	35.351	306	306	1.82	5	10	2	0	12.001	By MS/MS	By MS/MS	0.62598	0.63427	18.718	14	2	Leave out requantified	0.42969	0.84074	0.58577	0.65888	16.159	23.663	7	7	1	1	Leave out requantified	Leave out requantified
P40926;P40926-2	P40926;P40926-2	14;11	14;11	14;11	Malate dehydrogenase, mitochondrial	MDH2	sp|P40926|MDHM_HUMAN Malate dehydrogenase, mitochondrial OS=Homo sapiens OX=9606 GN=MDH2 PE=1 SV=3;sp|P40926-2|MDHM_HUMAN Isoform 2 of Malate dehydrogenase, mitochondrial OS=Homo sapiens OX=9606 GN=MDH2	2	14	14	14	13	11	13	11	13	11	54.7	54.7	54.7	35.503	338	338;296	1.79	17	12	9	0	134.84	By MS/MS	By MS/MS	0.80902	0.83444	20.659	31	10	Leave out requantified	0.65808	0.93644	0.88237	0.68916	15.124	18.797	15	16	5	5	Leave out requantified	Leave out requantified
Q86XZ4	Q86XZ4	6	6	6	Spermatogenesis-associated serine-rich protein 2	SPATS2	sp|Q86XZ4|SPAS2_HUMAN Spermatogenesis-associated serine-rich protein 2 OS=Homo sapiens OX=9606 GN=SPATS2 PE=1 SV=1	1	6	6	6	4	4	4	4	4	4	17.6	17.6	17.6	59.544	545	545	1.64	6	3	2	0	63.747	By MS/MS	By MS/MS	0.84861	0.9297	18.405	7	1	Leave out requantified	0.79959	0.91668	1.0296	0.6909	10.243	13.888	4	3	0	1	Leave out requantified	Median
Q9Y446;Q9Y446-2	Q9Y446;Q9Y446-2	17;16	17;16	17;16	Plakophilin-3	PKP3	sp|Q9Y446|PKP3_HUMAN Plakophilin-3 OS=Homo sapiens OX=9606 GN=PKP3 PE=1 SV=1;sp|Q9Y446-2|PKP3_HUMAN Isoform PKP3b of Plakophilin-3 OS=Homo sapiens OX=9606 GN=PKP3	2	17	17	17	15	11	15	11	15	11	35.1	35.1	35.1	87.081	797	797;812	1.9	9	15	6	0	58.616	By MS/MS	By MS/MS	0.69233	0.79463	14.977	22	9	Leave out requantified	0.62999	0.89921	0.84905	0.69361	16.269	17.538	13	9	5	4	Leave out requantified	Leave out requantified
Q96DH6;Q96DH6-3;O43347	Q96DH6;Q96DH6-3	12;6;1	12;6;1	2;0;0	RNA-binding protein Musashi homolog 2	MSI2	sp|Q96DH6|MSI2H_HUMAN RNA-binding protein Musashi homolog 2 OS=Homo sapiens OX=9606 GN=MSI2 PE=1 SV=1;sp|Q96DH6-3|MSI2H_HUMAN Isoform 3 of RNA-binding protein Musashi homolog 2 OS=Homo sapiens OX=9606 GN=MSI2	3	12	12	2	12	10	12	10	2	2	55.2	55.2	16.8	35.196	328	328;151;362	1.92	15	13	12	0	86.609	By MS/MS	By MS/MS	0.79147	0.81607	17.081	34	7	Leave out requantified	0.71768	0.91919	0.97825	0.6976	19.201	11.896	19	15	3	4	Leave out requantified	Leave out requantified
Q9P2E9;Q9P2E9-3	Q9P2E9;Q9P2E9-3	27;22	27;22	27;22	Ribosome-binding protein 1	RRBP1	sp|Q9P2E9|RRBP1_HUMAN Ribosome-binding protein 1 OS=Homo sapiens OX=9606 GN=RRBP1 PE=1 SV=5;sp|Q9P2E9-3|RRBP1_HUMAN Isoform 2 of Ribosome-binding protein 1 OS=Homo sapiens OX=9606 GN=RRBP1	2	27	27	27	23	22	23	22	23	22	26.4	26.4	26.4	152.45	1410	1410;977	2.22	20	7	33	0	138.45	By MS/MS	By MS/MS	0.7912	0.82885	16.895	34	11	Leave out requantified	0.65282	0.97181	0.87064	0.70026	11.349	15.473	20	14	9	2	Leave out requantified	Leave out requantified
Q96EY7;Q96EY7-2	Q96EY7	17;4	17;4	17;4	Pentatricopeptide repeat domain-containing protein 3, mitochondrial	PTCD3	sp|Q96EY7|PTCD3_HUMAN Pentatricopeptide repeat domain-containing protein 3, mitochondrial OS=Homo sapiens OX=9606 GN=PTCD3 PE=1 SV=3	2	17	17	17	16	15	16	15	16	15	32.4	32.4	32.4	78.549	689	689;280	1.68	21	24	5	0	110.67	By MS/MS	By MS/MS	0.76751	0.78334	18.638	38	9	Leave out requantified	0.63048	0.946	0.85988	0.70056	21.04	17.797	20	18	6	3	Leave out requantified	Leave out requantified
P49411	P49411	3	3	3	Elongation factor Tu, mitochondrial	TUFM	sp|P49411|EFTU_HUMAN Elongation factor Tu, mitochondrial OS=Homo sapiens OX=9606 GN=TUFM PE=1 SV=2	1	3	3	3	3	2	3	2	3	2	10.2	10.2	10.2	49.541	452	452	2.2	1	2	2	0	9.4644	By MS/MS	By MS/MS	0.72006	0.72074	15.419	4	0	Leave out requantified	0.5512	0.94065	0.7412	0.70086	9.0456	21.792	2	2	0	0	Median	Median
O75822;O75822-2;O75822-3	O75822;O75822-2;O75822-3	21;17;16	21;17;16	21;17;16	Eukaryotic translation initiation factor 3 subunit J	EIF3J	sp|O75822|EIF3J_HUMAN Eukaryotic translation initiation factor 3 subunit J OS=Homo sapiens OX=9606 GN=EIF3J PE=1 SV=2;sp|O75822-2|EIF3J_HUMAN Isoform 2 of Eukaryotic translation initiation factor 3 subunit J OS=Homo sapiens OX=9606 GN=EIF3J;sp|O75822-3|EIF	3	21	21	21	21	19	21	19	21	19	68.6	68.6	68.6	29.062	258	258;204;209	2.06	40	9	46	0	323.31	By MS/MS	By MS/MS	0.83142	0.82383	15.444	74	12	Leave out requantified	0.73922	0.9508	0.98688	0.70338	9.1344	11.176	36	38	5	7	Leave out requantified	Leave out requantified
Q9NYK5;Q9NYK5-2	Q9NYK5;Q9NYK5-2	3;3	3;3	3;3	39S ribosomal protein L39, mitochondrial	MRPL39	sp|Q9NYK5|RM39_HUMAN 39S ribosomal protein L39, mitochondrial OS=Homo sapiens OX=9606 GN=MRPL39 PE=1 SV=3;sp|Q9NYK5-2|RM39_HUMAN Isoform 2 of 39S ribosomal protein L39, mitochondrial OS=Homo sapiens OX=9606 GN=MRPL39	2	3	3	3	3	0	3	0	3	0	13.6	13.6	13.6	38.711	338	338;353	1.33	2	1		0	4.4138	By MS/MS		0.50385	0.67374	9.7084	3	3	Median	0.50385	NaN	0.67374	NaN	9.7084	NaN	3	0	3	0	Median	Median
Q7Z4V5;Q7Z4V5-2;Q7Z4V5-3;Q7Z4V5-4	Q7Z4V5;Q7Z4V5-2;Q7Z4V5-3;Q7Z4V5-4	22;21;20;19	22;21;20;19	22;21;20;19	Hepatoma-derived growth factor-related protein 2	HDGFRP2	sp|Q7Z4V5|HDGR2_HUMAN Hepatoma-derived growth factor-related protein 2 OS=Homo sapiens OX=9606 GN=HDGFL2 PE=1 SV=1;sp|Q7Z4V5-2|HDGR2_HUMAN Isoform 2 of Hepatoma-derived growth factor-related protein 2 OS=Homo sapiens OX=9606 GN=HDGFL2;sp|Q7Z4V5-3|HDGR2_HUM	4	22	22	22	13	22	13	22	13	22	32.2	32.2	32.2	74.316	671	671;670;676;675	2.37	13	17	38	0	277.65	By MS/MS	By MS/MS	0.92505	0.75422	11.839	57	6	Leave out requantified	0.71258	0.92505	0.97085	0.70533	11.902	14.508	16	41	3	3	Leave out requantified	Leave out requantified
Q09666;Q09666-2	Q09666	89;1	89;1	89;1	Neuroblast differentiation-associated protein AHNAK	AHNAK	sp|Q09666|AHNK_HUMAN Neuroblast differentiation-associated protein AHNAK OS=Homo sapiens OX=9606 GN=AHNAK PE=1 SV=2	2	89	89	89	84	43	84	43	84	43	38.6	38.6	38.6	629.09	5890	5890;149	1.48	117	24	29	0	323.31	By MS/MS	By MS/MS	0.68699	0.80745	18	120	35	Leave out requantified	0.58456	0.96214	0.80615	0.70544	17.037	21.826	83	37	23	12	Leave out requantified	Leave out requantified
O95071-2;O95071	O95071-2;O95071	2;2	2;2	2;2	E3 ubiquitin-protein ligase UBR5	UBR5	sp|O95071-2|UBR5_HUMAN Isoform 2 of E3 ubiquitin-protein ligase UBR5 OS=Homo sapiens OX=9606 GN=UBR5;sp|O95071|UBR5_HUMAN E3 ubiquitin-protein ligase UBR5 OS=Homo sapiens OX=9606 GN=UBR5 PE=1 SV=2	2	2	2	2	0	2	0	2	0	2	1.6	1.6	1.6	309.22	2798	2798;2799	1.5	1	1		0	8.2555		By MS/MS	0.93028	0.70546	47.669	2	2	Median	NaN	0.93028	NaN	0.70546	NaN	47.669	0	2	0	2	Median	Median
Q9NZ53;Q9NZ53-2;REV__Q9NZ53-2;REV__Q9NZ53	Q9NZ53;Q9NZ53-2	5;4;1;1	5;4;1;1	5;4;1;1	Podocalyxin-like protein 2	PODXL2	sp|Q9NZ53|PDXL2_HUMAN Podocalyxin-like protein 2 OS=Homo sapiens OX=9606 GN=PODXL2 PE=1 SV=1;sp|Q9NZ53-2|PDXL2_HUMAN Isoform 2 of Podocalyxin-like protein 2 OS=Homo sapiens OX=9606 GN=PODXL2	4	5	5	5	5	3	5	3	5	3	10.7	10.7	10.7	65.075	605	605;529;529;605	2.57		6	8	0	64.175	By MS/MS	By MS/MS	0.79673	0.86795	0.60118	9	4	Leave out requantified	0.83471	0.97746	1.1056	0.70596	58.949	6.9115	5	4	2	2	Median	Median
Q8NEJ9-2;Q8NEJ9	Q8NEJ9-2;Q8NEJ9	10;10	10;10	10;10	Neuroguidin	NGDN	sp|Q8NEJ9-2|NGDN_HUMAN Isoform 2 of Neuroguidin OS=Homo sapiens OX=9606 GN=NGDN;sp|Q8NEJ9|NGDN_HUMAN Neuroguidin OS=Homo sapiens OX=9606 GN=NGDN PE=1 SV=1	2	10	10	10	9	9	9	9	9	9	33.8	33.8	33.8	35.25	311	311;315	1.61	18	7	6	0	72.563	By MS/MS	By MS/MS	0.79188	0.79295	24.324	22	3	Leave out requantified	0.71143	0.93122	0.9723	0.70652	15.186	15.398	11	11	2	1	Leave out requantified	Leave out requantified
P39748;P39748-2	P39748;P39748-2	6;4	6;4	6;4	Flap endonuclease 1	FEN1	sp|P39748|FEN1_HUMAN Flap endonuclease 1 OS=Homo sapiens OX=9606 GN=FEN1 PE=1 SV=1;sp|P39748-2|FEN1_HUMAN Isoform FENMIT of Flap endonuclease 1 OS=Homo sapiens OX=9606 GN=FEN1	2	6	6	6	6	3	6	3	6	3	24.7	24.7	24.7	42.592	380	380;316	1.2	9		1	0	131.83	By MS/MS	By MS/MS	0.76131	0.80245	22.318	9	1	Leave out requantified	0.63946	0.90637	0.88888	0.70704	24.632	11.996	6	3	1	0	Leave out requantified	Leave out requantified
O75934	O75934	3	3	3	Pre-mRNA-splicing factor SPF27	BCAS2	sp|O75934|SPF27_HUMAN Pre-mRNA-splicing factor SPF27 OS=Homo sapiens OX=9606 GN=BCAS2 PE=1 SV=1	1	3	3	3	3	1	3	1	3	1	23.6	23.6	23.6	26.131	225	225	1.33	5		1	0	32.003	By MS/MS	By MS/MS	0.84867	0.9424	26.122	4	0	Leave out requantified	0.77376	0.95907	1.0437	0.70719	11.681	14.486	2	2	0	0	Median	Median
P08670;P17661	P08670	7;1	6;1	6;1	Vimentin	VIM	sp|P08670|VIME_HUMAN Vimentin OS=Homo sapiens OX=9606 GN=VIM PE=1 SV=4	2	7	6	6	6	5	5	4	5	4	17.4	15.9	15.9	53.651	466	466;470	2.25	3	3	6	0	7.3143	By MS/MS	By MS/MS	0.88562	0.76981	165.62	5	3	Median	0.65586	0.93687	0.89879	0.70849	208.91	7.3011	3	2	2	1	Median	Median
Q86WX3	Q86WX3	4	4	4	Active regulator of SIRT1	RPS19BP1	sp|Q86WX3|AROS_HUMAN Active regulator of SIRT1 OS=Homo sapiens OX=9606 GN=RPS19BP1 PE=1 SV=1	1	4	4	4	3	3	3	3	3	3	34.6	34.6	34.6	15.434	136	136	1.64	7	1	3	0	27.809	By MS/MS	By MS/MS	0.96509	0.88973	20.615	8	3	Leave out requantified	0.84337	0.97582	1.1347	0.70883	11.383	17.138	4	4	2	1	Median	Median
Q14157;Q14157-5;Q14157-3	Q14157;Q14157-5;Q14157-3	32;32;31	2;2;1	2;2;1	Ubiquitin-associated protein 2-like	UBAP2L	sp|Q14157|UBP2L_HUMAN Ubiquitin-associated protein 2-like OS=Homo sapiens OX=9606 GN=UBAP2L PE=1 SV=2;sp|Q14157-5|UBP2L_HUMAN Isoform 5 of Ubiquitin-associated protein 2-like OS=Homo sapiens OX=9606 GN=UBAP2L;sp|Q14157-3|UBP2L_HUMAN Isoform 3 of Ubiquitin-	3	32	2	2	30	30	2	2	2	2	41.2	1.9	1.9	114.53	1087	1087;1104;1068	1.73	5	4	2	0	33.553	By MS/MS	By MS/MS	0.74033	0.82816	12.056	8	0	Leave out requantified	0.60655	0.90028	0.8235	0.70978	6.8257	17.757	5	3	0	0	Leave out requantified	Median
P43034;P43034-2	P43034;P43034-2	2;1	2;1	2;1	Platelet-activating factor acetylhydrolase IB subunit alpha	PAFAH1B1	sp|P43034|LIS1_HUMAN Platelet-activating factor acetylhydrolase IB subunit alpha OS=Homo sapiens OX=9606 GN=PAFAH1B1 PE=1 SV=2;sp|P43034-2|LIS1_HUMAN Isoform 2 of Platelet-activating factor acetylhydrolase IB subunit alpha OS=Homo sapiens OX=9606 GN=PAFAH1	2	2	2	2	1	2	1	2	1	2	5.9	5.9	5.9	46.637	410	410;147	2.33	1		2	0	15.04	By MS/MS	By MS/MS	0.81023	0.84127	19.168	3	0	Plateau	NaN	0.96143	NaN	0.7101	NaN	23.307	1	2	0	0	Median	Median
P68036;P68036-3;P68036-2	P68036;P68036-3;P68036-2	8;8;7	8;8;7	4;4;3	Ubiquitin-conjugating enzyme E2 L3	UBE2L3	sp|P68036|UB2L3_HUMAN Ubiquitin-conjugating enzyme E2 L3 OS=Homo sapiens OX=9606 GN=UBE2L3 PE=1 SV=1;sp|P68036-3|UB2L3_HUMAN Isoform 3 of Ubiquitin-conjugating enzyme E2 L3 OS=Homo sapiens OX=9606 GN=UBE2L3;sp|P68036-2|UB2L3_HUMAN Isoform 2 of Ubiquitin-co	3	8	8	4	7	7	7	7	4	4	68.2	68.2	46.1	17.861	154	154;212;122	2.1	5	9	7	0	38.075	By MS/MS	By MS/MS	0.72425	0.75732	27.08	16	5	Leave out requantified	0.58334	0.93996	0.81725	0.71116	18.975	25.619	8	8	2	3	Leave out requantified	Leave out requantified
P51610-2;P51610;P51610-4;P51610-3	P51610-2;P51610;P51610-4	6;6;6;2	6;6;6;2	6;6;6;2	Host cell factor 1;HCF N-terminal chain 1;HCF N-terminal chain 2;HCF N-terminal chain 3;HCF N-terminal chain 4;HCF N-terminal chain 5;HCF N-terminal chain 6;HCF C-terminal chain 1;HCF C-terminal chain 2;HCF C-terminal chain 3;HCF C-terminal chain 4;HCF C-terminal chain 5;HCF C-terminal chain 6	HCFC1	sp|P51610-2|HCFC1_HUMAN Isoform 2 of Host cell factor 1 OS=Homo sapiens OX=9606 GN=HCFC1;sp|P51610|HCFC1_HUMAN Host cell factor 1 OS=Homo sapiens OX=9606 GN=HCFC1 PE=1 SV=2;sp|P51610-4|HCFC1_HUMAN Isoform 4 of Host cell factor 1 OS=Homo sapiens OX=9606 GN=	4	6	6	6	5	4	5	4	5	4	6.5	6.5	6.5	201.85	1966	1966;2035;2079;428	2.14		12	2	0	17.179	By MS/MS	By MS/MS	0.77345	0.73787	27.143	11	3	Leave out requantified	0.60405	0.9418	0.84782	0.71367	22.695	24.457	5	6	2	1	Leave out requantified	Leave out requantified
Q96PV6-1;Q96PV6;Q96PV6-3	Q96PV6-1;Q96PV6	5;5;1	5;5;1	5;5;1	Leukocyte receptor cluster member 8	LENG8	sp|Q96PV6-1|LENG8_HUMAN Isoform 2 of Leukocyte receptor cluster member 8 OS=Homo sapiens OX=9606 GN=LENG8;sp|Q96PV6|LENG8_HUMAN Leukocyte receptor cluster member 8 OS=Homo sapiens OX=9606 GN=LENG8 PE=1 SV=3	3	5	5	5	4	3	4	3	4	3	11.4	11.4	11.4	86.312	781	781;800;54	2.09	3	4	4	0	13.998	By MS/MS	By MS/MS	0.90256	0.78468	29.948	6	3	Median	0.78207	0.94395	1.1264	0.71385	36.425	13.202	3	3	2	1	Median	Median
Q86VM9-2	Q86VM9-2	66	3	3	Zinc finger CCCH domain-containing protein 18	ZC3H18	sp|Q86VM9-2|ZCH18_HUMAN Isoform 2 of Zinc finger CCCH domain-containing protein 18 OS=Homo sapiens OX=9606 GN=ZC3H18	1	66	3	3	60	64	3	3	3	3	54.8	3.7	3.7	84.099	757	757	2.53		9	10	0	43.146	By MS/MS	By MS/MS	0.78176	0.69219	1.9467	18	7	Leave out requantified	0.49908	0.93869	0.67871	0.71392	0.89445	3.0579	9	9	4	3	Leave out requantified	Leave out requantified
Q15366;P57721-2;P57721-3	Q15366	30;9;9	2;0;0	0;0;0	Poly(rC)-binding protein 2	PCBP2	sp|Q15366|PCBP2_HUMAN Poly(rC)-binding protein 2 OS=Homo sapiens OX=9606 GN=PCBP2 PE=1 SV=1	3	30	2	0	30	27	2	1	0	0	81.9	8.8	0	38.58	365	365;345;346	2.67		3	6	0	12.315	By MS/MS	By MS/MS	0.9178	0.71628	22.306	7	6	Median	0.47878	0.92597	0.62501	0.71628	20.827	21.725	2	5	2	4	Median	Median
Q8IX12-2;Q8IX12	Q8IX12-2;Q8IX12	15;15	15;15	15;15	Cell division cycle and apoptosis regulator protein 1	CCAR1	sp|Q8IX12-2|CCAR1_HUMAN Isoform 2 of Cell division cycle and apoptosis regulator protein 1 OS=Homo sapiens OX=9606 GN=CCAR1;sp|Q8IX12|CCAR1_HUMAN Cell division cycle and apoptosis regulator protein 1 OS=Homo sapiens OX=9606 GN=CCAR1 PE=1 SV=2	2	15	15	15	13	10	13	10	13	10	15.8	15.8	15.8	131.04	1135	1135;1150	1.63	14	13	3	0	72.823	By MS/MS	By MS/MS	0.99671	1.0995	32.484	18	9	Leave out requantified	0.80008	0.97076	1.1158	0.7163	15.43	27.063	11	7	6	3	Leave out requantified	Leave out requantified
Q99873-2;Q99873-3;Q99873;Q99873-5;Q9NR22-2;Q9NR22	Q99873-2;Q99873-3;Q99873;Q99873-5	3;3;3;2;1;1	3;3;3;2;1;1	3;3;3;2;1;1	Protein arginine N-methyltransferase 1	PRMT1	sp|Q99873-2|ANM1_HUMAN Isoform 2 of Protein arginine N-methyltransferase 1 OS=Homo sapiens OX=9606 GN=PRMT1;sp|Q99873-3|ANM1_HUMAN Isoform 3 of Protein arginine N-methyltransferase 1 OS=Homo sapiens OX=9606 GN=PRMT1;sp|Q99873|ANM1_HUMAN Protein arginine N-	6	3	3	3	2	2	2	2	2	2	11.2	11.2	11.2	39.928	347	347;353;371;285;385;394	2.25	1	1	2	0	11.022	By MS/MS	By MS/MS	0.79204	0.91437	27.093	4	1	Median	0.75239	0.98453	0.99172	0.71651	9.4899	32.489	2	2	0	1	Median	Median
Q8TAE8	Q8TAE8	5	5	5	Growth arrest and DNA damage-inducible proteins-interacting protein 1	GADD45GIP1	sp|Q8TAE8|G45IP_HUMAN Growth arrest and DNA damage-inducible proteins-interacting protein 1 OS=Homo sapiens OX=9606 GN=GADD45GIP1 PE=1 SV=1	1	5	5	5	5	2	5	2	5	2	33.8	33.8	33.8	25.384	222	222	1.58	5	7		0	12.958	By MS/MS	By MS/MS	0.58202	0.68415	14.991	6	3	Median	0.50212	0.96062	0.65223	0.71769	17.589	10.905	4	2	2	1	Median	Median
Q5TC82;Q5TC82-2;Q9HBD1-2;Q9HBD1-3;Q9HBD1-6;Q9HBD1-4	Q5TC82;Q5TC82-2	17;16;1;1;1;1	17;16;1;1;1;1	16;15;0;0;0;0	Roquin-1	RC3H1	sp|Q5TC82|RC3H1_HUMAN Roquin-1 OS=Homo sapiens OX=9606 GN=RC3H1 PE=1 SV=1;sp|Q5TC82-2|RC3H1_HUMAN Isoform 2 of Roquin-1 OS=Homo sapiens OX=9606 GN=RC3H1	6	17	17	16	17	8	17	8	16	8	34.6	34.6	33.5	125.73	1133	1133;1125;478;506;869;1064	1.89	10	20	6	0	167.1	By MS/MS	By MS/MS	0.77081	0.81974	22.995	25	10	Leave out requantified	0.68052	0.93263	0.90123	0.71939	20.183	27.985	16	9	8	2	Leave out requantified	Leave out requantified
Q15155;Q5JPE7-2;P69849;Q5JPE7;Q5JPE7-3	Q15155;Q5JPE7-2;P69849;Q5JPE7;Q5JPE7-3	8;7;7;7;6	8;7;7;7;6	8;7;7;7;6	Nodal modulator 1;Nodal modulator 2;Nodal modulator 3	NOMO1;NOMO2;NOMO3	sp|Q15155|NOMO1_HUMAN Nodal modulator 1 OS=Homo sapiens OX=9606 GN=NOMO1 PE=1 SV=5;sp|Q5JPE7-2|NOMO2_HUMAN Isoform 2 of Nodal modulator 2 OS=Homo sapiens OX=9606 GN=NOMO2;sp|P69849|NOMO3_HUMAN Nodal modulator 3 OS=Homo sapiens OX=9606 GN=NOMO3 PE=3 SV=2;sp	5	8	8	8	7	4	7	4	7	4	10.3	10.3	10.3	134.32	1222	1222;1222;1222;1267;1100	2.08	3	5	4	0	13.403	By MS/MS	By MS/MS	0.91183	0.82461	23.591	9	4	Leave out requantified	0.87487	0.94966	1.1161	0.72053	40.576	21.291	5	4	3	1	Median	Leave out requantified
Q9NVS2;Q9NVS2-2;Q9NVS2-3	Q9NVS2;Q9NVS2-2	9;9;4	9;9;4	9;9;4	28S ribosomal protein S18a, mitochondrial	MRPS18A	sp|Q9NVS2|RT18A_HUMAN 39S ribosomal protein S18a, mitochondrial OS=Homo sapiens OX=9606 GN=MRPS18A PE=1 SV=1;sp|Q9NVS2-2|RT18A_HUMAN Isoform 2 of 39S ribosomal protein S18a, mitochondrial OS=Homo sapiens OX=9606 GN=MRPS18A	3	9	9	9	9	9	9	9	9	9	47.4	47.4	47.4	22.184	196	196;270;127	1.92	8	12	6	0	20.471	By MS/MS	By MS/MS	0.69043	0.70399	16.666	22	0	Leave out requantified	0.50956	0.88167	0.72391	0.68633	10.94	20.638	11	11	0	0	Leave out requantified	Leave out requantified
O75616;O75616-2	O75616;O75616-2	14;7	14;7	14;7	GTPase Era, mitochondrial	ERAL1	sp|O75616|ERAL1_HUMAN GTPase Era, mitochondrial OS=Homo sapiens OX=9606 GN=ERAL1 PE=1 SV=2;sp|O75616-2|ERAL1_HUMAN Isoform HERA-B of GTPase Era, mitochondrial OS=Homo sapiens OX=9606 GN=ERAL1	2	14	14	14	12	13	12	13	12	13	46.7	46.7	46.7	48.349	437	437;276	1.76	16	24	5	0	165.15	By MS/MS	By MS/MS	0.741	0.68658	14.291	34	7	Leave out requantified	0.46787	0.95908	0.63843	0.72704	8.9791	13.724	16	18	4	3	Leave out requantified	Leave out requantified
Q86XN8;Q86XN8-2;Q86XN8-3	Q86XN8;Q86XN8-2;Q86XN8-3	5;5;5	4;4;4	4;4;4	RNA-binding protein MEX3D	MEX3D	sp|Q86XN8|MEX3D_HUMAN RNA-binding protein MEX3D OS=Homo sapiens OX=9606 GN=MEX3D PE=1 SV=3;sp|Q86XN8-2|MEX3D_HUMAN Isoform 2 of RNA-binding protein MEX3D OS=Homo sapiens OX=9606 GN=MEX3D;sp|Q86XN8-3|MEX3D_HUMAN Isoform 3 of RNA-binding protein MEX3D OS=Hom	3	5	4	4	4	3	3	2	3	2	12.6	9.2	9.2	64.882	651	651;664;666	1.71	2	5		0	8.954	By MS/MS	By MS/MS	0.77856	0.88852	26.039	4	2	Median	0.70677	0.93737	0.99737	0.7272	15.961	27.952	2	2	1	1	Median	Median
Q13423	Q13423	4	4	4	NAD(P) transhydrogenase, mitochondrial	NNT	sp|Q13423|NNTM_HUMAN NAD(P) transhydrogenase, mitochondrial OS=Homo sapiens OX=9606 GN=NNT PE=1 SV=3	1	4	4	4	2	3	2	3	2	3	6.4	6.4	6.4	113.89	1086	1086	1.43	4	3		0	17.631	By MS/MS	By MS/MS	0.80553	0.74982	16.063	3	3	Median	NaN	0.94261	NaN	0.72724	NaN	22.578	1	2	1	2	Median	Median
O60884	O60884	4	4	4	DnaJ homolog subfamily A member 2	DNAJA2	sp|O60884|DNJA2_HUMAN DnaJ homolog subfamily A member 2 OS=Homo sapiens OX=9606 GN=DNAJA2 PE=1 SV=1	1	4	4	4	3	3	3	3	3	3	20.9	20.9	20.9	45.745	412	412	1	7			0	14.127	By MS/MS	By MS/MS	0.73863	0.85532	21.986	5	2	Median	0.65128	0.95362	0.85532	0.72727	13.545	34.94	3	2	1	1	Median	Median
Q8NC51-3;Q8NC51-4	Q8NC51-3;Q8NC51-4	39;37	2;2	2;2	Plasminogen activator inhibitor 1 RNA-binding protein	SERBP1	sp|Q8NC51-3|PAIRB_HUMAN Isoform 3 of Plasminogen activator inhibitor 1 RNA-binding protein OS=Homo sapiens OX=9606 GN=SERBP1;sp|Q8NC51-4|PAIRB_HUMAN Isoform 4 of Plasminogen activator inhibitor 1 RNA-binding protein OS=Homo sapiens OX=9606 GN=SERBP1	2	39	2	2	38	38	1	2	1	2	77.1	9.7	9.7	43.135	393	393;387	2.3	5	4	11	0	55.007	By MS/MS	By MS/MS	0.87924	0.79943	5.9086	18	2	Leave out requantified	0.67268	0.98139	0.90895	0.72927	9.7698	7.0801	10	8	1	1	Median	Leave out requantified
Q969Z0;Q969Z0-2	Q969Z0;Q969Z0-2	21;15	21;15	21;15	Protein TBRG4	TBRG4	sp|Q969Z0|FAKD4_HUMAN FAST kinase domain-containing protein 4 OS=Homo sapiens OX=9606 GN=TBRG4 PE=1 SV=1;sp|Q969Z0-2|FAKD4_HUMAN Isoform 2 of FAST kinase domain-containing protein 4 OS=Homo sapiens OX=9606 GN=TBRG4	2	21	21	21	21	18	21	18	21	18	51.2	51.2	51.2	70.737	631	631;521	2.24	12	33	30	0	85.084	By MS/MS	By MS/MS	0.72734	0.76259	16.691	65	9	Leave out requantified	0.55865	0.96457	0.77032	0.72985	16.028	18.467	33	32	6	3	Leave out requantified	Leave out requantified
O95721	O95721	4	4	4	Synaptosomal-associated protein 29	SNAP29	sp|O95721|SNP29_HUMAN Synaptosomal-associated protein 29 OS=Homo sapiens OX=9606 GN=SNAP29 PE=1 SV=1	1	4	4	4	3	2	3	2	3	2	22.1	22.1	22.1	28.97	258	258	2	2	1	2	0	5.1824	By MS/MS	By MS/MS	0.90504	0.97784	33.262	4	1	Median	0.90504	0.97116	1.1918	0.73154	14.11	27.166	2	2	1	0	Median	Median
P51991-2	P51991-2	35	3	3	Heterogeneous nuclear ribonucleoprotein A3	HNRNPA3	sp|P51991-2|ROA3_HUMAN Isoform 2 of Heterogeneous nuclear ribonucleoprotein A3 OS=Homo sapiens OX=9606 GN=HNRNPA3	1	35	3	3	35	32	3	3	3	3	72.2	3.9	3.9	37.029	356	356	2	8	1	8	0	5.9919	By MS/MS	By MS/MS	0.86674	0.86394	6.1389	13	2	Leave out requantified	0.71948	0.95685	0.98884	0.73277	1.4922	1.949	6	7	1	1	Leave out requantified	Leave out requantified
Q9Y4P3	Q9Y4P3	8	8	8	Transducin beta-like protein 2	TBL2	sp|Q9Y4P3|TBL2_HUMAN Transducin beta-like protein 2 OS=Homo sapiens OX=9606 GN=TBL2 PE=1 SV=1	1	8	8	8	7	7	7	7	7	7	26.2	26.2	26.2	49.797	447	447	1.41	11	5	1	0	56.874	By MS/MS	By MS/MS	0.89861	0.90078	13.233	10	0	Leave out requantified	0.75041	0.98563	1.0247	0.73428	13.659	15.168	5	5	0	0	Leave out requantified	Leave out requantified
O00178	O00178	7	7	7	GTP-binding protein 1	GTPBP1	sp|O00178|GTPB1_HUMAN GTP-binding protein 1 OS=Homo sapiens OX=9606 GN=GTPBP1 PE=1 SV=3	1	7	7	7	6	5	6	5	6	5	15.4	15.4	15.4	72.453	669	669	1.69	5	11		0	29.589	By MS/MS	By MS/MS	0.90258	0.95042	28.733	12	2	Leave out requantified	0.91884	0.98746	1.2891	0.73441	15.044	8.7933	6	6	1	1	Leave out requantified	Leave out requantified
Q96T23-2;Q96T23;Q96T23-3	Q96T23-2;Q96T23;Q96T23-3	11;11;9	11;11;9	11;11;9	Remodeling and spacing factor 1	RSF1	sp|Q96T23-2|RSF1_HUMAN Isoform 2 of Remodeling and spacing factor 1 OS=Homo sapiens OX=9606 GN=RSF1;sp|Q96T23|RSF1_HUMAN Remodeling and spacing factor 1 OS=Homo sapiens OX=9606 GN=RSF1 PE=1 SV=2;sp|Q96T23-3|RSF1_HUMAN Isoform 3 of Remodeling and spacing fa	3	11	11	11	5	11	5	11	5	11	11.3	11.3	11.3	160.13	1410	1410;1441;1189	2.2	8		12	0	81.025	By MS/MS	By MS/MS	1.0021	0.77002	36.255	13	2	Leave out requantified	0.79136	0.97018	1.0314	0.73467	34.331	13.7	3	10	0	2	Leave out requantified	Leave out requantified
Q9P265	Q9P265	6	6	6	Disco-interacting protein 2 homolog B	DIP2B	sp|Q9P265|DIP2B_HUMAN Disco-interacting protein 2 homolog B OS=Homo sapiens OX=9606 GN=DIP2B PE=1 SV=3	1	6	6	6	4	6	4	6	4	6	6.7	6.7	6.7	171.49	1576	1576	1.25	9	3		0	61.05	By MS/MS	By MS/MS	0.8718	0.81191	22.454	6	2	Leave out requantified	0.67537	1.013	0.89018	0.73534	0.99238	25.399	2	4	1	1	Median	Leave out requantified
P31483;P31483-3	P31483;P31483-3	22;14	18;11	3;3	Nucleolysin TIA-1 isoform p40	TIA1	sp|P31483|TIA1_HUMAN Nucleolysin TIA-1 isoform p40 OS=Homo sapiens OX=9606 GN=TIA1 PE=1 SV=3;sp|P31483-3|TIA1_HUMAN Isoform 3 of Nucleolysin TIA-1 isoform p40 OS=Homo sapiens OX=9606 GN=TIA1	2	22	18	3	21	19	17	15	3	3	64.2	59.1	9.1	42.963	386	386;214	1.96	27	47	23	0	321.3	By MS/MS	By MS/MS	0.82217	0.84103	13.563	86	11	Leave out requantified	0.6949	0.97202	0.9443	0.73561	12.427	12.469	44	42	5	6	Leave out requantified	Leave out requantified
Q92879-4	Q92879-4	29	2	2	CUGBP Elav-like family member 1	CELF1	sp|Q92879-4|CELF1_HUMAN Isoform 4 of CUGBP Elav-like family member 1 OS=Homo sapiens OX=9606 GN=CELF1	1	29	2	2	27	28	2	2	2	2	54.7	7.6	7.6	55	512	512	1.75	4	2	2	0	7.403	By MS/MS	By MS/MS	0.64984	0.75849	2.5337	7	1	Leave out requantified	0.59486	0.96773	0.81583	0.73667	11.246	30.923	4	3	0	1	Leave out requantified	Median
Q9NUL3-2;Q9NUL3;Q9NUL3-6;Q9NUL3-8;Q9NUL3-3;Q9NUL3-7;Q9NUL3-4;Q9NUL3-5	Q9NUL3-2;Q9NUL3;Q9NUL3-6;Q9NUL3-8;Q9NUL3-3;Q9NUL3-7;Q9NUL3-4	21;21;20;20;20;19;16;1	19;19;18;18;18;17;14;1	19;19;18;18;18;17;14;1	Double-stranded RNA-binding protein Staufen homolog 2	STAU2	sp|Q9NUL3-2|STAU2_HUMAN Isoform 2 of Double-stranded RNA-binding protein Staufen homolog 2 OS=Homo sapiens OX=9606 GN=STAU2;sp|Q9NUL3|STAU2_HUMAN Double-stranded RNA-binding protein Staufen homolog 2 OS=Homo sapiens OX=9606 GN=STAU2 PE=1 SV=2;sp|Q9NUL3-6|S	8	21	19	19	20	18	18	17	18	17	52.2	49.1	49.1	58.97	538	538;570;398;473;479;504;291;105	1.78	26	19	13	0	121.77	By MS/MS	By MS/MS	0.74073	0.75665	18.147	41	10	Leave out requantified	0.56345	0.96976	0.76748	0.73688	21.539	16.57	21	20	5	5	Leave out requantified	Leave out requantified
P61604	P61604	3	3	3	10 kDa heat shock protein, mitochondrial	HSPE1	sp|P61604|CH10_HUMAN 10 kDa heat shock protein, mitochondrial OS=Homo sapiens OX=9606 GN=HSPE1 PE=1 SV=2	1	3	3	3	3	3	3	3	3	3	33.3	33.3	33.3	10.932	102	102	2.33		4	2	0	6.9633	By MS/MS	By MS/MS	0.83145	0.84488	10.22	6	0	Leave out requantified	0.67148	1.0137	0.90693	0.73767	19.325	4.0478	3	3	0	0	Leave out requantified	Leave out requantified
Q15005	Q15005	3	3	3	Signal peptidase complex subunit 2	SPCS2	sp|Q15005|SPCS2_HUMAN Signal peptidase complex subunit 2 OS=Homo sapiens OX=9606 GN=SPCS2 PE=1 SV=3	1	3	3	3	3	3	3	3	3	3	20.4	20.4	20.4	25.003	226	226	1	8			0	38.774	By MS/MS	By MS/MS	1.0658	1.1765	13.339	5	1	Leave out requantified	0.95061	0.98427	1.297	0.73805	12.977	52.157	3	2	0	1	Leave out requantified	Median
Q96I51-2;Q96I51-3;Q96I51	Q96I51-2;Q96I51-3;Q96I51	5;5;5	5;5;5	5;5;5	Williams-Beuren syndrome chromosomal region 16 protein	WBSCR16	sp|Q96I51-2|RCC1L_HUMAN Isoform 2 of RCC1-like G exchanging factor-like protein OS=Homo sapiens OX=9606 GN=RCC1L;sp|Q96I51-3|RCC1L_HUMAN Isoform 3 of RCC1-like G exchanging factor-like protein OS=Homo sapiens OX=9606 GN=RCC1L;sp|Q96I51|RCC1L_HUMAN RCC1-lik	3	5	5	5	4	2	4	2	4	2	27.7	27.7	27.7	38.441	358	358;454;464	1	7			0	46.461	By MS/MS	By MS/MS	0.87936	0.67906	32.102	6	3	Leave out requantified	0.46071	0.96004	0.61458	0.73858	23.762	11.883	4	2	3	0	Median	Median
P50991-2;P50991	P50991-2;P50991	4;4	4;4	4;4	T-complex protein 1 subunit delta	CCT4	sp|P50991-2|TCPD_HUMAN Isoform 2 of T-complex protein 1 subunit delta OS=Homo sapiens OX=9606 GN=CCT4;sp|P50991|TCPD_HUMAN T-complex protein 1 subunit delta OS=Homo sapiens OX=9606 GN=CCT4 PE=1 SV=4	2	4	4	4	3	3	3	3	3	3	16.7	16.7	16.7	54.719	509	509;539	2.14		6	1	0	9.4074	By MS/MS	By MS/MS	0.85653	0.74059	46.959	5	2	Leave out requantified	0.6959	0.96324	0.97206	0.74059	38.261	27.561	2	3	1	1	Median	Median
Q9UPT8;REV__Q8WX94;REV__Q8WX94-2;REV__Q8WX94-3	Q9UPT8	27;1;1;1	27;1;1;1	27;1;1;1	Zinc finger CCCH domain-containing protein 4	ZC3H4	sp|Q9UPT8|ZC3H4_HUMAN Zinc finger CCCH domain-containing protein 4 OS=Homo sapiens OX=9606 GN=ZC3H4 PE=1 SV=3	4	27	27	27	24	23	24	23	24	23	31.7	31.7	31.7	140.26	1303	1303;980;1009;1037	2.03	18	33	20	0	226.21	By MS/MS	By MS/MS	0.80859	0.80789	25.79	56	13	Leave out requantified	0.63094	1.001	0.86365	0.74114	25.193	19.982	31	25	8	5	Leave out requantified	Leave out requantified
Q15021	Q15021	4	4	4	Condensin complex subunit 1	NCAPD2	sp|Q15021|CND1_HUMAN Condensin complex subunit 1 OS=Homo sapiens OX=9606 GN=NCAPD2 PE=1 SV=3	1	4	4	4	4	2	4	2	4	2	5.1	5.1	5.1	157.18	1401	1401	2.17	2	1	3	0	11.167	By MS/MS	By MS/MS	0.96785	1.3186	67.085	3	0	Median	NaN	0.97306	NaN	0.74142	NaN	81.424	1	2	0	0	Median	Median
Q9BZE1	Q9BZE1	21	21	21	39S ribosomal protein L37, mitochondrial	MRPL37	sp|Q9BZE1|RM37_HUMAN 39S ribosomal protein L37, mitochondrial OS=Homo sapiens OX=9606 GN=MRPL37 PE=1 SV=2	1	21	21	21	21	18	21	18	21	18	56.7	56.7	56.7	48.117	423	423	1.96	22	27	19	0	102.27	By MS/MS	By MS/MS	0.66117	0.71013	15.429	55	15	Leave out requantified	0.51453	0.91371	0.71391	0.705	12.821	16.397	31	24	9	6	Leave out requantified	Leave out requantified
P00558-2;P00558	P00558-2;P00558	4;4	4;4	4;4	Phosphoglycerate kinase 1	PGK1	sp|P00558-2|PGK1_HUMAN Isoform 2 of Phosphoglycerate kinase 1 OS=Homo sapiens OX=9606 GN=PGK1;sp|P00558|PGK1_HUMAN Phosphoglycerate kinase 1 OS=Homo sapiens OX=9606 GN=PGK1 PE=1 SV=3	2	4	4	4	4	4	4	4	4	4	14.9	14.9	14.9	41.428	389	389;417	1.22	7	2		0	31.424	By MS/MS	By MS/MS	0.86595	0.88602	4.4657	6	0	Leave out requantified	0.76691	0.96568	1.0485	0.74463	12.005	6.5522	3	3	0	0	Leave out requantified	Leave out requantified
Q9C0J8;Q9C0J8-3;Q9C0J8-2	Q9C0J8	16;3;3	16;3;3	16;3;3	pre-mRNA 3 end processing protein WDR33	WDR33	sp|Q9C0J8|WDR33_HUMAN pre-mRNA 3 end processing protein WDR33 OS=Homo sapiens OX=9606 GN=WDR33 PE=1 SV=2	3	16	16	16	14	10	14	10	14	10	22.5	22.5	22.5	145.89	1336	1336;257;326	1.76	14	13	6	0	115.83	By MS/MS	By MS/MS	0.69999	0.80371	18.793	27	7	Leave out requantified	0.55769	0.97105	0.75336	0.74516	14.501	25.223	15	12	4	3	Leave out requantified	Leave out requantified
O43148;O43148-2	O43148;O43148-2	5;5	5;5	5;5	mRNA cap guanine-N7 methyltransferase	RNMT	sp|O43148|MCES_HUMAN mRNA cap guanine-N7 methyltransferase OS=Homo sapiens OX=9606 GN=RNMT PE=1 SV=1;sp|O43148-2|MCES_HUMAN Isoform 2 of mRNA cap guanine-N7 methyltransferase OS=Homo sapiens OX=9606 GN=RNMT	2	5	5	5	5	3	5	3	5	3	15.5	15.5	15.5	54.843	476	476;504	2.11	2	4	3	0	13.811	By MS/MS	By MS/MS	0.90783	0.8914	25.454	7	0	Leave out requantified	0.91656	1.0501	1.1957	0.74592	37.7	17.253	4	3	0	0	Leave out requantified	Leave out requantified
P53985	P53985	1	1	1	Monocarboxylate transporter 1	SLC16A1	sp|P53985|MOT1_HUMAN Monocarboxylate transporter 1 OS=Homo sapiens OX=9606 GN=SLC16A1 PE=1 SV=3	1	1	1	1	1	1	1	1	1	1	3.4	3.4	3.4	53.944	500	500	2	4	2	4	0	42.41	By MS/MS	By MS/MS	0.75398	0.70089	15.944	10	1	Median	0.50204	0.97901	0.69961	0.74647	19.08	13.987	5	5	1	0	Median	Median
P16989;P16989-3	P16989;P16989-3	30;29	20;19	8;8	Y-box-binding protein 3	YBX3	sp|P16989|YBOX3_HUMAN Y-box-binding protein 3 OS=Homo sapiens OX=9606 GN=YBX3 PE=1 SV=4;sp|P16989-3|YBOX3_HUMAN Isoform 3 of Y-box-binding protein 3 OS=Homo sapiens OX=9606 GN=YBX3	2	30	20	8	26	29	17	19	6	7	80.1	67.7	18.8	40.089	372	372;342	1.85	38	36	23	0	312.39	By MS/MS	By MS/MS	0.77882	0.75709	45.765	77	11	Leave out requantified	0.57837	0.99787	0.79773	0.74682	16.464	47.337	37	40	8	3	Leave out requantified	Leave out requantified
P09382	P09382	2	2	2	Galectin-1	LGALS1	sp|P09382|LEG1_HUMAN Galectin-1 OS=Homo sapiens OX=9606 GN=LGALS1 PE=1 SV=2	1	2	2	2	1	2	1	2	1	2	19.3	19.3	19.3	14.716	135	135	2		4		0	4.034	By MS/MS	By MS/MS	0.95827	0.76283	27.804	3	0	Median	NaN	0.97202	NaN	0.74704	NaN	2.9582	1	2	0	0	Median	Median
P14618;P14618-3;P14618-2	P14618;P14618-3;P14618-2	8;7;7	8;7;7	8;7;7	Pyruvate kinase PKM	PKM	sp|P14618|KPYM_HUMAN Pyruvate kinase PKM OS=Homo sapiens OX=9606 GN=PKM PE=1 SV=4;sp|P14618-3|KPYM_HUMAN Isoform 3 of Pyruvate kinase PKM OS=Homo sapiens OX=9606 GN=PKM;sp|P14618-2|KPYM_HUMAN Isoform M1 of Pyruvate kinase PKM OS=Homo sapiens OX=9606 GN=PKM	3	8	8	8	5	5	5	5	5	5	28.1	28.1	28.1	57.936	531	531;516;531	1.3	8	1	1	0	23.549	By MS/MS	By MS/MS	0.89908	0.74749	2.881	7	3	Leave out requantified	0.55921	0.99286	0.74752	0.74749	1.3327	5.185	2	5	1	2	Median	Leave out requantified
Q9NY61	Q9NY61	17	17	17	Protein AATF	AATF	sp|Q9NY61|AATF_HUMAN Protein AATF OS=Homo sapiens OX=9606 GN=AATF PE=1 SV=1	1	17	17	17	16	13	16	13	16	13	38.6	38.6	38.6	63.132	560	560	1.55	33	8	10	0	113.15	By MS/MS	By MS/MS	0.81189	0.94874	19.35	34	8	Leave out requantified	0.75767	0.99848	0.99649	0.74847	21.112	19.761	17	17	2	6	Leave out requantified	Leave out requantified
Q8IY67-2	Q8IY67-2	30	30	12	Ribonucleoprotein PTB-binding 1	RAVER1	sp|Q8IY67-2|RAVR1_HUMAN Isoform 2 of Ribonucleoprotein PTB-binding 1 OS=Homo sapiens OX=9606 GN=RAVER1	1	30	30	12	24	27	24	27	10	10	64.1	64.1	20.4	77.859	739	739	2.03	33	46	37	0	261.3	By MS/MS	By MS/MS	0.82221	0.85281	23.069	97	26	Leave out requantified	0.69189	0.98619	0.92308	0.74899	22.05	23.774	47	50	16	10	Leave out requantified	Leave out requantified
Q9BX40;Q9BX40-2;Q9BX40-3	Q9BX40;Q9BX40-2	11;7;5	11;7;5	11;7;5	Protein LSM14 homolog B	LSM14B	sp|Q9BX40|LS14B_HUMAN Protein LSM14 homolog B OS=Homo sapiens OX=9606 GN=LSM14B PE=1 SV=1;sp|Q9BX40-2|LS14B_HUMAN Isoform 2 of Protein LSM14 homolog B OS=Homo sapiens OX=9606 GN=LSM14B	3	11	11	11	10	8	10	8	10	8	50.4	50.4	50.4	42.07	385	385;385;239	1.21	20	3	1	0	83.188	By MS/MS	By MS/MS	0.859	0.87608	41.592	16	4	Leave out requantified	0.67432	0.94929	0.93351	0.74947	40.438	32.241	8	8	2	2	Leave out requantified	Leave out requantified
Q9NVV4;Q9NVV4-2	Q9NVV4;Q9NVV4-2	8;6	8;6	8;6	Poly(A) RNA polymerase, mitochondrial	MTPAP	sp|Q9NVV4|PAPD1_HUMAN Poly(A) RNA polymerase, mitochondrial OS=Homo sapiens OX=9606 GN=MTPAP PE=1 SV=1;sp|Q9NVV4-2|PAPD1_HUMAN Isoform 2 of Poly(A) RNA polymerase, mitochondrial OS=Homo sapiens OX=9606 GN=MTPAP	2	8	8	8	8	7	8	7	8	7	16.8	16.8	16.8	66.171	582	582;712	1.95	9	4	8	0	32.1	By MS/MS	By MS/MS	0.61857	0.81232	19.274	17	4	Leave out requantified	0.57494	1.0441	0.76519	0.74961	14.032	27.31	9	8	1	3	Leave out requantified	Leave out requantified
P49750-1;P49750;P49750-3	P49750-1;P49750;P49750-3	26;26;21	26;26;21	26;26;21	YLP motif-containing protein 1	YLPM1	sp|P49750-1|YLPM1_HUMAN Isoform 1 of YLP motif-containing protein 1 OS=Homo sapiens OX=9606 GN=YLPM1;sp|P49750|YLPM1_HUMAN YLP motif-containing protein 1 OS=Homo sapiens OX=9606 GN=YLPM1 PE=1 SV=4;sp|P49750-3|YLPM1_HUMAN Isoform 3 of YLP motif-containing p	3	26	26	26	26	17	26	17	26	17	22	22	22	219.98	1951	1951;2146;1862	2.12	23	14	31	0	210.56	By MS/MS	By MS/MS	0.80685	0.8854	24.334	49	13	Leave out requantified	0.68474	1.0245	0.92777	0.74963	24.648	21.531	28	21	8	5	Leave out requantified	Leave out requantified
Q9NZB2;Q9NZB2-6;Q9NZB2-4;Q9NZB2-5;Q9NZB2-2;Q5T035;Q9NX05	Q9NZB2;Q9NZB2-6;Q9NZB2-4	51;50;47;21;18;2;1	51;50;47;21;18;2;1	51;50;47;21;18;2;1	Constitutive coactivator of PPAR-gamma-like protein 1	FAM120A	sp|Q9NZB2|F120A_HUMAN Constitutive coactivator of PPAR-gamma-like protein 1 OS=Homo sapiens OX=9606 GN=FAM120A PE=1 SV=2;sp|Q9NZB2-6|F120A_HUMAN Isoform F of Constitutive coactivator of PPAR-gamma-like protein 1 OS=Homo sapiens OX=9606 GN=FAM120A;sp|Q9NZB2	7	51	51	51	49	44	49	44	49	44	60.9	60.9	60.9	121.89	1118	1118;1146;1072;651;628;196;1096	1.83	74	75	41	0	323.31	By MS/MS	By MS/MS	0.79168	0.80305	14.405	162	31	Leave out requantified	0.62357	0.98661	0.85023	0.75076	15.223	15.524	81	81	17	14	Leave out requantified	Leave out requantified
O15091-2;O15091;O15091-4;O15091-3	O15091-2;O15091;O15091-4;O15091-3	4;4;3;2	4;4;3;2	4;4;3;2	Mitochondrial ribonuclease P protein 3	KIAA0391	sp|O15091-2|MRPP3_HUMAN Isoform 2 of Mitochondrial ribonuclease P catalytic subunit OS=Homo sapiens OX=9606 GN=KIAA0391;sp|O15091|MRPP3_HUMAN Mitochondrial ribonuclease P catalytic subunit OS=Homo sapiens OX=9606 GN=KIAA0391 PE=1 SV=2;sp|O15091-4|MRPP3_HUM	4	4	4	4	2	3	2	3	2	3	11.6	11.6	11.6	65.485	567	567;583;488;211	1.8	1	4		0	5.8404	By MS/MS	By MS/MS	0.60434	0.70847	38.745	4	4	Median	0.52994	0.99617	0.70847	0.75093	18.91	64.125	2	2	2	2	Median	Median
P04792	P04792	4	4	4	Heat shock protein beta-1	HSPB1	sp|P04792|HSPB1_HUMAN Heat shock protein beta-1 OS=Homo sapiens OX=9606 GN=HSPB1 PE=1 SV=2	1	4	4	4	4	4	4	4	4	4	25.4	25.4	25.4	22.782	205	205	1.67	5	2	2	0	13.079	By MS/MS	By MS/MS	0.739	0.73013	26.673	7	3	Leave out requantified	0.67948	0.98101	0.90559	0.75096	22.835	21.818	3	4	1	2	Median	Median
P55265-5;P55265;P55265-4;P55265-3;P55265-2	P55265-5;P55265;P55265-4;P55265-3;P55265-2	31;31;31;28;28	31;31;31;28;28	31;31;31;28;28	Double-stranded RNA-specific adenosine deaminase	ADAR	sp|P55265-5|DSRAD_HUMAN Isoform 5 of Double-stranded RNA-specific adenosine deaminase OS=Homo sapiens OX=9606 GN=ADAR;sp|P55265|DSRAD_HUMAN Double-stranded RNA-specific adenosine deaminase OS=Homo sapiens OX=9606 GN=ADAR PE=1 SV=4;sp|P55265-4|DSRAD_HUMAN I	5	31	31	31	29	21	29	21	29	21	47.2	47.2	47.2	103.64	931	931;1226;1269;1181;1200	1.75	30	35	11	0	226.45	By MS/MS	By MS/MS	0.69048	0.79554	13.444	58	10	Leave out requantified	0.58051	1.0145	0.78362	0.75372	14.677	14.95	33	25	5	5	Leave out requantified	Leave out requantified
P46109	P46109	11	11	11	Crk-like protein	CRKL	sp|P46109|CRKL_HUMAN Crk-like protein OS=Homo sapiens OX=9606 GN=CRKL PE=1 SV=1	1	11	11	11	9	11	9	11	9	11	52.1	52.1	52.1	33.777	303	303	1.36	18	5	2	0	37.57	By MS/MS	By MS/MS	0.98394	1.0142	23.506	16	3	Leave out requantified	0.97909	0.99618	1.3229	0.75523	35.516	8.3399	8	8	2	1	Leave out requantified	Leave out requantified
Q02040;Q02040-2;Q02040-3	Q02040;Q02040-2;Q02040-3	3;2;2	3;2;2	3;2;2	A-kinase anchor protein 17A	AKAP17A	sp|Q02040|AK17A_HUMAN A-kinase anchor protein 17A OS=Homo sapiens OX=9606 GN=AKAP17A PE=1 SV=2;sp|Q02040-2|AK17A_HUMAN Isoform 2 of A-kinase anchor protein 17A OS=Homo sapiens OX=9606 GN=AKAP17A;sp|Q02040-3|AK17A_HUMAN Isoform 3 of A-kinase anchor protein	3	3	3	3	2	2	2	2	2	2	8.2	8.2	8.2	80.735	695	695;385;445	2.15	3	5	5	0	24.58	By MS/MS	By MS/MS	0.90569	1.0321	9.9628	7	0	Leave out requantified	0.93333	0.99295	1.2759	0.76168	20.018	2.1847	4	3	0	0	Leave out requantified	Median
Q1KMD3	Q1KMD3	39	39	39	Heterogeneous nuclear ribonucleoprotein U-like protein 2	HNRNPUL2	sp|Q1KMD3|HNRL2_HUMAN Heterogeneous nuclear ribonucleoprotein U-like protein 2 OS=Homo sapiens OX=9606 GN=HNRNPUL2 PE=1 SV=1	1	39	39	39	37	36	37	36	37	36	56.5	56.5	56.5	85.104	747	747	1.84	59	32	38	0	323.31	By MS/MS	By MS/MS	0.87845	0.87557	18.531	108	18	Leave out requantified	0.77623	1.016	1.058	0.76378	16.867	19.211	51	57	10	8	Leave out requantified	Leave out requantified
P61088;Q5JXB2	P61088	3;1	3;1	3;1	Ubiquitin-conjugating enzyme E2 N	UBE2N	sp|P61088|UBE2N_HUMAN Ubiquitin-conjugating enzyme E2 N OS=Homo sapiens OX=9606 GN=UBE2N PE=1 SV=1	2	3	3	3	2	3	2	3	2	3	30.3	30.3	30.3	17.138	152	152;153	2	2	1	2	0	7.65	By MS/MS	By MS/MS	0.88653	0.82045	6.2707	4	0	Leave out requantified	0.68087	1.0312	0.88687	0.76392	11.008	0.98485	2	2	0	0	Median	Median
Q5VZF2-3;Q5VZF2-2;Q5VZF2	Q5VZF2-3;Q5VZF2-2;Q5VZF2	13;12;12	4;3;3	4;3;3	Muscleblind-like protein 2	MBNL2	sp|Q5VZF2-3|MBNL2_HUMAN Isoform 3 of Muscleblind-like protein 2 OS=Homo sapiens OX=9606 GN=MBNL2;sp|Q5VZF2-2|MBNL2_HUMAN Isoform 2 of Muscleblind-like protein 2 OS=Homo sapiens OX=9606 GN=MBNL2;sp|Q5VZF2|MBNL2_HUMAN Muscleblind-like protein 2 OS=Homo sapie	3	13	4	4	12	11	4	2	4	2	29.1	16.6	16.6	39.356	361	361;367;373	1.5	3	3		0	9.274	By MS/MS	By MS/MS	1.0792	1.2403	12.13	5	0	Leave out requantified	1.2725	0.9484	1.763	0.76455	15.188	18.678	3	2	0	0	Leave out requantified	Median
P11717	P11717	6	6	6	Cation-independent mannose-6-phosphate receptor	IGF2R	sp|P11717|MPRI_HUMAN Cation-independent mannose-6-phosphate receptor OS=Homo sapiens OX=9606 GN=IGF2R PE=1 SV=3	1	6	6	6	4	5	4	5	4	5	3.5	3.5	3.5	274.37	2491	2491	1.89	3	4	2	0	8.9616	By MS/MS	By MS/MS	0.87666	0.81628	27.765	6	4	Median	0.69982	1.0482	0.90327	0.76535	7.9266	30.704	2	4	1	3	Median	Median
O75056	O75056	5	5	5	Syndecan-3	SDC3	sp|O75056|SDC3_HUMAN Syndecan-3 OS=Homo sapiens OX=9606 GN=SDC3 PE=1 SV=2	1	5	5	5	5	5	5	5	5	5	10.9	10.9	10.9	45.496	442	442	2.04	9	7	10	0	84.119	By MS/MS	By MS/MS	1.2121	1.5408	31.985	22	4	Leave out requantified	1.312	1.0302	1.8294	0.76584	4.7029	19.632	12	10	1	3	Leave out requantified	Leave out requantified
Q05048	Q05048	3	3	3	Cleavage stimulation factor subunit 1	CSTF1	sp|Q05048|CSTF1_HUMAN Cleavage stimulation factor subunit 1 OS=Homo sapiens OX=9606 GN=CSTF1 PE=1 SV=1	1	3	3	3	2	3	2	3	2	3	11.4	11.4	11.4	48.357	431	431	1.67	2	4		0	6.4486	By MS/MS	By MS/MS	0.95585	0.80383	32.266	4	2	Median	0.75843	0.99148	1.0393	0.76616	44.413	14.866	2	2	1	1	Median	Median
Q70CQ2;Q70CQ2-3;Q70CQ2-2	Q70CQ2;Q70CQ2-3;Q70CQ2-2	3;2;2	3;2;2	3;2;2	Ubiquitin carboxyl-terminal hydrolase 34	USP34	sp|Q70CQ2|UBP34_HUMAN Ubiquitin carboxyl-terminal hydrolase 34 OS=Homo sapiens OX=9606 GN=USP34 PE=1 SV=2;sp|Q70CQ2-3|UBP34_HUMAN Isoform 3 of Ubiquitin carboxyl-terminal hydrolase 34 OS=Homo sapiens OX=9606 GN=USP34;sp|Q70CQ2-2|UBP34_HUMAN Isoform 2 of Ub	3	3	3	3	1	2	1	2	1	2	1.5	1.5	1.5	404.23	3546	3546;3312;3395	2.33	1		2	0.0040547	1.845	By MS/MS	By MS/MS	0.93529	1.0312	39.924	3	0	Leave out requantified	NaN	1.0326	NaN	0.76775	NaN	41.723	1	2	0	0	Median	Median
Q96PU8-5;Q96PU8-9;Q96PU8-8;Q96PU8-6;Q96PU8-3;Q96PU8	Q96PU8-5;Q96PU8-9;Q96PU8-8;Q96PU8-6;Q96PU8-3;Q96PU8	10;10;10;10;10;10	10;10;10;10;10;10	10;10;10;10;10;10	Protein quaking	QKI	sp|Q96PU8-5|QKI_HUMAN Isoform 3 of Protein quaking OS=Homo sapiens OX=9606 GN=QKI;sp|Q96PU8-9|QKI_HUMAN Isoform 6 of Protein quaking OS=Homo sapiens OX=9606 GN=QKI;sp|Q96PU8-8|QKI_HUMAN Isoform 5 of Protein quaking OS=Homo sapiens OX=9606 GN=QKI;sp|Q96PU8-	6	10	10	10	9	10	9	10	9	10	38.8	38.8	38.8	35.232	317	317;319;319;325;333;341	1.88	9	11	6	0	29.699	By MS/MS	By MS/MS	0.88285	0.87807	19.656	23	4	Leave out requantified	0.76704	1.0059	1.0086	0.76854	15.632	15.198	11	12	2	2	Leave out requantified	Leave out requantified
Q92917	Q92917	3	3	3	G patch domain and KOW motifs-containing protein	GPKOW	sp|Q92917|GPKOW_HUMAN G-patch domain and KOW motifs-containing protein OS=Homo sapiens OX=9606 GN=GPKOW PE=1 SV=2	1	3	3	3	3	2	3	2	3	2	12.4	12.4	12.4	52.228	476	476	1.86	3	2	2	0	23.215	By MS/MS	By MS/MS	1.002	1.0063	4.5604	4	0	Leave out requantified	0.98758	1.0166	1.3176	0.76862	0.45155	8.6692	2	2	0	0	Median	Median
P33992	P33992	4	4	4	DNA replication licensing factor MCM5	MCM5	sp|P33992|MCM5_HUMAN DNA replication licensing factor MCM5 OS=Homo sapiens OX=9606 GN=MCM5 PE=1 SV=5	1	4	4	4	3	2	3	2	3	2	7.4	7.4	7.4	82.285	734	734	2.2	1	2	2	0	4.2706	By MS/MS	By MS/MS	0.80895	1.0248	36.002	4	0	Leave out requantified	0.79367	1.0173	1.067	0.76873	6.0836	41.041	2	2	0	0	Median	Median
P21796	P21796	4	4	4	Voltage-dependent anion-selective channel protein 1	VDAC1	sp|P21796|VDAC1_HUMAN Voltage-dependent anion-selective channel protein 1 OS=Homo sapiens OX=9606 GN=VDAC1 PE=1 SV=2	1	4	4	4	3	2	3	2	3	2	19.8	19.8	19.8	30.772	283	283	2	2	3	2	0	11.913	By MS/MS	By MS/MS	0.84962	0.8814	2.2203	4	0	Leave out requantified	0.63547	0.99233	0.89907	0.7689	0.58765	17.09	2	2	0	0	Median	Median
P20700	P20700	44	44	43	Lamin-B1	LMNB1	sp|P20700|LMNB1_HUMAN Lamin-B1 OS=Homo sapiens OX=9606 GN=LMNB1 PE=1 SV=2	1	44	44	43	39	41	39	41	38	40	62.8	62.8	61.4	66.408	586	586	1.72	77	32	36	0	323.31	By MS/MS	By MS/MS	0.91621	0.879	18.092	113	25	Leave out requantified	0.79531	1.0321	1.0794	0.76969	13.652	13.427	49	64	10	15	Leave out requantified	Leave out requantified
Q7L0Y3	Q7L0Y3	14	14	14	Mitochondrial ribonuclease P protein 1	TRMT10C	sp|Q7L0Y3|TM10C_HUMAN tRNA methyltransferase 10 homolog C OS=Homo sapiens OX=9606 GN=TRMT10C PE=1 SV=2	1	14	14	14	13	11	13	11	13	11	40.9	40.9	40.9	47.346	403	403	1.85	14	11	9	0	43.519	By MS/MS	By MS/MS	0.65764	0.71607	10.998	27	6	Leave out requantified	0.49934	1.0483	0.68701	0.77156	10.45	12.024	15	12	3	3	Leave out requantified	Leave out requantified
Q9HD45	Q9HD45	8	8	8	Transmembrane 9 superfamily member 3	TM9SF3	sp|Q9HD45|TM9S3_HUMAN Transmembrane 9 superfamily member 3 OS=Homo sapiens OX=9606 GN=TM9SF3 PE=1 SV=2	1	8	8	8	8	5	8	5	8	5	17.1	17.1	17.1	67.887	589	589	1.78	9	4	5	0	20.575	By MS/MS	By MS/MS	0.7968	0.95322	21.343	14	3	Leave out requantified	0.7412	1.0055	0.99842	0.7724	20.174	15.778	9	5	1	2	Leave out requantified	Leave out requantified
Q8N163;Q8N163-2	Q8N163;Q8N163-2	24;23	24;23	24;23	Cell cycle and apoptosis regulator protein 2	CCAR2	sp|Q8N163|CCAR2_HUMAN Cell cycle and apoptosis regulator protein 2 OS=Homo sapiens OX=9606 GN=CCAR2 PE=1 SV=2;sp|Q8N163-2|CCAR2_HUMAN Isoform 2 of Cell cycle and apoptosis regulator protein 2 OS=Homo sapiens OX=9606 GN=CCAR2	2	24	24	24	22	22	22	22	22	22	41	41	41	102.9	923	923;923	2.01	25	22	26	0	204.17	By MS/MS	By MS/MS	0.88226	0.83526	14.839	59	12	Leave out requantified	0.66753	1.0292	0.89882	0.7725	14.332	18.044	28	31	8	4	Leave out requantified	Leave out requantified
Q8IZT6-2;Q8IZT6	Q8IZT6-2;Q8IZT6	5;5	5;5	5;5	Abnormal spindle-like microcephaly-associated protein	ASPM	sp|Q8IZT6-2|ASPM_HUMAN Isoform 2 of Abnormal spindle-like microcephaly-associated protein OS=Homo sapiens OX=9606 GN=ASPM;sp|Q8IZT6|ASPM_HUMAN Abnormal spindle-like microcephaly-associated protein OS=Homo sapiens OX=9606 GN=ASPM PE=1 SV=2	2	5	5	5	5	2	5	2	5	2	3.3	3.3	3.3	217.79	1892	1892;3477	2.14	3		4	0	6.5812	By MS/MS	By MS/MS	0.71003	0.70146	13.806	4	2	Median	0.4872	1.0159	0.61852	0.77401	7.4791	3.6029	2	2	1	1	Median	Median
P08195-2;P08195-3;P08195;P08195-4	P08195-2;P08195-3;P08195;P08195-4	4;4;4;4	4;4;4;4	4;4;4;4	4F2 cell-surface antigen heavy chain	SLC3A2	sp|P08195-2|4F2_HUMAN Isoform 2 of 4F2 cell-surface antigen heavy chain OS=Homo sapiens OX=9606 GN=SLC3A2;sp|P08195-3|4F2_HUMAN Isoform 3 of 4F2 cell-surface antigen heavy chain OS=Homo sapiens OX=9606 GN=SLC3A2;sp|P08195|4F2_HUMAN 4F2 cell-surface antigen	4	4	4	4	4	3	4	3	4	3	11.5	11.5	11.5	57.944	529	529;568;630;661	2.12	3	1	4	0	11.774	By MS/MS	By MS/MS	0.87691	1.0646	23.347	6	2	Leave out requantified	0.74382	1.0429	0.9868	0.77558	22.465	55.514	4	2	1	1	Leave out requantified	Median
P27824;P27824-2;P27824-3	P27824;P27824-2;P27824-3	9;9;7	9;9;7	9;9;7	Calnexin	CANX	sp|P27824|CALX_HUMAN Calnexin OS=Homo sapiens OX=9606 GN=CANX PE=1 SV=2;sp|P27824-2|CALX_HUMAN Isoform 2 of Calnexin OS=Homo sapiens OX=9606 GN=CANX;sp|P27824-3|CALX_HUMAN Isoform 3 of Calnexin OS=Homo sapiens OX=9606 GN=CANX	3	9	9	9	9	5	9	5	9	5	21.1	21.1	21.1	67.567	592	592;627;484	1.88	8	2	6	0	14.659	By MS/MS	By MS/MS	0.8611	0.87837	13.125	11	1	Leave out requantified	0.72569	1.0899	0.96176	0.77709	10.49	17.133	6	5	1	0	Leave out requantified	Leave out requantified
Q9NUL5-4;Q9NUL5;Q9NUL5-3;Q9NUL5-2	Q9NUL5-4;Q9NUL5;Q9NUL5-3;Q9NUL5-2	5;5;4;3	5;5;4;3	5;5;4;3	UPF0515 protein C19orf66	C19orf66	sp|Q9NUL5-4|RYDEN_HUMAN Isoform 4 of Repressor of yield of DENV protein OS=Homo sapiens OX=9606 GN=RYDEN;sp|Q9NUL5|RYDEN_HUMAN Repressor of yield of DENV protein OS=Homo sapiens OX=9606 GN=RYDEN PE=1 SV=2;sp|Q9NUL5-3|RYDEN_HUMAN Isoform 3 of Repressor of y	4	5	5	5	4	4	4	4	4	4	29	29	29	29.005	255	255;291;163;240	2.35	3	5	9	0	143.93	By MS/MS	By MS/MS	1.0778	1.1971	23.047	12	2	Leave out requantified	1.2015	1.0195	1.6552	0.77816	15.813	15.896	5	7	0	2	Leave out requantified	Leave out requantified
P82970	P82970	3	3	3	High mobility group nucleosome-binding domain-containing protein 5	HMGN5	sp|P82970|HMGN5_HUMAN High mobility group nucleosome-binding domain-containing protein 5 OS=Homo sapiens OX=9606 GN=HMGN5 PE=1 SV=1	1	3	3	3	1	3	1	3	1	3	10.6	10.6	10.6	31.524	282	282	3			4	0	5.4605	By MS/MS	By MS/MS	0.8733	0.64313	26.843	4	0	Leave out requantified	NaN	1.0341	NaN	0.77832	NaN	23.883	1	3	0	0	Median	Leave out requantified
O75083;O75083-3	O75083	5;2	5;2	5;2	WD repeat-containing protein 1	WDR1	sp|O75083|WDR1_HUMAN WD repeat-containing protein 1 OS=Homo sapiens OX=9606 GN=WDR1 PE=1 SV=4	2	5	5	5	5	5	5	5	5	5	11.9	11.9	11.9	66.193	606	606;466	1.5	9	6	1	0	11.268	By MS/MS	By MS/MS	0.85425	0.85728	14.186	9	2	Leave out requantified	0.69715	1.0555	0.95572	0.77836	6.9432	21.767	4	5	1	1	Leave out requantified	Leave out requantified
P45880;P45880-2;P45880-1	P45880;P45880-2;P45880-1	4;3;3	4;3;3	4;3;3	Voltage-dependent anion-selective channel protein 2	VDAC2	sp|P45880|VDAC2_HUMAN Voltage-dependent anion-selective channel protein 2 OS=Homo sapiens OX=9606 GN=VDAC2 PE=1 SV=2;sp|P45880-2|VDAC2_HUMAN Isoform 2 of Voltage-dependent anion-selective channel protein 2 OS=Homo sapiens OX=9606 GN=VDAC2;sp|P45880-1|VDAC2	3	4	4	4	4	4	4	4	4	4	21.8	21.8	21.8	31.566	294	294;283;309	1.91	4	17	2	0	32.708	By MS/MS	By MS/MS	0.79102	0.89171	10.41	13	4	Leave out requantified	0.69497	1.0091	0.94821	0.77928	13.139	5.7575	8	5	3	1	Leave out requantified	Leave out requantified
P30086	P30086	9	9	9	Phosphatidylethanolamine-binding protein 1;Hippocampal cholinergic neurostimulating peptide	PEBP1	sp|P30086|PEBP1_HUMAN Phosphatidylethanolamine-binding protein 1 OS=Homo sapiens OX=9606 GN=PEBP1 PE=1 SV=3	1	9	9	9	9	8	9	8	9	8	71.1	71.1	71.1	21.057	187	187	1.28	20	3	2	0	122.09	By MS/MS	By MS/MS	0.81402	0.93409	18.162	22	3	Leave out requantified	0.67336	1.0184	0.93409	0.7803	19.532	15.377	13	9	2	1	Leave out requantified	Leave out requantified
Q9BYD1	Q9BYD1	11	11	11	39S ribosomal protein L13, mitochondrial	MRPL13	sp|Q9BYD1|RM13_HUMAN 39S ribosomal protein L13, mitochondrial OS=Homo sapiens OX=9606 GN=MRPL13 PE=1 SV=1	1	11	11	11	11	8	11	8	11	8	77.5	77.5	77.5	20.692	178	178	1.98	13	26	12	0	64.042	By MS/MS	By MS/MS	0.73383	0.72865	7.5237	44	6	Leave out requantified	0.52737	0.96478	0.72569	0.72594	9.0879	6.4165	22	22	5	1	Leave out requantified	Leave out requantified
Q9Y4L1;Q9Y4L1-2	Q9Y4L1;Q9Y4L1-2	4;2	4;2	4;2	Hypoxia up-regulated protein 1	HYOU1	sp|Q9Y4L1|HYOU1_HUMAN Hypoxia up-regulated protein 1 OS=Homo sapiens OX=9606 GN=HYOU1 PE=1 SV=1;sp|Q9Y4L1-2|HYOU1_HUMAN Isoform 2 of Hypoxia up-regulated protein 1 OS=Homo sapiens OX=9606 GN=HYOU1	2	4	4	4	4	3	4	3	4	3	6.6	6.6	6.6	111.33	999	999;559	2.12	2	3	3	0	15.864	By MS/MS	By MS/MS	1.0565	0.82201	30.947	5	2	Median	0.97591	1.0565	1.3073	0.78076	20.402	6.8185	2	3	1	1	Median	Median
Q8WVC0;Q8WVC0-2	Q8WVC0;Q8WVC0-2	32;20	32;20	32;20	RNA polymerase-associated protein LEO1	LEO1	sp|Q8WVC0|LEO1_HUMAN RNA polymerase-associated protein LEO1 OS=Homo sapiens OX=9606 GN=LEO1 PE=1 SV=1;sp|Q8WVC0-2|LEO1_HUMAN Isoform 2 of RNA polymerase-associated protein LEO1 OS=Homo sapiens OX=9606 GN=LEO1	2	32	32	32	30	30	30	30	30	30	31.2	31.2	31.2	75.403	666	666;606	1.74	97	51	47	0	289.59	By MS/MS	By MS/MS	0.80572	0.84816	13.474	166	32	Leave out requantified	0.66315	1.0416	0.90384	0.78164	14.417	12.59	91	75	24	8	Leave out requantified	Leave out requantified
A4D1E9;A4D1E9-2	A4D1E9;A4D1E9-2	5;4	5;4	5;4	GTP-binding protein 10	GTPBP10	sp|A4D1E9|GTPBA_HUMAN GTP-binding protein 10 OS=Homo sapiens OX=9606 GN=GTPBP10 PE=1 SV=1;sp|A4D1E9-2|GTPBA_HUMAN Isoform 2 of GTP-binding protein 10 OS=Homo sapiens OX=9606 GN=GTPBP10	2	5	5	5	4	4	4	4	4	4	19.9	19.9	19.9	42.932	387	387;308	2	3	3	3	0	10.614	By MS/MS	By MS/MS	0.94455	0.72621	12.892	5	4	Median	0.50221	1.0499	0.65698	0.78176	6.7584	9.7455	2	3	1	3	Median	Median
P18206-2;P18206;P18206-3	P18206-2;P18206	4;4;1	4;4;1	4;4;1	Vinculin	VCL	sp|P18206-2|VINC_HUMAN Isoform 1 of Vinculin OS=Homo sapiens OX=9606 GN=VCL;sp|P18206|VINC_HUMAN Vinculin OS=Homo sapiens OX=9606 GN=VCL PE=1 SV=4	3	4	4	4	3	2	3	2	3	2	5.7	5.7	5.7	116.72	1066	1066;1134;222	1.89	3	4	2	0	12.565	By MS/MS	By MS/MS	0.92495	0.85505	30.609	7	4	Median	0.7132	1.0392	0.9653	0.78188	44.125	23.154	3	4	2	2	Median	Median
O14647;O14647-2;O14647-3	O14647;O14647-2	33;32;3	14;13;2	14;13;2	Chromodomain-helicase-DNA-binding protein 2	CHD2	sp|O14647|CHD2_HUMAN Chromodomain-helicase-DNA-binding protein 2 OS=Homo sapiens OX=9606 GN=CHD2 PE=1 SV=2;sp|O14647-2|CHD2_HUMAN Isoform 2 of Chromodomain-helicase-DNA-binding protein 2 OS=Homo sapiens OX=9606 GN=CHD2	3	33	14	14	28	30	9	14	9	14	17.1	8.6	8.6	211.34	1828	1828;1739;501	1.56	17	5	5	0	64.191	By MS/MS	By MS/MS	0.94782	0.84774	17.832	21	3	Leave out requantified	0.96525	0.99356	1.2698	0.78253	28.411	12.481	10	11	3	0	Leave out requantified	Leave out requantified
O00203;O00203-3;Q13367;Q13367-4;Q13367-3	O00203;O00203-3	35;34;5;5;4	35;34;5;5;4	35;34;5;5;4	AP-3 complex subunit beta-1	AP3B1	sp|O00203|AP3B1_HUMAN AP-3 complex subunit beta-1 OS=Homo sapiens OX=9606 GN=AP3B1 PE=1 SV=3;sp|O00203-3|AP3B1_HUMAN Isoform 2 of AP-3 complex subunit beta-1 OS=Homo sapiens OX=9606 GN=AP3B1	5	35	35	35	25	32	25	32	25	32	35.9	35.9	35.9	121.32	1094	1094;1045;1082;1101;1050	1.88	34	33	23	0	241.54	By MS/MS	By MS/MS	0.88779	0.82324	16.05	74	11	Leave out requantified	0.69442	1.0502	0.98915	0.78407	13.546	14.636	27	47	6	5	Leave out requantified	Leave out requantified
Q9H0L4	Q9H0L4	21	21	11	Cleavage stimulation factor subunit 2 tau variant	CSTF2T	sp|Q9H0L4|CSTFT_HUMAN Cleavage stimulation factor subunit 2 tau variant OS=Homo sapiens OX=9606 GN=CSTF2T PE=1 SV=1	1	21	21	11	18	18	18	18	8	9	51.6	51.6	32.1	64.436	616	616	1.69	33	26	11	0	180.29	By MS/MS	By MS/MS	0.8229	0.86448	28.171	56	11	Leave out requantified	0.6805	1.0346	0.93029	0.78503	32.083	29.522	27	29	4	7	Leave out requantified	Leave out requantified
P55795	P55795	31	19	18	Heterogeneous nuclear ribonucleoprotein H2	HNRNPH2	sp|P55795|HNRH2_HUMAN Heterogeneous nuclear ribonucleoprotein H2 OS=Homo sapiens OX=9606 GN=HNRNPH2 PE=1 SV=1	1	31	19	18	27	26	15	16	15	16	68.8	50.6	50.1	49.263	449	449	1.97	43	36	39	0	250.53	By MS/MS	By MS/MS	0.84015	0.92111	17.105	90	13	Leave out requantified	0.71675	1.0739	1.0137	0.78503	12.537	16.87	47	43	8	5	Leave out requantified	Leave out requantified
Q13084	Q13084	11	11	11	39S ribosomal protein L28, mitochondrial	MRPL28	sp|Q13084|RM28_HUMAN 39S ribosomal protein L28, mitochondrial OS=Homo sapiens OX=9606 GN=MRPL28 PE=1 SV=4	1	11	11	11	9	9	9	9	9	9	44.1	44.1	44.1	30.156	256	256	1.56	18	10	4	0	89.417	By MS/MS	By MS/MS	0.75415	0.76722	10.23	26	4	Leave out requantified	0.55642	0.98527	0.76722	0.74406	10.495	7.6721	12	14	1	3	Leave out requantified	Leave out requantified
O15047	O15047	27	27	27	Histone-lysine N-methyltransferase SETD1A	SETD1A	sp|O15047|SET1A_HUMAN Histone-lysine N-methyltransferase SETD1A OS=Homo sapiens OX=9606 GN=SETD1A PE=1 SV=3	1	27	27	27	17	25	17	25	17	25	22.4	22.4	22.4	186.03	1707	1707	1.71	35	27	13	0	159.92	By MS/MS	By MS/MS	0.93603	0.78508	18.606	57	14	Leave out requantified	0.57679	1.0065	0.78508	0.78616	9.7252	19.583	17	40	6	8	Leave out requantified	Leave out requantified
Q13428-3;Q13428-8;Q13428;Q13428-4;Q13428-2;Q13428-5	Q13428-3;Q13428-8;Q13428;Q13428-4;Q13428-2;Q13428-5	57;56;56;56;55;35	57;56;56;56;55;35	6;6;6;6;6;0	Treacle protein	TCOF1	sp|Q13428-3|TCOF_HUMAN Isoform 3 of Treacle protein OS=Homo sapiens OX=9606 GN=TCOF1;sp|Q13428-8|TCOF_HUMAN Isoform 8 of Treacle protein OS=Homo sapiens OX=9606 GN=TCOF1;sp|Q13428|TCOF_HUMAN Treacle protein OS=Homo sapiens OX=9606 GN=TCOF1 PE=1 SV=3;sp|Q13	6	57	57	6	42	56	42	56	5	6	39.4	39.4	4.2	152.2	1489	1489;1412;1488;1524;1411;958	1.83	92	86	53	0	323.31	By MS/MS	By MS/MS	0.98657	0.80238	18.72	203	18	Leave out requantified	0.62613	1.0631	0.84571	0.78649	17.176	20.104	63	140	6	12	Leave out requantified	Leave out requantified
Q8N2M8;Q8N2M8-4	Q8N2M8;Q8N2M8-4	14;8	14;8	3;3	CLK4-associating serine/arginine rich protein	CLASRP	sp|Q8N2M8|CLASR_HUMAN CLK4-associating serine/arginine rich protein OS=Homo sapiens OX=9606 GN=CLASRP PE=1 SV=4;sp|Q8N2M8-4|CLASR_HUMAN Isoform 3 of CLK4-associating serine/arginine rich protein OS=Homo sapiens OX=9606 GN=CLASRP	2	14	14	3	12	11	12	11	2	2	30.4	30.4	2.4	77.16	674	674;612	1.67	25	23	7	0	103.72	By MS/MS	By MS/MS	0.96811	0.8857	47.6	46	14	Leave out requantified	0.81721	1.0421	1.161	0.78661	28.389	48.04	22	24	9	5	Leave out requantified	Leave out requantified
P10124	P10124	7	7	7	Serglycin	SRGN	sp|P10124|SRGN_HUMAN Serglycin OS=Homo sapiens OX=9606 GN=SRGN PE=1 SV=3	1	7	7	7	5	7	5	7	5	7	37.3	37.3	37.3	17.652	158	158	1.62	14	5	5	0	48.296	By MS/MS	By MS/MS	1.1069	1.1411	31.079	17	6	Leave out requantified	1.0523	1.0203	1.4344	0.78857	22.878	20.965	9	8	2	4	Leave out requantified	Leave out requantified
Q99598	Q99598	7	7	7	Translin-associated protein X	TSNAX	sp|Q99598|TSNAX_HUMAN Translin-associated protein X OS=Homo sapiens OX=9606 GN=TSNAX PE=1 SV=1	1	7	7	7	5	6	5	6	5	6	34.8	34.8	34.8	33.112	290	290	1.93	4	7	3	0	49.578	By MS/MS	By MS/MS	0.77395	0.91232	6.0965	10	3	Leave out requantified	0.68323	1.0429	0.94573	0.78925	7.9857	23.678	6	4	2	1	Leave out requantified	Median
Q96LT9;Q96LT9-2	Q96LT9;Q96LT9-2	15;14	15;14	15;14	RNA-binding protein 40	RNPC3	sp|Q96LT9|RNPC3_HUMAN RNA-binding region-containing protein 3 OS=Homo sapiens OX=9606 GN=RNPC3 PE=1 SV=1;sp|Q96LT9-2|RNPC3_HUMAN Isoform 2 of RNA-binding region-containing protein 3 OS=Homo sapiens OX=9606 GN=RNPC3	2	15	15	15	15	11	15	11	15	11	43.3	43.3	43.3	58.574	517	517;516	1.95	16	10	14	0	62.984	By MS/MS	By MS/MS	0.88783	0.95011	26.279	27	7	Leave out requantified	0.75425	1.083	1.0597	0.78951	24.924	16.211	16	11	4	3	Leave out requantified	Leave out requantified
P62306	P62306	4	4	4	Small nuclear ribonucleoprotein F	SNRPF	sp|P62306|RUXF_HUMAN Small nuclear ribonucleoprotein F OS=Homo sapiens OX=9606 GN=SNRPF PE=1 SV=1	1	4	4	4	4	4	4	4	4	4	48.8	48.8	48.8	9.7251	86	86	2.73	2		13	0	10.251	By MS/MS	By MS/MS	1.2067	1.206	27.733	9	5	Leave out requantified	0.71674	1.0629	0.94371	0.78993	32.268	51.038	5	4	3	2	Median	Median
O43823	O43823	16	16	16	A-kinase anchor protein 8	AKAP8	sp|O43823|AKAP8_HUMAN A-kinase anchor protein 8 OS=Homo sapiens OX=9606 GN=AKAP8 PE=1 SV=1	1	16	16	16	15	14	15	14	15	14	35.4	35.4	35.4	76.107	692	692	2.09	22	6	27	0	323.31	By MS/MS	By MS/MS	0.7502	0.76933	24.48	43	4	Leave out requantified	0.57363	1.0714	0.80049	0.7915	24.641	23.476	23	20	2	2	Leave out requantified	Leave out requantified
Q12830-4;Q12830-2;Q12830	Q12830-4;Q12830-2;Q12830	16;16;16	16;16;16	16;16;16	Nucleosome-remodeling factor subunit BPTF	BPTF	sp|Q12830-4|BPTF_HUMAN Isoform 4 of Nucleosome-remodeling factor subunit BPTF OS=Homo sapiens OX=9606 GN=BPTF;sp|Q12830-2|BPTF_HUMAN Isoform 2 of Nucleosome-remodeling factor subunit BPTF OS=Homo sapiens OX=9606 GN=BPTF;sp|Q12830|BPTF_HUMAN Nucleosome-remo	3	16	16	16	13	11	13	11	13	11	8.2	8.2	8.2	322.21	2903	2903;2920;3046	1.91	15	6	12	0	84.703	By MS/MS	By MS/MS	0.73804	0.85629	12.505	19	6	Leave out requantified	0.66341	1.1047	0.9026	0.79165	11.511	14.419	11	8	3	3	Leave out requantified	Leave out requantified
Q9UHB9-4;Q9UHB9-2;Q9UHB9;Q9UHB9-3	Q9UHB9-4;Q9UHB9-2;Q9UHB9	14;14;14;6	14;14;14;6	14;14;14;6	Signal recognition particle subunit SRP68	SRP68	sp|Q9UHB9-4|SRP68_HUMAN Isoform 4 of Signal recognition particle subunit SRP68 OS=Homo sapiens OX=9606 GN=SRP68;sp|Q9UHB9-2|SRP68_HUMAN Isoform 2 of Signal recognition particle subunit SRP68 OS=Homo sapiens OX=9606 GN=SRP68;sp|Q9UHB9|SRP68_HUMAN Signal rec	4	14	14	14	9	9	9	9	9	9	33.6	33.6	33.6	66.107	589	589;596;627;288	1.67	13	6	5	0	87.409	By MS/MS	By MS/MS	0.94934	0.84355	12.473	14	5	Leave out requantified	0.82107	1.0618	1.0995	0.79167	11.609	6.6887	7	7	4	1	Leave out requantified	Leave out requantified
P04183	P04183	4	4	4	Thymidine kinase, cytosolic	TK1	sp|P04183|KITH_HUMAN Thymidine kinase, cytosolic OS=Homo sapiens OX=9606 GN=TK1 PE=1 SV=2	1	4	4	4	3	3	3	3	3	3	22.6	22.6	22.6	25.468	234	234	2.5		3	3	0	4.4281	By MS/MS	By MS/MS	0.78327	0.74021	22.639	5	3	Median	0.78327	1.0631	1.0374	0.79229	22.016	32.807	3	2	2	1	Plateau	Median
O75347;O75347-2	O75347;O75347-2	2;1	2;1	2;1	Tubulin-specific chaperone A	TBCA	sp|O75347|TBCA_HUMAN Tubulin-specific chaperone A OS=Homo sapiens OX=9606 GN=TBCA PE=1 SV=3;sp|O75347-2|TBCA_HUMAN Isoform 2 of Tubulin-specific chaperone A OS=Homo sapiens OX=9606 GN=TBCA	2	2	2	2	2	2	2	2	2	2	17.6	17.6	17.6	12.855	108	108;129	3			4	0.00056465	2.8485	By MS/MS	By MS/MS	1.0392	0.82051	8.4398	3	3	Median	NaN	1.0532	NaN	0.79401	NaN	4.6435	1	2	1	2	Median	Median
P27797	P27797	8	8	8	Calreticulin	CALR	sp|P27797|CALR_HUMAN Calreticulin OS=Homo sapiens OX=9606 GN=CALR PE=1 SV=1	1	8	8	8	7	6	7	6	7	6	29.3	29.3	29.3	48.141	417	417	1.73	9	1	5	0	71.881	By MS/MS	By MS/MS	0.91518	0.90747	17.849	10	2	Leave out requantified	0.81083	1.0839	1.0603	0.79477	15.061	26.21	6	4	1	1	Leave out requantified	Leave out requantified
P53396-2;P53396;P53396-3	P53396-2;P53396;P53396-3	7;7;6	7;7;6	7;7;6	ATP-citrate synthase	ACLY	sp|P53396-2|ACLY_HUMAN Isoform 2 of ATP-citrate synthase OS=Homo sapiens OX=9606 GN=ACLY;sp|P53396|ACLY_HUMAN ATP-citrate synthase OS=Homo sapiens OX=9606 GN=ACLY PE=1 SV=3;sp|P53396-3|ACLY_HUMAN Isoform 3 of ATP-citrate synthase OS=Homo sapiens OX=9606 GN	3	7	7	7	4	5	4	5	4	5	9.5	9.5	9.5	119.77	1091	1091;1101;830	2.11		8	1	0	9.4987	By MS/MS	By MS/MS	1.0138	0.79502	30.59	7	3	Leave out requantified	0.63339	1.0138	0.87009	0.79502	24.802	43.071	4	3	2	1	Median	Median
P04075;P04075-2	P04075;P04075-2	15;14	15;14	14;13	Fructose-bisphosphate aldolase A	ALDOA	sp|P04075|ALDOA_HUMAN Fructose-bisphosphate aldolase A OS=Homo sapiens OX=9606 GN=ALDOA PE=1 SV=2;sp|P04075-2|ALDOA_HUMAN Isoform 2 of Fructose-bisphosphate aldolase A OS=Homo sapiens OX=9606 GN=ALDOA	2	15	15	14	10	14	10	14	9	13	52.5	52.5	45.1	39.42	364	364;418	1.52	18	4	5	0	56.577	By MS/MS	By MS/MS	0.82773	1.0093	19.998	19	3	Leave out requantified	0.79253	1.1144	1.0713	0.79663	14.465	23.497	9	10	0	3	Leave out requantified	Leave out requantified
Q9Y2K5;Q9Y2K5-2;Q9Y2K5-3	Q9Y2K5;Q9Y2K5-2;Q9Y2K5-3	10;7;6	9;7;6	9;7;6	R3H domain-containing protein 2	R3HDM2	sp|Q9Y2K5|R3HD2_HUMAN R3H domain-containing protein 2 OS=Homo sapiens OX=9606 GN=R3HDM2 PE=1 SV=3;sp|Q9Y2K5-2|R3HD2_HUMAN Isoform 2 of R3H domain-containing protein 2 OS=Homo sapiens OX=9606 GN=R3HDM2;sp|Q9Y2K5-3|R3HD2_HUMAN Isoform 3 of R3H domain-contain	3	10	9	9	9	6	8	5	8	5	17.9	15.6	15.6	107	976	976;681;671	1.56	9	5	2	0	37.686	By MS/MS	By MS/MS	0.96201	0.98966	19.486	10	4	Leave out requantified	0.91642	1.0099	1.2286	0.79718	11.715	27.448	5	5	2	2	Leave out requantified	Leave out requantified
Q9Y3D3;Q9Y3D3-2	Q9Y3D3;Q9Y3D3-2	5;3	5;3	5;3	28S ribosomal protein S16, mitochondrial	MRPS16	sp|Q9Y3D3|RT16_HUMAN 28S ribosomal protein S16, mitochondrial OS=Homo sapiens OX=9606 GN=MRPS16 PE=1 SV=1;sp|Q9Y3D3-2|RT16_HUMAN Isoform 2 of 28S ribosomal protein S16, mitochondrial OS=Homo sapiens OX=9606 GN=MRPS16	2	5	5	5	4	4	4	4	4	4	52.6	52.6	52.6	15.345	137	137;123	1.89	4	2	3	0	9.2601	By MS/MS	By MS/MS	0.77406	0.68956	8.9074	5	0	Leave out requantified	0.4502	1.0126	0.63393	0.7806	13.69	9.3199	2	3	0	0	Median	Leave out requantified
Q9H6S0	Q9H6S0	24	24	24	Probable ATP-dependent RNA helicase YTHDC2	YTHDC2	sp|Q9H6S0|YTDC2_HUMAN 3-5 RNA helicase YTHDC2 OS=Homo sapiens OX=9606 GN=YTHDC2 PE=1 SV=2	1	24	24	24	22	19	22	19	22	19	23.6	23.6	23.6	160.25	1430	1430	1.78	19	23	8	0	152.62	By MS/MS	By MS/MS	0.85712	0.98421	19.858	42	12	Leave out requantified	0.77463	1.0682	1.0679	0.7982	18.035	17.388	25	17	8	4	Leave out requantified	Leave out requantified
Q99805	Q99805	7	7	7	Transmembrane 9 superfamily member 2	TM9SF2	sp|Q99805|TM9S2_HUMAN Transmembrane 9 superfamily member 2 OS=Homo sapiens OX=9606 GN=TM9SF2 PE=1 SV=1	1	7	7	7	7	6	7	6	7	6	14.2	14.2	14.2	75.775	663	663	1.12	14	2		0	34.176	By MS/MS	By MS/MS	0.7807	0.79389	31.189	14	2	Leave out requantified	0.57337	1.0504	0.78671	0.79888	56.042	8.0507	7	7	1	1	Leave out requantified	Leave out requantified
O00148;O00148-2;O00148-3	O00148;O00148-2	10;6;4	3;2;1	3;2;1	ATP-dependent RNA helicase DDX39A	DDX39A	sp|O00148|DX39A_HUMAN ATP-dependent RNA helicase DDX39A OS=Homo sapiens OX=9606 GN=DDX39A PE=1 SV=2;sp|O00148-2|DX39A_HUMAN Isoform 2 of ATP-dependent RNA helicase DDX39A OS=Homo sapiens OX=9606 GN=DDX39A	3	10	3	3	9	8	3	3	3	3	34.7	15	15	49.129	427	427;322;267	1	8			0	17.894	By MS/MS	By MS/MS	0.82797	0.85543	31.932	5	3	Median	0.64271	1.0964	0.85543	0.79998	33.796	41.537	3	2	3	0	Median	Median
Q16658	Q16658	22	22	22	Fascin	FSCN1	sp|Q16658|FSCN1_HUMAN Fascin OS=Homo sapiens OX=9606 GN=FSCN1 PE=1 SV=3	1	22	22	22	19	15	19	15	19	15	55	55	55	54.529	493	493	1.8	22	17	12	0	176.44	By MS/MS	By MS/MS	0.77478	0.81607	10.972	38	7	Leave out requantified	0.58897	1.0463	0.82771	0.80104	8.0975	14.028	20	18	4	3	Leave out requantified	Leave out requantified
P04406;P04406-2	P04406;P04406-2	16;15	16;15	16;15	Glyceraldehyde-3-phosphate dehydrogenase	GAPDH	sp|P04406|G3P_HUMAN Glyceraldehyde-3-phosphate dehydrogenase OS=Homo sapiens OX=9606 GN=GAPDH PE=1 SV=3;sp|P04406-2|G3P_HUMAN Isoform 2 of Glyceraldehyde-3-phosphate dehydrogenase OS=Homo sapiens OX=9606 GN=GAPDH	2	16	16	16	16	13	16	13	16	13	50.1	50.1	50.1	36.053	335	335;293	2.07	11	33	15	0	104.7	By MS/MS	By MS/MS	0.82031	0.8559	16.1	56	8	Leave out requantified	0.61617	1.0774	0.86583	0.80117	19.861	11.759	28	28	4	4	Leave out requantified	Leave out requantified
Q16543	Q16543	2	2	2	Hsp90 co-chaperone Cdc37;Hsp90 co-chaperone Cdc37, N-terminally processed	CDC37	sp|Q16543|CDC37_HUMAN Hsp90 co-chaperone Cdc37 OS=Homo sapiens OX=9606 GN=CDC37 PE=1 SV=1	1	2	2	2	2	2	2	2	2	2	10.1	10.1	10.1	44.468	378	378	1	5			0	6.4533	By MS/MS	By MS/MS	0.79363	0.88687	12.691	4	2	Median	0.67707	1.0818	0.88687	0.80172	2.2907	19.393	2	2	1	1	Median	Median
P51398-2;P51398-3;P51398	P51398-2;P51398-3;P51398	5;5;5	5;5;5	5;5;5	28S ribosomal protein S29, mitochondrial	DAP3	sp|P51398-2|RT29_HUMAN Isoform 2 of 28S ribosomal protein S29, mitochondrial OS=Homo sapiens OX=9606 GN=DAP3;sp|P51398-3|RT29_HUMAN Isoform 3 of 28S ribosomal protein S29, mitochondrial OS=Homo sapiens OX=9606 GN=DAP3;sp|P51398|RT29_HUMAN 28S ribosomal pro	3	5	5	5	3	2	3	2	3	2	20.2	20.2	20.2	41.044	357	357;364;398	1.6	2	3		0	11.319	By MS/MS	By MS/MS	0.87286	0.69277	15.717	3	0	Leave out requantified	NaN	1.0024	NaN	0.78537	NaN	19.726	1	2	0	0	Median	Median
P37802;P37802-2;Q9UI15	P37802;P37802-2	10;9;1	10;9;1	10;9;1	Transgelin-2	TAGLN2	sp|P37802|TAGL2_HUMAN Transgelin-2 OS=Homo sapiens OX=9606 GN=TAGLN2 PE=1 SV=3;sp|P37802-2|TAGL2_HUMAN Isoform 2 of Transgelin-2 OS=Homo sapiens OX=9606 GN=TAGLN2	3	10	10	10	10	7	10	7	10	7	59.8	59.8	59.8	22.391	199	199;220;199	1.73	14	14	5	0	98.135	By MS/MS	By MS/MS	1.0425	1.0666	16.547	30	3	Leave out requantified	0.97927	1.0662	1.316	0.80367	17.741	15.266	15	15	0	3	Leave out requantified	Leave out requantified
Q15032-2;Q15032-4;Q15032-3	Q15032-2;Q15032-4;Q15032-3	21;19;19	21;19;19	3;1;1	R3H domain-containing protein 1	R3HDM1	sp|Q15032-2|R3HD1_HUMAN Isoform 2 of R3H domain-containing protein 1 OS=Homo sapiens OX=9606 GN=R3HDM1;sp|Q15032-4|R3HD1_HUMAN Isoform 4 of R3H domain-containing protein 1 OS=Homo sapiens OX=9606 GN=R3HDM1;sp|Q15032-3|R3HD1_HUMAN Isoform 3 of R3H domain-co	3	21	21	3	18	18	18	18	3	2	34.5	34.5	8.2	107.7	971	971;1044;1100	1.82	22	21	12	0	184.23	By MS/MS	By MS/MS	0.84297	0.79806	22.833	43	9	Leave out requantified	0.6523	1.0701	0.88959	0.80414	28.306	19.072	22	21	5	4	Leave out requantified	Leave out requantified
P36915;P36915-2	P36915;P36915-2	13;8	13;8	13;8	Guanine nucleotide-binding protein-like 1	GNL1	sp|P36915|GNL1_HUMAN Guanine nucleotide-binding protein-like 1 OS=Homo sapiens OX=9606 GN=GNL1 PE=1 SV=2;sp|P36915-2|GNL1_HUMAN Isoform 2 of Guanine nucleotide-binding protein-like 1 OS=Homo sapiens OX=9606 GN=GNL1	2	13	13	13	12	10	12	10	12	10	29.7	29.7	29.7	68.66	607	607;430	2.06	10	10	12	0	133.46	By MS/MS	By MS/MS	0.91072	0.93935	10.537	23	5	Leave out requantified	0.7942	1.1064	1.0436	0.80439	10.743	12.925	13	10	3	2	Leave out requantified	Leave out requantified
P41214;P41214-2	P41214;P41214-2	26;19	26;19	26;19	Eukaryotic translation initiation factor 2D	EIF2D	sp|P41214|EIF2D_HUMAN Eukaryotic translation initiation factor 2D OS=Homo sapiens OX=9606 GN=EIF2D PE=1 SV=3;sp|P41214-2|EIF2D_HUMAN Isoform 2 of Eukaryotic translation initiation factor 2D OS=Homo sapiens OX=9606 GN=EIF2D	2	26	26	26	24	21	24	21	24	21	63.9	63.9	63.9	64.706	584	584;460	1.9	20	27	14	0	130.03	By MS/MS	By MS/MS	0.79931	0.85088	14.859	51	8	Leave out requantified	0.67798	1.0879	0.91301	0.80483	13.691	15.512	27	24	2	6	Leave out requantified	Leave out requantified
Q9NSY1;Q9NSY1-2;Q9NSY1-3	Q9NSY1;Q9NSY1-2;Q9NSY1-3	6;4;4	6;4;4	6;4;4	BMP-2-inducible protein kinase	BMP2K	sp|Q9NSY1|BMP2K_HUMAN BMP-2-inducible protein kinase OS=Homo sapiens OX=9606 GN=BMP2K PE=1 SV=2;sp|Q9NSY1-2|BMP2K_HUMAN Isoform 2 of BMP-2-inducible protein kinase OS=Homo sapiens OX=9606 GN=BMP2K;sp|Q9NSY1-3|BMP2K_HUMAN Isoform 3 of BMP-2-inducible protei	3	6	6	6	4	4	4	4	4	4	10.7	10.7	10.7	129.17	1161	1161;662;677	1.89	3	4	2	0	15.143	By MS/MS	By MS/MS	1.0654	0.80505	24.278	6	2	Leave out requantified	0.93199	1.0654	1.2134	0.80505	21.354	19.499	3	3	2	0	Median	Leave out requantified
P23193;P23193-2;Q15560-2;Q15560	P23193;P23193-2	7;6;1;1	7;6;1;1	7;6;1;1	Transcription elongation factor A protein 1	TCEA1	sp|P23193|TCEA1_HUMAN Transcription elongation factor A protein 1 OS=Homo sapiens OX=9606 GN=TCEA1 PE=1 SV=2;sp|P23193-2|TCEA1_HUMAN Isoform 2 of Transcription elongation factor A protein 1 OS=Homo sapiens OX=9606 GN=TCEA1	4	7	7	7	6	2	6	2	6	2	27.6	27.6	27.6	33.969	301	301;280;272;299	2.38	2	1	5	0	13.659	By MS/MS	By MS/MS	1.0567	1.3813	6.9729	8	5	Leave out requantified	1.0567	1.0801	1.3813	0.80519	6.9729	31.304	6	2	3	2	Leave out requantified	Median
Q9HC36	Q9HC36	8	8	8	rRNA methyltransferase 3, mitochondrial	RNMTL1	sp|Q9HC36|MRM3_HUMAN rRNA methyltransferase 3, mitochondrial OS=Homo sapiens OX=9606 GN=MRM3 PE=1 SV=2	1	8	8	8	8	6	8	6	8	6	27.1	27.1	27.1	47.019	420	420	1.89	6	8	4	0	24.663	By MS/MS	By MS/MS	0.77775	0.73475	21.047	13	4	Leave out requantified	0.50051	1.0389	0.6846	0.80658	42.552	10.457	7	6	3	1	Leave out requantified	Leave out requantified
O43251-6;O43251-8;O43251-5;O43251-10;O43251-2;O43251;O43251-3;O43251-9;Q9NWB1-3;O43251-4;Q9NWB1-4;Q9NWB1-5;Q9NWB1;O43251-7;Q9NWB1-2;A6NFN3;A6NFN3-2	O43251-6;O43251-8;O43251-5;O43251-10;O43251-2;O43251	7;7;4;4;4;4;3;2;2;2;2;2;2;2;2;1;1	7;7;4;4;4;4;3;2;2;2;2;2;2;2;2;1;1	7;7;4;4;4;4;3;2;2;2;2;2;2;2;2;1;1	RNA binding protein fox-1 homolog 2	RBFOX2	sp|O43251-6|RFOX2_HUMAN Isoform 6 of RNA binding protein fox-1 homolog 2 OS=Homo sapiens OX=9606 GN=RBFOX2;sp|O43251-8|RFOX2_HUMAN Isoform 8 of RNA binding protein fox-1 homolog 2 OS=Homo sapiens OX=9606 GN=RBFOX2;sp|O43251-5|RFOX2_HUMAN Isoform 5 of RNA b	17	7	7	7	7	6	7	6	7	6	28	28	28	47.215	450	450;451;376;380;381;390;358;367;370;370;392;395;397;400;418;312;325	1.25	12	4		0	48.44	By MS/MS	By MS/MS	0.92685	0.87802	20.496	12	4	Leave out requantified	0.70081	1.0665	0.97277	0.80685	26.611	17.65	7	5	3	1	Leave out requantified	Leave out requantified
Q00610-2;Q00610;P53675-2;P53675	Q00610-2;Q00610	28;28;4;4	28;28;4;4	28;28;4;4	Clathrin heavy chain 1	CLTC	sp|Q00610-2|CLH1_HUMAN Isoform 2 of Clathrin heavy chain 1 OS=Homo sapiens OX=9606 GN=CLTC;sp|Q00610|CLH1_HUMAN Clathrin heavy chain 1 OS=Homo sapiens OX=9606 GN=CLTC PE=1 SV=5	4	28	28	28	23	22	23	22	23	22	25	25	25	187.89	1639	1639;1675;1583;1640	1.78	25	29	11	0	148.82	By MS/MS	By MS/MS	0.91901	0.91101	28.884	45	16	Leave out requantified	0.72853	1.092	0.9883	0.80703	20.937	25.003	22	23	9	7	Leave out requantified	Leave out requantified
Q9GZT3-2;Q9GZT3	Q9GZT3-2;Q9GZT3	13;13	13;13	13;13	SRA stem-loop-interacting RNA-binding protein, mitochondrial	SLIRP	sp|Q9GZT3-2|SLIRP_HUMAN Isoform 2 of SRA stem-loop-interacting RNA-binding protein, mitochondrial OS=Homo sapiens OX=9606 GN=SLIRP;sp|Q9GZT3|SLIRP_HUMAN SRA stem-loop-interacting RNA-binding protein, mitochondrial OS=Homo sapiens OX=9606 GN=SLIRP PE=1 SV=1	2	13	13	13	13	12	13	12	13	12	73.8	73.8	73.8	12.122	107	107;109	2.04	12	21	14	0	47.124	By MS/MS	By MS/MS	0.70891	0.73399	6.1076	44	5	Leave out requantified	0.50834	1.0621	0.68966	0.80737	7.2541	8.9586	24	20	3	2	Leave out requantified	Leave out requantified
O15260-2;O15260;O15260-3	O15260-2;O15260;O15260-3	3;3;2	3;3;2	3;3;2	Surfeit locus protein 4	SURF4	sp|O15260-2|SURF4_HUMAN Isoform 2 of Surfeit locus protein 4 OS=Homo sapiens OX=9606 GN=SURF4;sp|O15260|SURF4_HUMAN Surfeit locus protein 4 OS=Homo sapiens OX=9606 GN=SURF4 PE=1 SV=3;sp|O15260-3|SURF4_HUMAN Isoform 3 of Surfeit locus protein 4 OS=Homo sapi	3	3	3	3	3	3	3	3	3	3	19.5	19.5	19.5	17.97	159	159;269;128	1.3	14	6		0	48.664	By MS/MS	By MS/MS	0.89864	0.92565	9.0262	18	5	Leave out requantified	0.75018	1.0605	1.0262	0.80751	2.1967	17.016	9	9	4	1	Leave out requantified	Leave out requantified
Q9P0M9	Q9P0M9	4	4	4	39S ribosomal protein L27, mitochondrial	MRPL27	sp|Q9P0M9|RM27_HUMAN 39S ribosomal protein L27, mitochondrial OS=Homo sapiens OX=9606 GN=MRPL27 PE=1 SV=1	1	4	4	4	2	4	2	4	2	4	37.2	37.2	37.2	16.073	148	148	1.33	4	2		0	13.016	By MS/MS	By MS/MS	0.79966	0.79789	32.159	6	3	Median	0.53354	1.0459	0.73694	0.79789	17.981	39.98	2	4	0	3	Median	Median
Q14204	Q14204	16	16	16	Cytoplasmic dynein 1 heavy chain 1	DYNC1H1	sp|Q14204|DYHC1_HUMAN Cytoplasmic dynein 1 heavy chain 1 OS=Homo sapiens OX=9606 GN=DYNC1H1 PE=1 SV=5	1	16	16	16	9	10	9	10	9	10	5.8	5.8	5.8	532.4	4646	4646	1.7	9	12	2	0	25.026	By MS/MS	By MS/MS	0.95558	0.94274	17.69	15	3	Leave out requantified	0.8083	1.0997	1.0613	0.80832	12.61	18.451	9	6	3	0	Leave out requantified	Leave out requantified
P20042	P20042	17	17	17	Eukaryotic translation initiation factor 2 subunit 2	EIF2S2	sp|P20042|IF2B_HUMAN Eukaryotic translation initiation factor 2 subunit 2 OS=Homo sapiens OX=9606 GN=EIF2S2 PE=1 SV=2	1	17	17	17	16	13	16	13	16	13	55	55	55	38.388	333	333	1.74	21	7	11	0	198.01	By MS/MS	By MS/MS	1.0826	1.0345	21.911	36	6	Leave out requantified	1.0665	1.1228	1.4294	0.80884	12	10.502	20	16	3	3	Leave out requantified	Leave out requantified
Q8NC51;Q8NC51-2	Q8NC51;Q8NC51-2	39;37	39;37	2;2	Plasminogen activator inhibitor 1 RNA-binding protein	SERBP1	sp|Q8NC51|PAIRB_HUMAN Plasminogen activator inhibitor 1 RNA-binding protein OS=Homo sapiens OX=9606 GN=SERBP1 PE=1 SV=2;sp|Q8NC51-2|PAIRB_HUMAN Isoform 2 of Plasminogen activator inhibitor 1 RNA-binding protein OS=Homo sapiens OX=9606 GN=SERBP1	2	39	39	2	39	38	39	38	2	2	77	77	10	44.965	408	408;402	1.79	143	83	78	0	323.31	By MS/MS	By MS/MS	0.89643	0.9183	37.396	271	28	Leave out requantified	0.72828	1.0451	1.0341	0.80889	35.756	39.999	137	134	14	14	Leave out requantified	Leave out requantified
Q9Y490	Q9Y490	32	32	30	Talin-1	TLN1	sp|Q9Y490|TLN1_HUMAN Talin-1 OS=Homo sapiens OX=9606 GN=TLN1 PE=1 SV=3	1	32	32	30	29	19	29	19	28	18	23.5	23.5	22.5	269.76	2541	2541	1.78	23	31	9	0	204.76	By MS/MS	By MS/MS	0.7928	0.8086	15.099	42	12	Leave out requantified	0.63629	1.0309	0.83687	0.809	13.259	16.654	25	17	9	3	Leave out requantified	Leave out requantified
P30101	P30101	9	9	9	Protein disulfide-isomerase A3	PDIA3	sp|P30101|PDIA3_HUMAN Protein disulfide-isomerase A3 OS=Homo sapiens OX=9606 GN=PDIA3 PE=1 SV=4	1	9	9	9	9	5	9	5	9	5	30.1	30.1	30.1	56.782	505	505	1.76	9	3	5	0	38.066	By MS/MS	By MS/MS	0.76343	1.0111	50.282	10	7	Leave out requantified	0.76343	1.0983	1.0111	0.80975	50.282	26.152	6	4	3	4	Leave out requantified	Median
P78347-2;P78347-4;P78347-3;P78347;P78347-5	P78347-2;P78347-4;P78347-3;P78347	6;6;6;6;1	6;6;6;6;1	6;6;6;6;1	General transcription factor II-I	GTF2I	sp|P78347-2|GTF2I_HUMAN Isoform 2 of General transcription factor II-I OS=Homo sapiens OX=9606 GN=GTF2I;sp|P78347-4|GTF2I_HUMAN Isoform 4 of General transcription factor II-I OS=Homo sapiens OX=9606 GN=GTF2I;sp|P78347-3|GTF2I_HUMAN Isoform 3 of General tra	5	6	6	6	5	3	5	3	5	3	13.1	13.1	13.1	107.97	957	957;977;978;998;274	1.38	5	3		0	7.8685	By MS/MS	By MS/MS	0.77457	0.78891	0.99799	5	1	Leave out requantified	0.55104	1.0649	0.73112	0.81014	11.464	5.0074	3	2	1	0	Median	Median
P07737;CON__P02584	P07737;CON__P02584	5;3	5;3	5;3	Profilin-1	PFN1	sp|P07737|PROF1_HUMAN Profilin-1 OS=Homo sapiens OX=9606 GN=PFN1 PE=1 SV=2;	2	5	5	5	4	4	4	4	4	4	46.4	46.4	46.4	15.054	140	140;140	1.75	7	6	3	0	31.03	By MS/MS	By MS/MS	1.0535	0.91725	21.853	14	2	Leave out requantified	0.92446	1.0832	1.2757	0.81018	10.773	13.011	6	8	1	1	Leave out requantified	Leave out requantified
Q01844-6;Q01844-3;Q01844;Q01844-5;Q01844-2;Q01844-4	Q01844-6;Q01844-3;Q01844;Q01844-5;Q01844-2	11;11;11;11;10;1	11;11;11;11;10;1	11;11;11;11;10;1	RNA-binding protein EWS	EWSR1	sp|Q01844-6|EWS_HUMAN Isoform 6 of RNA-binding protein EWS OS=Homo sapiens OX=9606 GN=EWSR1;sp|Q01844-3|EWS_HUMAN Isoform 3 of RNA-binding protein EWS OS=Homo sapiens OX=9606 GN=EWSR1;sp|Q01844|EWS_HUMAN RNA-binding protein EWS OS=Homo sapiens OX=9606 GN=E	6	11	11	11	11	11	11	11	11	11	19.2	19.2	19.2	62.507	600	600;655;656;661;583;354	1.93	20	22	16	0	95.029	By MS/MS	By MS/MS	0.93382	0.8829	17.308	52	7	Leave out requantified	0.71213	1.0753	0.96881	0.81219	13.152	26.35	26	26	5	2	Leave out requantified	Leave out requantified
Q96AK3	Q96AK3	5	2	2	DNA dC->dU-editing enzyme APOBEC-3D	APOBEC3D	sp|Q96AK3|ABC3D_HUMAN DNA dC->dU-editing enzyme APOBEC-3D OS=Homo sapiens OX=9606 GN=APOBEC3D PE=1 SV=1	1	5	2	2	4	5	2	2	2	2	15.8	8.5	8.5	46.598	386	386	2		4		0	5.4754	By MS/MS	By MS/MS	1.0093	0.95869	27.774	4	1	Median	0.89628	1.0494	1.2465	0.81259	20.82	7.0771	2	2	0	1	Median	Median
Q92552;Q92552-2	Q92552;Q92552-2	6;6	6;6	6;6	28S ribosomal protein S27, mitochondrial	MRPS27	sp|Q92552|RT27_HUMAN 28S ribosomal protein S27, mitochondrial OS=Homo sapiens OX=9606 GN=MRPS27 PE=1 SV=3;sp|Q92552-2|RT27_HUMAN Isoform 2 of 28S ribosomal protein S27, mitochondrial OS=Homo sapiens OX=9606 GN=MRPS27	2	6	6	6	6	5	6	5	6	5	19.8	19.8	19.8	47.611	414	414;428	2.29	3	4	7	0	106.49	By MS/MS	By MS/MS	0.92472	0.80702	3.0545	10	4	Leave out requantified	0.59224	1.0619	0.78911	0.80347	16.787	4.7157	5	5	3	1	Median	Leave out requantified
P55011-3;P55011	P55011-3;P55011	4;4	4;4	4;4	Solute carrier family 12 member 2	SLC12A2	sp|P55011-3|S12A2_HUMAN Isoform 2 of Solute carrier family 12 member 2 OS=Homo sapiens OX=9606 GN=SLC12A2;sp|P55011|S12A2_HUMAN Solute carrier family 12 member 2 OS=Homo sapiens OX=9606 GN=SLC12A2 PE=1 SV=1	2	4	4	4	2	4	2	4	2	4	7.1	7.1	7.1	129.68	1196	1196;1212	1.62	3	5		0	21.254	By MS/MS	By MS/MS	0.76632	0.83649	45.107	5	3	Median	NaN	1.0864	NaN	0.81379	NaN	51.881	1	4	1	2	Median	Median
Q6UB99	Q6UB99	4	4	4	Ankyrin repeat domain-containing protein 11	ANKRD11	sp|Q6UB99|ANR11_HUMAN Ankyrin repeat domain-containing protein 11 OS=Homo sapiens OX=9606 GN=ANKRD11 PE=1 SV=3	1	4	4	4	3	3	3	3	3	3	2.9	2.9	2.9	297.91	2663	2663	2.14	1	4	2	0	13.758	By MS/MS	By MS/MS	1.0124	0.88873	31.619	5	2	Median	1.2101	1.1093	1.5752	0.81423	29.629	12.083	3	2	2	0	Plateau	Median
P23526;P23526-2	P23526	5;1	5;1	5;1	Adenosylhomocysteinase	AHCY	sp|P23526|SAHH_HUMAN Adenosylhomocysteinase OS=Homo sapiens OX=9606 GN=AHCY PE=1 SV=4	2	5	5	5	3	4	3	4	3	4	10.4	10.4	10.4	47.716	432	432;404	1.5	4	4		0	6.9436	By MS/MS	By MS/MS	0.90436	0.80026	25.589	6	4	Median	0.55382	1.0607	0.75127	0.81482	22.172	28.507	2	4	1	3	Median	Median
P42704;Q9NP80-3;Q9NP80-2;Q9NP80	P42704	129;1;1;1	129;1;1;1	129;1;1;1	Leucine-rich PPR motif-containing protein, mitochondrial	LRPPRC	sp|P42704|LPPRC_HUMAN Leucine-rich PPR motif-containing protein, mitochondrial OS=Homo sapiens OX=9606 GN=LRPPRC PE=1 SV=3	4	129	129	129	126	120	126	120	126	120	82.6	82.6	82.6	157.9	1394	1394;682;720;782	1.94	308	361	254	0	323.31	By MS/MS	By MS/MS	0.79365	0.76199	10.471	792	112	Leave out requantified	0.51786	1.0862	0.71529	0.81549	12.254	13.339	386	406	65	47	Leave out requantified	Leave out requantified
Q7L2E3-2	Q7L2E3-2	80	80	1	Putative ATP-dependent RNA helicase DHX30	DHX30	sp|Q7L2E3-2|DHX30_HUMAN Isoform 2 of ATP-dependent RNA helicase DHX30 OS=Homo sapiens OX=9606 GN=DHX30	1	80	80	1	76	71	76	71	1	1	69	69	2.1	136.11	1222	1222	1.94	102	109	83	0	323.31	By MS/MS	By MS/MS	0.75793	0.73848	13.686	248	30	Leave out requantified	0.48942	1.0965	0.66231	0.81559	11.256	15.529	126	122	21	9	Leave out requantified	Leave out requantified
Q13123	Q13123	17	17	17	Protein Red	IK	sp|Q13123|RED_HUMAN Protein Red OS=Homo sapiens OX=9606 GN=IK PE=1 SV=3	1	17	17	17	17	15	17	15	17	15	39.7	39.7	39.7	65.601	557	557	1.98	22	6	21	0	95.513	By MS/MS	By MS/MS	0.91236	0.91305	11.873	45	7	Leave out requantified	0.80827	1.0742	1.1125	0.81565	13.396	10.734	23	22	3	4	Leave out requantified	Leave out requantified
P20810-3;P20810-4;P20810-8;P20810-2;P20810;P20810-9;P20810-5;P20810-10;P20810-7;P20810-6	P20810-3;P20810-4;P20810-8;P20810-2;P20810;P20810-9;P20810-5;P20810-10;P20810-7;P20810-6	4;4;4;4;4;4;4;4;4;4	4;4;4;4;4;4;4;4;4;4	4;4;4;4;4;4;4;4;4;4	Calpastatin	CAST	sp|P20810-3|ICAL_HUMAN Isoform 3 of Calpastatin OS=Homo sapiens OX=9606 GN=CAST;sp|P20810-4|ICAL_HUMAN Isoform 4 of Calpastatin OS=Homo sapiens OX=9606 GN=CAST;sp|P20810-8|ICAL_HUMAN Isoform 8 of Calpastatin OS=Homo sapiens OX=9606 GN=CAST;sp|P20810-2|ICAL	10	4	4	4	4	4	4	4	4	4	11.9	11.9	11.9	63.665	590	590;667;686;695;708;750;756;769;772;791	1.83	7		5	0	52.805	By MS/MS	By MS/MS	1.1077	1.0831	15.483	8	2	Leave out requantified	1.0257	1.1447	1.3512	0.81628	17.73	16.152	4	4	1	1	Leave out requantified	Leave out requantified
P10599-2;P10599	P10599-2;P10599	4;4	4;4	4;4	Thioredoxin	TXN	sp|P10599-2|THIO_HUMAN Isoform 2 of Thioredoxin OS=Homo sapiens OX=9606 GN=TXN;sp|P10599|THIO_HUMAN Thioredoxin OS=Homo sapiens OX=9606 GN=TXN PE=1 SV=3	2	4	4	4	3	4	3	4	3	4	38.8	38.8	38.8	9.4519	85	85;105	1.18	9	2		0	8.7651	By MS/MS	By MS/MS	0.90341	0.84376	4.7692	7	2	Leave out requantified	0.64629	1.1019	0.86722	0.81835	11.797	12.161	3	4	1	1	Median	Median
Q8WU90;Q8WU90-2	Q8WU90	19;5	19;5	19;5	Zinc finger CCCH domain-containing protein 15	ZC3H15	sp|Q8WU90|ZC3HF_HUMAN Zinc finger CCCH domain-containing protein 15 OS=Homo sapiens OX=9606 GN=ZC3H15 PE=1 SV=1	2	19	19	19	16	17	16	17	16	17	55.6	55.6	55.6	48.602	426	426;162	2.06	18	15	21	0	210.11	By MS/MS	By MS/MS	0.87168	0.86693	11.255	46	9	Leave out requantified	0.69572	1.0875	0.94991	0.81901	15.757	7.9059	24	22	5	4	Leave out requantified	Leave out requantified
P48634;P48634-3;P48634-2;P48634-4	P48634;P48634-3;P48634-2;P48634-4	85;79;77;61	81;75;73;57	81;75;73;57	Protein PRRC2A	PRRC2A	sp|P48634|PRC2A_HUMAN Protein PRRC2A OS=Homo sapiens OX=9606 GN=PRRC2A PE=1 SV=3;sp|P48634-3|PRC2A_HUMAN Isoform 3 of Protein PRRC2A OS=Homo sapiens OX=9606 GN=PRRC2A;sp|P48634-2|PRC2A_HUMAN Isoform 2 of Protein PRRC2A OS=Homo sapiens OX=9606 GN=PRRC2A;sp|	4	85	81	81	80	78	76	74	76	74	48.8	47.5	47.5	228.86	2157	2157;2156;2144;1533	1.82	145	101	84	0	323.31	By MS/MS	By MS/MS	0.86744	0.86701	26.341	277	54	Leave out requantified	0.67268	1.0776	0.91659	0.81946	24.069	24.987	139	138	33	21	Leave out requantified	Leave out requantified
O00299	O00299	14	14	14	Chloride intracellular channel protein 1	CLIC1	sp|O00299|CLIC1_HUMAN Chloride intracellular channel protein 1 OS=Homo sapiens OX=9606 GN=CLIC1 PE=1 SV=4	1	14	14	14	14	13	14	13	14	13	76.8	76.8	76.8	26.922	241	241	1.5	33	12	7	0	134.68	By MS/MS	By MS/MS	0.91951	1.0191	14.723	47	3	Leave out requantified	0.85467	1.0942	1.1506	0.81976	10.997	16.207	24	23	1	2	Leave out requantified	Leave out requantified
Q8TEX9;Q8TEX9-2	Q8TEX9;Q8TEX9-2	7;7	7;7	7;7	Importin-4	IPO4	sp|Q8TEX9|IPO4_HUMAN Importin-4 OS=Homo sapiens OX=9606 GN=IPO4 PE=1 SV=2;sp|Q8TEX9-2|IPO4_HUMAN Isoform 2 of Importin-4 OS=Homo sapiens OX=9606 GN=IPO4	2	7	7	7	2	6	2	6	2	6	11.2	11.2	11.2	118.71	1081	1081;1083	2	1	8	1	0	9.8856	By MS/MS	By MS/MS	1.0333	0.74716	24.557	5	5	Median	NaN	1.1311	NaN	0.82005	NaN	28.175	1	4	1	4	Median	Median
P31431-2;P31431	P31431-2;P31431	4;4	4;4	4;4	Syndecan-4	SDC4	sp|P31431-2|SDC4_HUMAN Isoform 2 of Syndecan-4 OS=Homo sapiens OX=9606 GN=SDC4;sp|P31431|SDC4_HUMAN Syndecan-4 OS=Homo sapiens OX=9606 GN=SDC4 PE=1 SV=2	2	4	4	4	4	3	4	3	4	3	31.4	31.4	31.4	16.545	153	153;198	2.14	3		4	0	15.639	By MS/MS	By MS/MS	1.1637	1.2715	16.584	7	0	Leave out requantified	1.1839	1.1312	1.5773	0.82038	10.896	15.073	4	3	0	0	Leave out requantified	Leave out requantified
Q00577	Q00577	14	14	13	Transcriptional activator protein Pur-alpha	PURA	sp|Q00577|PURA_HUMAN Transcriptional activator protein Pur-alpha OS=Homo sapiens OX=9606 GN=PURA PE=1 SV=2	1	14	14	13	14	11	14	11	13	10	54	54	50.6	34.91	322	322	1.91	15	17	11	0	309.16	By MS/MS	By MS/MS	0.87105	0.95448	18.384	36	2	Leave out requantified	0.75193	1.1051	1.0209	0.82088	15.554	25.509	19	17	2	0	Leave out requantified	Leave out requantified
P38646	P38646	19	19	19	Stress-70 protein, mitochondrial	HSPA9	sp|P38646|GRP75_HUMAN Stress-70 protein, mitochondrial OS=Homo sapiens OX=9606 GN=HSPA9 PE=1 SV=2	1	19	19	19	19	12	19	12	19	12	29.7	29.7	29.7	73.68	679	679	1.68	20	5	9	0	51.336	By MS/MS	By MS/MS	0.88179	0.93172	16.284	28	9	Leave out requantified	0.71458	1.0719	0.96245	0.82177	6.661	18.872	15	13	6	3	Leave out requantified	Leave out requantified
Q01085-2	Q01085-2	26	26	3	Nucleolysin TIAR	TIAL1	sp|Q01085-2|TIAR_HUMAN Isoform 2 of Nucleolysin TIAR OS=Homo sapiens OX=9606 GN=TIAL1	1	26	26	3	25	22	25	22	3	2	62.2	62.2	9.4	43.448	392	392	2.05	42	73	50	0	323.31	By MS/MS	By MS/MS	0.90116	0.86308	8.4901	145	11	Leave out requantified	0.66232	1.0932	0.91056	0.82355	7.9266	8.9969	68	77	8	3	Leave out requantified	Leave out requantified
Q9Y2R5	Q9Y2R5	5	5	5	28S ribosomal protein S17, mitochondrial	MRPS17	sp|Q9Y2R5|RT17_HUMAN 28S ribosomal protein S17, mitochondrial OS=Homo sapiens OX=9606 GN=MRPS17 PE=1 SV=1	1	5	5	5	4	4	4	4	4	4	63.1	63.1	63.1	14.502	130	130	1.5	5	5		0	28.246	By MS/MS	By MS/MS	0.67017	0.79035	23.434	9	2	Leave out requantified	0.5185	1.0894	0.72332	0.80818	22.713	22.966	5	4	1	1	Leave out requantified	Leave out requantified
Q96EP5;Q96EP5-2	Q96EP5;Q96EP5-2	16;15	16;15	16;15	DAZ-associated protein 1	DAZAP1	sp|Q96EP5|DAZP1_HUMAN DAZ-associated protein 1 OS=Homo sapiens OX=9606 GN=DAZAP1 PE=1 SV=1;sp|Q96EP5-2|DAZP1_HUMAN Isoform 2 of DAZ-associated protein 1 OS=Homo sapiens OX=9606 GN=DAZAP1	2	16	16	16	16	12	16	12	16	12	51.8	51.8	51.8	43.383	407	407;378	1.61	63	42	16	0	124.2	By MS/MS	By MS/MS	0.92527	1.0198	24.422	90	21	Leave out requantified	0.81939	1.0813	1.1286	0.82465	21.664	32.963	56	34	10	11	Leave out requantified	Leave out requantified
Q8IV48	Q8IV48	6	6	6	3-5 exoribonuclease 1	ERI1	sp|Q8IV48|ERI1_HUMAN 3-5 exoribonuclease 1 OS=Homo sapiens OX=9606 GN=ERI1 PE=1 SV=3	1	6	6	6	5	3	5	3	5	3	19.2	19.2	19.2	40.063	349	349	1.85	6	3	4	0	10.924	By MS/MS	By MS/MS	0.87998	0.94461	6.3706	11	4	Leave out requantified	0.70727	1.1195	0.97361	0.82474	11.885	15.845	6	5	3	1	Leave out requantified	Leave out requantified
O15446;O15446-2	O15446;O15446-2	4;3	4;3	4;3	DNA-directed RNA polymerase I subunit RPA34	CD3EAP	sp|O15446|RPA34_HUMAN DNA-directed RNA polymerase I subunit RPA34 OS=Homo sapiens OX=9606 GN=CD3EAP PE=1 SV=1;sp|O15446-2|RPA34_HUMAN Isoform 2 of DNA-directed RNA polymerase I subunit RPA34 OS=Homo sapiens OX=9606 GN=CD3EAP	2	4	4	4	3	2	3	2	3	2	16.3	16.3	16.3	54.985	510	510;512	1.83	2	3	1	0	5.826	By MS/MS	By MS/MS	0.85247	0.64013	29.835	3	3	Median	NaN	1.112	NaN	0.82492	NaN	36.762	1	2	1	2	Median	Median
P60033	P60033	3	3	3	CD81 antigen	CD81	sp|P60033|CD81_HUMAN CD81 antigen OS=Homo sapiens OX=9606 GN=CD81 PE=1 SV=1	1	3	3	3	3	3	3	3	3	3	25	25	25	25.809	236	236	1.5	4	4		0	152.09	By MS/MS	By MS/MS	0.9851	1.0005	7.4311	8	0	Leave out requantified	0.8864	1.0948	1.197	0.82523	7.7189	4.104	4	4	0	0	Leave out requantified	Leave out requantified
Q01831;Q01831-2;Q01831-3	Q01831;Q01831-2	31;30;2	31;30;2	31;30;2	DNA repair protein complementing XP-C cells	XPC	sp|Q01831|XPC_HUMAN DNA repair protein complementing XP-C cells OS=Homo sapiens OX=9606 GN=XPC PE=1 SV=4;sp|Q01831-2|XPC_HUMAN Isoform 2 of DNA repair protein complementing XP-C cells OS=Homo sapiens OX=9606 GN=XPC	3	31	31	31	31	20	31	20	31	20	39.5	39.5	39.5	105.95	940	940;903;140	1.74	35	17	17	0	192.37	By MS/MS	By MS/MS	0.99411	1.0639	17.474	57	10	Leave out requantified	0.97889	1.0717	1.3725	0.82553	14.935	17.027	34	23	8	2	Leave out requantified	Leave out requantified
Q15758;Q15758-3;Q15758-2	Q15758;Q15758-3;Q15758-2	7;5;5	7;5;5	7;5;5	Neutral amino acid transporter B(0)	SLC1A5	sp|Q15758|AAAT_HUMAN Neutral amino acid transporter B(0) OS=Homo sapiens OX=9606 GN=SLC1A5 PE=1 SV=2;sp|Q15758-3|AAAT_HUMAN Isoform 3 of Neutral amino acid transporter B(0) OS=Homo sapiens OX=9606 GN=SLC1A5;sp|Q15758-2|AAAT_HUMAN Isoform 2 of Neutral amino	3	7	7	7	6	7	6	7	6	7	14	14	14	56.598	541	541;313;339	1.82	9	2	6	0	31.907	By MS/MS	By MS/MS	0.86184	0.84905	22.503	15	4	Leave out requantified	0.65561	1.1248	0.90175	0.82564	2.3915	22.092	6	9	2	2	Leave out requantified	Leave out requantified
P52756;P52756-4;P52756-2;P52756-5;REV__P08243-3;REV__P08243-2;REV__P08243	P52756	14;2;2;2;1;1;1	14;2;2;2;1;1;1	14;2;2;2;1;1;1	RNA-binding protein 5	RBM5	sp|P52756|RBM5_HUMAN RNA-binding protein 5 OS=Homo sapiens OX=9606 GN=RBM5 PE=1 SV=2	7	14	14	14	12	11	12	11	12	11	18.9	18.9	18.9	92.153	815	815;141;143;150;478;540;561	1.69	15	8	6	0	85.934	By MS/MS	By MS/MS	0.817	0.84107	14.727	26	8	Leave out requantified	0.61827	1.1313	0.84188	0.82628	14.76	14.818	15	11	4	4	Leave out requantified	Leave out requantified
Q9BQ48	Q9BQ48	2	2	2	39S ribosomal protein L34, mitochondrial	MRPL34	sp|Q9BQ48|RM34_HUMAN 39S ribosomal protein L34, mitochondrial OS=Homo sapiens OX=9606 GN=MRPL34 PE=1 SV=1	1	2	2	2	2	2	2	2	2	2	14.1	14.1	14.1	10.165	92	92	2.14		6	1	0.0005685	2.9506	By MS/MS	By MS/MS	0.96571	0.91697	21.464	6	4	Median	0.74178	1.0373	1.034	0.8132	28.255	15.87	3	3	3	1	Median	Median
P14866;P14866-2	P14866;P14866-2	45;34	45;34	44;33	Heterogeneous nuclear ribonucleoprotein L	HNRNPL	sp|P14866|HNRPL_HUMAN Heterogeneous nuclear ribonucleoprotein L OS=Homo sapiens OX=9606 GN=HNRNPL PE=1 SV=2;sp|P14866-2|HNRPL_HUMAN Isoform 2 of Heterogeneous nuclear ribonucleoprotein L OS=Homo sapiens OX=9606 GN=HNRNPL	2	45	45	44	40	40	40	40	39	39	83.7	83.7	83.7	64.132	589	589;456	1.87	174	204	112	0	323.31	By MS/MS	By MS/MS	0.9035	0.90793	18.924	398	61	Leave out requantified	0.75956	1.0788	1.072	0.82792	18.383	21.629	200	198	34	27	Leave out requantified	Leave out requantified
Q15459;Q15459-2	Q15459;Q15459-2	38;33	38;33	38;33	Splicing factor 3A subunit 1	SF3A1	sp|Q15459|SF3A1_HUMAN Splicing factor 3A subunit 1 OS=Homo sapiens OX=9606 GN=SF3A1 PE=1 SV=1;sp|Q15459-2|SF3A1_HUMAN Isoform 2 of Splicing factor 3A subunit 1 OS=Homo sapiens OX=9606 GN=SF3A1	2	38	38	38	35	34	35	34	35	34	53.3	53.3	53.3	88.885	793	793;728	1.62	72	35	23	0	323.31	By MS/MS	By MS/MS	0.91961	0.89322	25.409	103	11	Leave out requantified	0.75623	1.1118	1.0237	0.82831	23.906	25.307	50	53	6	5	Leave out requantified	Leave out requantified
Q9HCD5	Q9HCD5	5	5	5	Nuclear receptor coactivator 5	NCOA5	sp|Q9HCD5|NCOA5_HUMAN Nuclear receptor coactivator 5 OS=Homo sapiens OX=9606 GN=NCOA5 PE=1 SV=2	1	5	5	5	4	4	4	4	4	4	24.7	24.7	24.7	65.536	579	579	2		13		0	30.951	By MS/MS	By MS/MS	0.9069	0.84171	20.212	10	4	Leave out requantified	0.70521	1.0717	0.91248	0.82954	33.334	19.812	5	5	3	1	Median	Leave out requantified
Q14978-2;Q14978	Q14978-2;Q14978	60;57	60;57	6;3	Nucleolar and coiled-body phosphoprotein 1	NOLC1	sp|Q14978-2|NOLC1_HUMAN Isoform Beta of Nucleolar and coiled-body phosphoprotein 1 OS=Homo sapiens OX=9606 GN=NOLC1;sp|Q14978|NOLC1_HUMAN Nucleolar and coiled-body phosphoprotein 1 OS=Homo sapiens OX=9606 GN=NOLC1 PE=1 SV=2	2	60	60	6	55	59	55	59	5	6	45.3	45.3	6.3	74.746	709	709;699	2.23	64	210	163	0	323.31	By MS/MS	By MS/MS	0.86053	0.84936	53.975	408	68	Leave out requantified	0.6287	1.0806	0.85738	0.831	52.183	58.325	196	212	36	32	Leave out requantified	Leave out requantified
Q9Y3D9	Q9Y3D9	5	5	5	28S ribosomal protein S23, mitochondrial	MRPS23	sp|Q9Y3D9|RT23_HUMAN 28S ribosomal protein S23, mitochondrial OS=Homo sapiens OX=9606 GN=MRPS23 PE=1 SV=2	1	5	5	5	5	4	5	4	5	4	31.1	31.1	31.1	21.77	190	190	1.73	6	2	3	0	6.1817	By MS/MS	By MS/MS	0.75109	0.73887	14.895	11	7	Leave out requantified	0.55136	1.0857	0.73856	0.82392	8.9224	21.527	5	6	3	4	Median	Median
Q13148;Q13148-4	Q13148	27;11	27;11	27;11	TAR DNA-binding protein 43	TARDBP	sp|Q13148|TADBP_HUMAN TAR DNA-binding protein 43 OS=Homo sapiens OX=9606 GN=TARDBP PE=1 SV=1	2	27	27	27	26	24	26	24	26	24	71.3	71.3	71.3	44.739	414	414;298	2.15	36	88	64	0	323.31	By MS/MS	By MS/MS	0.89756	0.92808	20.012	159	31	Leave out requantified	0.75529	1.1232	1.0382	0.83179	17.294	13.843	78	81	14	17	Leave out requantified	Leave out requantified
Q13472-3;Q13472-2;Q13472	Q13472-3;Q13472-2;Q13472	9;9;9	8;8;8	8;8;8	DNA topoisomerase 3-alpha	TOP3A	sp|Q13472-3|TOP3A_HUMAN Isoform 3 of DNA topoisomerase 3-alpha OS=Homo sapiens OX=9606 GN=TOP3A;sp|Q13472-2|TOP3A_HUMAN Isoform Short of DNA topoisomerase 3-alpha OS=Homo sapiens OX=9606 GN=TOP3A;sp|Q13472|TOP3A_HUMAN DNA topoisomerase 3-alpha OS=Homo sapi	3	9	8	8	8	5	7	4	7	4	12.5	11.3	11.3	101.21	906	906;976;1001	1.67	7	2	3	0	17.545	By MS/MS	By MS/MS	0.79721	0.84452	9.2665	9	3	Leave out requantified	0.63697	1.0983	0.83327	0.83229	15.26	2.1957	6	3	3	0	Leave out requantified	Leave out requantified
Q14978-3	Q14978-3	57	3	3	Nucleolar and coiled-body phosphoprotein 1	NOLC1	sp|Q14978-3|NOLC1_HUMAN Isoform 3 of Nucleolar and coiled-body phosphoprotein 1 OS=Homo sapiens OX=9606 GN=NOLC1	1	57	3	3	53	56	3	3	3	3	43.9	4.4	4.4	73.744	700	700	2.3		23	10	0	216.45	By MS/MS	By MS/MS	0.92515	0.89642	3.137	26	4	Leave out requantified	0.66491	1.0746	0.94329	0.83244	5.7325	5.3205	11	15	1	3	Leave out requantified	Leave out requantified
Q14966;Q14966-3;Q14966-4;Q14966-2;Q14966-6;Q14966-5	Q14966;Q14966-3;Q14966-4	38;36;23;18;18;18	38;36;23;18;18;18	38;36;23;18;18;18	Zinc finger protein 638	ZNF638	sp|Q14966|ZN638_HUMAN Zinc finger protein 638 OS=Homo sapiens OX=9606 GN=ZNF638 PE=1 SV=2;sp|Q14966-3|ZN638_HUMAN Isoform 3 of Zinc finger protein 638 OS=Homo sapiens OX=9606 GN=ZNF638;sp|Q14966-4|ZN638_HUMAN Isoform 4 of Zinc finger protein 638 OS=Homo sa	6	38	38	38	35	33	35	33	35	33	30.8	30.8	30.8	220.62	1978	1978;1957;1139;814;918;1075	1.64	57	23	21	0	323.31	By MS/MS	By MS/MS	0.95208	0.98645	21.969	76	16	Leave out requantified	0.79305	1.11	1.0996	0.8326	16.191	25.823	41	35	9	7	Leave out requantified	Leave out requantified
O43776;O43776-2	O43776	5;1	5;1	5;1	Asparagine--tRNA ligase, cytoplasmic	NARS	sp|O43776|SYNC_HUMAN Asparagine--tRNA ligase, cytoplasmic OS=Homo sapiens OX=9606 GN=NARS PE=1 SV=1	2	5	5	5	2	4	2	4	2	4	14.8	14.8	14.8	62.942	548	548;174	1.33	4	2		0	30.998	By MS/MS	By MS/MS	1.0782	0.98501	24.745	5	2	Median	0.94417	1.1461	1.2625	0.83313	16.523	13.158	2	3	0	2	Median	Median
Q13435	Q13435	38	38	38	Splicing factor 3B subunit 2	SF3B2	sp|Q13435|SF3B2_HUMAN Splicing factor 3B subunit 2 OS=Homo sapiens OX=9606 GN=SF3B2 PE=1 SV=2	1	38	38	38	34	30	34	30	34	30	50.5	50.5	50.5	100.23	895	895	1.97	47	23	44	0	323.31	By MS/MS	By MS/MS	0.91896	0.9715	26.479	82	18	Leave out requantified	0.73259	1.1748	1.0035	0.83396	23.177	22.577	48	34	11	7	Leave out requantified	Leave out requantified
O95900-2;O95900	O95900-2;O95900	5;5	5;5	5;5	Probable tRNA pseudouridine synthase 2	TRUB2	sp|O95900-2|TRUB2_HUMAN Isoform 2 of Mitochondrial mRNA pseudouridine synthase TRUB2 OS=Homo sapiens OX=9606 GN=TRUB2;sp|O95900|TRUB2_HUMAN Mitochondrial mRNA pseudouridine synthase TRUB2 OS=Homo sapiens OX=9606 GN=TRUB2 PE=1 SV=1	2	5	5	5	5	4	5	4	5	4	30.9	30.9	30.9	30.454	275	275;331	1.6	4	6		0	15.198	By MS/MS	By MS/MS	0.67973	0.74068	6.504	9	4	Leave out requantified	0.55926	1.0933	0.71525	0.83398	1.8776	28.819	5	4	2	2	Leave out requantified	Median
Q96ST2-3;Q96ST2;Q96ST2-2	Q96ST2-3;Q96ST2;Q96ST2-2	30;30;28	30;30;28	30;30;28	Protein IWS1 homolog	IWS1	sp|Q96ST2-3|IWS1_HUMAN Isoform 3 of Protein IWS1 homolog OS=Homo sapiens OX=9606 GN=IWS1;sp|Q96ST2|IWS1_HUMAN Protein IWS1 homolog OS=Homo sapiens OX=9606 GN=IWS1 PE=1 SV=2;sp|Q96ST2-2|IWS1_HUMAN Isoform 2 of Protein IWS1 homolog OS=Homo sapiens OX=9606 GN	3	30	30	30	28	26	28	26	28	26	38.7	38.7	38.7	69.108	612	612;819;494	1.92	58	44	46	0	181.1	By MS/MS	By MS/MS	0.86608	0.91118	13.155	124	20	Leave out requantified	0.7258	1.093	0.99774	0.83404	13.144	9.6498	60	64	9	11	Leave out requantified	Leave out requantified
P82933	P82933	13	13	13	28S ribosomal protein S9, mitochondrial	MRPS9	sp|P82933|RT09_HUMAN 28S ribosomal protein S9, mitochondrial OS=Homo sapiens OX=9606 GN=MRPS9 PE=1 SV=2	1	13	13	13	12	10	12	10	12	10	36.9	36.9	36.9	45.834	396	396	1.86	10	13	6	0	36.96	By MS/MS	By MS/MS	0.7501	0.76154	6.3479	22	6	Leave out requantified	0.53126	1.1046	0.71412	0.82701	14.338	6.6197	13	9	4	2	Leave out requantified	Leave out requantified
Q9HAU5;Q9HAU5-2	Q9HAU5;Q9HAU5-2	7;5	7;5	7;5	Regulator of nonsense transcripts 2	UPF2	sp|Q9HAU5|RENT2_HUMAN Regulator of nonsense transcripts 2 OS=Homo sapiens OX=9606 GN=UPF2 PE=1 SV=1;sp|Q9HAU5-2|RENT2_HUMAN Isoform 2 of Regulator of nonsense transcripts 2 OS=Homo sapiens OX=9606 GN=UPF2	2	7	7	7	6	4	6	4	6	4	8.4	8.4	8.4	147.81	1272	1272;579	1.91	3	6	2	0	33.142	By MS/MS	By MS/MS	0.81745	1.0854	9.4982	10	3	Leave out requantified	0.81228	1.119	1.0854	0.83411	9.9678	33.239	6	4	1	2	Leave out requantified	Median
O60716-5;O60716-3;O60716-2;O60716;O60716-21;O60716-19;O60716-18;O60716-17;O60716-13;O60716-11;O60716-10;O60716-8;O60716-9;O60716-7;O60716-6;O60716-4;O60716-24;O60716-23;O60716-22;O60716-20;O60716-16;O60716-15;O60716-14;O60716-12;O60716-29;O60716-27;O60716-26;O60716-25;O60716-32;O60716-31;O60716-30;O60716-28	O60716-5;O60716-3;O60716-2;O60716;O60716-21;O60716-19;O60716-18;O60716-17;O60716-13;O60716-11;O60716-10;O60716-8;O60716-9;O60716-7;O60716-6;O60716-4;O60716-24;O60716-23;O60716-22;O60716-20;O60716-16;O60716-15;O60716-14;O60716-12;O60716-29;O60716-27;O60716-26;O60716-25;O60716-32;O60716-31;O60716-30;O60716-28	14;14;14;14;13;13;13;13;13;13;13;13;13;13;13;13;12;12;12;12;12;12;12;12;8;8;8;8;7;7;7;7	14;14;14;14;13;13;13;13;13;13;13;13;13;13;13;13;12;12;12;12;12;12;12;12;8;8;8;8;7;7;7;7	14;14;14;14;13;13;13;13;13;13;13;13;13;13;13;13;12;12;12;12;12;12;12;12;8;8;8;8;7;7;7;7	Catenin delta-1	CTNND1	sp|O60716-5|CTND1_HUMAN Isoform 1A of Catenin delta-1 OS=Homo sapiens OX=9606 GN=CTNND1;sp|O60716-3|CTND1_HUMAN Isoform 1AC of Catenin delta-1 OS=Homo sapiens OX=9606 GN=CTNND1;sp|O60716-2|CTND1_HUMAN Isoform 1AB of Catenin delta-1 OS=Homo sapiens OX=9606	32	14	14	14	13	11	13	11	13	11	26.8	26.8	26.8	104.15	933	933;939;962;968;832;838;861;867;879;885;908;912;914;918;941;947;811;817;840;846;858;864;887;893;610;616;639;645;589;595;618;624	1.47	19	14	1	0	52.971	By MS/MS	By MS/MS	0.92453	1.0529	17.953	20	6	Leave out requantified	0.83426	1.0849	1.1513	0.83548	17.582	11.185	13	7	4	2	Leave out requantified	Leave out requantified
Q15717;Q15717-2	Q15717;Q15717-2	40;37	40;37	37;34	ELAV-like protein 1	ELAVL1	sp|Q15717|ELAV1_HUMAN ELAV-like protein 1 OS=Homo sapiens OX=9606 GN=ELAVL1 PE=1 SV=2;sp|Q15717-2|ELAV1_HUMAN Isoform 2 of ELAV-like protein 1 OS=Homo sapiens OX=9606 GN=ELAVL1	2	40	40	37	37	38	37	38	34	35	80.4	80.4	77	36.091	326	326;353	2.05	71	136	85	0	323.31	By MS/MS	By MS/MS	0.90124	0.8767	10.84	248	20	Leave out requantified	0.69562	1.0868	0.98706	0.8359	10.321	9.8873	121	127	11	9	Leave out requantified	Leave out requantified
Q9NYY8;Q9NYY8-2	Q9NYY8;Q9NYY8-2	23;20	23;20	23;20	FAST kinase domain-containing protein 2	FASTKD2	sp|Q9NYY8|FAKD2_HUMAN FAST kinase domain-containing protein 2, mitochondrial OS=Homo sapiens OX=9606 GN=FASTKD2 PE=1 SV=1;sp|Q9NYY8-2|FAKD2_HUMAN Isoform 2 of FAST kinase domain-containing protein 2, mitochondrial OS=Homo sapiens OX=9606 GN=FASTKD2	2	23	23	23	22	19	22	19	22	19	39.6	39.6	39.6	81.462	710	710;648	1.67	38	21	14	0	187.29	By MS/MS	By MS/MS	0.77321	0.76209	73.38	55	11	Leave out requantified	0.47791	1.0952	0.65757	0.83683	14.422	77.008	29	26	8	3	Leave out requantified	Leave out requantified
Q9NTZ6	Q9NTZ6	14	14	14	RNA-binding protein 12	RBM12	sp|Q9NTZ6|RBM12_HUMAN RNA-binding protein 12 OS=Homo sapiens OX=9606 GN=RBM12 PE=1 SV=1	1	14	14	14	12	10	12	10	12	10	20.1	20.1	20.1	97.394	932	932	1.76	12	12	5	0	18.731	By MS/MS	By MS/MS	0.93321	0.94573	18.81	21	4	Leave out requantified	0.75804	1.1494	1.0334	0.83866	14.134	13.145	12	9	4	0	Leave out requantified	Leave out requantified
P53992;P53992-2	P53992	6;2	6;2	6;2	Protein transport protein Sec24C	SEC24C	sp|P53992|SC24C_HUMAN Protein transport protein Sec24C OS=Homo sapiens OX=9606 GN=SEC24C PE=1 SV=3	2	6	6	6	3	5	3	5	3	5	8.2	8.2	8.2	118.32	1094	1094;342	2	1	8	1	0	6.4369	By MS/MS	By MS/MS	1.1076	0.90899	34.554	7	5	Median	0.90279	1.1348	1.2238	0.83902	19.352	23.187	3	4	2	3	Median	Median
P49915;P49915-2	P49915;P49915-2	9;7	9;7	9;7	GMP synthase [glutamine-hydrolyzing]	GMPS	sp|P49915|GUAA_HUMAN GMP synthase [glutamine-hydrolyzing] OS=Homo sapiens OX=9606 GN=GMPS PE=1 SV=1;sp|P49915-2|GUAA_HUMAN Isoform 2 of GMP synthase [glutamine-hydrolyzing] OS=Homo sapiens OX=9606 GN=GMPS	2	9	9	9	9	7	9	7	9	7	23.2	23.2	23.2	76.715	693	693;594	2.05	7	5	8	0	40.81	By MS/MS	By MS/MS	1.038	1.262	16.574	12	3	Leave out requantified	1.0017	1.1252	1.326	0.83928	9.0796	20.39	7	5	1	2	Leave out requantified	Leave out requantified
Q8NE71;Q8NE71-2;Q12800-2;Q12800-3;Q12800-4;Q12800	Q8NE71;Q8NE71-2	48;47;1;1;1;1	48;47;1;1;1;1	48;47;1;1;1;1	ATP-binding cassette sub-family F member 1	ABCF1	sp|Q8NE71|ABCF1_HUMAN ATP-binding cassette sub-family F member 1 OS=Homo sapiens OX=9606 GN=ABCF1 PE=1 SV=2;sp|Q8NE71-2|ABCF1_HUMAN Isoform 2 of ATP-binding cassette sub-family F member 1 OS=Homo sapiens OX=9606 GN=ABCF1	6	48	48	48	43	45	43	45	43	45	58	58	58	95.925	845	845;807;450;451;501;502	2.01	68	62	69	0	323.31	By MS/MS	By MS/MS	0.9459	0.9578	15.63	161	23	Leave out requantified	0.76834	1.1099	1.0536	0.83949	14.552	14.917	78	83	12	11	Leave out requantified	Leave out requantified
P12277	P12277	4	4	4	Creatine kinase B-type	CKB	sp|P12277|KCRB_HUMAN Creatine kinase B-type OS=Homo sapiens OX=9606 GN=CKB PE=1 SV=1	1	4	4	4	3	3	3	3	3	3	16.5	16.5	16.5	42.644	381	381	1.14	6	1		0	6.3457	By MS/MS	By MS/MS	1.0842	0.83955	18.696	6	0	Leave out requantified	0.8874	1.0842	1.1838	0.83955	15.815	8.5101	2	4	0	0	Median	Leave out requantified
Q6PCB5;Q6PCB5-2	Q6PCB5;Q6PCB5-2	4;2	4;2	4;2	Round spermatid basic protein 1-like protein	RSBN1L	sp|Q6PCB5|RSBNL_HUMAN Round spermatid basic protein 1-like protein OS=Homo sapiens OX=9606 GN=RSBN1L PE=1 SV=2;sp|Q6PCB5-2|RSBNL_HUMAN Isoform 2 of Round spermatid basic protein 1-like protein OS=Homo sapiens OX=9606 GN=RSBN1L	2	4	4	4	1	4	1	4	1	4	10.8	10.8	10.8	94.868	846	846;576	1.6	2	3		0	15.168	By MS/MS	By MS/MS	1.0975	0.83957	32.927	2	0	Median	NaN	1.0975	NaN	0.83957	NaN	32.927	0	2	0	0	Median	Median
Q9Y6C9	Q9Y6C9	1	1	1	Mitochondrial carrier homolog 2	MTCH2	sp|Q9Y6C9|MTCH2_HUMAN Mitochondrial carrier homolog 2 OS=Homo sapiens OX=9606 GN=MTCH2 PE=1 SV=1	1	1	1	1	1	1	1	1	1	1	7.9	7.9	7.9	33.331	303	303	2		3		0	5.2493	By MS/MS	By MS/MS	0.95413	0.99995	17.883	3	2	Plateau	NaN	1.0849	NaN	0.84053	NaN	20.941	1	2	0	2	Median	Median
Q92544	Q92544	5	5	5	Transmembrane 9 superfamily member 4	TM9SF4	sp|Q92544|TM9S4_HUMAN Transmembrane 9 superfamily member 4 OS=Homo sapiens OX=9606 GN=TM9SF4 PE=1 SV=2	1	5	5	5	5	5	5	5	5	5	11.2	11.2	11.2	74.518	642	642	2.25	3	9	8	0	12.755	By MS/MS	By MS/MS	0.78818	0.83956	13.232	13	2	Leave out requantified	0.62407	1.1027	0.82911	0.84061	15.996	20.269	6	7	1	1	Leave out requantified	Leave out requantified
Q16531;Q16531-2	Q16531;Q16531-2	5;3	5;3	5;3	DNA damage-binding protein 1	DDB1	sp|Q16531|DDB1_HUMAN DNA damage-binding protein 1 OS=Homo sapiens OX=9606 GN=DDB1 PE=1 SV=1;sp|Q16531-2|DDB1_HUMAN Isoform 2 of DNA damage-binding protein 1 OS=Homo sapiens OX=9606 GN=DDB1	2	5	5	5	3	4	3	4	3	4	6.3	6.3	6.3	126.97	1140	1140;451	1.83	3	8	1	0	14.966	By MS/MS	By MS/MS	1.1428	0.88075	10.188	8	2	Leave out requantified	0.63927	1.1699	0.83509	0.84077	14.096	12.405	2	6	1	1	Median	Leave out requantified
Q8N5F7;Q5M9Q1	Q8N5F7	8;3	8;3	8;3	NF-kappa-B-activating protein	NKAP	sp|Q8N5F7|NKAP_HUMAN NF-kappa-B-activating protein OS=Homo sapiens OX=9606 GN=NKAP PE=1 SV=1	2	8	8	8	6	8	6	8	6	8	27.2	27.2	27.2	47.138	415	415;402	1.83	11	6	7	0	53.52	By MS/MS	By MS/MS	1.0123	0.94216	24.33	18	3	Leave out requantified	0.9969	1.0554	1.3622	0.84127	19.358	16.392	7	11	1	2	Leave out requantified	Leave out requantified
P82979	P82979	4	4	4	SAP domain-containing ribonucleoprotein	SARNP	sp|P82979|SARNP_HUMAN SAP domain-containing ribonucleoprotein OS=Homo sapiens OX=9606 GN=SARNP PE=1 SV=3	1	4	4	4	3	4	3	4	3	4	22.9	22.9	22.9	23.671	210	210	1.22	8		1	0	55.713	By MS/MS	By MS/MS	1.1237	0.84172	11.092	5	2	Leave out requantified	NaN	1.1237	NaN	0.84172	NaN	11.092	1	4	1	1	Median	Leave out requantified
O75569-3;O75569-2;O75569	O75569-3;O75569-2;O75569	8;8;8	8;8;8	8;8;8	Interferon-inducible double-stranded RNA-dependent protein kinase activator A	PRKRA	sp|O75569-3|PRKRA_HUMAN Isoform 3 of Interferon-inducible double-stranded RNA-dependent protein kinase activator A OS=Homo sapiens OX=9606 GN=PRKRA;sp|O75569-2|PRKRA_HUMAN Isoform 2 of Interferon-inducible double-stranded RNA-dependent protein kinase activ	3	8	8	8	7	5	7	5	7	5	42.7	42.7	42.7	31.635	288	288;302;313	1.67	4	8		0	43.333	By MS/MS	By MS/MS	0.97259	1.2216	25.363	10	2	Leave out requantified	0.91314	1.0971	1.2216	0.84284	19.167	13.817	6	4	1	1	Leave out requantified	Leave out requantified
O15247	O15247	2	2	2	Chloride intracellular channel protein 2	CLIC2	sp|O15247|CLIC2_HUMAN Chloride intracellular channel protein 2 OS=Homo sapiens OX=9606 GN=CLIC2 PE=1 SV=3	1	2	2	2	2	2	2	2	2	2	17.8	17.8	17.8	28.356	247	247	1	5			0	15.91	By MS/MS	By MS/MS	0.95398	0.96681	17.998	4	0	Leave out requantified	0.82792	1.0992	1.1089	0.84295	7.3208	28.676	2	2	0	0	Median	Median
Q9H583	Q9H583	36	36	36	HEAT repeat-containing protein 1;HEAT repeat-containing protein 1, N-terminally processed	HEATR1	sp|Q9H583|HEAT1_HUMAN HEAT repeat-containing protein 1 OS=Homo sapiens OX=9606 GN=HEATR1 PE=1 SV=3	1	36	36	36	33	24	33	24	33	24	22.3	22.3	22.3	242.37	2144	2144	2.08	18	41	25	0	205.51	By MS/MS	By MS/MS	0.83953	0.8686	17.063	57	14	Leave out requantified	0.6913	1.1052	0.93128	0.84302	16.138	13.226	31	26	7	7	Leave out requantified	Leave out requantified
Q8IZH2-2;Q8IZH2;Q8IZH2-3	Q8IZH2-2;Q8IZH2	18;18;3	18;18;3	18;18;3	5-3 exoribonuclease 1	XRN1	sp|Q8IZH2-2|XRN1_HUMAN Isoform 2 of 5-3 exoribonuclease 1 OS=Homo sapiens OX=9606 GN=XRN1;sp|Q8IZH2|XRN1_HUMAN 5-3 exoribonuclease 1 OS=Homo sapiens OX=9606 GN=XRN1 PE=1 SV=1	3	18	18	18	13	13	13	13	13	13	14.3	14.3	14.3	192.84	1694	1694;1706;459	1.74	15	9	7	0	131.1	By MS/MS	By MS/MS	0.95828	0.98129	27.769	17	7	Leave out requantified	0.85367	1.1149	1.1118	0.84342	26.581	15.552	9	8	4	3	Leave out requantified	Leave out requantified
Q9Y3F4;Q9Y3F4-2	Q9Y3F4;Q9Y3F4-2	6;6	6;6	6;6	Serine-threonine kinase receptor-associated protein	STRAP	sp|Q9Y3F4|STRAP_HUMAN Serine-threonine kinase receptor-associated protein OS=Homo sapiens OX=9606 GN=STRAP PE=1 SV=1;sp|Q9Y3F4-2|STRAP_HUMAN Isoform 2 of Serine-threonine kinase receptor-associated protein OS=Homo sapiens OX=9606 GN=STRAP	2	6	6	6	4	5	4	5	4	5	29.4	29.4	29.4	38.438	350	350;363	1.5	6	3	1	0	23.115	By MS/MS	By MS/MS	0.92886	0.96466	25.405	6	2	Leave out requantified	0.78909	1.1071	1.1104	0.84427	30.612	26.576	4	2	2	0	Median	Median
Q9UKV3;Q9UKV3-5;Q9UKV3-3;Q9UKV3-2	Q9UKV3;Q9UKV3-5	63;60;30;30	62;59;29;29	62;59;29;29	Apoptotic chromatin condensation inducer in the nucleus	ACIN1	sp|Q9UKV3|ACINU_HUMAN Apoptotic chromatin condensation inducer in the nucleus OS=Homo sapiens OX=9606 GN=ACIN1 PE=1 SV=2;sp|Q9UKV3-5|ACINU_HUMAN Isoform 4 of Apoptotic chromatin condensation inducer in the nucleus OS=Homo sapiens OX=9606 GN=ACIN1	4	63	62	62	45	62	44	61	44	61	45.7	45.1	45.1	151.86	1341	1341;1328;583;614	1.91	85	53	66	0	323.31	By MS/MS	By MS/MS	1.0358	0.93873	22.952	166	27	Leave out requantified	0.86115	1.13	1.2077	0.84487	14.255	19.96	58	108	10	17	Leave out requantified	Leave out requantified
Q96IV0-3;Q96IV0-2;Q96IV0;Q96IV0-5	Q96IV0-3;Q96IV0-2;Q96IV0	3;3;3;1	3;3;3;1	3;3;3;1	Peptide-N(4)-(N-acetyl-beta-glucosaminyl)asparagine amidase	NGLY1	sp|Q96IV0-3|NGLY1_HUMAN Isoform 3 of Peptide-N(4)-(N-acetyl-beta-glucosaminyl)asparagine amidase OS=Homo sapiens OX=9606 GN=NGLY1;sp|Q96IV0-2|NGLY1_HUMAN Isoform 2 of Peptide-N(4)-(N-acetyl-beta-glucosaminyl)asparagine amidase OS=Homo sapiens OX=9606 GN=NG	4	3	3	3	3	2	3	2	3	2	15.1	15.1	15.1	63.827	558	558;636;654;612	1.6	2	3		0	32.42	By MS/MS	By MS/MS	0.85504	0.90528	16.998	5	3	Median	0.67325	1.1154	0.90528	0.84543	17.366	21.704	3	2	2	1	Median	Median
Q15149;Q15149-7;Q15149-8;Q15149-9;Q15149-5;Q15149-4;Q15149-6;Q15149-3;Q15149-2	Q15149;Q15149-7;Q15149-8;Q15149-9;Q15149-5;Q15149-4;Q15149-6;Q15149-3;Q15149-2	35;34;34;34;34;34;34;34;34	35;34;34;34;34;34;34;34;34	33;32;32;32;32;32;32;32;32	Plectin	PLEC	sp|Q15149|PLEC_HUMAN Plectin OS=Homo sapiens OX=9606 GN=PLEC PE=1 SV=3;sp|Q15149-7|PLEC_HUMAN Isoform 7 of Plectin OS=Homo sapiens OX=9606 GN=PLEC;sp|Q15149-8|PLEC_HUMAN Isoform 8 of Plectin OS=Homo sapiens OX=9606 GN=PLEC;sp|Q15149-9|PLEC_HUMAN Isoform 9	9	35	35	33	22	20	22	20	20	20	10.1	10.1	9.2	531.78	4684	4684;4515;4525;4533;4547;4547;4551;4570;4574	2.47	9	8	32	0	67.483	By MS/MS	By MS/MS	1.0261	0.88371	16.856	20	9	Leave out requantified	0.58282	1.1086	0.76805	0.84568	21.774	17.662	7	13	4	5	Leave out requantified	Leave out requantified
Q8WVV9-4;Q8WVV9;Q8WVV9-5;Q8WVV9-3;Q8WVV9-2	Q8WVV9-4;Q8WVV9;Q8WVV9-5;Q8WVV9-3;Q8WVV9-2	25;25;24;14;14	24;24;23;14;14	24;24;23;14;14	Heterogeneous nuclear ribonucleoprotein L-like	HNRNPLL	sp|Q8WVV9-4|HNRLL_HUMAN Isoform 4 of Heterogeneous nuclear ribonucleoprotein L-like OS=Homo sapiens OX=9606 GN=HNRNPLL;sp|Q8WVV9|HNRLL_HUMAN Heterogeneous nuclear ribonucleoprotein L-like OS=Homo sapiens OX=9606 GN=HNRNPLL PE=1 SV=1;sp|Q8WVV9-5|HNRLL_HUMAN	5	25	24	24	24	20	23	19	23	19	70.2	68.9	68.9	59.647	537	537;542;508;275;282	1.96	31	14	28	0	211.37	By MS/MS	By MS/MS	1.0077	0.99057	17.913	61	12	Leave out requantified	0.85861	1.1367	1.1608	0.84592	17.302	20.525	33	28	8	4	Leave out requantified	Leave out requantified
O43379;O43379-4;O43379-3;O43379-2	O43379;O43379-4	3;3;1;1	3;3;1;1	3;3;1;1	WD repeat-containing protein 62	WDR62	sp|O43379|WDR62_HUMAN WD repeat-containing protein 62 OS=Homo sapiens OX=9606 GN=WDR62 PE=1 SV=4;sp|O43379-4|WDR62_HUMAN Isoform 4 of WD repeat-containing protein 62 OS=Homo sapiens OX=9606 GN=WDR62	4	3	3	3	0	3	0	3	0	3	2.7	2.7	2.7	165.95	1518	1518;1523;414;483	2.75		1	3	0	10.484		By MS/MS	1.1238	0.84603	31.389	4	3	Median	NaN	1.1238	NaN	0.84603	NaN	31.389	0	4	0	3	Median	Median
Q9BYD6	Q9BYD6	8	8	8	39S ribosomal protein L1, mitochondrial	MRPL1	sp|Q9BYD6|RM01_HUMAN 39S ribosomal protein L1, mitochondrial OS=Homo sapiens OX=9606 GN=MRPL1 PE=1 SV=2	1	8	8	8	8	7	8	7	8	7	29.8	29.8	29.8	36.908	325	325	1.74	6	12	1	0	64.451	By MS/MS	By MS/MS	0.80612	0.81376	16.608	17	1	Leave out requantified	0.58715	1.0856	0.80088	0.83167	19.045	15.239	9	8	1	0	Leave out requantified	Leave out requantified
Q96SI9-2;Q96SI9	Q96SI9-2;Q96SI9	17;17	12;12	12;12	Spermatid perinuclear RNA-binding protein	STRBP	sp|Q96SI9-2|STRBP_HUMAN Isoform 2 of Spermatid perinuclear RNA-binding protein OS=Homo sapiens OX=9606 GN=STRBP;sp|Q96SI9|STRBP_HUMAN Spermatid perinuclear RNA-binding protein OS=Homo sapiens OX=9606 GN=STRBP PE=1 SV=1	2	17	12	12	14	16	10	11	10	11	25.5	20.4	20.4	71.966	658	658;672	1.88	9	10	6	0	22.844	By MS/MS	By MS/MS	0.80264	0.85034	9.7445	15	3	Leave out requantified	0.63028	1.1095	0.88356	0.84956	12.663	9.7046	7	8	1	2	Leave out requantified	Leave out requantified
P09211	P09211	5	5	5	Glutathione S-transferase P	GSTP1	sp|P09211|GSTP1_HUMAN Glutathione S-transferase P OS=Homo sapiens OX=9606 GN=GSTP1 PE=1 SV=2	1	5	5	5	5	4	5	4	5	4	37.6	37.6	37.6	23.356	210	210	1.54	7	5	1	0	47.656	By MS/MS	By MS/MS	0.90415	0.93509	15.131	11	5	Leave out requantified	0.73805	1.1076	1.0079	0.85074	14.172	16.848	6	5	3	2	Leave out requantified	Leave out requantified
Q9NUL7	Q9NUL7	8	8	8	Probable ATP-dependent RNA helicase DDX28	DDX28	sp|Q9NUL7|DDX28_HUMAN Probable ATP-dependent RNA helicase DDX28 OS=Homo sapiens OX=9606 GN=DDX28 PE=1 SV=2	1	8	8	8	8	6	8	6	8	6	24.6	24.6	24.6	59.58	540	540	2.07	2	10	3	0	33.396	By MS/MS	By MS/MS	0.77864	0.74841	10.388	12	3	Leave out requantified	0.50116	1.1319	0.65816	0.85103	19.52	11.163	7	5	3	0	Leave out requantified	Leave out requantified
Q15631;Q15631-2	Q15631;Q15631-2	2;1	2;1	2;1	Translin	TSN	sp|Q15631|TSN_HUMAN Translin OS=Homo sapiens OX=9606 GN=TSN PE=1 SV=1;sp|Q15631-2|TSN_HUMAN Isoform 2 of Translin OS=Homo sapiens OX=9606 GN=TSN	2	2	2	2	2	2	2	2	2	2	14.5	14.5	14.5	26.183	228	228;148	1.5	3	3		0	5.6442	By MS/MS	By MS/MS	0.81282	0.84124	8.4344	4	1	Median	0.58703	1.0972	0.80688	0.85162	11.452	7.2892	2	2	1	0	Median	Median
P23528;Q9Y281-3;Q9Y281	P23528	6;2;2	6;2;2	6;2;2	Cofilin-1	CFL1	sp|P23528|COF1_HUMAN Cofilin-1 OS=Homo sapiens OX=9606 GN=CFL1 PE=1 SV=3	3	6	6	6	4	5	4	5	4	5	48.2	48.2	48.2	18.502	166	166;149;166	1.54	8	3	2	0	49.29	By MS/MS	By MS/MS	0.93234	0.99114	5.5264	11	4	Leave out requantified	0.77753	1.1459	1.0469	0.85167	4.8765	22.319	5	6	1	3	Leave out requantified	Median
O94919	O94919	5	5	5	Endonuclease domain-containing 1 protein	ENDOD1	sp|O94919|ENDD1_HUMAN Endonuclease domain-containing 1 protein OS=Homo sapiens OX=9606 GN=ENDOD1 PE=1 SV=2	1	5	5	5	5	3	5	3	5	3	15.2	15.2	15.2	55.016	500	500	1.88	3	3	2	0	30.373	By MS/MS	By MS/MS	0.86082	0.97183	17.918	8	4	Leave out requantified	0.72013	1.1574	0.97183	0.85177	18.413	22.151	5	3	3	1	Median	Median
Q9NYL2;Q9NYL2-3;Q9NYL2-2	Q9NYL2	13;3;3	13;3;3	13;3;3	Mitogen-activated protein kinase kinase kinase MLT	ZAK	sp|Q9NYL2|M3K20_HUMAN Mitogen-activated protein kinase kinase kinase 20 OS=Homo sapiens OX=9606 GN=MAP3K20 PE=1 SV=3	3	13	13	13	12	8	12	8	12	8	23.1	23.1	23.1	91.154	800	800;312;455	1.88	9	9	6	0	87.6	By MS/MS	By MS/MS	0.88952	0.88894	18.899	17	3	Leave out requantified	0.66443	1.1285	0.88444	0.85205	12.883	26.664	9	8	2	1	Leave out requantified	Leave out requantified
Q9UN81;Q96Q89-4	Q9UN81	7;1	7;1	7;1	LINE-1 retrotransposable element ORF1 protein	L1RE1	sp|Q9UN81|LORF1_HUMAN LINE-1 retrotransposable element ORF1 protein OS=Homo sapiens OX=9606 GN=L1RE1 PE=1 SV=1	2	7	7	7	6	5	6	5	6	5	22.2	22.2	22.2	40.055	338	338;1722	2	4	8	4	0	25.933	By MS/MS	By MS/MS	1.1372	0.88306	12.193	10	4	Leave out requantified	0.75932	1.1372	1.0246	0.85207	7.395	13.451	3	7	2	2	Plateau	Leave out requantified
P43307;P43307-2	P43307;P43307-2	5;3	5;3	5;3	Translocon-associated protein subunit alpha	SSR1	sp|P43307|SSRA_HUMAN Translocon-associated protein subunit alpha OS=Homo sapiens OX=9606 GN=SSR1 PE=1 SV=3;sp|P43307-2|SSRA_HUMAN Isoform 2 of Translocon-associated protein subunit alpha OS=Homo sapiens OX=9606 GN=SSR1	2	5	5	5	5	4	5	4	5	4	29	29	29	32.235	286	286;259	1.2	8	2		0	66.444	By MS/MS	By MS/MS	0.9049	1.0581	16.04	8	2	Leave out requantified	0.88242	1.1375	1.1917	0.85241	11.705	76.483	4	4	0	2	Leave out requantified	Median
Q5VT52-2;Q5VT52-3;Q5VT52;Q5VT52-5;Q5VT52-4	Q5VT52-2;Q5VT52-3;Q5VT52;Q5VT52-5	9;9;9;5;1	9;9;9;5;1	9;9;9;5;1	Regulation of nuclear pre-mRNA domain-containing protein 2	RPRD2	sp|Q5VT52-2|RPRD2_HUMAN Isoform 2 of Regulation of nuclear pre-mRNA domain-containing protein 2 OS=Homo sapiens OX=9606 GN=RPRD2;sp|Q5VT52-3|RPRD2_HUMAN Isoform 3 of Regulation of nuclear pre-mRNA domain-containing protein 2 OS=Homo sapiens OX=9606 GN=RPRD	5	9	9	9	8	5	8	5	8	5	12.9	12.9	12.9	152.59	1424	1424;1435;1461;934;152	1.73	4	11		0	25.511	By MS/MS	By MS/MS	0.79226	0.92333	18.402	8	3	Leave out requantified	0.74592	1.1357	0.99913	0.85327	5.4826	35.396	5	3	2	1	Leave out requantified	Median
P26599;P26599-2;P26599-3	P26599;P26599-2;P26599-3	38;38;38	38;38;38	33;33;33	Polypyrimidine tract-binding protein 1	PTBP1	sp|P26599|PTBP1_HUMAN Polypyrimidine tract-binding protein 1 OS=Homo sapiens OX=9606 GN=PTBP1 PE=1 SV=1;sp|P26599-2|PTBP1_HUMAN Isoform 2 of Polypyrimidine tract-binding protein 1 OS=Homo sapiens OX=9606 GN=PTBP1;sp|P26599-3|PTBP1_HUMAN Isoform 3 of Polypy	3	38	38	33	35	36	35	36	30	33	81.2	81.2	77.4	57.221	531	531;550;557	2.13	100	311	176	0	323.31	By MS/MS	By MS/MS	0.91798	0.94306	14.763	482	107	Leave out requantified	0.74204	1.1314	1.025	0.85439	11.553	36.902	253	229	58	49	Leave out requantified	Leave out requantified
P82675;P82675-2	P82675	13;6	13;6	13;6	28S ribosomal protein S5, mitochondrial	MRPS5	sp|P82675|RT05_HUMAN 28S ribosomal protein S5, mitochondrial OS=Homo sapiens OX=9606 GN=MRPS5 PE=1 SV=2	2	13	13	13	13	12	13	12	13	12	33.5	33.5	33.5	48.006	430	430;251	2.14	14	8	20	0	52.405	By MS/MS	By MS/MS	0.81858	0.82465	11.948	40	4	Leave out requantified	0.60926	1.1069	0.82276	0.8341	13.634	12.053	19	21	3	1	Leave out requantified	Leave out requantified
P52272;P52272-2	P52272;P52272-2	76;75	76;75	76;75	Heterogeneous nuclear ribonucleoprotein M	HNRNPM	sp|P52272|HNRPM_HUMAN Heterogeneous nuclear ribonucleoprotein M OS=Homo sapiens OX=9606 GN=HNRNPM PE=1 SV=3;sp|P52272-2|HNRPM_HUMAN Isoform 2 of Heterogeneous nuclear ribonucleoprotein M OS=Homo sapiens OX=9606 GN=HNRNPM	2	76	76	76	73	68	73	68	73	68	89.2	89.2	89.2	77.515	730	730;691	1.82	367	318	207	0	323.31	By MS/MS	By MS/MS	0.8791	0.90783	13.945	736	112	Leave out requantified	0.69144	1.1201	0.96427	0.85631	13.112	14.844	370	366	67	45	Leave out requantified	Leave out requantified
P61956-2;P61956	P61956-2;P61956	3;3	3;3	1;1	Small ubiquitin-related modifier 2	SUMO2	sp|P61956-2|SUMO2_HUMAN Isoform 2 of Small ubiquitin-related modifier 2 OS=Homo sapiens OX=9606 GN=SUMO2;sp|P61956|SUMO2_HUMAN Small ubiquitin-related modifier 2 OS=Homo sapiens OX=9606 GN=SUMO2 PE=1 SV=3	2	3	3	1	3	3	3	3	1	1	33.8	33.8	14.1	8.1111	71	71;95	2.21	4	3	7	0	10.391	By MS/MS	By MS/MS	0.53707	0.71861	4.0225	13	4	Leave out requantified	0.52995	1.1623	0.71339	0.85778	3.2264	20.125	7	6	1	3	Leave out requantified	Median
P37198	P37198	2	2	2	Nuclear pore glycoprotein p62	NUP62	sp|P37198|NUP62_HUMAN Nuclear pore glycoprotein p62 OS=Homo sapiens OX=9606 GN=NUP62 PE=1 SV=3	1	2	2	2	0	2	0	2	0	2	6.7	6.7	6.7	53.254	522	522	1.5	1	1		0	7.1818		By MS/MS	1.1432	0.85842	16.656	2	2	Median	NaN	1.1432	NaN	0.85842	NaN	16.656	0	2	0	2	Median	Median
P18583-3;P18583-8	P18583-3	79;26	4;0	4;0	Protein SON	SON	sp|P18583-3|SON_HUMAN Isoform B of Protein SON OS=Homo sapiens OX=9606 GN=SON	2	79	4	4	65	77	3	4	3	4	39	2.6	2.6	250.39	2303	2303;699	2	7	2	7	0	33.76	By MS/MS	By MS/MS	0.70549	0.71793	3.4401	8	2	Leave out requantified	0.5575	1.1324	0.77267	0.85864	18.426	24.949	3	5	0	2	Median	Median
Q7Z2T5;Q7Z2T5-2	Q7Z2T5	17;6	17;6	17;6	TRMT1-like protein	TRMT1L	sp|Q7Z2T5|TRM1L_HUMAN TRMT1-like protein OS=Homo sapiens OX=9606 GN=TRMT1L PE=1 SV=2	2	17	17	17	17	12	17	12	17	12	41.5	41.5	41.5	81.746	733	733;390	1.77	16	11	8	0	106.52	By MS/MS	By MS/MS	0.9284	0.93768	15.246	24	5	Leave out requantified	0.78665	1.1333	1.0464	0.85903	13.093	10.372	15	9	4	1	Leave out requantified	Leave out requantified
Q9H6R4-4;Q9H6R4;Q9H6R4-2;Q9H6R4-3	Q9H6R4-4;Q9H6R4;Q9H6R4-2;Q9H6R4-3	14;14;12;8	14;14;12;8	14;14;12;8	Nucleolar protein 6	NOL6	sp|Q9H6R4-4|NOL6_HUMAN Isoform 4 of Nucleolar protein 6 OS=Homo sapiens OX=9606 GN=NOL6;sp|Q9H6R4|NOL6_HUMAN Nucleolar protein 6 OS=Homo sapiens OX=9606 GN=NOL6 PE=1 SV=2;sp|Q9H6R4-2|NOL6_HUMAN Isoform 2 of Nucleolar protein 6 OS=Homo sapiens OX=9606 GN=NO	4	14	14	14	14	9	14	9	14	9	25.8	25.8	25.8	127.32	1143	1143;1146;1007;699	1.63	11	15	1	0	83.37	By MS/MS	By MS/MS	0.8416	0.85814	11.518	22	5	Leave out requantified	0.56753	1.1251	0.78165	0.85949	23.354	21.776	14	8	5	0	Leave out requantified	Leave out requantified
Q86X29-6;Q86X29-5;Q86X29-4;Q86X29;Q86X29-3;Q86X29-2	Q86X29-6;Q86X29-5;Q86X29-4;Q86X29;Q86X29-3;Q86X29-2	9;9;9;9;8;7	9;9;9;9;8;7	9;9;9;9;8;7	Lipolysis-stimulated lipoprotein receptor	LSR	sp|Q86X29-6|LSR_HUMAN Isoform 6 of Lipolysis-stimulated lipoprotein receptor OS=Homo sapiens OX=9606 GN=LSR;sp|Q86X29-5|LSR_HUMAN Isoform 5 of Lipolysis-stimulated lipoprotein receptor OS=Homo sapiens OX=9606 GN=LSR;sp|Q86X29-4|LSR_HUMAN Isoform 4 of Lipol	6	9	9	9	8	6	8	6	8	6	31.6	31.6	31.6	54.498	493	493;581;630;649;629;591	2.33	5	2	11	0	29.054	By MS/MS	By MS/MS	0.79533	0.63466	26.101	13	7	Leave out requantified	0.48389	1.1714	0.63466	0.86036	9.2396	28.528	8	5	5	2	Leave out requantified	Leave out requantified
Q13601;Q13601-2	Q13601;Q13601-2	9;8	9;8	9;8	KRR1 small subunit processome component homolog	KRR1	sp|Q13601|KRR1_HUMAN KRR1 small subunit processome component homolog OS=Homo sapiens OX=9606 GN=KRR1 PE=1 SV=4;sp|Q13601-2|KRR1_HUMAN Isoform 2 of KRR1 small subunit processome component homolog OS=Homo sapiens OX=9606 GN=KRR1	2	9	9	9	9	7	9	7	9	7	22.6	22.6	22.6	43.664	381	381;324	1.48	13	9	1	0	23.389	By MS/MS	By MS/MS	1.0496	0.8811	32.219	17	6	Leave out requantified	0.62224	1.1333	0.8617	0.86041	13.046	36.177	7	10	3	3	Leave out requantified	Leave out requantified
Q9H3C7;Q9H3C7-3;Q9H3C7-2	Q9H3C7;Q9H3C7-3;Q9H3C7-2	5;4;3	5;4;3	5;4;3	Gametogenetin-binding protein 2	GGNBP2	sp|Q9H3C7|GGNB2_HUMAN Gametogenetin-binding protein 2 OS=Homo sapiens OX=9606 GN=GGNBP2 PE=1 SV=1;sp|Q9H3C7-3|GGNB2_HUMAN Isoform 3 of Gametogenetin-binding protein 2 OS=Homo sapiens OX=9606 GN=GGNBP2;sp|Q9H3C7-2|GGNB2_HUMAN Isoform 2 of Gametogenetin-bind	3	5	5	5	3	4	3	4	3	4	11	11	11	79.086	697	697;457;288	2.38	1	3	4	0	15.663	By MS/MS	By MS/MS	0.99872	0.89058	15.589	6	1	Leave out requantified	0.78065	1.1476	1.0377	0.86044	16.75	22.131	2	4	0	1	Median	Median
P49736	P49736	10	10	10	DNA replication licensing factor MCM2	MCM2	sp|P49736|MCM2_HUMAN DNA replication licensing factor MCM2 OS=Homo sapiens OX=9606 GN=MCM2 PE=1 SV=4	1	10	10	10	5	7	5	7	5	7	16.8	16.8	16.8	101.89	904	904	1.83	4	6	2	0	13.721	By MS/MS	By MS/MS	0.94384	0.89142	8.6823	5	0	Leave out requantified	0.67378	1.1528	0.8858	0.86157	5.7113	11.476	2	3	0	0	Median	Leave out requantified
Q13526	Q13526	4	4	4	Peptidyl-prolyl cis-trans isomerase NIMA-interacting 1	PIN1	sp|Q13526|PIN1_HUMAN Peptidyl-prolyl cis-trans isomerase NIMA-interacting 1 OS=Homo sapiens OX=9606 GN=PIN1 PE=1 SV=1	1	4	4	4	4	2	4	2	4	2	41.1	41.1	41.1	18.243	163	163	1.14	6	1		0	17.12	By MS/MS	By MS/MS	1.0777	0.94688	35.808	4	4	Median	0.89515	1.1384	1.1958	0.86203	45.787	26.058	2	2	2	2	Median	Median
Q969S3	Q969S3	21	21	21	Zinc finger protein 622	ZNF622	sp|Q969S3|ZN622_HUMAN Zinc finger protein 622 OS=Homo sapiens OX=9606 GN=ZNF622 PE=1 SV=1	1	21	21	21	21	15	21	15	21	15	46.3	46.3	46.3	54.271	477	477	1.48	42	12	9	0	178.29	By MS/MS	By MS/MS	1.051	1.0603	16.637	52	8	Leave out requantified	0.93033	1.1445	1.2653	0.86237	13.779	13.354	29	23	5	3	Leave out requantified	Leave out requantified
P35221;P35221-2;P35221-3	P35221;P35221-2;P35221-3	6;6;3	6;6;3	6;6;3	Catenin alpha-1	CTNNA1	sp|P35221|CTNA1_HUMAN Catenin alpha-1 OS=Homo sapiens OX=9606 GN=CTNNA1 PE=1 SV=1;sp|P35221-2|CTNA1_HUMAN Isoform 2 of Catenin alpha-1 OS=Homo sapiens OX=9606 GN=CTNNA1;sp|P35221-3|CTNA1_HUMAN Isoform 3 of Catenin alpha-1 OS=Homo sapiens OX=9606 GN=CTNNA1	3	6	6	6	6	3	6	3	6	3	13.5	13.5	13.5	100.07	906	906;930;536	1.33	6	3		0	28.535	By MS/MS	By MS/MS	0.528	0.69564	19.111	8	5	Median	0.52457	1.1092	0.69389	0.86239	11.614	30.911	5	3	4	1	Median	Plateau
P26368-2;P26368	P26368-2;P26368	24;24	24;24	24;24	Splicing factor U2AF 65 kDa subunit	U2AF2	sp|P26368-2|U2AF2_HUMAN Isoform 2 of Splicing factor U2AF 65 kDa subunit OS=Homo sapiens OX=9606 GN=U2AF2;sp|P26368|U2AF2_HUMAN Splicing factor U2AF 65 kDa subunit OS=Homo sapiens OX=9606 GN=U2AF2 PE=1 SV=4	2	24	24	24	21	21	21	21	21	21	58.4	58.4	58.4	53.12	471	471;475	2.17	26	86	55	0	211.16	By MS/MS	By MS/MS	0.89564	0.88496	19.771	142	33	Leave out requantified	0.69561	1.1611	0.96246	0.86263	19.077	17.319	64	78	15	18	Leave out requantified	Leave out requantified
O76094;O76094-2	O76094;O76094-2	28;27	28;27	28;27	Signal recognition particle subunit SRP72	SRP72	sp|O76094|SRP72_HUMAN Signal recognition particle subunit SRP72 OS=Homo sapiens OX=9606 GN=SRP72 PE=1 SV=3;sp|O76094-2|SRP72_HUMAN Isoform 2 of Signal recognition particle subunit SRP72 OS=Homo sapiens OX=9606 GN=SRP72	2	28	28	28	23	24	23	24	23	24	52.3	52.3	52.3	74.605	671	671;610	1.77	34	24	17	0	175.61	By MS/MS	By MS/MS	0.9627	0.98764	16.812	57	8	Leave out requantified	0.8128	1.1348	1.1112	0.86294	8.6611	16.027	29	28	7	1	Leave out requantified	Leave out requantified
Q9H9J2	Q9H9J2	6	6	6	39S ribosomal protein L44, mitochondrial	MRPL44	sp|Q9H9J2|RM44_HUMAN 39S ribosomal protein L44, mitochondrial OS=Homo sapiens OX=9606 GN=MRPL44 PE=1 SV=1	1	6	6	6	4	5	4	5	4	5	26.5	26.5	26.5	37.535	332	332	1.33	6	3		0	10.182	By MS/MS	By MS/MS	0.65274	0.77588	14.625	3	2	Plateau	0.57123	NaN	0.75246	NaN	19.681	NaN	2	1	2	0	Median	Median
Q15020;Q15020-4;Q15020-2;Q15020-3	Q15020;Q15020-4	34;33;9;3	34;33;9;3	34;33;9;3	Squamous cell carcinoma antigen recognized by T-cells 3	SART3	sp|Q15020|SART3_HUMAN Squamous cell carcinoma antigen recognized by T-cells 3 OS=Homo sapiens OX=9606 GN=SART3 PE=1 SV=1;sp|Q15020-4|SART3_HUMAN Isoform 4 of Squamous cell carcinoma antigen recognized by T-cells 3 OS=Homo sapiens OX=9606 GN=SART3	4	34	34	34	30	30	30	30	30	30	43.9	43.9	43.9	109.93	963	963;927;364;129	1.7	52	25	22	0	235.39	By MS/MS	By MS/MS	0.93103	0.9686	20.154	79	16	Leave out requantified	0.77578	1.1586	1.0549	0.86365	17.088	23.009	41	38	6	10	Leave out requantified	Leave out requantified
Q92945	Q92945	75	75	66	Far upstream element-binding protein 2	KHSRP	sp|Q92945|FUBP2_HUMAN Far upstream element-binding protein 2 OS=Homo sapiens OX=9606 GN=KHSRP PE=1 SV=4	1	75	75	66	71	72	71	72	63	63	78.6	78.6	74	73.114	711	711	1.84	238	207	143	0	323.31	By MS/MS	By MS/MS	0.83588	0.88191	22.004	477	81	Leave out requantified	0.65852	1.1216	0.9146	0.86453	21.134	23.052	233	244	48	33	Leave out requantified	Leave out requantified
Q8N7H5;Q8N7H5-3;Q8N7H5-2	Q8N7H5;Q8N7H5-3;Q8N7H5-2	49;48;44	49;48;44	49;48;44	RNA polymerase II-associated factor 1 homolog	PAF1	sp|Q8N7H5|PAF1_HUMAN RNA polymerase II-associated factor 1 homolog OS=Homo sapiens OX=9606 GN=PAF1 PE=1 SV=2;sp|Q8N7H5-3|PAF1_HUMAN Isoform 3 of RNA polymerase II-associated factor 1 homolog OS=Homo sapiens OX=9606 GN=PAF1;sp|Q8N7H5-2|PAF1_HUMAN Isoform 2	3	49	49	49	42	48	42	48	42	48	64.4	64.4	64.4	59.975	531	531;485;485	1.84	103	74	64	0	323.31	By MS/MS	By MS/MS	0.94207	0.87883	14.002	201	34	Leave out requantified	0.69782	1.1359	0.97193	0.86626	14.122	14.463	89	112	15	19	Leave out requantified	Leave out requantified
Q96QD9;Q96QD9-2;Q96QD9-3;Q96QD9-4	Q96QD9;Q96QD9-2;Q96QD9-3	17;15;13;7	17;15;13;7	17;15;13;7	UAP56-interacting factor	FYTTD1	sp|Q96QD9|UIF_HUMAN UAP56-interacting factor OS=Homo sapiens OX=9606 GN=FYTTD1 PE=1 SV=3;sp|Q96QD9-2|UIF_HUMAN Isoform 2 of UAP56-interacting factor OS=Homo sapiens OX=9606 GN=FYTTD1;sp|Q96QD9-3|UIF_HUMAN Isoform 3 of UAP56-interacting factor OS=Homo sapie	4	17	17	17	15	15	15	15	15	15	51.6	51.6	51.6	35.818	318	318;292;251;129	1.78	17	26	6	0	80.654	By MS/MS	By MS/MS	1.0569	1.102	20.74	43	2	Leave out requantified	1.0053	1.141	1.3588	0.86643	14.645	13.936	21	22	1	1	Leave out requantified	Leave out requantified
Q9BUJ2-2;Q9BUJ2;Q9BUJ2-4;Q9BUJ2-3;Q9BUJ2-5	Q9BUJ2-2;Q9BUJ2;Q9BUJ2-4;Q9BUJ2-3	35;35;34;31;6	35;35;34;31;6	35;35;34;31;6	Heterogeneous nuclear ribonucleoprotein U-like protein 1	HNRNPUL1	sp|Q9BUJ2-2|HNRL1_HUMAN Isoform 2 of Heterogeneous nuclear ribonucleoprotein U-like protein 1 OS=Homo sapiens OX=9606 GN=HNRNPUL1;sp|Q9BUJ2|HNRL1_HUMAN Heterogeneous nuclear ribonucleoprotein U-like protein 1 OS=Homo sapiens OX=9606 GN=HNRNPUL1 PE=1 SV=2;s	5	35	35	35	31	28	31	28	31	28	49.6	49.6	49.6	90.291	804	804;856;756;752;390	1.76	43	29	21	0	175	By MS/MS	By MS/MS	0.98872	0.99217	24.58	77	16	Leave out requantified	0.83793	1.1863	1.136	0.86676	20.98	19.676	42	35	11	5	Leave out requantified	Leave out requantified
Q96PK6;Q96PK6-2;Q96PK6-3;Q96PK6-4	Q96PK6	34;9;5;5	34;9;5;5	29;4;0;0	RNA-binding protein 14	RBM14	sp|Q96PK6|RBM14_HUMAN RNA-binding protein 14 OS=Homo sapiens OX=9606 GN=RBM14 PE=1 SV=2	4	34	34	29	33	32	33	32	28	27	52	52	40.4	69.491	669	669;156;118;119	1.7	63	72	17	0	247.78	By MS/MS	By MS/MS	0.92866	0.87997	12.288	134	16	Leave out requantified	0.69722	1.1512	0.95807	0.86734	12.359	12.047	63	71	7	9	Leave out requantified	Leave out requantified
Q5VTL8;Q5VTL8-2	Q5VTL8;Q5VTL8-2	19;12	19;12	19;12	Pre-mRNA-splicing factor 38B	PRPF38B	sp|Q5VTL8|PR38B_HUMAN Pre-mRNA-splicing factor 38B OS=Homo sapiens OX=9606 GN=PRPF38B PE=1 SV=1;sp|Q5VTL8-2|PR38B_HUMAN Isoform 2 of Pre-mRNA-splicing factor 38B OS=Homo sapiens OX=9606 GN=PRPF38B	2	19	19	19	19	18	19	18	19	18	39.4	39.4	39.4	64.467	546	546;190	2.26	23	47	55	0	162.15	By MS/MS	By MS/MS	0.94482	0.99063	15.35	105	11	Leave out requantified	0.84502	1.1945	1.1746	0.8674	17.308	19.837	50	55	8	3	Leave out requantified	Leave out requantified
Q9UKA9;Q9UKA9-2;Q9UKA9-4;Q9UKA9-3;Q9UKA9-5;Q9UKA9-6	Q9UKA9;Q9UKA9-2;Q9UKA9-4;Q9UKA9-3;Q9UKA9-5;Q9UKA9-6	8;8;7;7;6;5	8;8;7;7;6;5	8;8;7;7;6;5	Polypyrimidine tract-binding protein 2	PTBP2	sp|Q9UKA9|PTBP2_HUMAN Polypyrimidine tract-binding protein 2 OS=Homo sapiens OX=9606 GN=PTBP2 PE=1 SV=1;sp|Q9UKA9-2|PTBP2_HUMAN Isoform 2 of Polypyrimidine tract-binding protein 2 OS=Homo sapiens OX=9606 GN=PTBP2;sp|Q9UKA9-4|PTBP2_HUMAN Isoform 4 of Polypy	6	8	8	8	8	5	8	5	8	5	36.7	36.7	36.7	57.49	531	531;532;536;537;356;361	2.06	2	12	3	0	38.839	By MS/MS	By MS/MS	0.89667	0.91086	24.473	16	3	Leave out requantified	0.65112	1.15	0.894	0.8679	25.778	16.635	9	7	2	1	Leave out requantified	Leave out requantified
Q9BW71;Q9BW71-2;Q9BW71-3	Q9BW71;Q9BW71-2	3;2;1	3;2;1	3;2;1	HIRA-interacting protein 3	HIRIP3	sp|Q9BW71|HIRP3_HUMAN HIRA-interacting protein 3 OS=Homo sapiens OX=9606 GN=HIRIP3 PE=1 SV=3;sp|Q9BW71-2|HIRP3_HUMAN Isoform 2 of HIRA-interacting protein 3 OS=Homo sapiens OX=9606 GN=HIRIP3	3	3	3	3	0	3	0	3	0	3	6.1	6.1	6.1	61.956	556	556;243;175	2.67		1	2	0.00057803	3.1664		By MS/MS	1.1596	0.86908	9.2365	2	0	Median	NaN	1.1596	NaN	0.86908	NaN	9.2365	0	2	0	0	Median	Median
Q6ZN04;Q6ZN04-3	Q6ZN04;Q6ZN04-3	8;4	8;4	6;3	RNA-binding protein MEX3B	MEX3B	sp|Q6ZN04|MEX3B_HUMAN RNA-binding protein MEX3B OS=Homo sapiens OX=9606 GN=MEX3B PE=1 SV=1;sp|Q6ZN04-3|MEX3B_HUMAN Isoform 2 of RNA-binding protein MEX3B OS=Homo sapiens OX=9606 GN=MEX3B	2	8	8	6	6	7	6	7	4	5	26.7	26.7	20.2	58.832	569	569;158	1.57	12	6	3	0	126.07	By MS/MS	By MS/MS	0.92173	0.87612	21.418	16	4	Leave out requantified	0.59824	1.1114	0.81739	0.86917	20.33	23.796	7	9	2	2	Leave out requantified	Leave out requantified
Q9BXL5	Q9BXL5	5	5	5	Hemogen	HEMGN	sp|Q9BXL5|HEMGN_HUMAN Hemogen OS=Homo sapiens OX=9606 GN=HEMGN PE=1 SV=1	1	5	5	5	4	5	4	5	4	5	25.2	25.2	25.2	55.34	484	484	1	9			0	29.089	By MS/MS	By MS/MS	1.0456	1.0255	73.996	6	0	Leave out requantified	0.76612	1.1178	1.0634	0.86949	89.995	70.338	3	3	0	0	Leave out requantified	Leave out requantified
P08240;P08240-2	P08240;P08240-2	18;17	18;17	18;17	Signal recognition particle receptor subunit alpha	SRPR	sp|P08240|SRPRA_HUMAN Signal recognition particle receptor subunit alpha OS=Homo sapiens OX=9606 GN=SRPRA PE=1 SV=2;sp|P08240-2|SRPRA_HUMAN Isoform 2 of Signal recognition particle receptor subunit alpha OS=Homo sapiens OX=9606 GN=SRPRA	2	18	18	18	17	14	17	14	17	14	44.7	44.7	44.7	69.81	638	638;610	1.67	21	18	6	0	70.163	By MS/MS	By MS/MS	1.016	1.0285	10.64	32	7	Leave out requantified	0.8731	1.1483	1.1739	0.86955	9.1713	15.508	17	15	3	4	Leave out requantified	Leave out requantified
Q6P158;Q6P158-2;Q6P158-3	Q6P158	21;5;3	21;5;3	21;5;3	Putative ATP-dependent RNA helicase DHX57	DHX57	sp|Q6P158|DHX57_HUMAN Putative ATP-dependent RNA helicase DHX57 OS=Homo sapiens OX=9606 GN=DHX57 PE=1 SV=2	3	21	21	21	17	11	17	11	17	11	20.3	20.3	20.3	155.6	1386	1386;658;433	2.03	12	9	13	0	129.54	By MS/MS	By MS/MS	0.74162	0.86411	17.505	23	6	Leave out requantified	0.64645	1.152	0.86411	0.87038	26.065	24.093	16	7	5	1	Leave out requantified	Leave out requantified
Q92879-2;Q92879-3;Q92879;Q92879-6;Q92879-5	Q92879-2;Q92879-3;Q92879;Q92879-6;Q92879-5	29;29;29;27;25	29;29;29;27;25	2;2;2;0;0	CUGBP Elav-like family member 1	CELF1	sp|Q92879-2|CELF1_HUMAN Isoform 2 of CUGBP Elav-like family member 1 OS=Homo sapiens OX=9606 GN=CELF1;sp|Q92879-3|CELF1_HUMAN Isoform 3 of CUGBP Elav-like family member 1 OS=Homo sapiens OX=9606 GN=CELF1;sp|Q92879|CELF1_HUMAN CUGBP Elav-like family member	5	29	29	2	27	28	27	28	2	2	55.2	55.2	1.7	51.545	482	482;483;486;485;468	1.93	45	83	34	0	283.86	By MS/MS	By MS/MS	0.90774	0.90769	16.891	145	13	Leave out requantified	0.70823	1.1897	0.95833	0.87065	16.751	16.663	71	74	7	6	Leave out requantified	Leave out requantified
P23025	P23025	2	2	2	DNA repair protein complementing XP-A cells	XPA	sp|P23025|XPA_HUMAN DNA repair protein complementing XP-A cells OS=Homo sapiens OX=9606 GN=XPA PE=1 SV=1	1	2	2	2	2	2	2	2	2	2	16.5	16.5	16.5	31.368	273	273	1.5	3	3		0	11.678	By MS/MS	By MS/MS	0.81057	0.93713	2.774	5	0	Leave out requantified	0.71408	1.1088	0.92732	0.87069	11.306	7.6258	3	2	0	0	Median	Median
Q9H3H3;Q9H3H3-3;Q9H3H3-1	Q9H3H3;Q9H3H3-3;Q9H3H3-1	9;9;8	9;9;8	9;9;8	UPF0696 protein C11orf68	C11orf68	sp|Q9H3H3|CK068_HUMAN UPF0696 protein C11orf68 OS=Homo sapiens OX=9606 GN=C11orf68 PE=1 SV=3;sp|Q9H3H3-3|CK068_HUMAN Isoform 3 of UPF0696 protein C11orf68 OS=Homo sapiens OX=9606 GN=C11orf68;sp|Q9H3H3-1|CK068_HUMAN Isoform 1 of UPF0696 protein C11orf68 OS=	3	9	9	9	9	4	9	4	9	4	43.5	43.5	43.5	31.43	292	292;293;251	1.81	5	9	2	0	27.25	By MS/MS	By MS/MS	0.81714	0.92481	14.393	11	2	Leave out requantified	0.71946	1.1076	0.96017	0.87095	14.86	10.877	7	4	1	1	Leave out requantified	Leave out requantified
Q8WXA9-2;Q8WXA9	Q8WXA9-2;Q8WXA9	26;19	26;19	26;19	Splicing regulatory glutamine/lysine-rich protein 1	SREK1	sp|Q8WXA9-2|SREK1_HUMAN Isoform 2 of Splicing regulatory glutamine/lysine-rich protein 1 OS=Homo sapiens OX=9606 GN=SREK1;sp|Q8WXA9|SREK1_HUMAN Splicing regulatory glutamine/lysine-rich protein 1 OS=Homo sapiens OX=9606 GN=SREK1 PE=1 SV=1	2	26	26	26	25	26	25	26	25	26	44.2	44.2	44.2	71.649	624	624;508	2.07	46	64	58	0	323.31	By MS/MS	By MS/MS	0.96479	0.98662	15.043	144	18	Leave out requantified	0.84085	1.1603	1.1542	0.87299	11.475	15.103	69	75	9	9	Leave out requantified	Leave out requantified
P26196	P26196	20	20	20	Probable ATP-dependent RNA helicase DDX6	DDX6	sp|P26196|DDX6_HUMAN Probable ATP-dependent RNA helicase DDX6 OS=Homo sapiens OX=9606 GN=DDX6 PE=1 SV=2	1	20	20	20	19	14	19	14	19	14	52.8	52.8	52.8	54.416	483	483	1.62	26	17	7	0	170.31	By MS/MS	By MS/MS	0.88989	0.96286	14.938	35	7	Leave out requantified	0.71396	1.1399	1.003	0.87322	11.448	16.078	20	15	4	3	Leave out requantified	Leave out requantified
Q9Y4Y9;Q9Y4Y9-2	Q9Y4Y9;Q9Y4Y9-2	2;1	2;1	2;1	U6 snRNA-associated Sm-like protein LSm5	LSM5	sp|Q9Y4Y9|LSM5_HUMAN U6 snRNA-associated Sm-like protein LSm5 OS=Homo sapiens OX=9606 GN=LSM5 PE=1 SV=3;sp|Q9Y4Y9-2|LSM5_HUMAN Isoform 2 of U6 snRNA-associated Sm-like protein LSm5 OS=Homo sapiens OX=9606 GN=LSM5	2	2	2	2	2	2	2	2	2	2	46.2	46.2	46.2	9.9374	91	91;62	1	11			0	24.524	By MS/MS	By MS/MS	0.81069	0.80193	10.805	4	0	Median	0.57006	1.1553	0.75121	0.87335	6.3087	9.135	2	2	0	0	Median	Median
O00411	O00411	41	41	41	DNA-directed RNA polymerase, mitochondrial	POLRMT	sp|O00411|RPOM_HUMAN DNA-directed RNA polymerase, mitochondrial OS=Homo sapiens OX=9606 GN=POLRMT PE=1 SV=2	1	41	41	41	37	26	37	26	37	26	50.1	50.1	50.1	138.62	1230	1230	1.69	42	43	12	0	161.56	By MS/MS	By MS/MS	0.77621	0.84613	14.559	75	20	Leave out requantified	0.61376	1.1732	0.814	0.8738	13.451	16.88	44	31	12	8	Leave out requantified	Leave out requantified
Q5VYS8;Q5VYS8-6;Q5VYS8-4;Q5VYS8-2;Q5VYS8-3;Q5VYS8-5	Q5VYS8;Q5VYS8-6;Q5VYS8-4	28;27;22;11;10;8	28;27;22;11;10;8	27;26;21;11;10;8	Terminal uridylyltransferase 7	ZCCHC6	sp|Q5VYS8|TUT7_HUMAN Terminal uridylyltransferase 7 OS=Homo sapiens OX=9606 GN=TUT7 PE=1 SV=1;sp|Q5VYS8-6|TUT7_HUMAN Isoform 6 of Terminal uridylyltransferase 7 OS=Homo sapiens OX=9606 GN=TUT7;sp|Q5VYS8-4|TUT7_HUMAN Isoform 4 of Terminal uridylyltransferas	6	28	28	27	25	20	25	20	24	20	26.4	26.4	25.8	171.23	1495	1495;1457;1259;615;544;412	1.66	30	19	10	0	149.81	By MS/MS	By MS/MS	0.80796	0.91202	15.439	41	25	Leave out requantified	0.67342	1.1209	0.91213	0.87602	14.485	19.1	25	16	17	8	Leave out requantified	Leave out requantified
Q6KC79-2;Q6KC79;Q6KC79-3	Q6KC79-2;Q6KC79;Q6KC79-3	3;3;2	3;3;2	3;3;2	Nipped-B-like protein	NIPBL	sp|Q6KC79-2|NIPBL_HUMAN Isoform 2 of Nipped-B-like protein OS=Homo sapiens OX=9606 GN=NIPBL;sp|Q6KC79|NIPBL_HUMAN Nipped-B-like protein OS=Homo sapiens OX=9606 GN=NIPBL PE=1 SV=2;sp|Q6KC79-3|NIPBL_HUMAN Isoform 3 of Nipped-B-like protein OS=Homo sapiens OX	3	3	3	3	1	3	1	3	1	3	2.1	2.1	2.1	304.34	2697	2697;2804;1101	1.4	4		1	0	16.372	By MS/MS	By MS/MS	1.059	1.0421	31.876	4	2	Median	NaN	1.1544	NaN	0.87619	NaN	32.86	1	3	0	2	Median	Median
Q96QR8;Q9UJV8-2;Q9UJV8	Q96QR8	11;1;1	10;1;1	10;1;1	Transcriptional activator protein Pur-beta	PURB	sp|Q96QR8|PURB_HUMAN Transcriptional activator protein Pur-beta OS=Homo sapiens OX=9606 GN=PURB PE=1 SV=3	3	11	10	10	10	10	9	9	9	9	57.4	53.8	53.8	33.24	312	312;322;347	1.86	12	9	8	0	130.72	By MS/MS	By MS/MS	1.0992	0.9175	15.876	26	2	Leave out requantified	0.82678	1.1804	1.1319	0.87649	13.413	21.464	12	14	1	1	Leave out requantified	Leave out requantified
P10809;P10809-2	P10809	11;3	11;3	11;3	60 kDa heat shock protein, mitochondrial	HSPD1	sp|P10809|CH60_HUMAN 60 kDa heat shock protein, mitochondrial OS=Homo sapiens OX=9606 GN=HSPD1 PE=1 SV=2	2	11	11	11	11	8	11	8	11	8	30.9	30.9	30.9	61.054	573	573;158	1.6	13	16	1	0	152.72	By MS/MS	By MS/MS	0.8204	0.85163	10.284	23	6	Leave out requantified	0.62974	1.1671	0.84761	0.87808	9.9826	14.4	11	12	3	3	Leave out requantified	Leave out requantified
Q96EV2;Q96EV2-2	Q96EV2	11;2	11;2	11;2	RNA-binding protein 33	RBM33	sp|Q96EV2|RBM33_HUMAN RNA-binding protein 33 OS=Homo sapiens OX=9606 GN=RBM33 PE=1 SV=3	2	11	11	11	10	8	10	8	10	8	17.4	17.4	17.4	129.98	1170	1170;268	1.85	7	9	4	0	48.251	By MS/MS	By MS/MS	1.0212	1.0323	53.731	18	3	Leave out requantified	0.81414	1.1903	1.1361	0.87821	54.216	29.513	11	7	2	1	Leave out requantified	Leave out requantified
Q96AE4-2	Q96AE4-2	46	1	1	Far upstream element-binding protein 1	FUBP1	sp|Q96AE4-2|FUBP1_HUMAN Isoform 2 of Far upstream element-binding protein 1 OS=Homo sapiens OX=9606 GN=FUBP1	1	46	1	1	44	43	1	1	1	1	62.8	3.1	3.1	68.604	653	653	1.5	3	3		0.00057703	3.1338	By MS/MS	By MS/MS	0.98083	0.89621	9.2862	5	0	Median	0.66867	1.1675	0.91056	0.87851	2.2467	12.187	2	3	0	0	Median	Median
Q14692	Q14692	61	61	61	Ribosome biogenesis protein BMS1 homolog	BMS1	sp|Q14692|BMS1_HUMAN Ribosome biogenesis protein BMS1 homolog OS=Homo sapiens OX=9606 GN=BMS1 PE=1 SV=1	1	61	61	61	54	53	54	53	54	53	53	53	53	145.81	1282	1282	1.94	79	109	65	0	323.31	By MS/MS	By MS/MS	0.84774	0.89892	16.191	208	30	Leave out requantified	0.66472	1.1634	0.90056	0.87965	17.582	16.358	108	100	16	14	Leave out requantified	Leave out requantified
P06576	P06576	5	5	5	ATP synthase subunit beta, mitochondrial	ATP5B	sp|P06576|ATPB_HUMAN ATP synthase subunit beta, mitochondrial OS=Homo sapiens OX=9606 GN=ATP5F1B PE=1 SV=3	1	5	5	5	4	4	4	4	4	4	14.2	14.2	14.2	56.559	529	529	1.92	4	6	3	0	50.615	By MS/MS	By MS/MS	0.96681	0.92427	26.76	10	2	Leave out requantified	0.7189	1.1507	0.98098	0.87977	39.652	29.381	4	6	1	1	Median	Leave out requantified
Q12931-2;Q12931	Q12931-2;Q12931	6;6	6;6	6;6	Heat shock protein 75 kDa, mitochondrial	TRAP1	sp|Q12931-2|TRAP1_HUMAN Isoform 2 of Heat shock protein 75 kDa, mitochondrial OS=Homo sapiens OX=9606 GN=TRAP1;sp|Q12931|TRAP1_HUMAN Heat shock protein 75 kDa, mitochondrial OS=Homo sapiens OX=9606 GN=TRAP1 PE=1 SV=3	2	6	6	6	4	3	4	3	4	3	14.9	14.9	14.9	74.267	651	651;704	1.22	7	2		0	13.514	By MS/MS	By MS/MS	1.0742	1.1854	16.466	5	2	Leave out requantified	0.8578	1.1467	1.1854	0.87997	22.099	21.616	3	2	1	1	Median	Median
P46063	P46063	12	12	12	ATP-dependent DNA helicase Q1	RECQL	sp|P46063|RECQ1_HUMAN ATP-dependent DNA helicase Q1 OS=Homo sapiens OX=9606 GN=RECQL PE=1 SV=3	1	12	12	12	11	9	11	9	11	9	22	22	22	73.457	649	649	1.96	9	8	8	0	29.59	By MS/MS	By MS/MS	0.88697	1.0498	16.973	16	4	Leave out requantified	0.80502	1.1499	1.0732	0.8802	18.803	20.634	10	6	3	1	Leave out requantified	Leave out requantified
P12236	P12236	7	7	2	ADP/ATP translocase 3;ADP/ATP translocase 3, N-terminally processed	SLC25A6	sp|P12236|ADT3_HUMAN ADP/ATP translocase 3 OS=Homo sapiens OX=9606 GN=SLC25A6 PE=1 SV=4	1	7	7	2	7	6	7	6	2	2	21.8	21.8	7.4	32.866	298	298	1.85	7	9	4	0	12.508	By MS/MS	By MS/MS	0.8845	0.83767	25.116	19	0	Leave out requantified	0.56496	1.1776	0.7774	0.88052	26.409	10.007	9	10	0	0	Leave out requantified	Leave out requantified
Q9BYD3;Q9BYD3-2	Q9BYD3;Q9BYD3-2	9;7	9;7	9;7	39S ribosomal protein L4, mitochondrial	MRPL4	sp|Q9BYD3|RM04_HUMAN 39S ribosomal protein L4, mitochondrial OS=Homo sapiens OX=9606 GN=MRPL4 PE=1 SV=1;sp|Q9BYD3-2|RM04_HUMAN Isoform 2 of 39S ribosomal protein L4, mitochondrial OS=Homo sapiens OX=9606 GN=MRPL4	2	9	9	9	9	6	9	6	9	6	51.1	51.1	51.1	34.919	311	311;263	1.79	8	13	3	0	59.63	By MS/MS	By MS/MS	0.58818	0.77541	14.389	22	3	Leave out requantified	0.49334	1.0926	0.66466	0.84607	14.423	15.668	14	8	3	0	Leave out requantified	Leave out requantified
Q96KR1	Q96KR1	35	35	35	Zinc finger RNA-binding protein	ZFR	sp|Q96KR1|ZFR_HUMAN Zinc finger RNA-binding protein OS=Homo sapiens OX=9606 GN=ZFR PE=1 SV=2	1	35	35	35	32	29	32	29	32	29	43.8	43.8	43.8	117.01	1074	1074	1.52	47	27	8	0	323.31	By MS/MS	By MS/MS	0.87739	1.0002	19.73	67	15	Leave out requantified	0.81562	1.1802	1.0978	0.88193	16.452	22.764	36	31	8	7	Leave out requantified	Leave out requantified
Q13523	Q13523	50	50	50	Serine/threonine-protein kinase PRP4 homolog	PRPF4B	sp|Q13523|PRP4B_HUMAN Serine/threonine-protein kinase PRP4 homolog OS=Homo sapiens OX=9606 GN=PRPF4B PE=1 SV=3	1	50	50	50	43	46	43	46	43	46	35	35	35	116.99	1007	1007	1.92	90	58	72	0	323.31	By MS/MS	By MS/MS	1.0369	0.9072	12.028	192	35	Leave out requantified	0.69374	1.1811	0.93258	0.88206	14.583	10.573	77	115	22	13	Leave out requantified	Leave out requantified
P18583-5;P18583-7;P18583;P18583-9;P18583-2;P18583-4;P18583-10	P18583-5;P18583-7;P18583;P18583-9;P18583-2;P18583-4;P18583-10	99;94;94;94;90;84;82	99;94;94;94;90;84;82	24;19;19;19;24;9;7	Protein SON	SON	sp|P18583-5|SON_HUMAN Isoform D of Protein SON OS=Homo sapiens OX=9606 GN=SON;sp|P18583-7|SON_HUMAN Isoform G of Protein SON OS=Homo sapiens OX=9606 GN=SON;sp|P18583|SON_HUMAN Protein SON OS=Homo sapiens OX=9606 GN=SON PE=1 SV=4;sp|P18583-9|SON_HUMAN Isofo	7	99	99	24	84	93	84	93	22	20	43.2	43.2	9	267.03	2459	2459;2386;2426;2466;2140;2325;2282	1.67	253	133	96	0	323.31	By MS/MS	By MS/MS	0.93128	0.90727	18.153	410	81	Leave out requantified	0.66895	1.1549	0.937	0.88224	18.809	18.092	185	225	37	44	Leave out requantified	Leave out requantified
Q08211;Q08211-2	Q08211	85;13	85;13	85;13	ATP-dependent RNA helicase A	DHX9	sp|Q08211|DHX9_HUMAN ATP-dependent RNA helicase A OS=Homo sapiens OX=9606 GN=DHX9 PE=1 SV=4	2	85	85	85	79	72	79	72	79	72	63.9	63.9	63.9	140.96	1270	1270;235	1.89	171	179	120	0	323.31	By MS/MS	By MS/MS	0.88556	0.87602	16.062	362	78	Leave out requantified	0.6256	1.1621	0.85953	0.88225	18.004	15.441	192	170	48	30	Leave out requantified	Leave out requantified
O95758;O95758-5;O95758-1;O95758-6;O95758-2;O95758-7	O95758;O95758-5;O95758-1;O95758-6;O95758-2;O95758-7	27;27;25;25;24;21	22;22;20;20;19;17	2;2;0;0;0;0	Polypyrimidine tract-binding protein 3	PTBP3	sp|O95758|PTBP3_HUMAN Polypyrimidine tract-binding protein 3 OS=Homo sapiens OX=9606 GN=PTBP3 PE=1 SV=2;sp|O95758-5|PTBP3_HUMAN Isoform 5 of Polypyrimidine tract-binding protein 3 OS=Homo sapiens OX=9606 GN=PTBP3;sp|O95758-1|PTBP3_HUMAN Isoform 1 of Polypy	6	27	22	2	26	23	21	20	2	2	61.8	53.8	2.7	59.689	552	552;555;521;524;547;457	2	32	73	32	0	323.31	By MS/MS	By MS/MS	0.89357	1.0166	16.386	108	19	Leave out requantified	0.80322	1.1922	1.0853	0.88333	16.558	15.432	58	50	7	12	Leave out requantified	Leave out requantified
P78527;P78527-2	P78527;P78527-2	122;121	122;121	122;121	DNA-dependent protein kinase catalytic subunit	PRKDC	sp|P78527|PRKDC_HUMAN DNA-dependent protein kinase catalytic subunit OS=Homo sapiens OX=9606 GN=PRKDC PE=1 SV=3;sp|P78527-2|PRKDC_HUMAN Isoform 2 of DNA-dependent protein kinase catalytic subunit OS=Homo sapiens OX=9606 GN=PRKDC	2	122	122	122	110	94	110	94	110	94	40.8	40.8	40.8	469.08	4128	4128;4097	1.82	97	137	47	0	323.31	By MS/MS	By MS/MS	0.84732	0.90204	15.721	219	51	Leave out requantified	0.66499	1.2012	0.90156	0.88347	13.92	17.248	121	98	32	19	Leave out requantified	Leave out requantified
P15170-2;P15170-3;P15170	P15170-2;P15170-3;P15170	4;4;3	4;4;3	4;4;3	Eukaryotic peptide chain release factor GTP-binding subunit ERF3A	GSPT1	sp|P15170-2|ERF3A_HUMAN Isoform 2 of Eukaryotic peptide chain release factor GTP-binding subunit ERF3A OS=Homo sapiens OX=9606 GN=GSPT1;sp|P15170-3|ERF3A_HUMAN Isoform 3 of Eukaryotic peptide chain release factor GTP-binding subunit ERF3A OS=Homo sapiens O	3	4	4	4	4	3	4	3	4	3	12.4	12.4	12.4	68.6	636	636;637;499	1.71	2	5		0	29.558	By MS/MS	By MS/MS	0.79887	1.0553	24.987	6	0	Leave out requantified	0.69139	1.1421	0.97058	0.88377	20.123	50.396	4	2	0	0	Leave out requantified	Median
Q8NFC6	Q8NFC6	16	16	16	Biorientation of chromosomes in cell division protein 1-like 1	BOD1L1	sp|Q8NFC6|BD1L1_HUMAN Biorientation of chromosomes in cell division protein 1-like 1 OS=Homo sapiens OX=9606 GN=BOD1L1 PE=1 SV=2	1	16	16	16	9	15	9	15	9	15	7.1	7.1	7.1	330.46	3051	3051	2.19	10	2	15	0	164.47	By MS/MS	By MS/MS	0.92975	0.89057	5.8431	15	5	Leave out requantified	0.67633	1.2376	0.89044	0.88425	3.8079	11.47	5	10	1	4	Leave out requantified	Leave out requantified
O60732;O60732-2	O60732	3;1	3;1	3;1	Melanoma-associated antigen C1	MAGEC1	sp|O60732|MAGC1_HUMAN Melanoma-associated antigen C1 OS=Homo sapiens OX=9606 GN=MAGEC1 PE=1 SV=3	2	3	3	3	1	3	1	3	1	3	3.2	3.2	3.2	123.64	1142	1142;209	2.25	1	4	3	0	13.077	By MS/MS	By MS/MS	1.2003	0.89149	26.15	8	2	Leave out requantified	NaN	1.1904	NaN	0.88491	NaN	27.198	1	7	0	2	Median	Leave out requantified
Q12996;Q12996-3;Q12996-2	Q12996;Q12996-3;Q12996-2	5;3;3	5;3;3	5;3;3	Cleavage stimulation factor subunit 3	CSTF3	sp|Q12996|CSTF3_HUMAN Cleavage stimulation factor subunit 3 OS=Homo sapiens OX=9606 GN=CSTF3 PE=1 SV=1;sp|Q12996-3|CSTF3_HUMAN Isoform 3 of Cleavage stimulation factor subunit 3 OS=Homo sapiens OX=9606 GN=CSTF3;sp|Q12996-2|CSTF3_HUMAN Isoform 2 of Cleavage	3	5	5	5	4	2	4	2	4	2	10.3	10.3	10.3	82.921	717	717;44;103	1.86	2	4	1	0	22.354	By MS/MS	By MS/MS	1.1254	0.9272	24.025	4	2	Median	0.87201	1.2152	1.1396	0.8851	31.764	9.1687	2	2	1	1	Median	Median
Q69YN4-3;Q69YN4;Q69YN4-2;Q69YN4-4	Q69YN4-3;Q69YN4;Q69YN4-2	6;6;3;1	6;6;3;1	6;6;3;1	Protein virilizer homolog	KIAA1429	sp|Q69YN4-3|VIR_HUMAN Isoform 3 of Protein virilizer homolog OS=Homo sapiens OX=9606 GN=VIRMA;sp|Q69YN4|VIR_HUMAN Protein virilizer homolog OS=Homo sapiens OX=9606 GN=VIRMA PE=1 SV=2;sp|Q69YN4-2|VIR_HUMAN Isoform 2 of Protein virilizer homolog OS=Homo sapi	4	6	6	6	5	5	5	5	5	5	4.8	4.8	4.8	201.05	1797	1797;1812;1377;1147	1.33	10		2	0	47.764	By MS/MS	By MS/MS	0.94372	0.93235	19.732	9	3	Leave out requantified	0.91272	1.2033	1.1985	0.88527	25.975	11.009	5	4	2	1	Median	Leave out requantified
O75330-4;O75330-2;O75330;O75330-3	O75330-4;O75330-2;O75330;O75330-3	7;7;7;7	7;7;7;7	7;7;7;7	Hyaluronan mediated motility receptor	HMMR	sp|O75330-4|HMMR_HUMAN Isoform 4 of Hyaluronan mediated motility receptor OS=Homo sapiens OX=9606 GN=HMMR;sp|O75330-2|HMMR_HUMAN Isoform 2 of Hyaluronan mediated motility receptor OS=Homo sapiens OX=9606 GN=HMMR;sp|O75330|HMMR_HUMAN Hyaluronan mediated mot	4	7	7	7	4	7	4	7	4	7	14.9	14.9	14.9	74.494	638	638;709;724;725	1.73	7		4	0	9.8799	By MS/MS	By MS/MS	1.0275	0.99492	20.521	7	1	Leave out requantified	0.84012	1.2566	1.1175	0.88575	26.528	14.633	3	4	0	1	Leave out requantified	Leave out requantified
Q12906-7;Q12906-4;Q12906-6	Q12906-7;Q12906-4;Q12906-6	62;56;56	62;56;56	3;3;3	Interleukin enhancer-binding factor 3	ILF3	sp|Q12906-7|ILF3_HUMAN Isoform 7 of Interleukin enhancer-binding factor 3 OS=Homo sapiens OX=9606 GN=ILF3;sp|Q12906-4|ILF3_HUMAN Isoform 4 of Interleukin enhancer-binding factor 3 OS=Homo sapiens OX=9606 GN=ILF3;sp|Q12906-6|ILF3_HUMAN Isoform 6 of Interleu	3	62	62	3	57	61	57	61	3	3	72.9	72.9	5.5	95.807	898	898;698;706	1.87	150	133	101	0	323.31	By MS/MS	By MS/MS	0.97014	0.91727	17.193	316	44	Leave out requantified	0.70182	1.1611	0.97081	0.88579	16.069	17.871	155	161	26	18	Leave out requantified	Leave out requantified
Q7Z6E9;Q7Z6E9-2;Q7Z6E9-4;Q7Z6E9-3	Q7Z6E9;Q7Z6E9-2;Q7Z6E9-4	50;49;29;5	50;49;29;5	50;49;29;5	E3 ubiquitin-protein ligase RBBP6	RBBP6	sp|Q7Z6E9|RBBP6_HUMAN E3 ubiquitin-protein ligase RBBP6 OS=Homo sapiens OX=9606 GN=RBBP6 PE=1 SV=1;sp|Q7Z6E9-2|RBBP6_HUMAN Isoform 2 of E3 ubiquitin-protein ligase RBBP6 OS=Homo sapiens OX=9606 GN=RBBP6;sp|Q7Z6E9-4|RBBP6_HUMAN Isoform 4 of E3 ubiquitin-pro	4	50	50	50	40	43	40	43	40	43	30.9	30.9	30.9	201.56	1792	1792;1758;952;118	1.7	79	25	37	0	323.31	By MS/MS	By MS/MS	1.069	1.038	20.218	110	19	Leave out requantified	0.97574	1.2219	1.2803	0.886	18.053	17.498	47	63	11	8	Leave out requantified	Leave out requantified
Q7Z6Z7-2;Q7Z6Z7-3;Q7Z6Z7	Q7Z6Z7-2;Q7Z6Z7-3;Q7Z6Z7	7;7;7	7;7;7	7;7;7	E3 ubiquitin-protein ligase HUWE1	HUWE1	sp|Q7Z6Z7-2|HUWE1_HUMAN Isoform 2 of E3 ubiquitin-protein ligase HUWE1 OS=Homo sapiens OX=9606 GN=HUWE1;sp|Q7Z6Z7-3|HUWE1_HUMAN Isoform 3 of E3 ubiquitin-protein ligase HUWE1 OS=Homo sapiens OX=9606 GN=HUWE1;sp|Q7Z6Z7|HUWE1_HUMAN E3 ubiquitin-protein ligas	3	7	7	7	5	6	5	6	5	6	3.4	3.4	3.4	480.19	4358	4358;4365;4374	2	4	6	4	0	20.531	By MS/MS	By MS/MS	0.92101	0.93413	9.8843	9	3	Leave out requantified	0.7722	1.1488	1.0337	0.88612	8.3676	13.691	5	4	2	1	Leave out requantified	Leave out requantified
Q12905	Q12905	28	28	28	Interleukin enhancer-binding factor 2	ILF2	sp|Q12905|ILF2_HUMAN Interleukin enhancer-binding factor 2 OS=Homo sapiens OX=9606 GN=ILF2 PE=1 SV=2	1	28	28	28	26	25	26	25	26	25	78.5	78.5	78.5	43.062	390	390	1.87	57	57	37	0	272.72	By MS/MS	By MS/MS	0.87582	0.89748	8.8995	100	15	Leave out requantified	0.67467	1.155	0.90349	0.88624	9.9252	8.1828	54	46	10	5	Leave out requantified	Leave out requantified
Q9H8Y5	Q9H8Y5	5	5	5	Ankyrin repeat and zinc finger domain-containing protein 1	ANKZF1	sp|Q9H8Y5|ANKZ1_HUMAN Ankyrin repeat and zinc finger domain-containing protein 1 OS=Homo sapiens OX=9606 GN=ANKZF1 PE=1 SV=1	1	5	5	5	4	3	4	3	4	3	14	14	14	80.926	726	726	2.36		7	4	0	17.226	By MS/MS	By MS/MS	0.96735	0.97539	42.837	8	4	Leave out requantified	0.82501	1.1735	1.0574	0.8863	51.228	21.294	5	3	3	1	Median	Plateau
Q9BYJ9;Q9BYJ9-2	Q9BYJ9	16;2	10;1	10;1	YTH domain-containing family protein 1	YTHDF1	sp|Q9BYJ9|YTHD1_HUMAN YTH domain-containing family protein 1 OS=Homo sapiens OX=9606 GN=YTHDF1 PE=1 SV=1	2	16	10	10	16	14	10	9	10	9	36.7	24.5	24.5	60.873	559	559;197	1.77	12	8	6	0	60.44	By MS/MS	By MS/MS	0.95623	0.95494	25.617	24	5	Leave out requantified	0.68604	1.193	0.94361	0.88707	19.909	31.037	11	13	2	3	Leave out requantified	Leave out requantified
P30041	P30041	7	7	7	Peroxiredoxin-6	PRDX6	sp|P30041|PRDX6_HUMAN Peroxiredoxin-6 OS=Homo sapiens OX=9606 GN=PRDX6 PE=1 SV=3	1	7	7	7	6	6	6	6	6	6	42	42	42	25.035	224	224	1.8	8	8	4	0	20.924	By MS/MS	By MS/MS	1.0322	0.97415	8.416	16	2	Leave out requantified	0.78277	1.1716	1.086	0.88758	6.7229	15.416	7	9	1	1	Leave out requantified	Leave out requantified
Q9H9J4-2;Q9H9J4	Q9H9J4-2;Q9H9J4	10;10	10;10	10;10	Ubiquitin carboxyl-terminal hydrolase 42	USP42	sp|Q9H9J4-2|UBP42_HUMAN Isoform 2 of Ubiquitin carboxyl-terminal hydrolase 42 OS=Homo sapiens OX=9606 GN=USP42;sp|Q9H9J4|UBP42_HUMAN Ubiquitin carboxyl-terminal hydrolase 42 OS=Homo sapiens OX=9606 GN=USP42 PE=1 SV=3	2	10	10	10	10	6	10	6	10	6	9.3	9.3	9.3	144.33	1316	1316;1324	1.83	8	11	4	0	59.46	By MS/MS	By MS/MS	1.0987	1.2816	49.503	19	6	Leave out requantified	0.92471	1.1819	1.2816	0.88892	48.566	23.316	11	8	3	3	Leave out requantified	Leave out requantified
Q96A33-2;Q96A33	Q96A33-2;Q96A33	6;6	6;6	6;6	Coiled-coil domain-containing protein 47	CCDC47	sp|Q96A33-2|CCD47_HUMAN Isoform 2 of Coiled-coil domain-containing protein 47 OS=Homo sapiens OX=9606 GN=CCDC47;sp|Q96A33|CCD47_HUMAN Coiled-coil domain-containing protein 47 OS=Homo sapiens OX=9606 GN=CCDC47 PE=1 SV=1	2	6	6	6	5	4	5	4	5	4	21	21	21	55.317	480	480;483	1.6	6	2	2	0	38.248	By MS/MS	By MS/MS	0.86586	1.1493	35.831	7	4	Leave out requantified	0.84556	1.1554	1.0884	0.88945	29.897	43.271	5	2	3	1	Median	Median
Q9UPN3-3;Q9UPN3-2;Q9UPN3-4;Q9UPN3-5;Q9UPN3	Q9UPN3-3;Q9UPN3-2;Q9UPN3-4;Q9UPN3-5;Q9UPN3	27;27;26;26;26	27;27;26;26;26	27;27;26;26;26	Microtubule-actin cross-linking factor 1, isoforms 1/2/3/5	MACF1	sp|Q9UPN3-3|MACF1_HUMAN Isoform 3 of Microtubule-actin cross-linking factor 1, isoforms 1/2/3/5 OS=Homo sapiens OX=9606 GN=MACF1;sp|Q9UPN3-2|MACF1_HUMAN Isoform 2 of Microtubule-actin cross-linking factor 1, isoforms 1/2/3/5 OS=Homo sapiens OX=9606 GN=MACF	5	27	27	27	20	17	20	17	20	17	8.3	8.3	8.3	614.15	5374	5374;5430;5300;5938;7388	1.67	26	8	11	0	124.24	By MS/MS	By MS/MS	0.89237	1.0823	18.878	21	10	Leave out requantified	0.8257	1.1556	1.0864	0.8915	14.6	17.097	12	9	5	5	Leave out requantified	Leave out requantified
P09001	P09001	12	12	12	39S ribosomal protein L3, mitochondrial	MRPL3	sp|P09001|RM03_HUMAN 39S ribosomal protein L3, mitochondrial OS=Homo sapiens OX=9606 GN=MRPL3 PE=1 SV=1	1	12	12	12	11	6	11	6	11	6	52.3	52.3	52.3	38.632	348	348	1.96	10	9	9	0	37.254	By MS/MS	By MS/MS	0.67743	0.69287	17.531	21	8	Leave out requantified	0.49386	1.0757	0.68629	0.85524	15.904	17.345	13	8	5	3	Leave out requantified	Leave out requantified
P49591	P49591	20	20	20	Serine--tRNA ligase, cytoplasmic	SARS	sp|P49591|SYSC_HUMAN Serine--tRNA ligase, cytoplasmic OS=Homo sapiens OX=9606 GN=SARS PE=1 SV=3	1	20	20	20	12	17	12	17	12	17	48.6	48.6	48.6	58.777	514	514	1.61	21	11	6	0	92.035	By MS/MS	By MS/MS	0.82401	0.87187	11.163	29	9	Leave out requantified	0.59835	1.1511	0.8737	0.89299	12.88	9.375	13	16	4	5	Leave out requantified	Leave out requantified
Q9BYW2;Q9BYW2-2;Q9BYW2-3	Q9BYW2;Q9BYW2-2;Q9BYW2-3	23;16;13	23;16;13	23;16;13	Histone-lysine N-methyltransferase SETD2	SETD2	sp|Q9BYW2|SETD2_HUMAN Histone-lysine N-methyltransferase SETD2 OS=Homo sapiens OX=9606 GN=SETD2 PE=1 SV=3;sp|Q9BYW2-2|SETD2_HUMAN Isoform 2 of Histone-lysine N-methyltransferase SETD2 OS=Homo sapiens OX=9606 GN=SETD2;sp|Q9BYW2-3|SETD2_HUMAN Isoform 3 of Hi	3	23	23	23	15	17	15	17	15	17	13.8	13.8	13.8	287.59	2564	2564;1714;1572	1.8	19	4	12	0	67.261	By MS/MS	By MS/MS	0.94567	0.90244	14.316	21	6	Leave out requantified	0.6552	1.1933	0.92222	0.8931	15.912	18.221	11	10	4	2	Leave out requantified	Leave out requantified
P00338;P00338-5;P00338-2;P00338-3;P00338-4	P00338;P00338-5;P00338-2;P00338-3;P00338-4	7;6;6;6;5	7;6;6;6;5	7;6;6;6;5	L-lactate dehydrogenase A chain	LDHA	sp|P00338|LDHA_HUMAN L-lactate dehydrogenase A chain OS=Homo sapiens OX=9606 GN=LDHA PE=1 SV=2;sp|P00338-5|LDHA_HUMAN Isoform 5 of L-lactate dehydrogenase A chain OS=Homo sapiens OX=9606 GN=LDHA;sp|P00338-2|LDHA_HUMAN Isoform 2 of L-lactate dehydrogenase A	5	7	7	7	6	7	6	7	6	7	19	19	19	36.688	332	332;241;274;361;274	1.94	7	3	6	0	21.452	By MS/MS	By MS/MS	1.1689	0.85068	10.597	11	4	Leave out requantified	0.62162	1.1729	0.83665	0.89558	11.816	15.638	5	6	3	1	Median	Leave out requantified
P48651;P48651-2;P48651-3	P48651;P48651-2;P48651-3	5;4;3	5;4;3	5;4;3	Phosphatidylserine synthase 1	PTDSS1	sp|P48651|PTSS1_HUMAN Phosphatidylserine synthase 1 OS=Homo sapiens OX=9606 GN=PTDSS1 PE=1 SV=1;sp|P48651-2|PTSS1_HUMAN Isoform 2 of Phosphatidylserine synthase 1 OS=Homo sapiens OX=9606 GN=PTDSS1;sp|P48651-3|PTSS1_HUMAN Isoform 3 of Phosphatidylserine syn	3	5	5	5	4	5	4	5	4	5	10.6	10.6	10.6	55.527	473	473;327;301	2.62		5	8	0	10.623	By MS/MS	By MS/MS	0.97289	0.95426	3.81	12	1	Leave out requantified	0.78224	1.1665	1.0748	0.89603	8.2397	8.5684	6	6	0	1	Leave out requantified	Leave out requantified
P63261	P63261	16	16	2	Actin, cytoplasmic 2;Actin, cytoplasmic 2, N-terminally processed	ACTG1	sp|P63261|ACTG_HUMAN Actin, cytoplasmic 2 OS=Homo sapiens OX=9606 GN=ACTG1 PE=1 SV=1	1	16	16	2	15	15	15	15	2	2	59.2	59.2	4.8	41.792	375	375	1.64	30	19	9	0	179.29	By MS/MS	By MS/MS	1.0323	1.0137	22.391	47	8	Leave out requantified	0.85985	1.1872	1.173	0.89607	16.158	33.77	22	25	5	3	Leave out requantified	Leave out requantified
Q14676;Q14676-2;Q14676-3;Q14676-4	Q14676;Q14676-2;Q14676-3	17;15;12;6	17;15;12;6	17;15;12;6	Mediator of DNA damage checkpoint protein 1	MDC1	sp|Q14676|MDC1_HUMAN Mediator of DNA damage checkpoint protein 1 OS=Homo sapiens OX=9606 GN=MDC1 PE=1 SV=3;sp|Q14676-2|MDC1_HUMAN Isoform 2 of Mediator of DNA damage checkpoint protein 1 OS=Homo sapiens OX=9606 GN=MDC1;sp|Q14676-3|MDC1_HUMAN Isoform 3 of M	4	17	17	17	14	14	14	14	14	14	19.1	19.1	19.1	226.66	2089	2089;1825;1802;1066	1.43	23	9	3	0	123.7	By MS/MS	By MS/MS	0.88122	0.89924	30.862	20	9	Leave out requantified	0.66835	1.1718	0.92099	0.89618	27.835	29.628	11	9	5	4	Leave out requantified	Leave out requantified
Q92688-2;Q92688	Q92688-2;Q92688	6;6	6;6	4;4	Acidic leucine-rich nuclear phosphoprotein 32 family member B	ANP32B	sp|Q92688-2|AN32B_HUMAN Isoform 2 of Acidic leucine-rich nuclear phosphoprotein 32 family member B OS=Homo sapiens OX=9606 GN=ANP32B;sp|Q92688|AN32B_HUMAN Acidic leucine-rich nuclear phosphoprotein 32 family member B OS=Homo sapiens OX=9606 GN=ANP32B PE=1	2	6	6	4	6	6	6	6	4	4	33.3	33.3	26.7	22.276	195	195;251	1.76	6	9	2	0	21.126	By MS/MS	By MS/MS	1.1236	1.0335	21.553	15	4	Leave out requantified	0.9226	1.1475	1.2667	0.89619	21.91	10.829	8	7	3	1	Leave out requantified	Leave out requantified
Q9NXV6	Q9NXV6	8	8	8	CDKN2A-interacting protein	CDKN2AIP	sp|Q9NXV6|CARF_HUMAN CDKN2A-interacting protein OS=Homo sapiens OX=9606 GN=CDKN2AIP PE=1 SV=3	1	8	8	8	7	4	7	4	7	4	22.1	22.1	22.1	61.124	580	580	2	5	1	5	0	93.537	By MS/MS	By MS/MS	0.94327	0.90733	11.052	8	2	Leave out requantified	0.72265	1.2726	0.97738	0.89674	7.1356	16.072	5	3	2	0	Leave out requantified	Leave out requantified
Q9BRD0;Q9BRD0-2	Q9BRD0;Q9BRD0-2	5;4	5;4	5;4	BUD13 homolog	BUD13	sp|Q9BRD0|BUD13_HUMAN BUD13 homolog OS=Homo sapiens OX=9606 GN=BUD13 PE=1 SV=1;sp|Q9BRD0-2|BUD13_HUMAN Isoform 2 of BUD13 homolog OS=Homo sapiens OX=9606 GN=BUD13	2	5	5	5	2	5	2	5	2	5	9.2	9.2	9.2	70.52	619	619;485	2.29	2	1	4	0	6.6848	By MS/MS	By MS/MS	1.1552	1.0493	24.85	6	0	Leave out requantified	1.0768	1.2294	1.4341	0.89709	3.0166	16.635	2	4	0	0	Median	Leave out requantified
P06744;P06744-2;CON__Q3ZBD7	P06744;P06744-2;CON__Q3ZBD7	3;3;2	3;3;2	3;3;2	Glucose-6-phosphate isomerase	GPI	sp|P06744|G6PI_HUMAN Glucose-6-phosphate isomerase OS=Homo sapiens OX=9606 GN=GPI PE=1 SV=4;sp|P06744-2|G6PI_HUMAN Isoform 2 of Glucose-6-phosphate isomerase OS=Homo sapiens OX=9606 GN=GPI;	3	3	3	3	2	2	2	2	2	2	8.4	8.4	8.4	63.146	558	558;569;557	2		7		0	7.7135	By MS/MS	By MS/MS	0.99131	1.0876	22.971	3	1	Median	NaN	1.213	NaN	0.89749	NaN	27.174	1	2	0	1	Median	Median
Q9UI10-3;Q9UI10;Q9UI10-2	Q9UI10-3;Q9UI10;Q9UI10-2	5;5;5	5;5;5	5;5;5	Translation initiation factor eIF-2B subunit delta	EIF2B4	sp|Q9UI10-3|EI2BD_HUMAN Isoform 3 of Translation initiation factor eIF-2B subunit delta OS=Homo sapiens OX=9606 GN=EIF2B4;sp|Q9UI10|EI2BD_HUMAN Translation initiation factor eIF-2B subunit delta OS=Homo sapiens OX=9606 GN=EIF2B4 PE=1 SV=2;sp|Q9UI10-2|EI2BD	3	5	5	5	2	4	2	4	2	4	15.5	15.5	15.5	57.457	522	522;523;543	1.88	2	5	1	0	10.137	By MS/MS	By MS/MS	1.0383	0.89878	26.689	5	1	Leave out requantified	0.58679	1.1765	0.79766	0.89878	62.286	21.065	2	3	1	0	Median	Leave out requantified
Q9H0D6-2;Q9H0D6	Q9H0D6-2;Q9H0D6	28;28	28;28	28;28	5-3 exoribonuclease 2	XRN2	sp|Q9H0D6-2|XRN2_HUMAN Isoform 2 of 5-3 exoribonuclease 2 OS=Homo sapiens OX=9606 GN=XRN2;sp|Q9H0D6|XRN2_HUMAN 5-3 exoribonuclease 2 OS=Homo sapiens OX=9606 GN=XRN2 PE=1 SV=1	2	28	28	28	27	21	27	21	27	21	41.2	41.2	41.2	99.96	874	874;950	1.67	35	27	11	0	226.59	By MS/MS	By MS/MS	0.95383	0.98485	13.638	56	9	Leave out requantified	0.74087	1.236	1.021	0.89934	11.991	16.094	27	29	4	5	Leave out requantified	Leave out requantified
Q9UKJ3;Q9UKJ3-2;Q7Z570;A4D1E1	Q9UKJ3;Q9UKJ3-2	49;45;1;1	49;45;1;1	49;45;1;1	G patch domain-containing protein 8	GPATCH8	sp|Q9UKJ3|GPTC8_HUMAN G patch domain-containing protein 8 OS=Homo sapiens OX=9606 GN=GPATCH8 PE=1 SV=2;sp|Q9UKJ3-2|GPTC8_HUMAN Isoform 2 of G patch domain-containing protein 8 OS=Homo sapiens OX=9606 GN=GPATCH8	4	49	49	49	44	47	44	47	44	47	36.2	36.2	36.2	164.2	1502	1502;1424;1209;1349	2.14	63	40	89	0	323.31	By MS/MS	By MS/MS	1.0973	1.0862	15.633	158	24	Leave out requantified	0.98276	1.2073	1.3152	0.89943	14.828	15.66	77	81	9	15	Leave out requantified	Leave out requantified
Q6NS38;Q6NS38-2	Q6NS38;Q6NS38-2	4;3	4;3	4;3	Alpha-ketoglutarate-dependent dioxygenase alkB homolog 2	ALKBH2	sp|Q6NS38|ALKB2_HUMAN DNA oxidative demethylase ALKBH2 OS=Homo sapiens OX=9606 GN=ALKBH2 PE=1 SV=1;sp|Q6NS38-2|ALKB2_HUMAN Isoform 2 of DNA oxidative demethylase ALKBH2 OS=Homo sapiens OX=9606 GN=ALKBH2	2	4	4	4	4	3	4	3	4	3	28	28	28	29.322	261	261;157	2.18	3	3	5	0	139.82	By MS/MS	By MS/MS	0.93116	0.93457	14.996	9	2	Leave out requantified	0.79464	1.2278	1.0424	0.89984	12.314	31.557	5	4	1	1	Leave out requantified	Median
Q12849;Q12849-5	Q12849;Q12849-5	29;21	29;21	29;21	G-rich sequence factor 1	GRSF1	sp|Q12849|GRSF1_HUMAN G-rich sequence factor 1 OS=Homo sapiens OX=9606 GN=GRSF1 PE=1 SV=3;sp|Q12849-5|GRSF1_HUMAN Isoform 2 of G-rich sequence factor 1 OS=Homo sapiens OX=9606 GN=GRSF1	2	29	29	29	24	28	24	28	24	28	70.4	70.4	70.4	53.126	480	480;318	1.84	80	46	51	0	295.95	By MS/MS	By MS/MS	0.95934	0.81152	19.356	141	25	Leave out requantified	0.51309	1.2085	0.70516	0.90011	15.106	22.583	68	73	17	8	Leave out requantified	Leave out requantified
Q9Y3T6;Q9Y3T6-3	Q9Y3T6;Q9Y3T6-3	7;6	7;6	7;6	R3H and coiled-coil domain-containing protein 1	R3HCC1	sp|Q9Y3T6|R3HC1_HUMAN R3H and coiled-coil domain-containing protein 1 OS=Homo sapiens OX=9606 GN=R3HCC1 PE=1 SV=3;sp|Q9Y3T6-3|R3HC1_HUMAN Isoform 2 of R3H and coiled-coil domain-containing protein 1 OS=Homo sapiens OX=9606 GN=R3HCC1	2	7	7	7	7	3	7	3	7	3	25.5	25.5	25.5	49.091	440	440;398	1.2	12	3		0	26.851	By MS/MS	By MS/MS	0.77231	0.91968	18.685	11	4	Leave out requantified	0.69966	1.1978	0.97311	0.90046	24.803	14.747	8	3	3	1	Leave out requantified	Median
Q6P2E9-2;Q6P2E9	Q6P2E9-2;Q6P2E9	8;8	8;8	8;8	Enhancer of mRNA-decapping protein 4	EDC4	sp|Q6P2E9-2|EDC4_HUMAN Isoform 2 of Enhancer of mRNA-decapping protein 4 OS=Homo sapiens OX=9606 GN=EDC4;sp|Q6P2E9|EDC4_HUMAN Enhancer of mRNA-decapping protein 4 OS=Homo sapiens OX=9606 GN=EDC4 PE=1 SV=1	2	8	8	8	6	6	6	6	6	6	15.9	15.9	15.9	109.73	1020	1020;1401	1.92	3	8	2	0	16.06	By MS/MS	By MS/MS	0.99039	0.9455	72.41	7	2	Leave out requantified	1.0137	1.2388	1.3302	0.90101	92.009	18.891	4	3	1	1	Leave out requantified	Median
Q96I24;Q96I24-2	Q96I24;Q96I24-2	47;24	42;19	40;17	Far upstream element-binding protein 3	FUBP3	sp|Q96I24|FUBP3_HUMAN Far upstream element-binding protein 3 OS=Homo sapiens OX=9606 GN=FUBP3 PE=1 SV=2;sp|Q96I24-2|FUBP3_HUMAN Isoform 2 of Far upstream element-binding protein 3 OS=Homo sapiens OX=9606 GN=FUBP3	2	47	42	40	44	45	40	40	38	38	82	80.4	77.8	61.64	572	572;261	1.85	99	123	57	0	323.31	By MS/MS	By MS/MS	0.87788	0.9047	19.697	243	42	Leave out requantified	0.65788	1.1648	0.90402	0.9027	20.11	21.045	119	124	22	20	Leave out requantified	Leave out requantified
Q9UQ80;Q9UQ80-2	Q9UQ80;Q9UQ80-2	33;27	33;27	33;27	Proliferation-associated protein 2G4	PA2G4	sp|Q9UQ80|PA2G4_HUMAN Proliferation-associated protein 2G4 OS=Homo sapiens OX=9606 GN=PA2G4 PE=1 SV=3;sp|Q9UQ80-2|PA2G4_HUMAN Isoform 2 of Proliferation-associated protein 2G4 OS=Homo sapiens OX=9606 GN=PA2G4	2	33	33	33	33	33	33	33	33	33	83.2	83.2	83.2	43.786	394	394;340	1.77	239	102	132	0	323.31	By MS/MS	By MS/MS	0.96109	0.97299	12.448	328	79	Leave out requantified	0.81322	1.2093	1.0876	0.90277	9.6387	13.564	186	142	53	26	Leave out requantified	Leave out requantified
P11388;P11388-2;P11388-3;P11388-4	P11388;P11388-2;P11388-3;P11388-4	64;64;64;64	64;64;64;64	51;51;51;51	DNA topoisomerase 2-alpha	TOP2A	sp|P11388|TOP2A_HUMAN DNA topoisomerase 2-alpha OS=Homo sapiens OX=9606 GN=TOP2A PE=1 SV=3;sp|P11388-2|TOP2A_HUMAN Isoform 2 of DNA topoisomerase 2-alpha OS=Homo sapiens OX=9606 GN=TOP2A;sp|P11388-3|TOP2A_HUMAN Isoform 3 of DNA topoisomerase 2-alpha OS=Hom	4	64	64	51	59	53	59	53	46	42	50.8	50.8	43.4	174.38	1531	1531;1557;1567;1612	1.84	77	62	48	0	323.31	By MS/MS	By MS/MS	0.85175	0.85259	16.163	155	24	Leave out requantified	0.6304	1.2232	0.8422	0.90307	15.046	17.909	82	73	13	11	Leave out requantified	Leave out requantified
Q6VN20-3;Q6VN20	Q6VN20-3;Q6VN20	2;2	2;2	2;2	Ran-binding protein 10	RANBP10	sp|Q6VN20-3|RBP10_HUMAN Isoform 3 of Ran-binding protein 10 OS=Homo sapiens OX=9606 GN=RANBP10;sp|Q6VN20|RBP10_HUMAN Ran-binding protein 10 OS=Homo sapiens OX=9606 GN=RANBP10 PE=1 SV=1	2	2	2	2	0	2	0	2	0	2	8.4	8.4	8.4	64.541	594	594;620	1	2			0	15.09		By MS/MS	1.2106	0.90334	38.235	2	1	Median	NaN	1.2106	NaN	0.90334	NaN	38.235	0	2	0	1	Median	Median
O14828	O14828	9	9	4	Secretory carrier-associated membrane protein 3	SCAMP3	sp|O14828|SCAM3_HUMAN Secretory carrier-associated membrane protein 3 OS=Homo sapiens OX=9606 GN=SCAMP3 PE=1 SV=3	1	9	9	4	9	6	9	6	4	2	35.7	35.7	19.9	38.287	347	347	1.3	17	5	1	0	111.84	By MS/MS	By MS/MS	0.92805	1.0447	17.826	20	2	Leave out requantified	0.8398	1.1898	1.1463	0.90337	11.863	22.709	12	8	2	0	Leave out requantified	Leave out requantified
P07195	P07195	8	8	8	L-lactate dehydrogenase B chain	LDHB	sp|P07195|LDHB_HUMAN L-lactate dehydrogenase B chain OS=Homo sapiens OX=9606 GN=LDHB PE=1 SV=2	1	8	8	8	7	6	7	6	7	6	20.7	20.7	20.7	36.638	334	334	1.93	7	1	6	0	26.514	By MS/MS	By MS/MS	0.94325	0.86647	6.3881	12	2	Leave out requantified	0.67415	1.2005	0.89155	0.90343	9.0911	16.218	6	6	1	1	Leave out requantified	Leave out requantified
Q9UKV8-2;Q9UKV8;Q9HCK5	Q9UKV8-2;Q9UKV8	10;10;2	10;10;2	7;7;0	Protein argonaute-2	AGO2	sp|Q9UKV8-2|AGO2_HUMAN Isoform 2 of Protein argonaute-2 OS=Homo sapiens OX=9606 GN=AGO2;sp|Q9UKV8|AGO2_HUMAN Protein argonaute-2 OS=Homo sapiens OX=9606 GN=AGO2 PE=1 SV=3	3	10	10	7	10	4	10	4	7	3	17.9	17.9	12.2	93.619	825	825;859;861	1.83	5	11	2	0	18.698	By MS/MS	By MS/MS	0.78385	1.0697	9.6482	10	3	Leave out requantified	0.78385	1.2165	1.075	0.9043	10.603	16.818	8	2	2	1	Leave out requantified	Median
Q9NRW3	Q9NRW3	8	8	7	DNA dC->dU-editing enzyme APOBEC-3C	APOBEC3C	sp|Q9NRW3|ABC3C_HUMAN DNA dC->dU-editing enzyme APOBEC-3C OS=Homo sapiens OX=9606 GN=APOBEC3C PE=1 SV=2	1	8	8	7	8	6	8	6	7	5	65.8	65.8	59.5	22.826	190	190	2.19	1	23	7	0	36.868	By MS/MS	By MS/MS	0.85136	1.0213	7.6636	26	5	Leave out requantified	0.77097	1.1939	1.0885	0.9048	9.3096	7.1565	15	11	3	2	Leave out requantified	Leave out requantified
P46100-2;P46100-5;P46100-3;P46100-4;P46100;P46100-6	P46100-2;P46100-5;P46100-3;P46100-4;P46100;P46100-6	11;11;11;11;11;6	11;11;11;11;11;6	11;11;11;11;11;6	Transcriptional regulator ATRX	ATRX	sp|P46100-2|ATRX_HUMAN Isoform 1 of Transcriptional regulator ATRX OS=Homo sapiens OX=9606 GN=ATRX;sp|P46100-5|ATRX_HUMAN Isoform 5 of Transcriptional regulator ATRX OS=Homo sapiens OX=9606 GN=ATRX;sp|P46100-3|ATRX_HUMAN Isoform 2 of Transcriptional regula	6	11	11	11	4	11	4	11	4	11	6.2	6.2	6.2	259.84	2288	2288;2337;2375;2454;2492;1350	2.65	2	2	13	0	42.262	By MS/MS	By MS/MS	1.2603	0.90489	9.7738	12	5	Leave out requantified	0.63616	1.2603	0.83202	0.90489	23.012	10.742	3	9	1	4	Median	Leave out requantified
P49588;P49588-2	P49588;P49588-2	10;10	10;10	10;10	Alanine--tRNA ligase, cytoplasmic	AARS	sp|P49588|SYAC_HUMAN Alanine--tRNA ligase, cytoplasmic OS=Homo sapiens OX=9606 GN=AARS PE=1 SV=2;sp|P49588-2|SYAC_HUMAN Isoform 2 of Alanine--tRNA ligase, cytoplasmic OS=Homo sapiens OX=9606 GN=AARS	2	10	10	10	10	7	10	7	10	7	15.1	15.1	15.1	106.81	968	968;992	1.82	11	17	5	0	60.903	By MS/MS	By MS/MS	1.0948	1.1952	16.503	19	4	Leave out requantified	1.0272	1.2254	1.4023	0.90494	13.358	12.799	12	7	3	1	Leave out requantified	Leave out requantified
Q92616	Q92616	49	49	49	Translational activator GCN1	GCN1L1	sp|Q92616|GCN1_HUMAN eIF-2-alpha kinase activator GCN1 OS=Homo sapiens OX=9606 GN=GCN1 PE=1 SV=6	1	49	49	49	37	35	37	35	37	35	29.5	29.5	29.5	292.75	2671	2671	1.9	28	62	17	0	214.32	By MS/MS	By MS/MS	0.92673	0.96512	20.706	67	16	Leave out requantified	0.77964	1.1544	1.056	0.90526	22.795	21.127	31	36	6	10	Leave out requantified	Leave out requantified
Q86XP3;Q86XP3-2	Q86XP3;Q86XP3-2	24;22	24;22	24;22	ATP-dependent RNA helicase DDX42	DDX42	sp|Q86XP3|DDX42_HUMAN ATP-dependent RNA helicase DDX42 OS=Homo sapiens OX=9606 GN=DDX42 PE=1 SV=1;sp|Q86XP3-2|DDX42_HUMAN Isoform 2 of ATP-dependent RNA helicase DDX42 OS=Homo sapiens OX=9606 GN=DDX42	2	24	24	24	21	19	21	19	21	19	37.6	37.6	37.6	102.97	938	938;819	1.84	25	14	16	0	171.65	By MS/MS	By MS/MS	1.0181	1.1209	22.324	46	10	Leave out requantified	0.91711	1.1697	1.2481	0.90526	20.387	20.317	24	22	4	6	Leave out requantified	Leave out requantified
P23246;P23246-2	P23246;P23246-2	50;42	50;42	48;40	Splicing factor, proline- and glutamine-rich	SFPQ	sp|P23246|SFPQ_HUMAN Splicing factor, proline- and glutamine-rich OS=Homo sapiens OX=9606 GN=SFPQ PE=1 SV=2;sp|P23246-2|SFPQ_HUMAN Isoform Short of Splicing factor, proline- and glutamine-rich OS=Homo sapiens OX=9606 GN=SFPQ	2	50	50	48	45	50	45	50	43	48	50.2	50.2	48.8	76.149	707	707;669	1.87	149	111	103	0	323.31	By MS/MS	By MS/MS	0.93454	0.9559	13.675	327	53	Leave out requantified	0.75059	1.1824	1.0164	0.90536	13.814	14.803	156	171	28	25	Leave out requantified	Leave out requantified
Q86VM9	Q86VM9	78	78	15	Zinc finger CCCH domain-containing protein 18	ZC3H18	sp|Q86VM9|ZCH18_HUMAN Zinc finger CCCH domain-containing protein 18 OS=Homo sapiens OX=9606 GN=ZC3H18 PE=1 SV=2	1	78	78	15	72	74	72	74	15	13	53.1	53.1	12.5	106.38	953	953	2.04	154	104	173	0	323.31	By MS/MS	By MS/MS	0.94393	0.92203	20.188	384	42	Leave out requantified	0.69946	1.1464	0.97374	0.90556	21.523	23.8	177	207	21	21	Leave out requantified	Leave out requantified
Q13409-6;Q13409-3;Q13409-7;Q13409-2;Q13409-5;Q13409	Q13409-6;Q13409-3;Q13409-7;Q13409-2;Q13409-5;Q13409	2;2;2;2;2;2	2;2;2;2;2;2	2;2;2;2;2;2	Cytoplasmic dynein 1 intermediate chain 2	DYNC1I2	sp|Q13409-6|DC1I2_HUMAN Isoform 2F of Cytoplasmic dynein 1 intermediate chain 2 OS=Homo sapiens OX=9606 GN=DYNC1I2;sp|Q13409-3|DC1I2_HUMAN Isoform 2C of Cytoplasmic dynein 1 intermediate chain 2 OS=Homo sapiens OX=9606 GN=DYNC1I2;sp|Q13409-7|DC1I2_HUMAN Is	6	2	2	2	2	2	2	2	2	2	5.7	5.7	5.7	68.297	611	611;612;630;632;637;638	2	3		3	0	37.17	By MS/MS	By MS/MS	1.0491	0.89007	7.7681	4	0	Leave out requantified	NaN	1.2851	NaN	0.90583	NaN	13.03	1	3	0	0	Median	Median
O60506;O60506-2	O60506;O60506-2	59;57	45;43	3;3	Heterogeneous nuclear ribonucleoprotein Q	SYNCRIP	sp|O60506|HNRPQ_HUMAN Heterogeneous nuclear ribonucleoprotein Q OS=Homo sapiens OX=9606 GN=SYNCRIP PE=1 SV=2;sp|O60506-2|HNRPQ_HUMAN Isoform 2 of Heterogeneous nuclear ribonucleoprotein Q OS=Homo sapiens OX=9606 GN=SYNCRIP	2	59	45	3	54	57	43	43	3	3	66.8	57.3	7.4	69.602	623	623;588	1.58	373	123	116	0	323.31	By MS/MS	By MS/MS	0.91117	0.92144	17.696	448	89	Leave out requantified	0.66854	1.1874	0.94682	0.90624	16.999	17.936	231	217	52	37	Leave out requantified	Leave out requantified
Q8NDT2;Q8NDT2-2	Q8NDT2;Q8NDT2-2	12;8	11;7	11;7	Putative RNA-binding protein 15B	RBM15B	sp|Q8NDT2|RB15B_HUMAN Putative RNA-binding protein 15B OS=Homo sapiens OX=9606 GN=RBM15B PE=1 SV=3;sp|Q8NDT2-2|RB15B_HUMAN Isoform 2 of Putative RNA-binding protein 15B OS=Homo sapiens OX=9606 GN=RBM15B	2	12	11	11	11	10	10	9	10	9	23.7	22.9	22.9	97.204	890	890;563	2.15	6	10	10	0	43.517	By MS/MS	By MS/MS	0.76223	0.8909	33.092	23	5	Leave out requantified	0.62933	1.1943	0.85809	0.90645	16.807	40.551	13	10	4	1	Leave out requantified	Leave out requantified
P13639	P13639	58	58	57	Elongation factor 2	EEF2	sp|P13639|EF2_HUMAN Elongation factor 2 OS=Homo sapiens OX=9606 GN=EEF2 PE=1 SV=4	1	58	58	57	56	52	56	52	55	51	66.1	66.1	64.9	95.337	858	858	1.96	98	113	85	0	323.31	By MS/MS	By MS/MS	0.93735	0.99024	13.647	263	42	Leave out requantified	0.7703	1.2139	1.0565	0.90776	11.46	17.864	132	131	21	21	Leave out requantified	Leave out requantified
P33240-2;P33240	P33240-2;P33240	18;18	8;8	8;8	Cleavage stimulation factor subunit 2	CSTF2	sp|P33240-2|CSTF2_HUMAN Isoform 2 of Cleavage stimulation factor subunit 2 OS=Homo sapiens OX=9606 GN=CSTF2;sp|P33240|CSTF2_HUMAN Cleavage stimulation factor subunit 2 OS=Homo sapiens OX=9606 GN=CSTF2 PE=1 SV=1	2	18	8	8	18	16	8	7	8	7	48.4	27	27	59.251	560	560;577	1.44	14	11		0	88.436	By MS/MS	By MS/MS	0.86472	0.78667	21.233	21	4	Leave out requantified	0.52205	1.16	0.71935	0.90779	19.958	22.488	11	10	4	0	Leave out requantified	Leave out requantified
Q86UE4	Q86UE4	28	28	28	Protein LYRIC	MTDH	sp|Q86UE4|LYRIC_HUMAN Protein LYRIC OS=Homo sapiens OX=9606 GN=MTDH PE=1 SV=2	1	28	28	28	26	26	26	26	26	26	61.3	61.3	61.3	63.836	582	582	1.79	41	29	22	0	247	By MS/MS	By MS/MS	0.95975	0.95436	17.397	80	12	Leave out requantified	0.75042	1.1979	0.99386	0.90837	11.778	18.04	39	41	8	4	Leave out requantified	Leave out requantified
Q17RS7	Q17RS7	4	4	4	Flap endonuclease GEN homolog 1	GEN1	sp|Q17RS7|GEN_HUMAN Flap endonuclease GEN homolog 1 OS=Homo sapiens OX=9606 GN=GEN1 PE=1 SV=2	1	4	4	4	2	4	2	4	2	4	7.6	7.6	7.6	102.88	908	908	2.33	1	2	3	0	23.923	By MS/MS	By MS/MS	1.1252	0.90911	37.017	5	2	Median	0.69459	1.2426	0.9111	0.90844	0.30927	48.936	2	3	0	2	Median	Median
Q15393;Q15393-3;Q15393-2	Q15393;Q15393-3	7;5;1	7;5;1	7;5;1	Splicing factor 3B subunit 3	SF3B3	sp|Q15393|SF3B3_HUMAN Splicing factor 3B subunit 3 OS=Homo sapiens OX=9606 GN=SF3B3 PE=1 SV=4;sp|Q15393-3|SF3B3_HUMAN Isoform 3 of Splicing factor 3B subunit 3 OS=Homo sapiens OX=9606 GN=SF3B3	3	7	7	7	6	6	6	6	6	6	9.3	9.3	9.3	135.58	1217	1217;399;275	2.06	4	9	5	0	32.224	By MS/MS	By MS/MS	0.99696	0.90898	13.136	14	4	Leave out requantified	0.6347	1.2063	0.86681	0.90868	23.81	13.61	5	9	1	3	Leave out requantified	Leave out requantified
Q9NYV4-2;Q9NYV4;Q9NYV4-3	Q9NYV4-2;Q9NYV4;Q9NYV4-3	18;18;11	18;18;11	15;15;8	Cyclin-dependent kinase 12	CDK12	sp|Q9NYV4-2|CDK12_HUMAN Isoform 2 of Cyclin-dependent kinase 12 OS=Homo sapiens OX=9606 GN=CDK12;sp|Q9NYV4|CDK12_HUMAN Cyclin-dependent kinase 12 OS=Homo sapiens OX=9606 GN=CDK12 PE=1 SV=2;sp|Q9NYV4-3|CDK12_HUMAN Isoform 3 of Cyclin-dependent kinase 12 OS=	3	18	18	15	17	15	17	15	14	12	20.1	20.1	17.3	163.23	1481	1481;1490;1273	2.21	9	16	18	0	174.39	By MS/MS	By MS/MS	1.0956	0.93727	17.416	36	4	Leave out requantified	0.86457	1.2573	1.1867	0.90923	17.618	17.399	17	19	2	2	Leave out requantified	Leave out requantified
O75533;O75533-2	O75533	64;5	64;5	64;5	Splicing factor 3B subunit 1	SF3B1	sp|O75533|SF3B1_HUMAN Splicing factor 3B subunit 1 OS=Homo sapiens OX=9606 GN=SF3B1 PE=1 SV=3	2	64	64	64	59	51	59	51	59	51	63.7	63.7	63.7	145.83	1304	1304;144	1.64	120	63	40	0	323.31	By MS/MS	By MS/MS	0.91782	1.0258	15.782	171	20	Leave out requantified	0.79587	1.2038	1.0811	0.90977	14.682	13.81	92	79	9	11	Leave out requantified	Leave out requantified
Q15637-6;Q15637-4;Q15637-3;Q15637-2;Q15637	Q15637-6;Q15637-4;Q15637-3;Q15637-2;Q15637	22;21;21;21;21	22;21;21;21;21	4;3;3;3;3	Splicing factor 1	SF1	sp|Q15637-6|SF01_HUMAN Isoform 6 of Splicing factor 1 OS=Homo sapiens OX=9606 GN=SF1;sp|Q15637-4|SF01_HUMAN Isoform 4 of Splicing factor 1 OS=Homo sapiens OX=9606 GN=SF1;sp|Q15637-3|SF01_HUMAN Isoform 3 of Splicing factor 1 OS=Homo sapiens OX=9606 GN=SF1;s	5	22	22	4	19	21	19	21	4	4	44.8	44.8	5.1	61.888	571	571;548;623;638;639	1.9	35	33	26	0	117.7	By MS/MS	By MS/MS	0.97073	1.0217	21.075	76	10	Leave out requantified	0.74987	1.1701	1.0246	0.9099	18.371	26.316	35	41	5	5	Leave out requantified	Leave out requantified
P23381;P23381-2	P23381;P23381-2	8;7	8;7	8;7	Tryptophan--tRNA ligase, cytoplasmic;T1-TrpRS;T2-TrpRS	WARS	sp|P23381|SYWC_HUMAN Tryptophan--tRNA ligase, cytoplasmic OS=Homo sapiens OX=9606 GN=WARS PE=1 SV=2;sp|P23381-2|SYWC_HUMAN Isoform 2 of Tryptophan--tRNA ligase, cytoplasmic OS=Homo sapiens OX=9606 GN=WARS	2	8	8	8	8	5	8	5	8	5	29.9	29.9	29.9	53.165	471	471;430	1.82	7	6	4	0	22.016	By MS/MS	By MS/MS	1.0911	1.2183	26.962	11	3	Leave out requantified	1.0636	1.2372	1.3939	0.91007	22.424	12.696	7	4	1	2	Leave out requantified	Median
P14625	P14625	17	15	15	Endoplasmin	HSP90B1	sp|P14625|ENPL_HUMAN Endoplasmin OS=Homo sapiens OX=9606 GN=HSP90B1 PE=1 SV=1	1	17	15	15	16	12	14	10	14	10	27.3	25.5	25.5	92.468	803	803	2.18	7	9	12	0	126.93	By MS/MS	By MS/MS	1.0092	1.0864	18.053	24	6	Leave out requantified	0.89916	1.2596	1.1767	0.91143	13.228	15.374	15	9	3	3	Leave out requantified	Leave out requantified
Q9BQ52-4;Q9BQ52;Q9BQ52-3;Q9BQ52-2	Q9BQ52-4;Q9BQ52;Q9BQ52-3;Q9BQ52-2	9;9;6;5	9;9;6;5	9;9;6;5	Zinc phosphodiesterase ELAC protein 2	ELAC2	sp|Q9BQ52-4|RNZ2_HUMAN Isoform 4 of Zinc phosphodiesterase ELAC protein 2 OS=Homo sapiens OX=9606 GN=ELAC2;sp|Q9BQ52|RNZ2_HUMAN Zinc phosphodiesterase ELAC protein 2 OS=Homo sapiens OX=9606 GN=ELAC2 PE=1 SV=2;sp|Q9BQ52-3|RNZ2_HUMAN Isoform 3 of Zinc phosph	4	9	9	9	8	6	8	6	8	6	18.4	18.4	18.4	87.563	786	786;826;454;501	2.12	1	12	3	0	33.726	By MS/MS	By MS/MS	0.96186	0.87503	11.4	13	5	Leave out requantified	0.61801	1.2263	0.83132	0.91185	16.564	9.2498	7	6	3	2	Leave out requantified	Leave out requantified
P07910-2;P07910-4	P07910-2;P07910-4	53;46	53;46	5;5	Heterogeneous nuclear ribonucleoproteins C1/C2	HNRNPC	sp|P07910-2|HNRPC_HUMAN Isoform C1 of Heterogeneous nuclear ribonucleoproteins C1/C2 OS=Homo sapiens OX=9606 GN=HNRNPC;sp|P07910-4|HNRPC_HUMAN Isoform 4 of Heterogeneous nuclear ribonucleoproteins C1/C2 OS=Homo sapiens OX=9606 GN=HNRNPC	2	53	53	5	51	49	51	49	5	3	87.7	87.7	10.6	32.337	293	293;250	1.54	532	127	158	0	323.31	By MS/MS	By MS/MS	0.96523	0.97328	16.602	564	132	Leave out requantified	0.76627	1.1989	1.062	0.91197	17.573	16.654	277	287	64	68	Leave out requantified	Leave out requantified
Q09161	Q09161	11	11	11	Nuclear cap-binding protein subunit 1	NCBP1	sp|Q09161|NCBP1_HUMAN Nuclear cap-binding protein subunit 1 OS=Homo sapiens OX=9606 GN=NCBP1 PE=1 SV=1	1	11	11	11	8	8	8	8	8	8	22.9	22.9	22.9	91.838	790	790	2	7	9	7	0	30.918	By MS/MS	By MS/MS	1.1493	1.1185	34.02	15	2	Leave out requantified	1.01	1.2231	1.3304	0.912	19.905	29.58	6	9	1	1	Leave out requantified	Leave out requantified
Q8N684-2;Q8N684;Q8N684-3	Q8N684-2;Q8N684;Q8N684-3	10;10;10	10;10;10	10;10;10	Cleavage and polyadenylation specificity factor subunit 7	CPSF7	sp|Q8N684-2|CPSF7_HUMAN Isoform 2 of Cleavage and polyadenylation specificity factor subunit 7 OS=Homo sapiens OX=9606 GN=CPSF7;sp|Q8N684|CPSF7_HUMAN Cleavage and polyadenylation specificity factor subunit 7 OS=Homo sapiens OX=9606 GN=CPSF7 PE=1 SV=1;sp|Q8	3	10	10	10	7	10	7	10	7	10	27.9	27.9	27.9	51.095	462	462;471;514	1.53	18	8	4	0	161.65	By MS/MS	By MS/MS	0.98128	0.97866	16.423	24	4	Leave out requantified	0.7616	1.211	1.0276	0.91361	11.493	16.394	10	14	1	3	Leave out requantified	Leave out requantified
Q9Y2W2	Q9Y2W2	13	13	13	WW domain-binding protein 11	WBP11	sp|Q9Y2W2|WBP11_HUMAN WW domain-binding protein 11 OS=Homo sapiens OX=9606 GN=WBP11 PE=1 SV=1	1	13	13	13	8	10	8	10	8	10	21.5	21.5	21.5	69.997	641	641	2.19	5	7	9	0	53.25	By MS/MS	By MS/MS	1.0236	0.99562	23.902	18	2	Leave out requantified	0.83982	1.2185	1.1218	0.91374	12.958	23.9	7	11	1	1	Leave out requantified	Leave out requantified
Q92522	Q92522	5	5	5	Histone H1x	H1FX	sp|Q92522|H1X_HUMAN Histone H1x OS=Homo sapiens OX=9606 GN=H1FX PE=1 SV=1	1	5	5	5	4	4	4	4	4	4	31	31	31	22.487	213	213	1.22	7	2		0	12.801	By MS/MS	By MS/MS	1.105	1.1223	14.697	6	2	Leave out requantified	1.2749	1.1927	1.6954	0.91458	20.881	12.448	3	3	1	1	Median	Median
P51116	P51116	17	14	14	Fragile X mental retardation syndrome-related protein 2	FXR2	sp|P51116|FXR2_HUMAN Fragile X mental retardation syndrome-related protein 2 OS=Homo sapiens OX=9606 GN=FXR2 PE=1 SV=2	1	17	14	14	15	15	12	13	12	13	37.1	33.6	33.6	74.222	673	673	1.56	20	9	5	0	97.003	By MS/MS	By MS/MS	0.99902	0.93471	29.949	27	5	Leave out requantified	0.81293	1.2066	1.1077	0.91473	36.857	11.993	13	14	2	3	Leave out requantified	Leave out requantified
P22626;P22626-2	P22626;P22626-2	45;44	45;44	44;43	Heterogeneous nuclear ribonucleoproteins A2/B1	HNRNPA2B1	sp|P22626|ROA2_HUMAN Heterogeneous nuclear ribonucleoproteins A2/B1 OS=Homo sapiens OX=9606 GN=HNRNPA2B1 PE=1 SV=2;sp|P22626-2|ROA2_HUMAN Isoform A2 of Heterogeneous nuclear ribonucleoproteins A2/B1 OS=Homo sapiens OX=9606 GN=HNRNPA2B1	2	45	45	44	44	44	44	44	43	43	81.6	81.6	81.6	37.429	353	353;341	1.92	200	244	153	0	323.31	By MS/MS	By MS/MS	0.97878	0.97248	12.003	509	85	Leave out requantified	0.72677	1.192	1.0434	0.91591	13.382	8.9189	277	232	56	29	Leave out requantified	Leave out requantified
Q14103-3;Q14103;Q14103-4;Q14103-2	Q14103-3;Q14103;Q14103-4;Q14103-2	34;32;31;29	34;32;31;29	31;29;28;26	Heterogeneous nuclear ribonucleoprotein D0	HNRNPD	sp|Q14103-3|HNRPD_HUMAN Isoform 3 of Heterogeneous nuclear ribonucleoprotein D0 OS=Homo sapiens OX=9606 GN=HNRNPD;sp|Q14103|HNRPD_HUMAN Heterogeneous nuclear ribonucleoprotein D0 OS=Homo sapiens OX=9606 GN=HNRNPD PE=1 SV=1;sp|Q14103-4|HNRPD_HUMAN Isoform 4	4	34	34	31	32	33	32	33	29	30	61.1	61.1	60.5	32.834	306	306;355;287;336	1.85	101	58	67	0	249.29	By MS/MS	By MS/MS	0.96935	0.98462	13.559	178	23	Leave out requantified	0.76554	1.1954	1.1128	0.91715	12.339	15.824	89	89	13	10	Leave out requantified	Leave out requantified
Q99733;Q99733-2	Q99733;Q99733-2	6;6	5;5	5;5	Nucleosome assembly protein 1-like 4	NAP1L4	sp|Q99733|NP1L4_HUMAN Nucleosome assembly protein 1-like 4 OS=Homo sapiens OX=9606 GN=NAP1L4 PE=1 SV=1;sp|Q99733-2|NP1L4_HUMAN Isoform 2 of Nucleosome assembly protein 1-like 4 OS=Homo sapiens OX=9606 GN=NAP1L4	2	6	5	5	4	6	3	5	3	5	25.1	22.4	22.4	42.823	375	375;386	1.33	12	1	2	0	48.245	By MS/MS	By MS/MS	1.1838	0.95943	6.7189	5	2	Median	0.76919	1.2245	0.99681	0.9176	3.3535	5.1871	2	3	1	1	Median	Plateau
O75127	O75127	16	16	16	Pentatricopeptide repeat-containing protein 1, mitochondrial	PTCD1	sp|O75127|PTCD1_HUMAN Pentatricopeptide repeat-containing protein 1, mitochondrial OS=Homo sapiens OX=9606 GN=PTCD1 PE=1 SV=2	1	16	16	16	15	11	15	11	15	11	32.3	32.3	32.3	78.855	700	700	1.93	10	12	8	0	60.283	By MS/MS	By MS/MS	0.74167	0.74286	12.822	24	7	Leave out requantified	0.45919	1.2125	0.6271	0.91794	8.3399	9.5091	15	9	6	1	Leave out requantified	Leave out requantified
Q86TB9-4;Q86TB9;Q86TB9-2;Q86TB9-3	Q86TB9-4;Q86TB9;Q86TB9-2	17;17;10;3	17;17;10;3	17;17;10;3	Protein PAT1 homolog 1	PATL1	sp|Q86TB9-4|PATL1_HUMAN Isoform 4 of Protein PAT1 homolog 1 OS=Homo sapiens OX=9606 GN=PATL1;sp|Q86TB9|PATL1_HUMAN Protein PAT1 homolog 1 OS=Homo sapiens OX=9606 GN=PATL1 PE=1 SV=2;sp|Q86TB9-2|PATL1_HUMAN Isoform 2 of Protein PAT1 homolog 1 OS=Homo sapiens	4	17	17	17	16	11	16	11	16	11	28.6	28.6	28.6	79.907	703	703;770;627;111	2.21	9	20	19	0	65.666	By MS/MS	By MS/MS	0.83289	0.93158	25.109	34	12	Leave out requantified	0.73856	1.2679	1.0055	0.91892	23.941	32.783	20	14	8	4	Leave out requantified	Leave out requantified
P34932;P34932-2	P34932	16;3	16;3	16;3	Heat shock 70 kDa protein 4	HSPA4	sp|P34932|HSP74_HUMAN Heat shock 70 kDa protein 4 OS=Homo sapiens OX=9606 GN=HSPA4 PE=1 SV=4	2	16	16	16	14	8	14	8	14	8	31.5	31.5	31.5	94.33	840	840;148	2	12	7	12	0	95.925	By MS/MS	By MS/MS	0.88781	0.90294	32.756	17	7	Leave out requantified	0.69931	1.2305	0.92912	0.91907	30.74	33.888	10	7	4	3	Leave out requantified	Leave out requantified
Q9H7E9;Q9H7E9-2	Q9H7E9;Q9H7E9-2	3;3	3;3	3;3	UPF0488 protein C8orf33	C8orf33	sp|Q9H7E9|CH033_HUMAN UPF0488 protein C8orf33 OS=Homo sapiens OX=9606 GN=C8orf33 PE=1 SV=1;sp|Q9H7E9-2|CH033_HUMAN Isoform 2 of UPF0488 protein C8orf33 OS=Homo sapiens OX=9606 GN=C8orf33	2	3	3	3	3	3	3	3	3	3	23.6	23.6	23.6	24.992	229	229;242	1	10			0	7.0541	By MS/MS	By MS/MS	0.97281	0.91327	23.317	5	0	Leave out requantified	0.71692	1.2202	0.96718	0.91925	19	21.084	2	3	0	0	Median	Median
Q06787-6;Q06787-2;Q06787-4;Q06787-7	Q06787-6;Q06787-2;Q06787-4;Q06787-7	10;10;10;10	8;8;8;8	1;1;1;1	Fragile X mental retardation protein 1	FMR1	sp|Q06787-6|FMR1_HUMAN Isoform 5 of Synaptic functional regulator FMR1 OS=Homo sapiens OX=9606 GN=FMR1;sp|Q06787-2|FMR1_HUMAN Isoform 1 of Synaptic functional regulator FMR1 OS=Homo sapiens OX=9606 GN=FMR1;sp|Q06787-4|FMR1_HUMAN Isoform 3 of Synaptic funct	4	10	8	1	10	9	8	7	1	1	19.5	16.8	2.5	66.459	590	590;594;603;615	1.78	10	2	6	0	87.683	By MS/MS	By MS/MS	1.0059	1.0507	10.566	14	0	Leave out requantified	0.90181	1.2081	1.1923	0.91939	9.9516	8.25	8	6	0	0	Leave out requantified	Leave out requantified
O60885;O60885-2;O60885-3;Q15059-2;Q58F21-5;Q58F21-4;Q58F21;Q58F21-3;Q58F21-2	O60885;O60885-2;O60885-3	10;9;9;1;1;1;1;1;1	9;8;8;1;1;1;1;1;1	7;6;6;0;0;0;0;0;0	Bromodomain-containing protein 4	BRD4	sp|O60885|BRD4_HUMAN Bromodomain-containing protein 4 OS=Homo sapiens OX=9606 GN=BRD4 PE=1 SV=2;sp|O60885-2|BRD4_HUMAN Isoform C of Bromodomain-containing protein 4 OS=Homo sapiens OX=9606 GN=BRD4;sp|O60885-3|BRD4_HUMAN Isoform B of Bromodomain-containing	9	10	9	7	5	9	5	8	4	6	7.9	7	6.3	152.22	1362	1362;722;794;556;874;901;947;951;960	1.69	8	5	3	0	19.58	By MS/MS	By MS/MS	0.98047	0.98333	20.63	14	3	Leave out requantified	0.85812	1.1944	1.1461	0.91996	24.154	15.45	5	9	0	3	Leave out requantified	Leave out requantified
P04083	P04083	15	15	15	Annexin A1	ANXA1	sp|P04083|ANXA1_HUMAN Annexin A1 OS=Homo sapiens OX=9606 GN=ANXA1 PE=1 SV=2	1	15	15	15	14	13	14	13	14	13	50	50	50	38.714	346	346	1.75	19	7	10	0	111.93	By MS/MS	By MS/MS	0.75488	0.7718	29.486	30	8	Leave out requantified	0.50074	1.1715	0.66108	0.91997	34.774	27.618	16	14	5	3	Leave out requantified	Leave out requantified
P26640;P26640-2	P26640	14;4	14;4	14;4	Valine--tRNA ligase	VARS	sp|P26640|SYVC_HUMAN Valine--tRNA ligase OS=Homo sapiens OX=9606 GN=VARS PE=1 SV=4	2	14	14	14	12	11	12	11	12	11	19.6	19.6	19.6	140.47	1264	1264;297	1.68	17	11	6	0	64.048	By MS/MS	By MS/MS	1.0458	1.077	29.349	23	6	Leave out requantified	0.97031	1.2126	1.2955	0.9202	23.243	33.409	12	11	4	2	Leave out requantified	Leave out requantified
P52597	P52597	31	28	28	Heterogeneous nuclear ribonucleoprotein F;Heterogeneous nuclear ribonucleoprotein F, N-terminally processed	HNRNPF	sp|P52597|HNRPF_HUMAN Heterogeneous nuclear ribonucleoprotein F OS=Homo sapiens OX=9606 GN=HNRNPF PE=1 SV=3	1	31	28	28	27	30	24	27	24	27	77.1	74.7	74.7	45.671	415	415	1.51	299	107	67	0	323.31	By MS/MS	By MS/MS	0.84192	0.92055	11.278	327	112	Leave out requantified	0.67583	1.1989	0.93669	0.92049	10.211	13.274	172	155	63	49	Leave out requantified	Leave out requantified
P82914	P82914	9	9	9	28S ribosomal protein S15, mitochondrial	MRPS15	sp|P82914|RT15_HUMAN 28S ribosomal protein S15, mitochondrial OS=Homo sapiens OX=9606 GN=MRPS15 PE=1 SV=1	1	9	9	9	9	8	9	8	9	8	26.8	26.8	26.8	29.842	257	257	1.68	12	5	5	0	15.443	By MS/MS	By MS/MS	0.6736	0.78354	14.341	16	3	Leave out requantified	0.55401	1.1926	0.75652	0.86355	12.797	9.752	8	8	0	3	Leave out requantified	Leave out requantified
Q9Y2R9	Q9Y2R9	11	11	11	28S ribosomal protein S7, mitochondrial	MRPS7	sp|Q9Y2R9|RT07_HUMAN 28S ribosomal protein S7, mitochondrial OS=Homo sapiens OX=9606 GN=MRPS7 PE=1 SV=2	1	11	11	11	10	9	10	9	10	9	45.5	45.5	45.5	28.134	242	242	1.92	8	12	6	0	50.641	By MS/MS	By MS/MS	0.70563	0.78644	16.335	19	8	Leave out requantified	0.48453	1.1738	0.67501	0.88149	13.395	11.172	9	10	4	4	Leave out requantified	Leave out requantified
Q01650	Q01650	2	2	2	Large neutral amino acids transporter small subunit 1	SLC7A5	sp|Q01650|LAT1_HUMAN Large neutral amino acids transporter small subunit 1 OS=Homo sapiens OX=9606 GN=SLC7A5 PE=1 SV=2	1	2	2	2	0	2	0	2	0	2	5.5	5.5	5.5	55.01	507	507	3			2	0	3.2579		By MS/MS	1.2444	0.92222	2.2806	2	1	Median	NaN	1.2444	NaN	0.92222	NaN	2.2806	0	2	0	1	Median	Median
Q7L4I2;Q7L4I2-2	Q7L4I2;Q7L4I2-2	21;20	21;20	21;20	Arginine/serine-rich coiled-coil protein 2	RSRC2	sp|Q7L4I2|RSRC2_HUMAN Arginine/serine-rich coiled-coil protein 2 OS=Homo sapiens OX=9606 GN=RSRC2 PE=1 SV=1;sp|Q7L4I2-2|RSRC2_HUMAN Isoform 2 of Arginine/serine-rich coiled-coil protein 2 OS=Homo sapiens OX=9606 GN=RSRC2	2	21	21	21	18	18	18	18	18	18	43.3	43.3	43.3	50.559	434	434;386	2.14	23	47	38	0	246.85	By MS/MS	By MS/MS	1.0896	1.0411	16.586	92	20	Leave out requantified	0.9649	1.2347	1.2772	0.92227	17.77	11.008	41	51	7	13	Leave out requantified	Leave out requantified
P35637-2;P35637	P35637-2;P35637	22;22	20;20	20;20	RNA-binding protein FUS	FUS	sp|P35637-2|FUS_HUMAN Isoform Short of RNA-binding protein FUS OS=Homo sapiens OX=9606 GN=FUS;sp|P35637|FUS_HUMAN RNA-binding protein FUS OS=Homo sapiens OX=9606 GN=FUS PE=1 SV=1	2	22	20	20	22	20	20	18	20	18	35.8	35.8	35.8	53.354	525	525;526	1.68	86	50	32	0	299.84	By MS/MS	By MS/MS	0.91045	0.95092	11.825	138	24	Leave out requantified	0.68212	1.2328	0.94015	0.92233	12.392	14.292	65	73	10	14	Leave out requantified	Leave out requantified
Q9UMS4	Q9UMS4	7	7	7	Pre-mRNA-processing factor 19	PRPF19	sp|Q9UMS4|PRP19_HUMAN Pre-mRNA-processing factor 19 OS=Homo sapiens OX=9606 GN=PRPF19 PE=1 SV=1	1	7	7	7	7	6	7	6	7	6	22.4	22.4	22.4	55.18	504	504	1.64	6	7	1	0	66.215	By MS/MS	By MS/MS	0.80163	0.98244	10.422	12	2	Leave out requantified	0.72309	1.2357	0.99876	0.92288	10.862	14.786	8	4	1	1	Leave out requantified	Leave out requantified
Q92974-3;Q92974-2;Q92974	Q92974-3;Q92974-2;Q92974	3;3;3	3;3;3	3;3;3	Rho guanine nucleotide exchange factor 2	ARHGEF2	sp|Q92974-3|ARHG2_HUMAN Isoform 3 of Rho guanine nucleotide exchange factor 2 OS=Homo sapiens OX=9606 GN=ARHGEF2;sp|Q92974-2|ARHG2_HUMAN Isoform 2 of Rho guanine nucleotide exchange factor 2 OS=Homo sapiens OX=9606 GN=ARHGEF2;sp|Q92974|ARHG2_HUMAN Rho guan	3	3	3	3	2	3	2	3	2	3	5.1	5.1	5.1	108.24	958	958;985;986	1.25	6	2		0	10.686	By MS/MS	By MS/MS	1.1107	0.92334	16.756	5	2	Median	0.71774	1.2097	0.94144	0.92334	31.191	7.8566	2	3	1	1	Median	Median
Q96MU7-2;Q96MU7	Q96MU7-2;Q96MU7	16;16	16;16	16;16	YTH domain-containing protein 1	YTHDC1	sp|Q96MU7-2|YTDC1_HUMAN Isoform 2 of YTH domain-containing protein 1 OS=Homo sapiens OX=9606 GN=YTHDC1;sp|Q96MU7|YTDC1_HUMAN YTH domain-containing protein 1 OS=Homo sapiens OX=9606 GN=YTHDC1 PE=1 SV=3	2	16	16	16	12	15	12	15	12	15	22.8	22.8	22.8	82.691	709	709;727	1.93	20	24	16	0	100.13	By MS/MS	By MS/MS	1.1592	1.0104	15.287	52	5	Leave out requantified	0.93981	1.2183	1.251	0.92437	9.9725	14.833	19	33	3	2	Leave out requantified	Leave out requantified
Q13065;Q4V326;P0CL82;P0CL81;P0CL80;O76087;Q13065-2;P0CL80-2	Q13065;Q4V326;P0CL82;P0CL81;P0CL80;O76087;Q13065-2;P0CL80-2	5;4;4;4;4;4;4;3	5;4;4;4;4;4;4;3	3;2;2;2;2;2;2;2	G antigen 1;G antigen 2E;G antigen 12I;G antigen 12G;G antigen 12F;G antigen 7	GAGE1;GAGE2E;GAGE12I;GAGE12G;GAGE12F;GAGE7	sp|Q13065|GAGE1_HUMAN G antigen 1 OS=Homo sapiens OX=9606 GN=GAGE1 PE=1 SV=3;sp|Q4V326|GAG2E_HUMAN G antigen 2E OS=Homo sapiens OX=9606 GN=GAGE2E PE=3 SV=2;sp|P0CL82|GG12I_HUMAN G antigen 12I OS=Homo sapiens OX=9606 GN=GAGE12I PE=1 SV=1;sp|P0CL81|GG12G_HUM	8	5	5	3	5	5	5	5	3	3	65	65	39.3	12.885	117	117;110;117;117;117;117;139;75	2.07	6	2	7	0	100.3	By MS/MS	By MS/MS	0.93704	0.94116	26.73	13	5	Leave out requantified	0.68574	1.2615	0.9358	0.92472	22.878	30.256	5	8	2	3	Median	Leave out requantified
P14635-2;P14635	P14635-2;P14635	5;5	5;5	5;5	G2/mitotic-specific cyclin-B1	CCNB1	sp|P14635-2|CCNB1_HUMAN Isoform 2 of G2/mitotic-specific cyclin-B1 OS=Homo sapiens OX=9606 GN=CCNB1;sp|P14635|CCNB1_HUMAN G2/mitotic-specific cyclin-B1 OS=Homo sapiens OX=9606 GN=CCNB1 PE=1 SV=1	2	5	5	5	5	2	5	2	5	2	21.7	21.7	21.7	44.102	396	396;433	1.57	9	2	3	0	10.546	By MS/MS	By MS/MS	0.72192	0.88083	35.744	7	5	Median	0.66319	1.2164	0.87052	0.92596	44.622	27.499	4	3	3	2	Median	Median
Q12789-3;Q12789	Q12789-3;Q12789	5;5	5;5	5;5	General transcription factor 3C polypeptide 1	GTF3C1	sp|Q12789-3|TF3C1_HUMAN Isoform 2 of General transcription factor 3C polypeptide 1 OS=Homo sapiens OX=9606 GN=GTF3C1;sp|Q12789|TF3C1_HUMAN General transcription factor 3C polypeptide 1 OS=Homo sapiens OX=9606 GN=GTF3C1 PE=1 SV=4	2	5	5	5	4	3	4	3	4	3	3.9	3.9	3.9	236.28	2084	2084;2109	2.45	3		8	0	31.764	By MS/MS	By MS/MS	1.2379	0.92615	5.7077	2	1	Median	NaN	1.2379	NaN	0.92615	NaN	5.7077	0	2	0	1	Median	Median
Q9NWU5;Q9NWU5-3	Q9NWU5;Q9NWU5-3	4;3	4;3	1;0	39S ribosomal protein L22, mitochondrial	MRPL22	sp|Q9NWU5|RM22_HUMAN 39S ribosomal protein L22, mitochondrial OS=Homo sapiens OX=9606 GN=MRPL22 PE=1 SV=1;sp|Q9NWU5-3|RM22_HUMAN Isoform 3 of 39S ribosomal protein L22, mitochondrial OS=Homo sapiens OX=9606 GN=MRPL22	2	4	4	1	4	2	4	2	1	1	28.2	28.2	8.3	23.64	206	206;126	1.67	4		2	0	84.741	By MS/MS	By MS/MS	0.67968	0.9212	88.222	4	3	Median	0.57786	NaN	0.77312	NaN	66.458	NaN	3	1	3	0	Median	Median
O75400;O75400-2;Q6NWY9-2;Q6NWY9-3;Q6NWY9	O75400;O75400-2	54;50;3;3;3	54;50;3;3;3	3;3;0;0;0	Pre-mRNA-processing factor 40 homolog A	PRPF40A	sp|O75400|PR40A_HUMAN Pre-mRNA-processing factor 40 homolog A OS=Homo sapiens OX=9606 GN=PRPF40A PE=1 SV=2;sp|O75400-2|PR40A_HUMAN Isoform 2 of Pre-mRNA-processing factor 40 homolog A OS=Homo sapiens OX=9606 GN=PRPF40A	5	54	54	3	46	46	46	46	3	3	45	45	3.4	108.8	957	957;930;858;870;871	1.75	117	72	55	0	323.31	By MS/MS	By MS/MS	1.095	1.0099	17.547	190	28	Leave out requantified	0.9433	1.2216	1.2697	0.92644	16.963	12.744	85	105	13	15	Leave out requantified	Leave out requantified
Q13765;E9PAV3-2;E9PAV3;Q9BZK3	Q13765;E9PAV3-2;E9PAV3	6;6;6;1	6;6;6;1	6;6;6;1	Nascent polypeptide-associated complex subunit alpha;Nascent polypeptide-associated complex subunit alpha, muscle-specific form	NACA	sp|Q13765|NACA_HUMAN Nascent polypeptide-associated complex subunit alpha OS=Homo sapiens OX=9606 GN=NACA PE=1 SV=1;sp|E9PAV3-2|NACAM_HUMAN Isoform skNAC-2 of Nascent polypeptide-associated complex subunit alpha, muscle-specific form OS=Homo sapiens OX=960	4	6	6	6	5	6	5	6	5	6	33.5	33.5	33.5	23.384	215	215;925;2078;213	1.33	12	1	2	0	124.58	By MS/MS	By MS/MS	1.1435	1.1598	19.299	5	1	Leave out requantified	0.85207	1.1924	1.1564	0.92673	6.4525	62	2	3	0	1	Median	Median
Q8ND56-3;Q8ND56-2;Q8ND56	Q8ND56-3;Q8ND56-2;Q8ND56	13;13;13	13;13;13	13;13;13	Protein LSM14 homolog A	LSM14A	sp|Q8ND56-3|LS14A_HUMAN Isoform 3 of Protein LSM14 homolog A OS=Homo sapiens OX=9606 GN=LSM14A;sp|Q8ND56-2|LS14A_HUMAN Isoform 2 of Protein LSM14 homolog A OS=Homo sapiens OX=9606 GN=LSM14A;sp|Q8ND56|LS14A_HUMAN Protein LSM14 homolog A OS=Homo sapiens OX=9	3	13	13	13	13	9	13	9	13	9	42.7	42.7	42.7	46.411	422	422;463;463	1.61	22	6	8	0	128.43	By MS/MS	By MS/MS	0.89599	0.92784	18.799	33	5	Leave out requantified	0.69417	1.2332	0.96115	0.92719	18.322	13.369	17	16	3	2	Leave out requantified	Leave out requantified
P22234;P22234-2	P22234;P22234-2	7;6	7;6	7;6	Multifunctional protein ADE2;Phosphoribosylaminoimidazole-succinocarboxamide synthase;Phosphoribosylaminoimidazole carboxylase	PAICS	sp|P22234|PUR6_HUMAN Multifunctional protein ADE2 OS=Homo sapiens OX=9606 GN=PAICS PE=1 SV=3;sp|P22234-2|PUR6_HUMAN Isoform 2 of Multifunctional protein ADE2 OS=Homo sapiens OX=9606 GN=PAICS	2	7	7	7	4	7	4	7	4	7	20.5	20.5	20.5	47.079	425	425;432	1.23	10	3		0	28.498	By MS/MS	By MS/MS	1.0985	0.96601	18.102	8	3	Leave out requantified	0.86953	1.198	1.1552	0.92756	32.282	16.278	3	5	2	1	Median	Leave out requantified
Q8N983-4;Q8N983-3;Q8N983-2;Q8N983;Q8N983-6;Q8N983-7	Q8N983-4;Q8N983-3;Q8N983-2;Q8N983;Q8N983-6;Q8N983-7	5;4;4;4;4;4	5;4;4;4;4;4	5;4;4;4;4;4	39S ribosomal protein L43, mitochondrial	MRPL43	sp|Q8N983-4|RM43_HUMAN Isoform 4 of 39S ribosomal protein L43, mitochondrial OS=Homo sapiens OX=9606 GN=MRPL43;sp|Q8N983-3|RM43_HUMAN Isoform 3 of 39S ribosomal protein L43, mitochondrial OS=Homo sapiens OX=9606 GN=MRPL43;sp|Q8N983-2|RM43_HUMAN Isoform 2 o	6	5	5	5	4	4	4	4	4	4	34	34	34	17.853	159	159;164;202;215;235;261	1.89	3	4	2	0	7.2655	By MS/MS	By MS/MS	0.81924	0.83267	9.0918	5	1	Leave out requantified	0.65662	1.1653	0.90648	0.8927	4.1606	18.145	2	3	0	1	Median	Median
O14646;O14646-2;REV__Q6ZQQ2	O14646;O14646-2	136;135;1	136;135;1	117;116;1	Chromodomain-helicase-DNA-binding protein 1	CHD1	sp|O14646|CHD1_HUMAN Chromodomain-helicase-DNA-binding protein 1 OS=Homo sapiens OX=9606 GN=CHD1 PE=1 SV=2;sp|O14646-2|CHD1_HUMAN Isoform 2 of Chromodomain-helicase-DNA-binding protein 1 OS=Homo sapiens OX=9606 GN=CHD1	3	136	136	117	127	121	127	121	108	105	63.3	63.3	56.4	196.69	1710	1710;1709;1576	1.85	335	275	215	0	323.31	By MS/MS	By MS/MS	0.95848	0.92924	12.601	677	117	Leave out requantified	0.65715	1.2536	0.92004	0.92895	11.76	12.817	332	345	61	56	Leave out requantified	Leave out requantified
P98175-5;P98175-2;P98175	P98175-5;P98175-2;P98175	32;31;31	32;31;31	5;4;4	RNA-binding protein 10	RBM10	sp|P98175-5|RBM10_HUMAN Isoform 5 of RNA-binding protein 10 OS=Homo sapiens OX=9606 GN=RBM10;sp|P98175-2|RBM10_HUMAN Isoform 2 of RNA-binding protein 10 OS=Homo sapiens OX=9606 GN=RBM10;sp|P98175|RBM10_HUMAN RNA-binding protein 10 OS=Homo sapiens OX=9606 G	3	32	32	5	29	22	29	22	4	3	41.5	41.5	6.3	110.36	995	995;929;930	2.11	28	27	38	0	323.31	By MS/MS	By MS/MS	1.0173	1.0555	21.407	75	12	Leave out requantified	0.8626	1.2703	1.1727	0.92905	19.134	22.037	42	33	7	5	Leave out requantified	Leave out requantified
Q9BSH4	Q9BSH4	4	4	4	Translational activator of cytochrome c oxidase 1	TACO1	sp|Q9BSH4|TACO1_HUMAN Translational activator of cytochrome c oxidase 1 OS=Homo sapiens OX=9606 GN=TACO1 PE=1 SV=1	1	4	4	4	4	3	4	3	4	3	28.3	28.3	28.3	32.477	297	297	1.75	3	4	1	0	31.907	By MS/MS	By MS/MS	0.91333	0.94602	24.084	6	0	Leave out requantified	0.68503	1.2177	0.96207	0.93023	11.854	36.383	3	3	0	0	Leave out requantified	Leave out requantified
Q9Y2W1	Q9Y2W1	79	79	78	Thyroid hormone receptor-associated protein 3	THRAP3	sp|Q9Y2W1|TR150_HUMAN Thyroid hormone receptor-associated protein 3 OS=Homo sapiens OX=9606 GN=THRAP3 PE=1 SV=2	1	79	79	78	54	78	54	78	53	77	54	54	54	108.66	955	955	2.11	114	95	153	0	323.31	By MS/MS	By MS/MS	1.16	1.0606	20.225	299	38	Leave out requantified	0.94924	1.224	1.3097	0.9305	17.035	18.673	119	180	13	25	Leave out requantified	Leave out requantified
Q9NSD9;Q9NSD9-2	Q9NSD9;Q9NSD9-2	15;12	15;12	15;12	Phenylalanine--tRNA ligase beta subunit	FARSB	sp|Q9NSD9|SYFB_HUMAN Phenylalanine--tRNA ligase beta subunit OS=Homo sapiens OX=9606 GN=FARSB PE=1 SV=3;sp|Q9NSD9-2|SYFB_HUMAN Isoform 2 of Phenylalanine--tRNA ligase beta subunit OS=Homo sapiens OX=9606 GN=FARSB	2	15	15	15	14	12	14	12	14	12	29.9	29.9	29.9	66.115	589	589;490	1.82	12	16	6	0	35.06	By MS/MS	By MS/MS	1.0067	1.0308	7.3739	24	4	Leave out requantified	0.79845	1.2437	1.0992	0.9311	7.9129	6.5489	14	10	3	1	Leave out requantified	Leave out requantified
P16615-5;P16615-2;P16615-3;P16615;P16615-4;O14983-3;O14983-2;Q93084-4;Q93084-2;O14983;Q93084-3;Q93084-7;Q93084;Q93084-6;Q93084-5	P16615-5;P16615-2;P16615-3;P16615;P16615-4	5;5;5;5;3;2;2;2;2;2;2;2;2;2;2	5;5;5;5;3;2;2;2;2;2;2;2;2;2;2	5;5;5;5;3;2;2;2;2;2;2;2;2;2;2	Sarcoplasmic/endoplasmic reticulum calcium ATPase 2	ATP2A2	sp|P16615-5|AT2A2_HUMAN Isoform 5 of Sarcoplasmic/endoplasmic reticulum calcium ATPase 2 OS=Homo sapiens OX=9606 GN=ATP2A2;sp|P16615-2|AT2A2_HUMAN Isoform 2 of Sarcoplasmic/endoplasmic reticulum calcium ATPase 2 OS=Homo sapiens OX=9606 GN=ATP2A2;sp|P16615-	15	5	5	5	5	3	5	3	5	3	7.6	7.6	7.6	109.73	997	997;997;999;1042;1015;869;994;998;999;1001;1029;1033;1043;1044;1052	1.22	8		1	0	16.185	By MS/MS	By MS/MS	0.79162	1.0245	17.267	6	1	Leave out requantified	0.69608	1.2046	0.93213	0.93143	15.781	26.824	4	2	1	0	Leave out requantified	Median
Q00013-2;Q00013-3;Q00013	Q00013-2;Q00013-3;Q00013	7;7;7	7;7;7	7;7;7	55 kDa erythrocyte membrane protein	MPP1	sp|Q00013-2|EM55_HUMAN Isoform 2 of 55 kDa erythrocyte membrane protein OS=Homo sapiens OX=9606 GN=MPP1;sp|Q00013-3|EM55_HUMAN Isoform 3 of 55 kDa erythrocyte membrane protein OS=Homo sapiens OX=9606 GN=MPP1;sp|Q00013|EM55_HUMAN 55 kDa erythrocyte membrane	3	7	7	7	6	3	6	3	6	3	26.4	26.4	26.4	49.074	436	436;446;466	1.92	4	5	3	0	20.035	By MS/MS	By MS/MS	1.0608	0.92616	26.868	8	4	Leave out requantified	0.94335	1.2381	1.3112	0.93295	34.831	15.38	4	4	2	2	Median	Median
P06454-2;P06454	P06454-2;P06454	4;4	4;4	4;4	Prothymosin alpha;Prothymosin alpha, N-terminally processed;Thymosin alpha-1	PTMA	sp|P06454-2|PTMA_HUMAN Isoform 2 of Prothymosin alpha OS=Homo sapiens OX=9606 GN=PTMA;sp|P06454|PTMA_HUMAN Prothymosin alpha OS=Homo sapiens OX=9606 GN=PTMA PE=1 SV=2	2	4	4	4	4	3	4	3	4	3	34.5	34.5	34.5	12.074	110	110;111	3			11	0	22.954	By MS/MS	By MS/MS	0.96455	0.93991	4.3789	9	3	Leave out requantified	0.71896	1.294	0.94647	0.9334	13.554	4.8097	5	4	2	1	Leave out requantified	Leave out requantified
Q9UKY7;Q9UKY7-2;Q9UKY7-3	Q9UKY7;Q9UKY7-2	9;8;4	9;8;4	9;8;4	Protein CDV3 homolog	CDV3	sp|Q9UKY7|CDV3_HUMAN Protein CDV3 homolog OS=Homo sapiens OX=9606 GN=CDV3 PE=1 SV=1;sp|Q9UKY7-2|CDV3_HUMAN Isoform 2 of Protein CDV3 homolog OS=Homo sapiens OX=9606 GN=CDV3	3	9	9	9	9	6	9	6	9	6	64.7	64.7	64.7	27.335	258	258;213;110	1.81	11	3	7	0	162.97	By MS/MS	By MS/MS	1.0352	1.0618	21.861	15	6	Leave out requantified	0.86335	1.2036	1.1874	0.93364	15.766	10.047	8	7	3	3	Leave out requantified	Leave out requantified
P62140;P62136;P62136-2;P62136-3	P62140;P62136;P62136-2;P62136-3	4;3;3;2	4;3;3;2	1;0;0;0	Serine/threonine-protein phosphatase PP1-beta catalytic subunit;Serine/threonine-protein phosphatase PP1-alpha catalytic subunit	PPP1CB;PPP1CA	sp|P62140|PP1B_HUMAN Serine/threonine-protein phosphatase PP1-beta catalytic subunit OS=Homo sapiens OX=9606 GN=PPP1CB PE=1 SV=3;sp|P62136|PP1A_HUMAN Serine/threonine-protein phosphatase PP1-alpha catalytic subunit OS=Homo sapiens OX=9606 GN=PPP1CA PE=1 SV	4	4	4	1	2	4	2	4	1	1	18	18	4	37.186	327	327;330;341;286	1.4	6	4		0	23.907	By MS/MS	By MS/MS	1.1648	0.98895	12.476	4	1	Median	NaN	1.2339	NaN	0.93397	NaN	12.947	1	3	0	1	Median	Median
Q15269	Q15269	43	43	43	Periodic tryptophan protein 2 homolog	PWP2	sp|Q15269|PWP2_HUMAN Periodic tryptophan protein 2 homolog OS=Homo sapiens OX=9606 GN=PWP2 PE=2 SV=2	1	43	43	43	39	37	39	37	39	37	44.6	44.6	44.6	102.45	919	919	1.94	54	58	45	0	323.31	By MS/MS	By MS/MS	0.87636	0.9254	12.242	136	16	Leave out requantified	0.67069	1.2332	0.90135	0.93596	12.251	13.663	68	68	8	8	Leave out requantified	Leave out requantified
Q6NUQ4;Q6NUQ4-2	Q6NUQ4;Q6NUQ4-2	6;5	6;5	6;5	Transmembrane protein 214	TMEM214	sp|Q6NUQ4|TM214_HUMAN Transmembrane protein 214 OS=Homo sapiens OX=9606 GN=TMEM214 PE=1 SV=2;sp|Q6NUQ4-2|TM214_HUMAN Isoform 2 of Transmembrane protein 214 OS=Homo sapiens OX=9606 GN=TMEM214	2	6	6	6	4	5	4	5	4	5	13.8	13.8	13.8	77.15	689	689;644	1.4	6	4		0	10.719	By MS/MS	By MS/MS	0.81845	0.94683	16.802	7	2	Leave out requantified	0.75956	1.1877	0.9996	0.93633	16.783	5.479	4	3	0	2	Leave out requantified	Median
Q9BXR0;Q9BXR0-2	Q9BXR0;Q9BXR0-2	4;3	4;3	4;3	Queuine tRNA-ribosyltransferase	QTRT1	sp|Q9BXR0|TGT_HUMAN Queuine tRNA-ribosyltransferase catalytic subunit 1 OS=Homo sapiens OX=9606 GN=QTRT1 PE=1 SV=3;sp|Q9BXR0-2|TGT_HUMAN Isoform 2 of Queuine tRNA-ribosyltransferase catalytic subunit 1 OS=Homo sapiens OX=9606 GN=QTRT1	2	4	4	4	3	3	3	3	3	3	20.6	20.6	20.6	44.047	403	403;225	1.86	2	4	1	0	11.599	By MS/MS	By MS/MS	0.71985	0.7608	38.346	4	0	Leave out requantified	0.57659	1.2506	0.79172	0.9364	5.6345	59.492	2	2	0	0	Median	Median
P08621;P08621-2;P08621-3;P08621-4	P08621;P08621-2;P08621-3	28;27;18;8	28;27;18;8	28;27;18;8	U1 small nuclear ribonucleoprotein 70 kDa	SNRNP70	sp|P08621|RU17_HUMAN U1 small nuclear ribonucleoprotein 70 kDa OS=Homo sapiens OX=9606 GN=SNRNP70 PE=1 SV=2;sp|P08621-2|RU17_HUMAN Isoform 2 of U1 small nuclear ribonucleoprotein 70 kDa OS=Homo sapiens OX=9606 GN=SNRNP70;sp|P08621-3|RU17_HUMAN Isoform 3 of	4	28	28	28	26	24	26	24	26	24	57	57	57	51.556	437	437;428;166;341	1.89	73	39	54	0	217.53	By MS/MS	By MS/MS	0.97673	1.0034	28.019	136	18	Leave out requantified	0.75387	1.271	1.021	0.93652	22.92	25.504	66	70	10	8	Leave out requantified	Leave out requantified
Q92576-2;Q92576	Q92576-2;Q92576	18;18	18;18	18;18	PHD finger protein 3	PHF3	sp|Q92576-2|PHF3_HUMAN Isoform 2 of PHD finger protein 3 OS=Homo sapiens OX=9606 GN=PHF3;sp|Q92576|PHF3_HUMAN PHD finger protein 3 OS=Homo sapiens OX=9606 GN=PHF3 PE=1 SV=3	2	18	18	18	16	11	16	11	16	11	16.5	16.5	16.5	219.81	1951	1951;2039	2.03	13	6	14	0	87.501	By MS/MS	By MS/MS	0.90967	1.0031	20.439	21	8	Leave out requantified	0.75265	1.1949	0.99264	0.93673	14.961	27.475	13	8	5	3	Leave out requantified	Leave out requantified
P62937;P62937-2;P0DN26;A0A0B4J2A2;A0A075B767;A0A075B759;Q9Y536;F5H284;P0DN37	P62937;P62937-2	11;6;2;2;2;2;2;2;1	11;6;2;2;2;2;2;2;1	11;6;2;2;2;2;2;2;1	Peptidyl-prolyl cis-trans isomerase A;Peptidyl-prolyl cis-trans isomerase A, N-terminally processed	PPIA	sp|P62937|PPIA_HUMAN Peptidyl-prolyl cis-trans isomerase A OS=Homo sapiens OX=9606 GN=PPIA PE=1 SV=2;sp|P62937-2|PPIA_HUMAN Isoform 2 of Peptidyl-prolyl cis-trans isomerase A OS=Homo sapiens OX=9606 GN=PPIA	9	11	11	11	11	11	11	11	11	11	69.7	69.7	69.7	18.012	165	165;105;164;164;164;164;164;164;164	1.86	24	27	15	0	127.96	By MS/MS	By MS/MS	1.0351	1.0011	11.998	54	7	Leave out requantified	0.77639	1.2243	1.0678	0.93731	16.737	14.965	26	28	5	2	Leave out requantified	Leave out requantified
O14730-2;O14730	O14730-2;O14730	6;6	6;6	6;6	Serine/threonine-protein kinase RIO3	RIOK3	sp|O14730-2|RIOK3_HUMAN Isoform 2 of Serine/threonine-protein kinase RIO3 OS=Homo sapiens OX=9606 GN=RIOK3;sp|O14730|RIOK3_HUMAN Serine/threonine-protein kinase RIO3 OS=Homo sapiens OX=9606 GN=RIOK3 PE=1 SV=2	2	6	6	6	4	3	4	3	4	3	15.5	15.5	15.5	58.67	516	516;519	1.62	5	1	2	0	15.206	By MS/MS	By MS/MS	1.2776	1.2772	44.262	5	1	Leave out requantified	1.3965	1.2384	1.8541	0.93756	15.105	4.1806	3	2	1	0	Median	Median
Q8TB72-3;Q8TB72-4	Q8TB72-3;Q8TB72-4	25;22	19;16	1;1	Pumilio homolog 2	PUM2	sp|Q8TB72-3|PUM2_HUMAN Isoform 3 of Pumilio homolog 2 OS=Homo sapiens OX=9606 GN=PUM2;sp|Q8TB72-4|PUM2_HUMAN Isoform 4 of Pumilio homolog 2 OS=Homo sapiens OX=9606 GN=PUM2	2	25	19	1	24	23	18	18	1	1	29.7	24.2	1.4	114	1064	1064;1008	1.61	32	14	10	0	141.6	By MS/MS	By MS/MS	0.88382	0.89174	11.044	45	9	Leave out requantified	0.63457	1.2461	0.86998	0.93788	17.223	15.506	22	23	4	5	Leave out requantified	Leave out requantified
Q9P1Y6-2;Q9P1Y6-3;Q9P1Y6	Q9P1Y6-2;Q9P1Y6-3;Q9P1Y6	10;10;10	10;10;10	10;10;10	PHD and RING finger domain-containing protein 1	PHRF1	sp|Q9P1Y6-2|PHRF1_HUMAN Isoform 2 of PHD and RING finger domain-containing protein 1 OS=Homo sapiens OX=9606 GN=PHRF1;sp|Q9P1Y6-3|PHRF1_HUMAN Isoform 3 of PHD and RING finger domain-containing protein 1 OS=Homo sapiens OX=9606 GN=PHRF1;sp|Q9P1Y6|PHRF1_HUMA	3	10	10	10	7	9	7	9	7	9	11.5	11.5	11.5	161.94	1494	1494;1648;1649	1.61	9	7	2	0	25.971	By MS/MS	By MS/MS	1.052	0.92352	24.581	15	3	Leave out requantified	0.65829	1.2138	0.92648	0.9384	22.55	31.756	6	9	1	2	Leave out requantified	Leave out requantified
Q9Y520-4;Q9Y520-5;Q9Y520;Q9Y520-7;Q9Y520-6;Q9Y520-3;Q9Y520-2	Q9Y520-4;Q9Y520-5;Q9Y520;Q9Y520-7;Q9Y520-6;Q9Y520-3;Q9Y520-2	121;120;120;120;116;111;100	121;120;120;120;116;111;100	117;116;116;116;112;107;100	Protein PRRC2C	PRRC2C	sp|Q9Y520-4|PRC2C_HUMAN Isoform 4 of Protein PRRC2C OS=Homo sapiens OX=9606 GN=PRRC2C;sp|Q9Y520-5|PRC2C_HUMAN Isoform 5 of Protein PRRC2C OS=Homo sapiens OX=9606 GN=PRRC2C;sp|Q9Y520|PRC2C_HUMAN Protein PRRC2C OS=Homo sapiens OX=9606 GN=PRRC2C PE=1 SV=4;sp|	7	121	121	117	113	111	113	111	109	107	47.2	47.2	46.3	308.6	2817	2817;2849;2896;2898;2752;2700;2653	1.77	226	154	111	0	323.31	By MS/MS	By MS/MS	0.86117	0.85333	18.993	424	83	Leave out requantified	0.57973	1.263	0.79714	0.93847	18.283	23.52	210	214	44	39	Leave out requantified	Leave out requantified
O14776-2;O14776;Q5VWI1	O14776-2;O14776	17;17;1	17;17;1	17;17;1	Transcription elongation regulator 1	TCERG1	sp|O14776-2|TCRG1_HUMAN Isoform 2 of Transcription elongation regulator 1 OS=Homo sapiens OX=9606 GN=TCERG1;sp|O14776|TCRG1_HUMAN Transcription elongation regulator 1 OS=Homo sapiens OX=9606 GN=TCERG1 PE=1 SV=2	3	17	17	17	15	15	15	15	15	15	18.4	18.4	18.4	121.69	1077	1077;1098;586	2.1	17	4	21	0	124.65	By MS/MS	By MS/MS	1.035	1.0833	16.144	36	3	Leave out requantified	0.89512	1.245	1.2065	0.93853	17.174	16.311	19	17	1	2	Leave out requantified	Leave out requantified
P02786	P02786	11	11	11	Transferrin receptor protein 1;Transferrin receptor protein 1, serum form	TFRC	sp|P02786|TFR1_HUMAN Transferrin receptor protein 1 OS=Homo sapiens OX=9606 GN=TFRC PE=1 SV=2	1	11	11	11	9	11	9	11	9	11	16.7	16.7	16.7	84.87	760	760	2.12	6	11	9	0	42.386	By MS/MS	By MS/MS	1.0471	0.90714	9.4115	21	8	Leave out requantified	0.65522	1.3077	0.85351	0.93888	10.486	16.004	10	11	4	4	Leave out requantified	Leave out requantified
P35241;P35241-5;P35241-4;P35241-2;P35241-3	P35241;P35241-5;P35241-4	10;10;8;4;2	4;4;4;4;1	4;4;4;4;1	Radixin	RDX	sp|P35241|RADI_HUMAN Radixin OS=Homo sapiens OX=9606 GN=RDX PE=1 SV=1;sp|P35241-5|RADI_HUMAN Isoform 5 of Radixin OS=Homo sapiens OX=9606 GN=RDX;sp|P35241-4|RADI_HUMAN Isoform 4 of Radixin OS=Homo sapiens OX=9606 GN=RDX	5	10	4	4	8	9	3	4	3	4	17.8	8.6	8.6	68.563	583	583;604;447;257;200	1.6	6	2	2	0	5.635	By MS/MS	By MS/MS	1.2165	1.2218	31.897	8	2	Leave out requantified	0.77791	1.236	1.0878	0.93979	24.034	22.337	4	4	1	1	Median	Median
P48736	P48736	2	2	2	Phosphatidylinositol 4,5-bisphosphate 3-kinase catalytic subunit gamma isoform	PIK3CG	sp|P48736|PK3CG_HUMAN Phosphatidylinositol 4,5-bisphosphate 3-kinase catalytic subunit gamma isoform OS=Homo sapiens OX=9606 GN=PIK3CG PE=1 SV=3	1	2	2	2	1	2	1	2	1	2	2.4	2.4	2.4	126.45	1102	1102	2.25		3	1	0	3.6913	By MS/MS	By MS/MS	1.9014	0.80821	38.161	3	1	Plateau	NaN	1.3024	NaN	0.93995	NaN	52.541	1	2	1	0	Median	Median
Q92804-2;Q92804	Q92804-2;Q92804	24;24	24;24	22;22	TATA-binding protein-associated factor 2N	TAF15	sp|Q92804-2|RBP56_HUMAN Isoform Short of TATA-binding protein-associated factor 2N OS=Homo sapiens OX=9606 GN=TAF15;sp|Q92804|RBP56_HUMAN TATA-binding protein-associated factor 2N OS=Homo sapiens OX=9606 GN=TAF15 PE=1 SV=1	2	24	24	22	23	23	23	23	21	21	46.3	46.3	44	61.557	589	589;592	1.84	65	44	41	0	323.01	By MS/MS	By MS/MS	1.082	1.058	12.072	139	11	Leave out requantified	0.80358	1.2863	1.1129	0.9415	10.408	16.589	63	76	6	5	Leave out requantified	Leave out requantified
Q9BY44;Q9BY44-3;Q9BY44-4;Q9BY44-2	Q9BY44;Q9BY44-3;Q9BY44-4;Q9BY44-2	17;16;15;9	17;16;15;9	17;16;15;9	Eukaryotic translation initiation factor 2A;Eukaryotic translation initiation factor 2A, N-terminally processed	EIF2A	sp|Q9BY44|EIF2A_HUMAN Eukaryotic translation initiation factor 2A OS=Homo sapiens OX=9606 GN=EIF2A PE=1 SV=3;sp|Q9BY44-3|EIF2A_HUMAN Isoform 3 of Eukaryotic translation initiation factor 2A OS=Homo sapiens OX=9606 GN=EIF2A;sp|Q9BY44-4|EIF2A_HUMAN Isoform 4	4	17	17	17	15	13	15	13	15	13	48.5	48.5	48.5	64.989	585	585;560;524;371	1.71	14	17	4	0	158.29	By MS/MS	By MS/MS	0.90988	0.98943	16.897	29	3	Leave out requantified	0.69475	1.279	0.96611	0.94152	17.057	14.261	15	14	1	2	Leave out requantified	Leave out requantified
Q08945	Q08945	31	31	31	FACT complex subunit SSRP1	SSRP1	sp|Q08945|SSRP1_HUMAN FACT complex subunit SSRP1 OS=Homo sapiens OX=9606 GN=SSRP1 PE=1 SV=1	1	31	31	31	23	29	23	29	23	29	44.6	44.6	44.6	81.074	709	709	1.78	57	41	29	0	243.24	By MS/MS	By MS/MS	1.0913	0.97526	16.104	107	24	Leave out requantified	0.77711	1.2231	1.0682	0.94218	14.274	14.22	38	69	11	13	Leave out requantified	Leave out requantified
P22102;P22102-2	P22102;P22102-2	19;14	19;14	19;14	Trifunctional purine biosynthetic protein adenosine-3;Phosphoribosylamine--glycine ligase;Phosphoribosylformylglycinamidine cyclo-ligase;Phosphoribosylglycinamide formyltransferase	GART	sp|P22102|PUR2_HUMAN Trifunctional purine biosynthetic protein adenosine-3 OS=Homo sapiens OX=9606 GN=GART PE=1 SV=1;sp|P22102-2|PUR2_HUMAN Isoform Short of Trifunctional purine biosynthetic protein adenosine-3 OS=Homo sapiens OX=9606 GN=GART	2	19	19	19	16	18	16	18	16	18	29.2	29.2	29.2	107.77	1010	1010;433	1.93	10	27	7	0	69.053	By MS/MS	By MS/MS	0.91653	0.93644	19.358	34	6	Leave out requantified	0.69459	1.2369	0.9398	0.94348	22.234	16.664	17	17	3	3	Leave out requantified	Leave out requantified
Q96T21;Q96T21-2;Q96T21-3	Q96T21;Q96T21-2;Q96T21-3	7;6;6	7;6;6	7;6;6	Selenocysteine insertion sequence-binding protein 2	SECISBP2	sp|Q96T21|SEBP2_HUMAN Selenocysteine insertion sequence-binding protein 2 OS=Homo sapiens OX=9606 GN=SECISBP2 PE=1 SV=2;sp|Q96T21-2|SEBP2_HUMAN Isoform 2 of Selenocysteine insertion sequence-binding protein 2 OS=Homo sapiens OX=9606 GN=SECISBP2;sp|Q96T21-3	3	7	7	7	6	7	6	7	6	7	11	11	11	95.461	854	854;781;786	2.15	2	7	4	0	19.47	By MS/MS	By MS/MS	1.0853	1.05	25.037	10	2	Leave out requantified	0.90178	1.2945	1.1678	0.944	24.236	28.062	5	5	1	1	Leave out requantified	Leave out requantified
O75940	O75940	3	3	3	Survival of motor neuron-related-splicing factor 30	SMNDC1	sp|O75940|SPF30_HUMAN Survival of motor neuron-related-splicing factor 30 OS=Homo sapiens OX=9606 GN=SMNDC1 PE=1 SV=1	1	3	3	3	3	2	3	2	3	2	24.4	24.4	24.4	26.711	238	238	1	5			0	42.903	By MS/MS	By MS/MS	0.92539	1.0736	17.006	5	2	Median	0.79934	1.2411	1.0736	0.94423	15.489	22.32	3	2	2	0	Median	Median
Q15427	Q15427	11	11	11	Splicing factor 3B subunit 4	SF3B4	sp|Q15427|SF3B4_HUMAN Splicing factor 3B subunit 4 OS=Homo sapiens OX=9606 GN=SF3B4 PE=1 SV=1	1	11	11	11	11	10	11	10	11	10	31.1	31.1	31.1	44.385	424	424	1.79	34	30	17	0	249.97	By MS/MS	By MS/MS	0.96854	0.96748	12.002	70	11	Leave out requantified	0.73476	1.2548	1.0097	0.94463	7.7396	14.901	39	31	9	2	Leave out requantified	Leave out requantified
Q9H8H0;Q9H8H0-2	Q9H8H0	23;8	23;8	23;8	Nucleolar protein 11	NOL11	sp|Q9H8H0|NOL11_HUMAN Nucleolar protein 11 OS=Homo sapiens OX=9606 GN=NOL11 PE=1 SV=1	2	23	23	23	22	19	22	19	22	19	47	47	47	81.123	719	719;169	1.58	30	15	8	0	215.57	By MS/MS	By MS/MS	0.8865	0.89968	26.434	42	9	Leave out requantified	0.64159	1.2596	0.86043	0.94563	26.273	14.958	25	17	7	2	Leave out requantified	Leave out requantified
Q9NXG2	Q9NXG2	9	9	9	THUMP domain-containing protein 1	THUMPD1	sp|Q9NXG2|THUM1_HUMAN THUMP domain-containing protein 1 OS=Homo sapiens OX=9606 GN=THUMPD1 PE=1 SV=2	1	9	9	9	9	7	9	7	9	7	35.4	35.4	35.4	39.315	353	353	1.3	14	6		0	45.853	By MS/MS	By MS/MS	0.8163	0.9598	25.791	12	6	Leave out requantified	0.6518	1.211	0.8984	0.94587	30.856	19.394	8	4	4	2	Leave out requantified	Median
Q96GW9	Q96GW9	5	5	5	Methionine--tRNA ligase, mitochondrial	MARS2	sp|Q96GW9|SYMM_HUMAN Methionine--tRNA ligase, mitochondrial OS=Homo sapiens OX=9606 GN=MARS2 PE=1 SV=2	1	5	5	5	4	3	4	3	4	3	14	14	14	66.59	593	593	1.7	3	7		0	28.008	By MS/MS	By MS/MS	1.0743	0.82177	14.412	9	4	Leave out requantified	0.53269	1.2529	0.71549	0.94656	34.092	12.86	5	4	3	1	Median	Median
P61978	P61978	51	51	3	Heterogeneous nuclear ribonucleoprotein K	HNRNPK	sp|P61978|HNRPK_HUMAN Heterogeneous nuclear ribonucleoprotein K OS=Homo sapiens OX=9606 GN=HNRNPK PE=1 SV=1	1	51	51	3	50	49	50	49	3	3	77.5	77.5	8.9	50.976	463	463	2.07	122	199	154	0	323.31	By MS/MS	By MS/MS	0.94505	0.97794	19.474	372	63	Leave out requantified	0.72435	1.2219	1.0284	0.94681	18.208	17.769	177	195	28	35	Leave out requantified	Leave out requantified
P22061;P22061-2	P22061;P22061-2	5;5	5;5	5;5	Protein-L-isoaspartate(D-aspartate) O-methyltransferase	PCMT1	sp|P22061|PIMT_HUMAN Protein-L-isoaspartate(D-aspartate) O-methyltransferase OS=Homo sapiens OX=9606 GN=PCMT1 PE=1 SV=4;sp|P22061-2|PIMT_HUMAN Isoform 2 of Protein-L-isoaspartate(D-aspartate) O-methyltransferase OS=Homo sapiens OX=9606 GN=PCMT1	2	5	5	5	4	5	4	5	4	5	38.8	38.8	38.8	24.636	227	227;228	2.31	1	9	6	0	38.343	By MS/MS	By MS/MS	0.8729	1.1242	26.161	11	3	Leave out requantified	0.85315	1.2367	1.1831	0.94684	21.799	58.616	5	6	0	3	Leave out requantified	Median
Q96T37-4;Q96T37-2;Q96T37-3;Q96T37	Q96T37-4;Q96T37-2;Q96T37-3;Q96T37	47;47;47;47	47;47;47;47	46;46;46;46	Putative RNA-binding protein 15	RBM15	sp|Q96T37-4|RBM15_HUMAN Isoform 4 of RNA-binding protein 15 OS=Homo sapiens OX=9606 GN=RBM15;sp|Q96T37-2|RBM15_HUMAN Isoform 2 of RNA-binding protein 15 OS=Homo sapiens OX=9606 GN=RBM15;sp|Q96T37-3|RBM15_HUMAN Isoform 3 of RNA-binding protein 15 OS=Homo sa	4	47	47	46	43	42	43	42	42	41	56.1	56.1	56.1	99.7	913	913;957;969;977	1.76	74	50	36	0	286.16	By MS/MS	By MS/MS	0.93751	0.97096	15.397	133	20	Leave out requantified	0.73433	1.273	1.0027	0.94749	15.039	15.736	64	69	8	12	Leave out requantified	Leave out requantified
Q8NDV7-6;Q8NDV7-2;Q8NDV7-5;Q8NDV7;Q8NDV7-3	Q8NDV7-6;Q8NDV7-2;Q8NDV7-5;Q8NDV7	13;12;12;12;4	13;12;12;12;4	13;12;12;12;4	Trinucleotide repeat-containing gene 6A protein	TNRC6A	sp|Q8NDV7-6|TNR6A_HUMAN Isoform 6 of Trinucleotide repeat-containing gene 6A protein OS=Homo sapiens OX=9606 GN=TNRC6A;sp|Q8NDV7-2|TNR6A_HUMAN Isoform 2 of Trinucleotide repeat-containing gene 6A protein OS=Homo sapiens OX=9606 GN=TNRC6A;sp|Q8NDV7-5|TNR6A_	5	13	13	13	11	7	11	7	11	7	10.9	10.9	10.9	205.15	1913	1913;1709;1930;1962;329	2	6	10	6	0	70.553	By MS/MS	By MS/MS	0.8934	0.89452	23.413	11	7	Leave out requantified	0.53858	1.2471	0.7237	0.9483	30.407	5.0923	7	4	5	2	Median	Median
Q8IZ69;Q8IZ69-2	Q8IZ69;Q8IZ69-2	32;30	32;30	32;30	tRNA (uracil-5-)-methyltransferase homolog A	TRMT2A	sp|Q8IZ69|TRM2A_HUMAN tRNA (uracil-5-)-methyltransferase homolog A OS=Homo sapiens OX=9606 GN=TRMT2A PE=1 SV=2;sp|Q8IZ69-2|TRM2A_HUMAN Isoform 2 of tRNA (uracil-5-)-methyltransferase homolog A OS=Homo sapiens OX=9606 GN=TRMT2A	2	32	32	32	31	27	31	27	31	27	71.4	71.4	71.4	68.725	625	625;562	1.78	42	31	21	0	147.9	By MS/MS	By MS/MS	0.95328	1.0012	26.612	82	13	Leave out requantified	0.77842	1.2901	1.0632	0.94835	26.811	12.889	43	39	4	9	Leave out requantified	Leave out requantified
Q9Y2R4	Q9Y2R4	18	18	18	Probable ATP-dependent RNA helicase DDX52	DDX52	sp|Q9Y2R4|DDX52_HUMAN Probable ATP-dependent RNA helicase DDX52 OS=Homo sapiens OX=9606 GN=DDX52 PE=1 SV=3	1	18	18	18	16	16	16	16	16	16	42.6	42.6	42.6	67.497	599	599	1.66	30	22	9	0	224.56	By MS/MS	By MS/MS	0.94302	0.95509	19.692	44	9	Leave out requantified	0.7244	1.2205	0.99654	0.94882	17.688	26.269	24	20	7	2	Leave out requantified	Leave out requantified
P42167;P42167-2	P42167;P42167-2	8;7	8;7	2;1	Lamina-associated polypeptide 2, isoforms beta/gamma;Thymopoietin;Thymopentin	TMPO	sp|P42167|LAP2B_HUMAN Lamina-associated polypeptide 2, isoforms beta/gamma OS=Homo sapiens OX=9606 GN=TMPO PE=1 SV=2;sp|P42167-2|LAP2B_HUMAN Isoform Gamma of Lamina-associated polypeptide 2, isoforms beta/gamma OS=Homo sapiens OX=9606 GN=TMPO	2	8	8	2	7	5	7	5	2	0	22.2	22.2	5.3	50.67	454	454;345	1.38	12	2	2	0	40.993	By MS/MS	By MS/MS	1.0789	1.0796	23.11	13	2	Leave out requantified	0.85428	1.243	1.1871	0.94957	20.273	13.633	7	6	1	1	Leave out requantified	Leave out requantified
Q9NUD5;Q9NUD5-2	Q9NUD5;Q9NUD5-2	23;12	23;12	23;12	Zinc finger CCHC domain-containing protein 3	ZCCHC3	sp|Q9NUD5|ZCHC3_HUMAN Zinc finger CCHC domain-containing protein 3 OS=Homo sapiens OX=9606 GN=ZCCHC3 PE=1 SV=2;sp|Q9NUD5-2|ZCHC3_HUMAN Isoform 2 of Zinc finger CCHC domain-containing protein 3 OS=Homo sapiens OX=9606 GN=ZCCHC3	2	23	23	23	22	20	22	20	22	20	58.6	58.6	58.6	43.547	403	403;239	1.69	36	21	14	0	138.52	By MS/MS	By MS/MS	0.81411	0.90178	21.395	56	13	Leave out requantified	0.65147	1.2682	0.86618	0.94983	21.244	20.454	30	26	8	5	Leave out requantified	Leave out requantified
P13667	P13667	7	7	7	Protein disulfide-isomerase A4	PDIA4	sp|P13667|PDIA4_HUMAN Protein disulfide-isomerase A4 OS=Homo sapiens OX=9606 GN=PDIA4 PE=1 SV=2	1	7	7	7	6	4	6	4	6	4	16.9	16.9	16.9	72.932	645	645	1.75	7	1	4	0	44.752	By MS/MS	By MS/MS	1.1913	1.0014	35.897	7	1	Leave out requantified	0.91505	1.2653	1.201	0.95059	23.64	19.566	3	4	1	0	Median	Leave out requantified
Q6UN15-5;Q6UN15;Q6UN15-4;Q6UN15-3	Q6UN15-5;Q6UN15;Q6UN15-4;Q6UN15-3	10;10;8;8	10;10;8;8	10;10;8;8	Pre-mRNA 3-end-processing factor FIP1	FIP1L1	sp|Q6UN15-5|FIP1_HUMAN Isoform 5 of Pre-mRNA 3-end-processing factor FIP1 OS=Homo sapiens OX=9606 GN=FIP1L1;sp|Q6UN15|FIP1_HUMAN Pre-mRNA 3-end-processing factor FIP1 OS=Homo sapiens OX=9606 GN=FIP1L1 PE=1 SV=1;sp|Q6UN15-4|FIP1_HUMAN Isoform 4 of Pre-mRN	4	10	10	10	10	9	10	9	10	9	29.6	29.6	29.6	65.727	588	588;594;378;520	1.96	10	8	9	0	168.46	By MS/MS	By MS/MS	1.0812	1.1031	76.437	24	4	Leave out requantified	1.0126	1.2741	1.3679	0.95072	81.737	26.393	14	10	2	2	Leave out requantified	Leave out requantified
A1L020	A1L020	6	6	6	RNA-binding protein MEX3A	MEX3A	sp|A1L020|MEX3A_HUMAN RNA-binding protein MEX3A OS=Homo sapiens OX=9606 GN=MEX3A PE=1 SV=1	1	6	6	6	5	5	5	5	5	5	17.7	17.7	17.7	54.173	520	520	1.73	6	7	2	0	29.715	By MS/MS	By MS/MS	0.94841	1.0887	30.767	9	3	Leave out requantified	0.77907	1.2954	1.047	0.95089	35.511	9.2926	5	4	1	2	Leave out requantified	Median
Q05519-2;Q05519	Q05519-2;Q05519	24;24	24;24	24;24	Serine/arginine-rich splicing factor 11	SRSF11	sp|Q05519-2|SRS11_HUMAN Isoform 2 of Serine/arginine-rich splicing factor 11 OS=Homo sapiens OX=9606 GN=SRSF11;sp|Q05519|SRS11_HUMAN Serine/arginine-rich splicing factor 11 OS=Homo sapiens OX=9606 GN=SRSF11 PE=1 SV=1	2	24	24	24	18	23	18	23	18	23	47	47	47	53.413	483	483;484	2.05	38	38	44	0	150.53	By MS/MS	By MS/MS	1.1651	0.99363	20.534	100	8	Leave out requantified	0.82749	1.2294	1.1311	0.95123	20.277	18.694	42	58	2	6	Leave out requantified	Leave out requantified
Q92540-2;Q92540;Q92540-5;Q92540-4	Q92540-2;Q92540;Q92540-5;Q92540-4	3;3;3;3	3;3;3;3	3;3;3;3	Protein SMG7	SMG7	sp|Q92540-2|SMG7_HUMAN Isoform 2 of Protein SMG7 OS=Homo sapiens OX=9606 GN=SMG7;sp|Q92540|SMG7_HUMAN Protein SMG7 OS=Homo sapiens OX=9606 GN=SMG7 PE=1 SV=2;sp|Q92540-5|SMG7_HUMAN Isoform 5 of Protein SMG7 OS=Homo sapiens OX=9606 GN=SMG7;sp|Q92540-4|SMG7_H	4	3	3	3	3	2	3	2	3	2	4.9	4.9	4.9	122.02	1091	1091;1137;1145;1178	1	6			0	12.714	By MS/MS	By MS/MS	0.66219	0.74981	34.218	5	0	Leave out requantified	0.45905	1.2492	0.58866	0.95202	30.873	6.5353	3	2	0	0	Median	Median
Q96G21	Q96G21	5	5	5	U3 small nucleolar ribonucleoprotein protein IMP4	IMP4	sp|Q96G21|IMP4_HUMAN U3 small nucleolar ribonucleoprotein protein IMP4 OS=Homo sapiens OX=9606 GN=IMP4 PE=1 SV=1	1	5	5	5	4	4	4	4	4	4	23	23	23	33.756	291	291	2.1	2	5	3	0	16.223	By MS/MS	By MS/MS	0.69968	0.71861	34.02	8	5	Median	0.4944	1.2234	0.65395	0.95261	28.871	25.674	4	4	3	2	Median	Median
Q8WWQ0	Q8WWQ0	4	4	4	PH-interacting protein	PHIP	sp|Q8WWQ0|PHIP_HUMAN PH-interacting protein OS=Homo sapiens OX=9606 GN=PHIP PE=1 SV=2	1	4	4	4	4	3	4	3	4	3	4.1	4.1	4.1	206.69	1821	1821	2	2	3	2	0	22.864	By MS/MS	By MS/MS	0.81144	1.0141	24.051	6	3	Median	0.80631	1.2617	1.0776	0.95431	16.261	32.733	3	3	1	2	Plateau	Median
P46976-2;P46976;P46976-3	P46976-2;P46976;P46976-3	21;19;12	21;19;12	21;19;12	Glycogenin-1	GYG1	sp|P46976-2|GLYG_HUMAN Isoform GN-1 of Glycogenin-1 OS=Homo sapiens OX=9606 GN=GYG1;sp|P46976|GLYG_HUMAN Glycogenin-1 OS=Homo sapiens OX=9606 GN=GYG1 PE=1 SV=4;sp|P46976-3|GLYG_HUMAN Isoform GN-1S of Glycogenin-1 OS=Homo sapiens OX=9606 GN=GYG1	3	21	21	21	21	21	21	21	21	21	59.2	59.2	59.2	37.478	333	333;350;279	1.82	73	77	39	0	323.31	By MS/MS	By MS/MS	1.0145	1.0141	17.98	152	22	Leave out requantified	0.78275	1.2575	1.0723	0.95502	29.597	13.824	78	74	11	11	Leave out requantified	Leave out requantified
Q9UPN6;Q9UPN6-2	Q9UPN6;Q9UPN6-2	10;10	10;10	7;7	Protein SCAF8	SCAF8	sp|Q9UPN6|SCAF8_HUMAN Protein SCAF8 OS=Homo sapiens OX=9606 GN=SCAF8 PE=1 SV=1;sp|Q9UPN6-2|SCAF8_HUMAN Isoform 2 of Protein SCAF8 OS=Homo sapiens OX=9606 GN=SCAF8	2	10	10	7	9	9	9	9	6	6	11.3	11.3	9.3	140.52	1271	1271;1337	2	7	8	7	0	23.109	By MS/MS	By MS/MS	0.91862	0.91768	19.062	17	2	Leave out requantified	0.69181	1.2624	0.92458	0.95583	20.151	19.209	9	8	2	0	Leave out requantified	Leave out requantified
P09012	P09012	9	9	7	U1 small nuclear ribonucleoprotein A	SNRPA	sp|P09012|SNRPA_HUMAN U1 small nuclear ribonucleoprotein A OS=Homo sapiens OX=9606 GN=SNRPA PE=1 SV=3	1	9	9	7	9	8	9	8	7	6	34.8	34.8	34	31.279	282	282	2.06	5	19	7	0	48.324	By MS/MS	By MS/MS	0.98483	1.0315	27.107	25	4	Leave out requantified	0.79263	1.2236	1.1119	0.95681	22.355	25.551	15	10	3	1	Leave out requantified	Leave out requantified
Q92541	Q92541	27	27	27	RNA polymerase-associated protein RTF1 homolog	RTF1	sp|Q92541|RTF1_HUMAN RNA polymerase-associated protein RTF1 homolog OS=Homo sapiens OX=9606 GN=RTF1 PE=1 SV=4	1	27	27	27	18	27	18	27	18	27	32	32	32	80.313	710	710	1.71	41	20	18	0	166.97	By MS/MS	By MS/MS	1.2291	0.99878	15.969	68	6	Leave out requantified	0.82966	1.293	1.1269	0.95767	11.14	16.316	21	47	1	5	Leave out requantified	Leave out requantified
Q9UN86-2;Q9UN86	Q9UN86-2;Q9UN86	25;25	22;22	22;22	Ras GTPase-activating protein-binding protein 2	G3BP2	sp|Q9UN86-2|G3BP2_HUMAN Isoform B of Ras GTPase-activating protein-binding protein 2 OS=Homo sapiens OX=9606 GN=G3BP2;sp|Q9UN86|G3BP2_HUMAN Ras GTPase-activating protein-binding protein 2 OS=Homo sapiens OX=9606 GN=G3BP2 PE=1 SV=2	2	25	22	22	24	23	21	20	21	20	59.7	55.5	55.5	50.817	449	449;482	2.1	24	32	33	0	87.267	By MS/MS	By MS/MS	0.75319	0.94294	10.959	79	10	Leave out requantified	0.67083	1.237	0.9323	0.95775	10.727	17.029	42	37	4	6	Leave out requantified	Leave out requantified
Q9ULW0;Q9ULW0-2	Q9ULW0;Q9ULW0-2	11;11	11;11	11;11	Targeting protein for Xklp2	TPX2	sp|Q9ULW0|TPX2_HUMAN Targeting protein for Xklp2 OS=Homo sapiens OX=9606 GN=TPX2 PE=1 SV=2;sp|Q9ULW0-2|TPX2_HUMAN Isoform 2 of Targeting protein for Xklp2 OS=Homo sapiens OX=9606 GN=TPX2	2	11	11	11	10	10	10	10	10	10	23.2	23.2	23.2	85.652	747	747;783	2	9	7	9	0	99.376	By MS/MS	By MS/MS	1.1276	1.1491	15.166	25	4	Leave out requantified	1.0173	1.2388	1.3687	0.95779	14.611	19.64	13	12	2	2	Leave out requantified	Leave out requantified
Q9NV06;Q9NV06-2	Q9NV06	14;5	14;5	14;5	DDB1- and CUL4-associated factor 13	DCAF13	sp|Q9NV06|DCA13_HUMAN DDB1- and CUL4-associated factor 13 OS=Homo sapiens OX=9606 GN=DCAF13 PE=1 SV=2	2	14	14	14	11	13	11	13	11	13	37.1	37.1	37.1	51.402	445	445;96	1.54	20	14	3	0	41.585	By MS/MS	By MS/MS	0.98633	0.94874	14.389	33	6	Leave out requantified	0.64865	1.2753	0.88329	0.95784	13.809	17.415	14	19	2	4	Leave out requantified	Leave out requantified
Q15365;P57723-2;P57723	Q15365	30;2;2	30;2;2	22;0;0	Poly(rC)-binding protein 1	PCBP1	sp|Q15365|PCBP1_HUMAN Poly(rC)-binding protein 1 OS=Homo sapiens OX=9606 GN=PCBP1 PE=1 SV=2	3	30	30	22	30	30	30	30	22	22	94.7	94.7	84	37.497	356	356;360;403	1.92	103	145	78	0	323.31	By MS/MS	By MS/MS	0.94082	0.98549	11.765	263	48	Leave out requantified	0.72888	1.2759	1	0.95793	10.529	12.878	127	136	20	28	Leave out requantified	Leave out requantified
Q96AE4	Q96AE4	46	35	1	Far upstream element-binding protein 1	FUBP1	sp|Q96AE4|FUBP1_HUMAN Far upstream element-binding protein 1 OS=Homo sapiens OX=9606 GN=FUBP1 PE=1 SV=3	1	46	35	1	44	43	34	32	1	1	63.8	56.1	3.3	67.56	644	644	1.71	73	56	27	0	323.31	By MS/MS	By MS/MS	0.98551	0.98812	20.486	132	9	Leave out requantified	0.74216	1.2812	1.0138	0.95817	17.345	24.532	67	65	7	2	Leave out requantified	Leave out requantified
Q9UGP8	Q9UGP8	8	8	8	Translocation protein SEC63 homolog	SEC63	sp|Q9UGP8|SEC63_HUMAN Translocation protein SEC63 homolog OS=Homo sapiens OX=9606 GN=SEC63 PE=1 SV=2	1	8	8	8	8	7	8	7	8	7	18.4	18.4	18.4	87.996	760	760	2	9	8	9	0	86.354	By MS/MS	By MS/MS	0.98708	1.1247	11.181	14	4	Leave out requantified	0.90006	1.2944	1.2005	0.95828	14.126	11.133	9	5	3	1	Leave out requantified	Leave out requantified
Q8NB90-2;Q8NB90;Q8NB90-3	Q8NB90-2;Q8NB90;Q8NB90-3	7;7;5	7;7;5	7;7;5	Spermatogenesis-associated protein 5	SPATA5	sp|Q8NB90-2|AFG2H_HUMAN Isoform 2 of ATPase family protein 2 homolog OS=Homo sapiens OX=9606 GN=SPATA5;sp|Q8NB90|AFG2H_HUMAN ATPase family protein 2 homolog OS=Homo sapiens OX=9606 GN=SPATA5 PE=1 SV=3;sp|Q8NB90-3|AFG2H_HUMAN Isoform 3 of ATPase family prot	3	7	7	7	6	3	6	3	6	3	16.6	16.6	16.6	86.076	790	790;893;696	1.75	6	3	3	0	29.861	By MS/MS	By MS/MS	0.78153	1.0134	22.992	9	3	Leave out requantified	0.78153	1.2802	1.0134	0.95926	22.992	48.475	6	3	2	1	Leave out requantified	Median
P78362;P78362-2	P78362;P78362-2	7;7	5;5	5;5	SRSF protein kinase 2;SRSF protein kinase 2 N-terminal;SRSF protein kinase 2 C-terminal	SRPK2	sp|P78362|SRPK2_HUMAN SRSF protein kinase 2 OS=Homo sapiens OX=9606 GN=SRPK2 PE=1 SV=3;sp|P78362-2|SRPK2_HUMAN Isoform 2 of SRSF protein kinase 2 OS=Homo sapiens OX=9606 GN=SRPK2	2	7	5	5	7	6	5	4	5	4	14.1	11	11	77.526	688	688;699	1.67	7	6	2	0	48.575	By MS/MS	By MS/MS	1.0657	1.0534	18.107	9	0	Leave out requantified	0.90783	1.2914	1.1943	0.95929	10.51	20.011	5	4	0	0	Leave out requantified	Leave out requantified
P38159;P38159-2;P38159-3;O75526;Q8N7X1;Q8IZ40	P38159;P38159-2	45;41;14;8;2;1	45;41;14;8;2;1	14;13;6;4;0;0	RNA-binding motif protein, X chromosome;RNA-binding motif protein, X chromosome, N-terminally processed	RBMX	sp|P38159|RBMX_HUMAN RNA-binding motif protein, X chromosome OS=Homo sapiens OX=9606 GN=RBMX PE=1 SV=3;sp|P38159-2|RBMX_HUMAN Isoform 2 of RNA-binding motif protein, X chromosome OS=Homo sapiens OX=9606 GN=RBMX	6	45	45	14	41	44	41	44	11	13	69.6	69.6	29.2	42.331	391	391;378;196;392;1067;523	1.73	125	83	54	0	227.34	By MS/MS	By MS/MS	1.0331	0.99768	18.622	237	15	Leave out requantified	0.75337	1.251	1.0469	0.95932	30.74	12.604	110	127	9	6	Leave out requantified	Leave out requantified
P18583-6	P18583-6	68	2	2	Protein SON	SON	sp|P18583-6|SON_HUMAN Isoform E of Protein SON OS=Homo sapiens OX=9606 GN=SON	1	68	2	2	56	66	2	2	2	2	37.5	0.6	0.6	228.18	2108	2108	2.33	2		4	0	12.705	By MS/MS	By MS/MS	0.98815	0.99437	3.5988	4	0	Median	0.74049	1.3093	1.0108	0.95956	0.64783	3.3679	2	2	0	0	Median	Median
P19525;P19525-2	P19525;P19525-2	12;11	12;11	12;11	Interferon-induced, double-stranded RNA-activated protein kinase	EIF2AK2	sp|P19525|E2AK2_HUMAN Interferon-induced, double-stranded RNA-activated protein kinase OS=Homo sapiens OX=9606 GN=EIF2AK2 PE=1 SV=2;sp|P19525-2|E2AK2_HUMAN Isoform 2 of Interferon-induced, double-stranded RNA-activated protein kinase OS=Homo sapiens OX=960	2	12	12	12	10	8	10	8	10	8	29.2	29.2	29.2	62.094	551	551;510	1.46	16	5	3	0	66.981	By MS/MS	By MS/MS	1.039	1.07	6.1242	16	1	Leave out requantified	0.89007	1.2097	1.1962	0.95976	8.9346	12.848	9	7	0	1	Leave out requantified	Leave out requantified
Q9NZI8;Q9NZI8-2	Q9NZI8;Q9NZI8-2	42;29	42;29	36;25	Insulin-like growth factor 2 mRNA-binding protein 1	IGF2BP1	sp|Q9NZI8|IF2B1_HUMAN Insulin-like growth factor 2 mRNA-binding protein 1 OS=Homo sapiens OX=9606 GN=IGF2BP1 PE=1 SV=2;sp|Q9NZI8-2|IF2B1_HUMAN Isoform 2 of Insulin-like growth factor 2 mRNA-binding protein 1 OS=Homo sapiens OX=9606 GN=IGF2BP1	2	42	42	36	39	42	39	42	34	36	58.9	58.9	53.6	63.48	577	577;438	1.92	90	105	68	0	323.31	By MS/MS	By MS/MS	1.0413	1.0391	12.273	224	28	Leave out requantified	0.78767	1.2957	1.0927	0.96127	10.108	15.71	104	120	10	18	Leave out requantified	Leave out requantified
Q96T58	Q96T58	98	98	98	Msx2-interacting protein	SPEN	sp|Q96T58|MINT_HUMAN Msx2-interacting protein OS=Homo sapiens OX=9606 GN=SPEN PE=1 SV=1	1	98	98	98	91	82	91	82	91	82	35.4	35.4	35.4	402.24	3664	3664	1.85	102	47	69	0	323.31	By MS/MS	By MS/MS	0.95585	0.99223	25.966	173	35	Leave out requantified	0.738	1.2955	1.012	0.96136	21.232	28.044	92	81	20	15	Leave out requantified	Leave out requantified
Q9NR56;Q9NR56-7;Q9NUK0-2;Q9NUK0;Q9NUK0-4;Q9NUK0-3	Q9NR56;Q9NR56-7	20;17;6;6;4;4	20;17;6;6;4;4	3;0;0;0;0;0	Muscleblind-like protein 1	MBNL1	sp|Q9NR56|MBNL1_HUMAN Muscleblind-like protein 1 OS=Homo sapiens OX=9606 GN=MBNL1 PE=1 SV=2;sp|Q9NR56-7|MBNL1_HUMAN Isoform 7 of Muscleblind-like protein 1 OS=Homo sapiens OX=9606 GN=MBNL1	6	20	20	3	18	19	18	19	3	3	45.1	45.1	13.1	41.817	388	388;340;334;354;292;304	1.9	27	37	19	0	168.74	By MS/MS	By MS/MS	0.97424	0.97165	10.473	67	10	Leave out requantified	0.71463	1.2538	0.9779	0.96192	11.371	11.688	29	38	4	6	Leave out requantified	Leave out requantified
Q8NI36	Q8NI36	15	15	15	WD repeat-containing protein 36	WDR36	sp|Q8NI36|WDR36_HUMAN WD repeat-containing protein 36 OS=Homo sapiens OX=9606 GN=WDR36 PE=1 SV=1	1	15	15	15	14	10	14	10	14	10	21.8	21.8	21.8	105.32	951	951	1.89	10	20	6	0	48.968	By MS/MS	By MS/MS	0.98567	0.97965	18.819	26	7	Leave out requantified	0.74713	1.2512	1.0142	0.96232	22.229	17.256	14	12	4	3	Leave out requantified	Leave out requantified
Q9HCE1;Q9HCE1-2;Q9HCE1-3	Q9HCE1;Q9HCE1-2	58;50;3	58;50;3	58;50;3	Putative helicase MOV-10	MOV10	sp|Q9HCE1|MOV10_HUMAN Helicase MOV-10 OS=Homo sapiens OX=9606 GN=MOV10 PE=1 SV=2;sp|Q9HCE1-2|MOV10_HUMAN Isoform 2 of Helicase MOV-10 OS=Homo sapiens OX=9606 GN=MOV10	3	58	58	58	55	51	55	51	55	51	65.5	65.5	65.5	113.67	1003	1003;900;56	2.01	74	83	77	0	323.31	By MS/MS	By MS/MS	0.959	0.96501	14.756	200	29	Leave out requantified	0.71526	1.2571	0.98559	0.96338	15.25	16.389	99	101	15	14	Leave out requantified	Leave out requantified
Q5T200	Q5T200	25	25	5	Zinc finger CCCH domain-containing protein 13	ZC3H13	sp|Q5T200|ZC3HD_HUMAN Zinc finger CCCH domain-containing protein 13 OS=Homo sapiens OX=9606 GN=ZC3H13 PE=1 SV=1	1	25	25	5	21	19	21	19	5	3	14.8	14.8	3.5	196.63	1668	1668	2	21	14	21	0	115.81	By MS/MS	By MS/MS	1.1819	1.1482	23.449	45	4	Leave out requantified	1.0879	1.2883	1.4505	0.96353	20.562	11.632	20	25	2	2	Leave out requantified	Leave out requantified
P51991	P51991	36	33	4	Heterogeneous nuclear ribonucleoprotein A3	HNRNPA3	sp|P51991|ROA3_HUMAN Heterogeneous nuclear ribonucleoprotein A3 OS=Homo sapiens OX=9606 GN=HNRNPA3 PE=1 SV=2	1	36	33	4	35	33	32	31	3	4	72.5	70.1	8.2	39.594	378	378	1.89	112	81	83	0	323.31	By MS/MS	By MS/MS	0.97995	1.0287	18.158	234	32	Leave out requantified	0.80622	1.2516	1.1149	0.96361	18.336	17.965	113	121	14	18	Leave out requantified	Leave out requantified
Q13610-2;Q13610	Q13610-2;Q13610	3;3	3;3	3;3	Periodic tryptophan protein 1 homolog	PWP1	sp|Q13610-2|PWP1_HUMAN Isoform 2 of Periodic tryptophan protein 1 homolog OS=Homo sapiens OX=9606 GN=PWP1;sp|Q13610|PWP1_HUMAN Periodic tryptophan protein 1 homolog OS=Homo sapiens OX=9606 GN=PWP1 PE=1 SV=1	2	3	3	3	2	2	2	2	2	2	40.8	40.8	40.8	16.308	147	147;501	2.5	1		3	0	16.507	By MS/MS	By MS/MS	0.97638	0.96386	22.856	4	3	Median	0.7047	1.287	0.93604	0.96386	32.274	22.739	2	2	1	2	Median	Median
Q6PD62	Q6PD62	55	55	55	RNA polymerase-associated protein CTR9 homolog	CTR9	sp|Q6PD62|CTR9_HUMAN RNA polymerase-associated protein CTR9 homolog OS=Homo sapiens OX=9606 GN=CTR9 PE=1 SV=1	1	55	55	55	46	52	46	52	46	52	52.1	52.1	52.1	133.5	1173	1173	1.8	88	73	46	0	307.67	By MS/MS	By MS/MS	1.0281	0.97963	9.9211	178	36	Leave out requantified	0.7408	1.2704	1.0005	0.96415	10.627	11.043	75	103	16	20	Leave out requantified	Leave out requantified
P07814	P07814	38	38	37	Bifunctional glutamate/proline--tRNA ligase;Glutamate--tRNA ligase;Proline--tRNA ligase	EPRS	sp|P07814|SYEP_HUMAN Bifunctional glutamate/proline--tRNA ligase OS=Homo sapiens OX=9606 GN=EPRS PE=1 SV=5	1	38	38	37	33	29	33	29	32	28	35.3	35.3	34.8	170.59	1512	1512	1.74	39	39	15	0	162.78	By MS/MS	By MS/MS	0.96085	1.1048	22.056	63	14	Leave out requantified	0.8478	1.2716	1.138	0.96432	18.521	18.228	37	26	8	6	Leave out requantified	Leave out requantified
P43243;P43243-2	P43243	49;22	49;22	49;22	Matrin-3	MATR3	sp|P43243|MATR3_HUMAN Matrin-3 OS=Homo sapiens OX=9606 GN=MATR3 PE=1 SV=2	2	49	49	49	42	47	42	47	42	47	61.3	61.3	61.3	94.622	847	847;559	2.14	62	98	98	0	323.31	By MS/MS	By MS/MS	1.0549	1.0063	14.73	230	30	Leave out requantified	0.74957	1.2866	1.0264	0.96482	14.208	15.86	109	121	18	12	Leave out requantified	Leave out requantified
O00566	O00566	17	17	17	U3 small nucleolar ribonucleoprotein protein MPP10	MPHOSPH10	sp|O00566|MPP10_HUMAN U3 small nucleolar ribonucleoprotein protein MPP10 OS=Homo sapiens OX=9606 GN=MPHOSPH10 PE=1 SV=2	1	17	17	17	16	16	16	16	16	16	30.4	30.4	30.4	78.863	681	681	1.44	36	6	8	0	165.91	By MS/MS	By MS/MS	0.89732	0.86916	15.736	41	10	Leave out requantified	0.58777	1.3327	0.7968	0.96495	15.037	18.76	22	19	6	4	Leave out requantified	Leave out requantified
O43707;O43707-2;P12814-2;P12814;P12814-3;P12814-4;O43707-3;P35609-2;P35609	O43707;O43707-2;P12814-2;P12814;P12814-3;P12814-4	10;6;5;5;5;5;4;2;2	10;6;5;5;5;5;4;2;2	9;6;4;4;4;4;4;1;1	Alpha-actinin-4;Alpha-actinin-1	ACTN4;ACTN1	sp|O43707|ACTN4_HUMAN Alpha-actinin-4 OS=Homo sapiens OX=9606 GN=ACTN4 PE=1 SV=2;sp|O43707-2|ACTN4_HUMAN Isoform ACTN4ISO of Alpha-actinin-4 OS=Homo sapiens OX=9606 GN=ACTN4;sp|P12814-2|ACTN1_HUMAN Isoform 2 of Alpha-actinin-1 OS=Homo sapiens OX=9606 GN=AC	9	10	10	9	8	7	8	7	8	6	16.1	16.1	14.6	104.85	911	911;692;887;892;914;930;521;894;894	1.71	6	10	1	0	24.393	By MS/MS	By MS/MS	0.96041	1.0532	6.6266	7	1	Leave out requantified	0.79657	1.2598	1.1143	0.96562	9.4278	5.9872	3	4	0	1	Leave out requantified	Leave out requantified
Q9BZZ5;Q9BZZ5-2;Q9BZZ5-3;Q9BZZ5-6;Q9BZZ5-5;Q9BZZ5-1	Q9BZZ5;Q9BZZ5-2;Q9BZZ5-3;Q9BZZ5-6;Q9BZZ5-5;Q9BZZ5-1	25;24;22;22;18;17	25;24;22;22;18;17	25;24;22;22;18;17	Apoptosis inhibitor 5	API5	sp|Q9BZZ5|API5_HUMAN Apoptosis inhibitor 5 OS=Homo sapiens OX=9606 GN=API5 PE=1 SV=3;sp|Q9BZZ5-2|API5_HUMAN Isoform 2 of Apoptosis inhibitor 5 OS=Homo sapiens OX=9606 GN=API5;sp|Q9BZZ5-3|API5_HUMAN Isoform 3 of Apoptosis inhibitor 5 OS=Homo sapiens OX=9606	6	25	25	25	20	19	20	19	20	19	56.7	56.7	56.7	59.004	524	524;504;445;513;450;438	1.79	22	20	11	0	126.07	By MS/MS	By MS/MS	0.9242	0.99737	13.13	45	3	Leave out requantified	0.76489	1.2588	1.0253	0.96625	15.582	9.909	23	22	0	3	Leave out requantified	Leave out requantified
O43390;O43390-3	O43390;O43390-3	61;52	61;52	3;3	Heterogeneous nuclear ribonucleoprotein R	HNRNPR	sp|O43390|HNRPR_HUMAN Heterogeneous nuclear ribonucleoprotein R OS=Homo sapiens OX=9606 GN=HNRNPR PE=1 SV=1;sp|O43390-3|HNRPR_HUMAN Isoform 3 of Heterogeneous nuclear ribonucleoprotein R OS=Homo sapiens OX=9606 GN=HNRNPR	2	61	61	3	52	59	52	59	2	3	64.3	64.3	3	70.942	633	633;595	1.86	186	122	125	0	323.31	By MS/MS	By MS/MS	1.0566	1.0288	16.877	369	53	Leave out requantified	0.83034	1.2765	1.1512	0.96625	15.509	18.708	169	200	24	29	Leave out requantified	Leave out requantified
O43809	O43809	8	8	8	Cleavage and polyadenylation specificity factor subunit 5	NUDT21	sp|O43809|CPSF5_HUMAN Cleavage and polyadenylation specificity factor subunit 5 OS=Homo sapiens OX=9606 GN=NUDT21 PE=1 SV=1	1	8	8	8	8	6	8	6	8	6	49.3	49.3	49.3	26.227	227	227	1.74	14	11	6	0	20.998	By MS/MS	By MS/MS	1.1287	0.96602	14.664	26	2	Leave out requantified	0.73426	1.2335	1.0216	0.96705	16.506	24.116	11	15	0	2	Leave out requantified	Leave out requantified
P35251-2;P35251	P35251-2;P35251	8;8	8;8	8;8	Replication factor C subunit 1	RFC1	sp|P35251-2|RFC1_HUMAN Isoform 2 of Replication factor C subunit 1 OS=Homo sapiens OX=9606 GN=RFC1;sp|P35251|RFC1_HUMAN Replication factor C subunit 1 OS=Homo sapiens OX=9606 GN=RFC1 PE=1 SV=4	2	8	8	8	8	5	8	5	8	5	10.3	10.3	10.3	128.18	1147	1147;1148	2.32	4	5	10	0	100.07	By MS/MS	By MS/MS	1.0187	0.88214	13.477	13	3	Leave out requantified	0.65651	1.2906	0.8609	0.9675	11.538	15.253	6	7	2	1	Leave out requantified	Leave out requantified
P30419;P30419-2;O60551	P30419;P30419-2	17;16;3	17;16;3	17;16;3	Glycylpeptide N-tetradecanoyltransferase 1	NMT1	sp|P30419|NMT1_HUMAN Glycylpeptide N-tetradecanoyltransferase 1 OS=Homo sapiens OX=9606 GN=NMT1 PE=1 SV=2;sp|P30419-2|NMT1_HUMAN Isoform Short of Glycylpeptide N-tetradecanoyltransferase 1 OS=Homo sapiens OX=9606 GN=NMT1	3	17	17	17	16	13	16	13	16	13	40.1	40.1	40.1	56.806	496	496;416;498	1.74	23	22	9	0	300.1	By MS/MS	By MS/MS	0.80252	0.96299	28.814	44	6	Leave out requantified	0.72031	1.3002	0.98001	0.96778	11.84	33.673	24	20	2	4	Leave out requantified	Leave out requantified
Q15366-3;P57721-5;P57721-4;P57721	Q15366-3	30;10;10;10	1;0;0;0	0;0;0;0	Poly(rC)-binding protein 2	PCBP2	sp|Q15366-3|PCBP2_HUMAN Isoform 3 of Poly(rC)-binding protein 2 OS=Homo sapiens OX=9606 GN=PCBP2	4	30	1	0	30	28	1	1	0	0	81.8	8.3	0	38.221	362	362;351;370;371	2.18		9	2	0	12.381	By MS/MS	By MS/MS	0.95674	0.92341	23.955	10	3	Median	0.64126	1.2789	0.86281	0.96794	13.182	30.377	4	6	1	2	Median	Median
Q96QC0	Q96QC0	19	19	19	Serine/threonine-protein phosphatase 1 regulatory subunit 10	PPP1R10	sp|Q96QC0|PP1RA_HUMAN Serine/threonine-protein phosphatase 1 regulatory subunit 10 OS=Homo sapiens OX=9606 GN=PPP1R10 PE=1 SV=1	1	19	19	19	17	18	17	18	17	18	25.5	25.5	25.5	99.057	940	940	1.88	17	23	11	0	151.67	By MS/MS	By MS/MS	0.88957	0.90166	19.764	42	10	Leave out requantified	0.6974	1.2107	0.97746	0.968	22.391	22.02	18	24	2	8	Leave out requantified	Leave out requantified
Q6PJT7-9;Q6PJT7-2;Q6PJT7;Q6PJT7-5;Q6PJT7-3;Q6PJT7-10;Q6PJT7-8	Q6PJT7-9;Q6PJT7-2;Q6PJT7;Q6PJT7-5;Q6PJT7-3;Q6PJT7-10	25;25;25;24;22;20;2	25;25;25;24;22;20;2	3;3;3;2;0;0;0	Zinc finger CCCH domain-containing protein 14	ZC3H14	sp|Q6PJT7-9|ZC3HE_HUMAN Isoform 9 of Zinc finger CCCH domain-containing protein 14 OS=Homo sapiens OX=9606 GN=ZC3H14;sp|Q6PJT7-2|ZC3HE_HUMAN Isoform 2 of Zinc finger CCCH domain-containing protein 14 OS=Homo sapiens OX=9606 GN=ZC3H14;sp|Q6PJT7|ZC3HE_HUMAN	7	25	25	3	19	18	19	18	3	2	49.5	49.5	7.9	82.311	730	730;735;736;711;579;543;282	1.53	28	16	5	0	142.49	By MS/MS	By MS/MS	0.88027	0.98068	15.419	41	8	Leave out requantified	0.72764	1.3161	0.99697	0.96857	16.552	17.006	21	20	3	5	Leave out requantified	Leave out requantified
Q02880-2;Q02880	Q02880-2;Q02880	45;44	32;31	32;31	DNA topoisomerase 2-beta	TOP2B	sp|Q02880-2|TOP2B_HUMAN Isoform Beta-1 of DNA topoisomerase 2-beta OS=Homo sapiens OX=9606 GN=TOP2B;sp|Q02880|TOP2B_HUMAN DNA topoisomerase 2-beta OS=Homo sapiens OX=9606 GN=TOP2B PE=1 SV=3	2	45	32	32	44	34	31	23	31	23	32.6	25.6	25.6	182.66	1621	1621;1626	1.91	26	35	19	0	143.46	By MS/MS	By MS/MS	0.99343	1.0603	14.195	63	11	Leave out requantified	0.8101	1.284	1.11	0.96875	11.417	15.038	34	29	5	6	Leave out requantified	Leave out requantified
Q9NW64;Q9NW64-2	Q9NW64;Q9NW64-2	17;13	17;13	17;13	Pre-mRNA-splicing factor RBM22	RBM22	sp|Q9NW64|RBM22_HUMAN Pre-mRNA-splicing factor RBM22 OS=Homo sapiens OX=9606 GN=RBM22 PE=1 SV=1;sp|Q9NW64-2|RBM22_HUMAN Isoform 2 of Pre-mRNA-splicing factor RBM22 OS=Homo sapiens OX=9606 GN=RBM22	2	17	17	17	15	14	15	14	15	14	48.3	48.3	48.3	46.895	420	420;371	1.92	20	16	16	0	168.75	By MS/MS	By MS/MS	1.0161	0.98664	7.265	45	4	Leave out requantified	0.71749	1.2808	1.0159	0.96879	4.5808	9.4343	22	23	4	0	Leave out requantified	Leave out requantified
Q9UQ35;Q9UQ35-2	Q9UQ35;Q9UQ35-2	153;113	153;113	134;94	Serine/arginine repetitive matrix protein 2	SRRM2	sp|Q9UQ35|SRRM2_HUMAN Serine/arginine repetitive matrix protein 2 OS=Homo sapiens OX=9606 GN=SRRM2 PE=1 SV=2;sp|Q9UQ35-2|SRRM2_HUMAN Isoform 2 of Serine/arginine repetitive matrix protein 2 OS=Homo sapiens OX=9606 GN=SRRM2	2	153	153	134	143	138	143	138	127	120	45.8	45.8	41.2	299.61	2752	2752;2334	1.99	666	870	636	0	323.31	By MS/MS	By MS/MS	0.86719	0.91949	27.007	1671	345	Leave out requantified	0.64351	1.2878	0.89286	0.96977	22.833	33.582	915	756	220	125	Leave out requantified	Leave out requantified
Q5T8P6-3;Q5T8P6-2;Q5T8P6-5;Q5T8P6;Q5T8P6-4;Q5T8P6-6	Q5T8P6-3;Q5T8P6-2;Q5T8P6-5;Q5T8P6;Q5T8P6-4	12;11;10;10;9;2	11;10;9;9;8;2	11;10;9;9;8;2	RNA-binding protein 26	RBM26	sp|Q5T8P6-3|RBM26_HUMAN Isoform 3 of RNA-binding protein 26 OS=Homo sapiens OX=9606 GN=RBM26;sp|Q5T8P6-2|RBM26_HUMAN Isoform 2 of RNA-binding protein 26 OS=Homo sapiens OX=9606 GN=RBM26;sp|Q5T8P6-5|RBM26_HUMAN Isoform 5 of RNA-binding protein 26 OS=Homo sa	6	12	11	11	11	6	10	6	10	6	15	15	15	110.66	980	980;983;534;1007;558;120	1.47	11	7	1	0	41.5	By MS/MS	By MS/MS	1.0487	1.1621	21.595	14	2	Leave out requantified	0.97942	1.2572	1.3343	0.96989	22.423	19.872	8	6	1	1	Leave out requantified	Leave out requantified
P21333-2;P21333	P21333-2;P21333	56;56	52;52	52;52	Filamin-A	FLNA	sp|P21333-2|FLNA_HUMAN Isoform 2 of Filamin-A OS=Homo sapiens OX=9606 GN=FLNA;sp|P21333|FLNA_HUMAN Filamin-A OS=Homo sapiens OX=9606 GN=FLNA PE=1 SV=4	2	56	52	52	51	42	48	39	48	39	35.4	34	34	280.01	2639	2639;2647	1.46	81	33	13	0	323.31	By MS/MS	By MS/MS	1.0689	1.1274	20.483	98	19	Leave out requantified	0.91883	1.2869	1.2592	0.97336	17.852	24.235	52	46	8	11	Leave out requantified	Leave out requantified
P49916-3;P49916;P49916-4;P49916-2	P49916-3;P49916;P49916-4;P49916-2	15;15;14;14	15;15;14;14	15;15;14;14	DNA ligase 3	LIG3	sp|P49916-3|DNLI3_HUMAN Isoform 3 of DNA ligase 3 OS=Homo sapiens OX=9606 GN=LIG3;sp|P49916|DNLI3_HUMAN DNA ligase 3 OS=Homo sapiens OX=9606 GN=LIG3 PE=1 SV=2;sp|P49916-4|DNLI3_HUMAN Isoform 4 of DNA ligase 3 OS=Homo sapiens OX=9606 GN=LIG3;sp|P49916-2|DNL	4	15	15	15	14	10	14	10	14	10	21	21	21	102.69	922	922;1009;862;949	1.61	17	5	6	0	58.03	By MS/MS	By MS/MS	1.0652	1.0964	18.316	19	3	Leave out requantified	0.91124	1.2452	1.2087	0.97342	18.24	7.9193	11	8	1	2	Leave out requantified	Leave out requantified
Q7L2J0;Q7L2J0-2	Q7L2J0	29;10	29;10	29;10	7SK snRNA methylphosphate capping enzyme	MEPCE	sp|Q7L2J0|MEPCE_HUMAN 7SK snRNA methylphosphate capping enzyme OS=Homo sapiens OX=9606 GN=MEPCE PE=1 SV=1	2	29	29	29	28	26	28	26	28	26	63.1	63.1	63.1	74.354	689	689;220	1.73	44	33	18	0	174.42	By MS/MS	By MS/MS	0.8663	0.92097	53.029	75	17	Leave out requantified	0.65849	1.2804	0.91846	0.97358	28.414	56.882	38	37	7	10	Leave out requantified	Leave out requantified
Q9Y4Z0	Q9Y4Z0	5	5	5	U6 snRNA-associated Sm-like protein LSm4	LSM4	sp|Q9Y4Z0|LSM4_HUMAN U6 snRNA-associated Sm-like protein LSm4 OS=Homo sapiens OX=9606 GN=LSM4 PE=1 SV=1	1	5	5	5	4	5	4	5	4	5	28.8	28.8	28.8	15.35	139	139	1.73	6	7	2	0	9.2329	By MS/MS	By MS/MS	0.95978	0.9954	5.8312	15	5	Leave out requantified	0.7325	1.2816	1.0035	0.97388	4.4392	8.6381	7	8	2	3	Leave out requantified	Leave out requantified
Q9ULV4;Q9ULV4-2;Q9ULV4-3	Q9ULV4;Q9ULV4-2;Q9ULV4-3	12;12;12	12;12;12	12;12;12	Coronin-1C	CORO1C	sp|Q9ULV4|COR1C_HUMAN Coronin-1C OS=Homo sapiens OX=9606 GN=CORO1C PE=1 SV=1;sp|Q9ULV4-2|COR1C_HUMAN Isoform 2 of Coronin-1C OS=Homo sapiens OX=9606 GN=CORO1C;sp|Q9ULV4-3|COR1C_HUMAN Isoform 3 of Coronin-1C OS=Homo sapiens OX=9606 GN=CORO1C	3	12	12	12	11	11	11	11	11	11	38	38	38	53.248	474	474;480;527	1.92	9	10	7	0	63.818	By MS/MS	By MS/MS	1.1025	1.0935	7.3169	21	2	Leave out requantified	0.93485	1.2971	1.2166	0.97474	7.4436	13.811	10	11	1	1	Leave out requantified	Leave out requantified
Q9BV44	Q9BV44	11	11	11	THUMP domain-containing protein 3	THUMPD3	sp|Q9BV44|THUM3_HUMAN THUMP domain-containing protein 3 OS=Homo sapiens OX=9606 GN=THUMPD3 PE=1 SV=1	1	11	11	11	9	10	9	10	9	10	29.8	29.8	29.8	57.002	507	507	1.7	10	10	3	0	44.015	By MS/MS	By MS/MS	0.95124	0.9542	13.556	17	2	Leave out requantified	0.70686	1.2741	0.94425	0.97527	15.954	10.576	8	9	0	2	Leave out requantified	Leave out requantified
Q14247;Q14247-3;Q14247-2	Q14247;Q14247-3;Q14247-2	10;9;8	10;9;8	10;9;8	Src substrate cortactin	CTTN	sp|Q14247|SRC8_HUMAN Src substrate cortactin OS=Homo sapiens OX=9606 GN=CTTN PE=1 SV=2;sp|Q14247-3|SRC8_HUMAN Isoform 3 of Src substrate cortactin OS=Homo sapiens OX=9606 GN=CTTN;sp|Q14247-2|SRC8_HUMAN Isoform 2 of Src substrate cortactin OS=Homo sapiens O	3	10	10	10	8	7	8	7	8	7	25.6	25.6	25.6	61.585	550	550;513;634	1.53	10	2	3	0	137.48	By MS/MS	By MS/MS	1.1113	1.0602	18.515	14	1	Leave out requantified	0.82877	1.3308	1.128	0.97557	27.942	15.018	7	7	0	1	Leave out requantified	Leave out requantified
P62841	P62841	12	12	12	40S ribosomal protein S15	RPS15	sp|P62841|RS15_HUMAN 40S ribosomal protein S15 OS=Homo sapiens OX=9606 GN=RPS15 PE=1 SV=2	1	12	12	12	12	12	12	12	12	12	77.2	77.2	77.2	17.04	145	145	2.24	54	308	184	0	283.93	By MS/MS	By MS/MS	1.078	1.0021	13.185	502	129	Leave out requantified	0.70062	1.2839	0.96354	0.9769	13.349	13.75	258	244	77	52	Leave out requantified	Leave out requantified
P15311	P15311	16	10	10	Ezrin	EZR	sp|P15311|EZRI_HUMAN Ezrin OS=Homo sapiens OX=9606 GN=EZR PE=1 SV=4	1	16	10	10	15	14	10	9	10	9	29.5	20.3	20.3	69.412	586	586	1.96	14		13	0	61.329	By MS/MS	By MS/MS	1.1325	1.1862	17.387	21	3	Leave out requantified	1.0257	1.3342	1.3444	0.97784	14.532	18.007	11	10	1	2	Leave out requantified	Leave out requantified
Q14498-2;Q14498-3;Q14498	Q14498-2;Q14498-3;Q14498	35;34;34	35;34;34	33;32;32	RNA-binding protein 39	RBM39	sp|Q14498-2|RBM39_HUMAN Isoform 2 of RNA-binding protein 39 OS=Homo sapiens OX=9606 GN=RBM39;sp|Q14498-3|RBM39_HUMAN Isoform 3 of RNA-binding protein 39 OS=Homo sapiens OX=9606 GN=RBM39;sp|Q14498|RBM39_HUMAN RNA-binding protein 39 OS=Homo sapiens OX=9606 G	3	35	35	33	31	29	31	29	29	28	63.4	63.4	61.5	58.656	524	524;508;530	2.09	36	62	49	0	273.69	By MS/MS	By MS/MS	1.0735	1.0544	13.557	126	17	Leave out requantified	0.79843	1.3103	1.0944	0.97796	11.624	15.348	56	70	5	12	Leave out requantified	Leave out requantified
Q8WWM7;Q8WWM7-6;Q8WWM7-8;Q8WWM7-5;Q8WWM7-4;Q8WWM7-9;Q8WWM7-2;Q8WWM7-3;Q8WWM7-7	Q8WWM7;Q8WWM7-6;Q8WWM7-8;Q8WWM7-5;Q8WWM7-4;Q8WWM7-9;Q8WWM7-2;Q8WWM7-3;Q8WWM7-7	39;37;37;37;37;37;37;37;20	39;37;37;37;37;37;37;37;20	37;35;35;35;35;35;35;35;19	Ataxin-2-like protein	ATXN2L	sp|Q8WWM7|ATX2L_HUMAN Ataxin-2-like protein OS=Homo sapiens OX=9606 GN=ATXN2L PE=1 SV=2;sp|Q8WWM7-6|ATX2L_HUMAN Isoform 6 of Ataxin-2-like protein OS=Homo sapiens OX=9606 GN=ATXN2L;sp|Q8WWM7-8|ATX2L_HUMAN Isoform 8 of Ataxin-2-like protein OS=Homo sapiens	9	39	39	37	37	38	37	38	35	36	47.7	47.7	46.2	113.37	1075	1075;968;1044;1044;1044;1062;1062;1097;399	1.97	57	44	53	0	258.61	By MS/MS	By MS/MS	1.0272	1.0813	23.602	132	34	Leave out requantified	0.86028	1.2992	1.1633	0.97832	21.911	22.386	66	66	14	20	Leave out requantified	Leave out requantified
O14979-3;O14979-2	O14979-3;O14979-2	26;26	2;2	2;2	Heterogeneous nuclear ribonucleoprotein D-like	HNRNPDL	sp|O14979-3|HNRDL_HUMAN Isoform 3 of Heterogeneous nuclear ribonucleoprotein D-like OS=Homo sapiens OX=9606 GN=HNRNPDL;sp|O14979-2|HNRDL_HUMAN Isoform 2 of Heterogeneous nuclear ribonucleoprotein D-like OS=Homo sapiens OX=9606 GN=HNRNPDL	2	26	2	2	26	25	2	2	2	2	74.2	9.4	9.4	27.191	244	244;301	1.34	29		6	0	66.052	By MS/MS	By MS/MS	1.1303	0.96726	10.347	29	5	Leave out requantified	0.73459	1.2818	0.97826	0.97877	35.606	12.021	14	15	2	3	Median	Leave out requantified
Q9NWH9;Q9NWH9-3	Q9NWH9	32;15	32;15	32;15	SAFB-like transcription modulator	SLTM	sp|Q9NWH9|SLTM_HUMAN SAFB-like transcription modulator OS=Homo sapiens OX=9606 GN=SLTM PE=1 SV=2	2	32	32	32	30	30	30	30	30	30	38	38	38	117.15	1034	1034;603	2.02	38	13	40	0	323.31	By MS/MS	By MS/MS	0.97616	0.99451	9.9576	75	13	Leave out requantified	0.77108	1.3124	1.0289	0.97886	11.662	12.551	36	39	3	10	Leave out requantified	Leave out requantified
Q96ME7-3;Q96ME7;Q96ME7-2	Q96ME7-3;Q96ME7;Q96ME7-2	4;4;3	4;4;3	4;4;3	Zinc finger protein 512	ZNF512	sp|Q96ME7-3|ZN512_HUMAN Isoform 3 of Zinc finger protein 512 OS=Homo sapiens OX=9606 GN=ZNF512;sp|Q96ME7|ZN512_HUMAN Zinc finger protein 512 OS=Homo sapiens OX=9606 GN=ZNF512 PE=1 SV=2;sp|Q96ME7-2|ZN512_HUMAN Isoform 2 of Zinc finger protein 512 OS=Homo sa	3	4	4	4	4	4	4	4	4	4	11	11	11	61.354	538	538;567;490	1.67	5	2	2	0	10.248	By MS/MS	By MS/MS	0.73574	0.97324	30.162	7	4	Median	0.6807	1.364	0.90488	0.97934	14.802	48.816	4	3	2	2	Median	Median
Q15287;Q15287-3;Q15287-2	Q15287;Q15287-3;Q15287-2	22;16;16	22;16;16	22;16;16	RNA-binding protein with serine-rich domain 1	RNPS1	sp|Q15287|RNPS1_HUMAN RNA-binding protein with serine-rich domain 1 OS=Homo sapiens OX=9606 GN=RNPS1 PE=1 SV=1;sp|Q15287-3|RNPS1_HUMAN Isoform 3 of RNA-binding protein with serine-rich domain 1 OS=Homo sapiens OX=9606 GN=RNPS1;sp|Q15287-2|RNPS1_HUMAN Isofo	3	22	22	22	22	22	22	22	22	22	38.4	38.4	38.4	34.208	305	305;268;282	1.98	136	167	126	0	252.09	By MS/MS	By MS/MS	0.95142	1.0154	18.188	363	60	Leave out requantified	0.75148	1.2982	1.0465	0.97937	17.204	18.106	183	180	35	25	Leave out requantified	Leave out requantified
Q07666;Q07666-2;Q07666-3;Q5VWX1;O75525-2;O75525	Q07666;Q07666-2;Q07666-3	18;16;15;2;1;1	18;16;15;2;1;1	18;16;15;2;1;1	KH domain-containing, RNA-binding, signal transduction-associated protein 1	KHDRBS1	sp|Q07666|KHDR1_HUMAN KH domain-containing, RNA-binding, signal transduction-associated protein 1 OS=Homo sapiens OX=9606 GN=KHDRBS1 PE=1 SV=1;sp|Q07666-2|KHDR1_HUMAN Isoform 2 of KH domain-containing, RNA-binding, signal transduction-associated protein 1	6	18	18	18	16	17	16	17	16	17	46.5	46.5	46.5	48.227	443	443;418;404;349;271;346	1.79	48	35	25	0	234.85	By MS/MS	By MS/MS	1.0307	1.0268	25.701	90	21	Leave out requantified	0.8125	1.2759	1.1432	0.97953	17.387	23.821	40	50	10	11	Leave out requantified	Leave out requantified
Q96G46;Q96G46-2;Q96G46-3	Q96G46;Q96G46-2	8;7;3	8;7;3	8;7;3	tRNA-dihydrouridine(47) synthase [NAD(P)(+)]-like	DUS3L	sp|Q96G46|DUS3L_HUMAN tRNA-dihydrouridine(47) synthase [NAD(P)(+)]-like OS=Homo sapiens OX=9606 GN=DUS3L PE=1 SV=2;sp|Q96G46-2|DUS3L_HUMAN Isoform 2 of tRNA-dihydrouridine(47) synthase [NAD(P)(+)]-like OS=Homo sapiens OX=9606 GN=DUS3L	3	8	8	8	7	5	7	5	7	5	21.8	21.8	21.8	72.593	650	650;482;408	2.17	7	1	10	0	86.494	By MS/MS	By MS/MS	0.88545	0.91746	10.185	11	3	Leave out requantified	0.62033	1.3842	0.82624	0.97997	29.429	11.402	5	6	1	2	Leave out requantified	Leave out requantified
Q9Y5V0	Q9Y5V0	1	1	1	Zinc finger protein 706	ZNF706	sp|Q9Y5V0|ZN706_HUMAN Zinc finger protein 706 OS=Homo sapiens OX=9606 GN=ZNF706 PE=1 SV=1	1	1	1	1	1	1	1	1	1	1	14.5	14.5	14.5	8.4977	76	76	2.5		2	2	0.0010929	2.4919	By MS/MS	By MS/MS	0.95006	0.96125	4.2475	4	1	Median	0.70991	1.2848	0.96125	0.98008	1.9518	6.8228	2	2	0	1	Median	Median
Q92615	Q92615	21	21	21	La-related protein 4B	LARP4B	sp|Q92615|LAR4B_HUMAN La-related protein 4B OS=Homo sapiens OX=9606 GN=LARP4B PE=1 SV=3	1	21	21	21	20	18	20	18	20	18	37	37	37	80.551	738	738	1.8	28	27	14	0	168.22	By MS/MS	By MS/MS	1.0114	1.0369	14.31	57	8	Leave out requantified	0.77966	1.3049	1.0611	0.98048	14.125	15.768	29	28	3	5	Leave out requantified	Leave out requantified
Q9Y5B9	Q9Y5B9	14	14	14	FACT complex subunit SPT16	SUPT16H	sp|Q9Y5B9|SP16H_HUMAN FACT complex subunit SPT16 OS=Homo sapiens OX=9606 GN=SUPT16H PE=1 SV=1	1	14	14	14	8	11	8	11	8	11	16.4	16.4	16.4	119.91	1047	1047	2.05	7	4	8	0	59.422	By MS/MS	By MS/MS	1.0742	1.0492	9.8097	12	4	Leave out requantified	0.7854	1.3303	1.0702	0.98085	9.4195	10.171	7	5	3	1	Leave out requantified	Leave out requantified
Q9UGR2	Q9UGR2	24	23	23	Zinc finger CCCH domain-containing protein 7B	ZC3H7B	sp|Q9UGR2|Z3H7B_HUMAN Zinc finger CCCH domain-containing protein 7B OS=Homo sapiens OX=9606 GN=ZC3H7B PE=1 SV=2	1	24	23	23	22	16	21	15	21	15	32.9	31.2	31.2	109.86	977	977	1.89	12	25	7	0	127.78	By MS/MS	By MS/MS	0.86394	0.88948	17.259	34	10	Leave out requantified	0.61633	1.2932	0.84256	0.98193	14.047	23.513	19	15	7	3	Leave out requantified	Leave out requantified
P84090	P84090	5	5	5	Enhancer of rudimentary homolog	ERH	sp|P84090|ERH_HUMAN Enhancer of rudimentary homolog OS=Homo sapiens OX=9606 GN=ERH PE=1 SV=1	1	5	5	5	3	5	3	5	3	5	49	49	49	12.259	104	104	2.11	4	9	6	0	95.608	By MS/MS	By MS/MS	1.2017	1.1038	9.9214	15	2	Leave out requantified	1.0248	1.214	1.4245	0.98254	8.7357	5.5232	6	9	1	1	Leave out requantified	Leave out requantified
P50750;P50750-2;P11802-2;Q00535-2;P24941-2;Q00535;P24941;P11802;Q00526;Q00534;Q96Q40-6;Q96Q40-4;Q96Q40-3;O94921-3;Q96Q40-5;Q96Q40;O94921-2;O94921;Q07002;Q00536;Q00536-3;Q07002-3;Q00537-2;Q00537;Q00536-2	P50750;P50750-2	12;12;1;1;1;1;1;1;1;1;1;1;1;1;1;1;1;1;1;1;1;1;1;1;1	11;11;0;0;0;0;0;0;0;0;0;0;0;0;0;0;0;0;0;0;0;0;0;0;0	11;11;0;0;0;0;0;0;0;0;0;0;0;0;0;0;0;0;0;0;0;0;0;0;0	Cyclin-dependent kinase 9	CDK9	sp|P50750|CDK9_HUMAN Cyclin-dependent kinase 9 OS=Homo sapiens OX=9606 GN=CDK9 PE=1 SV=3;sp|P50750-2|CDK9_HUMAN Isoform 2 of Cyclin-dependent kinase 9 OS=Homo sapiens OX=9606 GN=CDK9	25	12	11	11	12	10	11	9	11	9	45.2	43	43	42.777	372	372;489;183;260;264;292;298;303;305;326;345;384;400;423;429;435;451;469;474;496;502;504;523;523;570	1.63	14	13	3	0	122.4	By MS/MS	By MS/MS	0.77502	0.98917	25.038	24	10	Leave out requantified	0.71271	1.2938	0.96267	0.98267	28.249	37.923	13	11	5	5	Leave out requantified	Leave out requantified
Q8N0V3;Q8N0V3-2	Q8N0V3	3;1	3;1	3;1	Putative ribosome-binding factor A, mitochondrial	RBFA	sp|Q8N0V3|RBFA_HUMAN Putative ribosome-binding factor A, mitochondrial OS=Homo sapiens OX=9606 GN=RBFA PE=1 SV=3	2	3	3	3	2	2	2	2	2	2	15.2	15.2	15.2	38.359	343	343;242	1.4	4		1	0	14.724	By MS/MS	By MS/MS	1.0602	0.91405	5.3775	5	1	Leave out requantified	0.68514	1.2973	0.89921	0.98297	18.721	22.401	2	3	1	0	Median	Median
Q8TF01;Q8TF01-2	Q8TF01	33;13	33;13	33;13	Arginine/serine-rich protein PNISR	PNISR	sp|Q8TF01|PNISR_HUMAN Arginine/serine-rich protein PNISR OS=Homo sapiens OX=9606 GN=PNISR PE=1 SV=2	2	33	33	33	30	32	30	32	30	32	27.3	27.3	27.3	92.576	805	805;413	1.83	64	40	40	0	273.61	By MS/MS	By MS/MS	1.0951	1.0908	12.939	129	16	Leave out requantified	0.95023	1.2988	1.299	0.98406	13.938	12.808	56	73	6	10	Leave out requantified	Leave out requantified
P07900;P07900-2;Q14568;Q58FF6;Q58FG0;Q58FG1	P07900;P07900-2	34;34;5;5;3;1	22;22;2;0;1;0	22;22;2;0;1;0	Heat shock protein HSP 90-alpha	HSP90AA1	sp|P07900|HS90A_HUMAN Heat shock protein HSP 90-alpha OS=Homo sapiens OX=9606 GN=HSP90AA1 PE=1 SV=5;sp|P07900-2|HS90A_HUMAN Isoform 2 of Heat shock protein HSP 90-alpha OS=Homo sapiens OX=9606 GN=HSP90AA1	6	34	22	22	31	26	20	14	20	14	49.2	36.9	36.9	84.659	732	732;854;343;505;334;418	1.89	23	16	17	0	168.21	By MS/MS	By MS/MS	1.0124	1.0025	16.968	41	11	Leave out requantified	0.73405	1.3753	0.98622	0.9844	15.996	16.342	22	19	6	5	Leave out requantified	Leave out requantified
Q9BUQ8	Q9BUQ8	30	30	30	Probable ATP-dependent RNA helicase DDX23	DDX23	sp|Q9BUQ8|DDX23_HUMAN Probable ATP-dependent RNA helicase DDX23 OS=Homo sapiens OX=9606 GN=DDX23 PE=1 SV=3	1	30	30	30	25	28	25	28	25	28	37.1	37.1	37.1	95.581	820	820	1.63	41	11	16	0	61.84	By MS/MS	By MS/MS	1.1059	1.0563	18.794	55	10	Leave out requantified	0.84746	1.3141	1.1293	0.98501	17.605	16.949	24	31	5	5	Leave out requantified	Leave out requantified
O00422;O00422-2	O00422;O00422-2	6;6	6;6	6;6	Histone deacetylase complex subunit SAP18	SAP18	sp|O00422|SAP18_HUMAN Histone deacetylase complex subunit SAP18 OS=Homo sapiens OX=9606 GN=SAP18 PE=1 SV=1;sp|O00422-2|SAP18_HUMAN Isoform 2 of Histone deacetylase complex subunit SAP18 OS=Homo sapiens OX=9606 GN=SAP18	2	6	6	6	5	5	5	5	5	5	32.7	32.7	32.7	17.561	153	153;172	2.29	3	4	7	0	13.519	By MS/MS	By MS/MS	0.9751	1.0119	25.38	11	2	Leave out requantified	0.81381	1.3708	1.0824	0.98614	8.2153	27.163	5	6	1	1	Leave out requantified	Leave out requantified
Q96IZ7-2;Q96IZ7	Q96IZ7-2;Q96IZ7	13;13	13;13	13;13	Serine/Arginine-related protein 53	RSRC1	sp|Q96IZ7-2|RSRC1_HUMAN Isoform 2 of Serine/Arginine-related protein 53 OS=Homo sapiens OX=9606 GN=RSRC1;sp|Q96IZ7|RSRC1_HUMAN Serine/Arginine-related protein 53 OS=Homo sapiens OX=9606 GN=RSRC1 PE=1 SV=1	2	13	13	13	8	13	8	13	8	13	43.5	43.5	43.5	31.528	276	276;334	1.6	27	5	10	0	129.22	By MS/MS	By MS/MS	1.0667	1.0133	17.176	32	3	Leave out requantified	0.84509	1.352	1.1343	0.98627	13.882	25.738	11	21	0	3	Leave out requantified	Leave out requantified
Q14008-2;Q14008;Q14008-3	Q14008-2;Q14008;Q14008-3	34;34;34	34;34;34	34;34;34	Cytoskeleton-associated protein 5	CKAP5	sp|Q14008-2|CKAP5_HUMAN Isoform 2 of Cytoskeleton-associated protein 5 OS=Homo sapiens OX=9606 GN=CKAP5;sp|Q14008|CKAP5_HUMAN Cytoskeleton-associated protein 5 OS=Homo sapiens OX=9606 GN=CKAP5 PE=1 SV=3;sp|Q14008-3|CKAP5_HUMAN Isoform 3 of Cytoskeleton-ass	3	34	34	34	31	24	31	24	31	24	23.8	23.8	23.8	218.52	1972	1972;2032;2039	1.83	33	16	21	0	102.53	By MS/MS	By MS/MS	1.032	1.1511	18.058	55	10	Leave out requantified	0.88382	1.3619	1.2103	0.9867	19.635	19.222	30	25	3	7	Leave out requantified	Leave out requantified
P05023-4;P05023;P05023-3;P05023-2;P13637;P13637-2;P13637-3;P50993;Q13733;P20648;P54707;P54707-2	P05023-4;P05023;P05023-3;P05023-2;P13637;P13637-2;P13637-3	13;13;12;8;7;7;7;5;2;2;1;1	13;13;12;8;7;7;7;5;2;2;1;1	13;13;12;8;7;7;7;5;2;2;1;1	Sodium/potassium-transporting ATPase subunit alpha-1;Sodium/potassium-transporting ATPase subunit alpha-3	ATP1A1;ATP1A3	sp|P05023-4|AT1A1_HUMAN Isoform 4 of Sodium/potassium-transporting ATPase subunit alpha-1 OS=Homo sapiens OX=9606 GN=ATP1A1;sp|P05023|AT1A1_HUMAN Sodium/potassium-transporting ATPase subunit alpha-1 OS=Homo sapiens OX=9606 GN=ATP1A1 PE=1 SV=1;sp|P05023-3|A	12	13	13	13	11	8	11	8	11	8	18.1	18.1	18.1	113	1023	1023;1023;992;681;1013;1024;1026;1020;1029;1035;1039;1045	1.74	14	1	8	0	65.626	By MS/MS	By MS/MS	0.84161	0.90267	10.613	14	5	Leave out requantified	0.62529	1.3495	0.82057	0.98677	18.283	6.1798	7	7	2	3	Leave out requantified	Leave out requantified
Q01130;Q01130-2	Q01130;Q01130-2	20;19	20;19	17;16	Serine/arginine-rich splicing factor 2	SRSF2	sp|Q01130|SRSF2_HUMAN Serine/arginine-rich splicing factor 2 OS=Homo sapiens OX=9606 GN=SRSF2 PE=1 SV=4;sp|Q01130-2|SRSF2_HUMAN Isoform 2 of Serine/arginine-rich splicing factor 2 OS=Homo sapiens OX=9606 GN=SRSF2	2	20	20	17	20	20	20	20	17	17	48.4	48.4	47.1	25.476	221	221;209	1.71	213	76	101	0	187.77	By MS/MS	By MS/MS	0.99597	1.0104	11.059	305	33	Leave out requantified	0.70772	1.2572	1.025	0.98791	11.418	10.622	137	168	12	21	Leave out requantified	Leave out requantified
Q13573	Q13573	15	15	15	SNW domain-containing protein 1	SNW1	sp|Q13573|SNW1_HUMAN SNW domain-containing protein 1 OS=Homo sapiens OX=9606 GN=SNW1 PE=1 SV=1	1	15	15	15	15	12	15	12	15	12	35.1	35.1	35.1	61.494	536	536	1.56	30	5	10	0	100.5	By MS/MS	By MS/MS	1.0148	1.1452	15.866	35	5	Leave out requantified	0.9374	1.3623	1.2631	0.98814	11.802	18.247	17	18	0	5	Leave out requantified	Leave out requantified
Q8IWZ3;Q8IWZ3-4;Q8IWZ3-6;Q8IWZ3-5;Q8IWZ3-2;Q8IWZ3-3	Q8IWZ3;Q8IWZ3-4;Q8IWZ3-6	51;51;51;13;13;10	37;37;37;8;8;8	37;37;37;8;8;8	Ankyrin repeat and KH domain-containing protein 1	ANKHD1	sp|Q8IWZ3|ANKH1_HUMAN Ankyrin repeat and KH domain-containing protein 1 OS=Homo sapiens OX=9606 GN=ANKHD1 PE=1 SV=1;sp|Q8IWZ3-4|ANKH1_HUMAN Isoform 4 of Ankyrin repeat and KH domain-containing protein 1 OS=Homo sapiens OX=9606 GN=ANKHD1;sp|Q8IWZ3-6|ANKH1_H	6	51	37	37	42	41	31	29	31	29	34.9	28.4	28.4	269.45	2542	2542;2544;2617;581;627;616	1.87	36	29	24	0	308.33	By MS/MS	By MS/MS	0.85116	0.94072	17.996	70	25	Leave out requantified	0.62356	1.3299	0.84143	0.98828	16.131	24.82	38	32	13	12	Leave out requantified	Leave out requantified
Q15366-6	Q15366-6	30	22	0	Poly(rC)-binding protein 2	PCBP2	sp|Q15366-6|PCBP2_HUMAN Isoform 6 of Poly(rC)-binding protein 2 OS=Homo sapiens OX=9606 GN=PCBP2	1	30	22	0	30	28	22	20	0	0	81.7	72.9	0	38.15	361	361	2.19	38	100	78	0	319.26	By MS/MS	By MS/MS	0.94041	0.9402	13.419	162	35	Leave out requantified	0.67342	1.3011	0.94357	0.98971	12.98	13.057	85	77	18	17	Leave out requantified	Leave out requantified
Q96S94;Q96S94-3;Q96S94-5;Q96S94-2;Q96S94-4	Q96S94;Q96S94-3	3;2;1;1;1	3;2;1;1;1	3;2;1;1;1	Cyclin-L2	CCNL2	sp|Q96S94|CCNL2_HUMAN Cyclin-L2 OS=Homo sapiens OX=9606 GN=CCNL2 PE=1 SV=1;sp|Q96S94-3|CCNL2_HUMAN Isoform 3 of Cyclin-L2 OS=Homo sapiens OX=9606 GN=CCNL2	5	3	3	3	2	3	2	3	2	3	13.8	13.8	13.8	58.147	520	520;298;226;227;236	1.92	3	7	2	0	13.791	By MS/MS	By MS/MS	1.3062	1.1678	24.007	9	3	Leave out requantified	1.0559	1.3104	1.4627	0.99028	38.759	0.72677	2	7	0	3	Median	Leave out requantified
Q14980-2;Q14980;Q14980-4;Q14980-3;Q14980-5	Q14980-2;Q14980;Q14980-4;Q14980-3	23;23;19;19;6	23;23;19;19;6	23;23;19;19;6	Nuclear mitotic apparatus protein 1	NUMA1	sp|Q14980-2|NUMA1_HUMAN Isoform 2 of Nuclear mitotic apparatus protein 1 OS=Homo sapiens OX=9606 GN=NUMA1;sp|Q14980|NUMA1_HUMAN Nuclear mitotic apparatus protein 1 OS=Homo sapiens OX=9606 GN=NUMA1 PE=1 SV=2;sp|Q14980-4|NUMA1_HUMAN Isoform 4 of Nuclear mito	5	23	23	23	19	20	19	20	19	20	17.5	17.5	17.5	236.51	2101	2101;2115;1763;1776;979	1.67	25	14	9	0	190.19	By MS/MS	By MS/MS	0.92153	1.0927	20.622	33	14	Leave out requantified	0.81601	1.3106	1.0947	0.99047	14.728	30.682	17	16	5	9	Leave out requantified	Leave out requantified
Q96I25	Q96I25	3	3	3	Splicing factor 45	RBM17	sp|Q96I25|SPF45_HUMAN Splicing factor 45 OS=Homo sapiens OX=9606 GN=RBM17 PE=1 SV=1	1	3	3	3	3	2	3	2	3	2	9	9	9	44.961	401	401	1.6	2	3		0	5.3336	By MS/MS	By MS/MS	1.153	1.1789	6.6004	4	0	Leave out requantified	1.0285	1.2927	1.4029	0.99065	7.7156	5.4851	2	2	0	0	Median	Median
P60468	P60468	3	3	3	Protein transport protein Sec61 subunit beta	SEC61B	sp|P60468|SC61B_HUMAN Protein transport protein Sec61 subunit beta OS=Homo sapiens OX=9606 GN=SEC61B PE=1 SV=2	1	3	3	3	3	3	3	3	3	3	37.5	37.5	37.5	9.9743	96	96	1.36	7	4		0	17.145	By MS/MS	By MS/MS	1.0174	1.009	16.42	9	2	Leave out requantified	0.68388	1.3218	0.91327	0.99091	8.482	25.942	5	4	2	0	Median	Leave out requantified
P12956;P12956-2	P12956;P12956-2	39;35	39;35	39;35	X-ray repair cross-complementing protein 6	XRCC6	sp|P12956|XRCC6_HUMAN X-ray repair cross-complementing protein 6 OS=Homo sapiens OX=9606 GN=XRCC6 PE=1 SV=2;sp|P12956-2|XRCC6_HUMAN Isoform 2 of X-ray repair cross-complementing protein 6 OS=Homo sapiens OX=9606 GN=XRCC6	2	39	39	39	37	35	37	35	37	35	58.5	58.5	58.5	69.842	609	609;568	1.83	55	45	33	0	323.31	By MS/MS	By MS/MS	0.87638	0.85804	15.843	102	21	Leave out requantified	0.58112	1.3272	0.78001	0.99097	13.162	20.592	53	49	10	11	Leave out requantified	Leave out requantified
Q9H7E2-3;Q9H7E2-2;Q9H7E2	Q9H7E2-3;Q9H7E2-2;Q9H7E2	7;5;5	7;5;5	7;5;5	Tudor domain-containing protein 3	TDRD3	sp|Q9H7E2-3|TDRD3_HUMAN Isoform 3 of Tudor domain-containing protein 3 OS=Homo sapiens OX=9606 GN=TDRD3;sp|Q9H7E2-2|TDRD3_HUMAN Isoform 2 of Tudor domain-containing protein 3 OS=Homo sapiens OX=9606 GN=TDRD3;sp|Q9H7E2|TDRD3_HUMAN Tudor domain-containing pr	3	7	7	7	7	5	7	5	7	5	18.8	18.8	18.8	83.102	744	744;650;651	1.5	7	7		0	36.073	By MS/MS	By MS/MS	0.89722	1.1328	9.5754	8	3	Leave out requantified	0.8692	1.3149	1.1328	0.99129	3.3551	24.59	6	2	2	1	Leave out requantified	Median
Q13243;Q13243-3;Q13243-2	Q13243;Q13243-3;Q13243-2	24;19;13	23;18;13	23;18;13	Serine/arginine-rich splicing factor 5	SRSF5	sp|Q13243|SRSF5_HUMAN Serine/arginine-rich splicing factor 5 OS=Homo sapiens OX=9606 GN=SRSF5 PE=1 SV=1;sp|Q13243-3|SRSF5_HUMAN Isoform SRP40-4 of Serine/arginine-rich splicing factor 5 OS=Homo sapiens OX=9606 GN=SRSF5;sp|Q13243-2|SRSF5_HUMAN Isoform SRP40	3	24	23	23	19	24	18	23	18	23	49.6	49.6	49.6	31.263	272	272;269;107	1.85	64	47	41	0	323.31	By MS/MS	By MS/MS	1.1413	0.9831	9.6865	137	13	Leave out requantified	0.68726	1.2921	0.95705	0.99184	9.2175	12.462	53	84	6	7	Leave out requantified	Leave out requantified
Q99729-3;Q99729-2;Q99729-4;Q99729	Q99729-3;Q99729-2;Q99729-4;Q99729	26;25;23;22	25;24;22;21	25;24;22;21	Heterogeneous nuclear ribonucleoprotein A/B	HNRNPAB	sp|Q99729-3|ROAA_HUMAN Isoform 3 of Heterogeneous nuclear ribonucleoprotein A/B OS=Homo sapiens OX=9606 GN=HNRNPAB;sp|Q99729-2|ROAA_HUMAN Isoform 2 of Heterogeneous nuclear ribonucleoprotein A/B OS=Homo sapiens OX=9606 GN=HNRNPAB;sp|Q99729-4|ROAA_HUMAN Iso	4	26	25	25	23	26	22	25	22	25	55.1	55.1	55.1	30.588	285	285;332;286;332	1.66	100	43	38	0	172.68	By MS/MS	By MS/MS	0.97855	1.0295	8.0894	152	33	Leave out requantified	0.79892	1.324	1.0859	0.99306	8.0859	10.904	87	65	22	11	Leave out requantified	Leave out requantified
Q13151	Q13151	17	17	17	Heterogeneous nuclear ribonucleoprotein A0	HNRNPA0	sp|Q13151|ROA0_HUMAN Heterogeneous nuclear ribonucleoprotein A0 OS=Homo sapiens OX=9606 GN=HNRNPA0 PE=1 SV=1	1	17	17	17	14	17	14	17	14	17	63	63	63	30.84	305	305	1.97	31	34	28	0	172.78	By MS/MS	By MS/MS	1.095	0.9895	10.595	78	9	Leave out requantified	0.71363	1.3477	0.97295	0.99344	8.3827	12.69	31	47	2	7	Leave out requantified	Leave out requantified
Q8NF91-4;Q8NF91;Q8NF91-8;Q8NF91-2;Q8NF91-11;Q8NF91-5;Q8NF91-6;Q8NF91-10;Q8NF91-7	Q8NF91-4;Q8NF91;Q8NF91-8;Q8NF91-2	3;3;2;2;1;1;1;1;1	3;3;2;2;1;1;1;1;1	3;3;2;2;1;1;1;1;1	Nesprin-1	SYNE1	sp|Q8NF91-4|SYNE1_HUMAN Isoform 4 of Nesprin-1 OS=Homo sapiens OX=9606 GN=SYNE1;sp|Q8NF91|SYNE1_HUMAN Nesprin-1 OS=Homo sapiens OX=9606 GN=SYNE1 PE=1 SV=4;sp|Q8NF91-8|SYNE1_HUMAN Isoform 8 of Nesprin-1 OS=Homo sapiens OX=9606 GN=SYNE1;sp|Q8NF91-2|SYNE1_HUM	9	3	3	3	3	3	3	3	3	3	0.5	0.5	0.5	1005.2	8749	8749;8797;3212;3321;1139;1443;1725;3032;5580	1.94	4	9	3	0.0055083	1.7487	By MS/MS	By MS/MS	0.93091	0.96966	3.0456	16	0	Leave out requantified	0.67642	1.3098	0.9439	0.99364	14.051	9.7594	8	8	0	0	Leave out requantified	Leave out requantified
Q6ZN17;Q6ZN17-2	Q6ZN17;Q6ZN17-2	13;9	13;9	12;8	Protein lin-28 homolog B	LIN28B	sp|Q6ZN17|LN28B_HUMAN Protein lin-28 homolog B OS=Homo sapiens OX=9606 GN=LIN28B PE=1 SV=1;sp|Q6ZN17-2|LN28B_HUMAN Isoform 2 of Protein lin-28 homolog B OS=Homo sapiens OX=9606 GN=LIN28B	2	13	13	12	13	11	13	11	12	10	60.8	60.8	56	27.083	250	250;180	1.78	26	9	15	0	88.098	By MS/MS	By MS/MS	1.1561	1.1587	19.429	37	6	Leave out requantified	0.99377	1.3402	1.354	0.99371	13.591	33.92	17	20	3	3	Leave out requantified	Leave out requantified
Q9H307;REV__B1AK53-2;REV__Q9UKV3-3;REV__Q9UKV3-2;REV__B1AK53	Q9H307	78;1;1;1;1	78;1;1;1;1	77;0;0;0;0	Pinin	PNN	sp|Q9H307|PININ_HUMAN Pinin OS=Homo sapiens OX=9606 GN=PNN PE=1 SV=5	5	78	78	77	72	76	72	76	71	75	59.6	59.6	59.6	81.627	717	717;288;583;614;854	2.3	239	159	517	0	323.31	By MS/MS	By MS/MS	1.0012	1.0329	11.754	728	138	Leave out requantified	0.77252	1.2848	1.0816	0.99379	12.343	13.785	351	377	69	69	Leave out requantified	Leave out requantified
Q99543;Q99543-2	Q99543;Q99543-2	16;14	16;14	16;14	DnaJ homolog subfamily C member 2;DnaJ homolog subfamily C member 2, N-terminally processed	DNAJC2	sp|Q99543|DNJC2_HUMAN DnaJ homolog subfamily C member 2 OS=Homo sapiens OX=9606 GN=DNAJC2 PE=1 SV=4;sp|Q99543-2|DNJC2_HUMAN Isoform 2 of DnaJ homolog subfamily C member 2 OS=Homo sapiens OX=9606 GN=DNAJC2	2	16	16	16	16	13	16	13	16	13	34	34	34	71.996	621	621;568	1.51	23	9	5	0	63.677	By MS/MS	By MS/MS	0.9636	0.99219	15.926	31	7	Leave out requantified	0.72349	1.3418	0.95726	0.99391	15.902	20.143	16	15	2	5	Leave out requantified	Leave out requantified
P07355;P07355-2;A6NMY6	P07355;P07355-2;A6NMY6	13;13;9	13;13;9	13;13;9	Annexin A2;Putative annexin A2-like protein	ANXA2;ANXA2P2	sp|P07355|ANXA2_HUMAN Annexin A2 OS=Homo sapiens OX=9606 GN=ANXA2 PE=1 SV=2;sp|P07355-2|ANXA2_HUMAN Isoform 2 of Annexin A2 OS=Homo sapiens OX=9606 GN=ANXA2;sp|A6NMY6|AXA2L_HUMAN Putative annexin A2-like protein OS=Homo sapiens OX=9606 GN=ANXA2P2 PE=5 SV=2	3	13	13	13	13	10	13	10	13	10	46	46	46	38.604	339	339;357;339	1.35	23	5	3	0	132.01	By MS/MS	By MS/MS	1.0339	1.0957	16.703	23	5	Leave out requantified	0.86777	1.2787	1.1596	0.99403	5.0312	16.242	13	10	4	1	Leave out requantified	Leave out requantified
Q15696	Q15696	1	1	1	U2 small nuclear ribonucleoprotein auxiliary factor 35 kDa subunit-related protein 2	ZRSR2	sp|Q15696|U2AFM_HUMAN U2 small nuclear ribonucleoprotein auxiliary factor 35 kDa subunit-related protein 2 OS=Homo sapiens OX=9606 GN=ZRSR2 PE=1 SV=2	1	1	1	1	1	1	1	1	1	1	3.5	3.5	3.5	58.044	482	482	3			4	0	152.36	By MS/MS	By MS/MS	1.3285	1.1247	24.468	3	0	Plateau	NaN	1.3285	NaN	0.99428	NaN	17.431	1	2	0	0	Median	Median
Q9UHX1-6	Q9UHX1-6	18	18	0			sp|Q9UHX1-6|PUF60_HUMAN Isoform 6 of Poly(U)-binding-splicing factor PUF60 OS=Homo sapiens OX=9606 GN=PUF60	1	18	18	0	16	16	16	16	0	0	53	53	0	55.399	513	513	1.91	28	32	21	0	323.31	By MS/MS	By MS/MS	1.004	1.0219	21.211	66	13	Leave out requantified	0.73953	1.3573	0.99711	0.99468	21.482	22.512	31	35	4	9	Leave out requantified	Leave out requantified
P55081	P55081	10	10	10	Microfibrillar-associated protein 1	MFAP1	sp|P55081|MFAP1_HUMAN Microfibrillar-associated protein 1 OS=Homo sapiens OX=9606 GN=MFAP1 PE=1 SV=2	1	10	10	10	8	8	8	8	8	8	25.3	25.3	25.3	51.958	439	439	1.96	12	1	11	0	80.159	By MS/MS	By MS/MS	1.0345	1.0595	14.585	13	0	Leave out requantified	0.8257	1.272	1.0896	0.99583	5.0057	17.729	5	8	0	0	Leave out requantified	Leave out requantified
P25440;P25440-2;P25440-4;P25440-3;REV__P25440-4;REV__P25440-3;REV__P25440;REV__P25440-2	P25440;P25440-2;P25440-4;P25440-3	11;10;9;9;1;1;1;1	11;10;9;9;1;1;1;1	10;9;8;8;1;1;1;1	Bromodomain-containing protein 2	BRD2	sp|P25440|BRD2_HUMAN Bromodomain-containing protein 2 OS=Homo sapiens OX=9606 GN=BRD2 PE=1 SV=2;sp|P25440-2|BRD2_HUMAN Isoform 2 of Bromodomain-containing protein 2 OS=Homo sapiens OX=9606 GN=BRD2;sp|P25440-4|BRD2_HUMAN Isoform 4 of Bromodomain-containing	8	11	11	10	7	9	7	9	7	8	18.1	18.1	16.5	88.06	801	801;836;681;754;681;754;801;836	2.2	2	12	6	0	30.447	By MS/MS	By MS/MS	1.0016	0.99175	18.151	17	7	Leave out requantified	0.68894	1.2926	0.95328	0.99587	12.097	23.829	7	10	3	4	Leave out requantified	Leave out requantified
O95163	O95163	2	2	2	Elongator complex protein 1	IKBKAP	sp|O95163|ELP1_HUMAN Elongator complex protein 1 OS=Homo sapiens OX=9606 GN=ELP1 PE=1 SV=3	1	2	2	2	2	2	2	2	2	2	2.6	2.6	2.6	150.25	1332	1332	1	4			0	5.1582	By MS/MS	By MS/MS	0.92828	0.94077	9.6629	4	1	Median	0.72261	1.3455	0.94077	0.9959	2.5701	15.526	2	2	1	0	Median	Median
P04080	P04080	3	3	3	Cystatin-B	CSTB	sp|P04080|CYTB_HUMAN Cystatin-B OS=Homo sapiens OX=9606 GN=CSTB PE=1 SV=2	1	3	3	3	2	2	2	2	2	2	45.9	45.9	45.9	11.139	98	98	1.5	3	3		0	7.1287	By MS/MS	By MS/MS	0.91606	1.2279	38.015	4	1	Leave out requantified	0.93057	1.2834	1.2612	0.99592	3.7806	59.49	2	2	0	1	Median	Median
Q7Z7H8;Q7Z7H8-2	Q7Z7H8;Q7Z7H8-2	2;2	2;2	2;2	39S ribosomal protein L10, mitochondrial	MRPL10	sp|Q7Z7H8|RM10_HUMAN 39S ribosomal protein L10, mitochondrial OS=Homo sapiens OX=9606 GN=MRPL10 PE=1 SV=3;sp|Q7Z7H8-2|RM10_HUMAN Isoform 2 of 39S ribosomal protein L10, mitochondrial OS=Homo sapiens OX=9606 GN=MRPL10	2	2	2	2	1	2	1	2	1	2	15.3	15.3	15.3	29.282	261	261;271	2		5		0	7.3151	By MS/MS	By MS/MS	1.1537	0.85126	13.263	3	1	Median	NaN	1.2543	NaN	0.92067	NaN	11.086	1	2	0	1	Median	Median
Q15084-3;Q15084;Q15084-4;Q15084-5;Q15084-2	Q15084-3;Q15084;Q15084-4;Q15084-5;Q15084-2	4;4;4;4;4	4;4;4;4;4	4;4;4;4;4	Protein disulfide-isomerase A6	PDIA6	sp|Q15084-3|PDIA6_HUMAN Isoform 3 of Protein disulfide-isomerase A6 OS=Homo sapiens OX=9606 GN=PDIA6;sp|Q15084|PDIA6_HUMAN Protein disulfide-isomerase A6 OS=Homo sapiens OX=9606 GN=PDIA6 PE=1 SV=1;sp|Q15084-4|PDIA6_HUMAN Isoform 4 of Protein disulfide-isom	5	4	4	4	2	3	2	3	2	3	14.9	14.9	14.9	47.837	437	437;440;445;488;492	1.57	5		2	0	16.243	By MS/MS	By MS/MS	1.3249	0.9967	28.544	4	1	Median	NaN	1.3249	NaN	0.9967	NaN	28.544	0	4	0	1	Median	Median
P62314	P62314	7	7	7	Small nuclear ribonucleoprotein Sm D1	SNRPD1	sp|P62314|SMD1_HUMAN Small nuclear ribonucleoprotein Sm D1 OS=Homo sapiens OX=9606 GN=SNRPD1 PE=1 SV=1	1	7	7	7	6	7	6	7	6	7	60.5	60.5	60.5	13.281	119	119	1.73	15	12	6	0	98.58	By MS/MS	By MS/MS	1.0551	0.95812	23.565	27	2	Leave out requantified	0.66869	1.2982	0.94758	0.99758	28.454	21.439	11	16	0	2	Leave out requantified	Leave out requantified
P63220	P63220	4	4	4	40S ribosomal protein S21	RPS21	sp|P63220|RS21_HUMAN 40S ribosomal protein S21 OS=Homo sapiens OX=9606 GN=RPS21 PE=1 SV=1	1	4	4	4	4	2	4	2	4	2	48.2	48.2	48.2	9.1113	83	83	1.22	8		1	0	14.633	By MS/MS	By MS/MS	0.91728	0.98433	7.2363	5	0	Leave out requantified	0.71659	1.2974	0.93742	1.0001	8.9544	4.6511	3	2	0	0	Leave out requantified	Median
P68363;P68363-2;Q71U36-2;Q71U36;P68366-2;P68366;P0DPH7-2;P0DPH8;P0DPH7;Q6PEY2;Q9NY65-2;Q9NY65;A6NHL2-2;A6NHL2;Q9H853	P68363;P68363-2;Q71U36-2;Q71U36;P68366-2;P68366;P0DPH7-2;P0DPH8;P0DPH7	16;15;14;14;10;10;8;8;8;7;6;6;2;2;1	16;15;14;14;10;10;8;8;8;7;6;6;2;2;1	3;3;2;2;2;2;1;1;1;1;1;1;0;0;0	Tubulin alpha-1B chain;Tubulin alpha-1A chain;Tubulin alpha-4A chain	TUBA1B;TUBA1A;TUBA4A	sp|P68363|TBA1B_HUMAN Tubulin alpha-1B chain OS=Homo sapiens OX=9606 GN=TUBA1B PE=1 SV=1;sp|P68363-2|TBA1B_HUMAN Isoform 2 of Tubulin alpha-1B chain OS=Homo sapiens OX=9606 GN=TUBA1B;sp|Q71U36-2|TBA1A_HUMAN Isoform 2 of Tubulin alpha-1A chain OS=Homo sapie	15	16	16	3	16	14	16	14	3	2	49.4	49.4	11.3	50.151	451	451;335;416;451;433;448;418;450;450;450;383;449;406;446;241	2.04	18	15	20	0	167.67	By MS/MS	By MS/MS	1.1343	1.0695	17.981	44	7	Leave out requantified	0.77705	1.3248	1.0559	1.0009	18.73	16.627	23	21	5	2	Leave out requantified	Leave out requantified
Q9UNX4	Q9UNX4	24	24	24	WD repeat-containing protein 3	WDR3	sp|Q9UNX4|WDR3_HUMAN WD repeat-containing protein 3 OS=Homo sapiens OX=9606 GN=WDR3 PE=1 SV=1	1	24	24	24	21	21	21	21	21	21	38.1	38.1	38.1	106.1	943	943	1.93	17	26	13	0	113.39	By MS/MS	By MS/MS	0.97399	1.0038	22.75	43	14	Leave out requantified	0.71766	1.3422	0.96584	1.0024	16.04	27.441	23	20	8	6	Leave out requantified	Leave out requantified
P62258;P62258-2	P62258;P62258-2	8;7	8;7	6;5	14-3-3 protein epsilon	YWHAE	sp|P62258|1433E_HUMAN 14-3-3 protein epsilon OS=Homo sapiens OX=9606 GN=YWHAE PE=1 SV=1;sp|P62258-2|1433E_HUMAN Isoform SV of 14-3-3 protein epsilon OS=Homo sapiens OX=9606 GN=YWHAE	2	8	8	6	6	7	6	7	4	5	37.3	37.3	30.2	29.174	255	255;233	1.71	13	5	6	0	41.544	By MS/MS	By MS/MS	1.0108	1.0445	5.899	17	5	Leave out requantified	0.7702	1.2794	1.0587	1.0025	6.8411	11.364	7	10	1	4	Leave out requantified	Leave out requantified
Q15424;Q15424-4;Q15424-3;Q15424-2	Q15424;Q15424-4;Q15424-3;Q15424-2	45;45;45;43	45;45;45;43	28;28;28;26	Scaffold attachment factor B1	SAFB	sp|Q15424|SAFB1_HUMAN Scaffold attachment factor B1 OS=Homo sapiens OX=9606 GN=SAFB PE=1 SV=4;sp|Q15424-4|SAFB1_HUMAN Isoform 4 of Scaffold attachment factor B1 OS=Homo sapiens OX=9606 GN=SAFB;sp|Q15424-3|SAFB1_HUMAN Isoform 3 of Scaffold attachment factor	4	45	45	28	40	40	40	40	26	24	44.4	44.4	28	102.64	915	915;916;917;848	1.89	72	14	56	0	323.31	By MS/MS	By MS/MS	1.0424	1.0724	13.813	126	15	Leave out requantified	0.80403	1.3161	1.0977	1.0025	11.311	14.918	55	71	4	11	Leave out requantified	Leave out requantified
Q99700-2;Q99700-4;Q99700;Q99700-5	Q99700-2;Q99700-4;Q99700;Q99700-5	36;36;36;31	34;34;34;29	34;34;34;29	Ataxin-2	ATXN2	sp|Q99700-2|ATX2_HUMAN Isoform 2 of Ataxin-2 OS=Homo sapiens OX=9606 GN=ATXN2;sp|Q99700-4|ATX2_HUMAN Isoform 4 of Ataxin-2 OS=Homo sapiens OX=9606 GN=ATXN2;sp|Q99700|ATX2_HUMAN Ataxin-2 OS=Homo sapiens OX=9606 GN=ATXN2 PE=1 SV=2;sp|Q99700-5|ATX2_HUMAN Isof	4	36	34	34	32	29	30	27	30	27	49.3	47.7	47.7	106.05	995	995;1243;1313;1006	1.71	48	29	20	0	293.32	By MS/MS	By MS/MS	1.1943	1.1836	26.961	71	13	Leave out requantified	1.025	1.3157	1.3736	1.0025	17.684	24.536	34	37	7	6	Leave out requantified	Leave out requantified
P37108	P37108	2	2	2	Signal recognition particle 14 kDa protein	SRP14	sp|P37108|SRP14_HUMAN Signal recognition particle 14 kDa protein OS=Homo sapiens OX=9606 GN=SRP14 PE=1 SV=2	1	2	2	2	2	2	2	2	2	2	22.1	22.1	22.1	14.57	136	136	2.5		2	2	0	5.7126	By MS/MS	By MS/MS	0.8754	0.9015	14.622	4	2	Median	0.65045	1.3329	0.87599	1.0027	8.6166	19.61	2	2	1	1	Median	Median
Q9BQ39	Q9BQ39	24	21	21	ATP-dependent RNA helicase DDX50	DDX50	sp|Q9BQ39|DDX50_HUMAN ATP-dependent RNA helicase DDX50 OS=Homo sapiens OX=9606 GN=DDX50 PE=1 SV=1	1	24	21	21	23	21	20	18	20	18	45.6	41.5	41.5	82.564	737	737	1.85	27	21	17	0	120.14	By MS/MS	By MS/MS	1.0215	1.0795	13.55	53	6	Leave out requantified	0.85867	1.3238	1.1677	1.0028	19.945	12.849	29	24	3	3	Leave out requantified	Leave out requantified
P0DN76;Q01081;Q01081-2;Q01081-4;Q8WU68-3;Q8WU68;Q01081-3;Q8WU68-2	P0DN76;Q01081;Q01081-2;Q01081-4	10;10;9;6;4;4;3;3	10;10;9;6;4;4;3;3	10;10;9;6;4;4;3;3	Splicing factor U2AF 35 kDa subunit	U2AF1	sp|P0DN76|U2AF5_HUMAN Splicing factor U2AF 35 kDa subunit-like protein OS=Homo sapiens OX=9606 GN=U2AF1L5 PE=1 SV=1;sp|Q01081|U2AF1_HUMAN Splicing factor U2AF 35 kDa subunit OS=Homo sapiens OX=9606 GN=U2AF1 PE=1 SV=3;sp|Q01081-2|U2AF1_HUMAN Isoform 2 of Sp	8	10	10	10	8	10	8	10	8	10	41.2	41.2	41.2	27.872	240	240;240;240;167;181;220;75;202	1.86	14	13	9	0	73.435	By MS/MS	By MS/MS	1.0745	1.0295	11.405	28	9	Leave out requantified	0.74255	1.3322	0.99891	1.0029	12.291	14.043	14	14	5	4	Leave out requantified	Leave out requantified
P62308;A8MWD9	P62308;A8MWD9	5;5	5;5	5;5	Small nuclear ribonucleoprotein G;Putative small nuclear ribonucleoprotein G-like protein 15	SNRPG;SNRPGP15	sp|P62308|RUXG_HUMAN Small nuclear ribonucleoprotein G OS=Homo sapiens OX=9606 GN=SNRPG PE=1 SV=1;sp|A8MWD9|RUXGL_HUMAN Putative small nuclear ribonucleoprotein G-like protein 15 OS=Homo sapiens OX=9606 GN=SNRPGP15 PE=5 SV=2	2	5	5	5	5	5	5	5	5	5	36.8	36.8	36.8	8.496	76	76;76	1.59	22	11	6	0	19.567	By MS/MS	By MS/MS	0.96886	0.96199	11.297	32	4	Leave out requantified	0.73396	1.3534	0.98642	1.0031	12.299	12.295	13	19	1	3	Leave out requantified	Leave out requantified
Q86V81	Q86V81	15	15	15	THO complex subunit 4	ALYREF	sp|Q86V81|THOC4_HUMAN THO complex subunit 4 OS=Homo sapiens OX=9606 GN=ALYREF PE=1 SV=3	1	15	15	15	14	15	14	15	14	15	56.4	56.4	56.4	26.888	257	257	1.8	61	43	33	0	176.85	By MS/MS	By MS/MS	1.0043	1.0224	7.4417	118	12	Leave out requantified	0.7332	1.315	0.99879	1.0033	7.7655	10.381	54	64	6	6	Leave out requantified	Leave out requantified
Q01518-2;Q01518	Q01518-2;Q01518	3;3	3;3	3;3	Adenylyl cyclase-associated protein 1	CAP1	sp|Q01518-2|CAP1_HUMAN Isoform 2 of Adenylyl cyclase-associated protein 1 OS=Homo sapiens OX=9606 GN=CAP1;sp|Q01518|CAP1_HUMAN Adenylyl cyclase-associated protein 1 OS=Homo sapiens OX=9606 GN=CAP1 PE=1 SV=5	2	3	3	3	1	3	1	3	1	3	13.1	13.1	13.1	51.83	474	474;475	1.25	3	1		0	5.1703	By MS/MS	By MS/MS	1.177	0.89331	15.397	3	0	Median	NaN	1.3431	NaN	1.0058	NaN	16.774	1	2	0	0	Median	Median
O15479	O15479	17	17	16	Melanoma-associated antigen B2	MAGEB2	sp|O15479|MAGB2_HUMAN Melanoma-associated antigen B2 OS=Homo sapiens OX=9606 GN=MAGEB2 PE=1 SV=3	1	17	17	16	14	16	14	16	13	15	48	48	45.8	35.277	319	319	1.88	30	21	21	0	63.091	By MS/MS	By MS/MS	1.1482	1.1615	19.088	56	8	Leave out requantified	0.92215	1.344	1.2808	1.0059	20.891	18.772	27	29	3	5	Leave out requantified	Leave out requantified
O95793;O95793-2	O95793;O95793-2	32;31	32;31	2;1	Double-stranded RNA-binding protein Staufen homolog 1	STAU1	sp|O95793|STAU1_HUMAN Double-stranded RNA-binding protein Staufen homolog 1 OS=Homo sapiens OX=9606 GN=STAU1 PE=1 SV=2;sp|O95793-2|STAU1_HUMAN Isoform Short of Double-stranded RNA-binding protein Staufen homolog 1 OS=Homo sapiens OX=9606 GN=STAU1	2	32	32	2	32	25	32	25	2	2	64.5	64.5	5.5	63.182	577	577;496	1.7	39	31	14	0	227.73	By MS/MS	By MS/MS	0.93683	0.97468	48.563	72	11	Leave out requantified	0.68022	1.3247	0.91961	1.0062	15.918	54.951	36	36	5	6	Leave out requantified	Leave out requantified
Q6P6C2;Q6P6C2-1;Q6P6C2-3	Q6P6C2;Q6P6C2-1;Q6P6C2-3	6;6;3	6;6;3	6;6;3	RNA demethylase ALKBH5	ALKBH5	sp|Q6P6C2|ALKB5_HUMAN RNA demethylase ALKBH5 OS=Homo sapiens OX=9606 GN=ALKBH5 PE=1 SV=2;sp|Q6P6C2-1|ALKB5_HUMAN Isoform 1 of RNA demethylase ALKBH5 OS=Homo sapiens OX=9606 GN=ALKBH5;sp|Q6P6C2-3|ALKB5_HUMAN Isoform 3 of RNA demethylase ALKBH5 OS=Homo sapie	3	6	6	6	3	6	3	6	3	6	23.6	23.6	23.6	44.255	394	394;467;383	1.78	2	7		0	22.956	By MS/MS	By MS/MS	1.0038	0.81482	20.214	5	2	Median	0.51342	1.2957	0.71005	1.0069	21.578	19.227	2	3	1	1	Median	Plateau
O15042-2;O15042;O15042-3	O15042-2;O15042;O15042-3	41;41;22	41;41;22	41;41;22	U2 snRNP-associated SURP motif-containing protein	U2SURP	sp|O15042-2|SR140_HUMAN Isoform 2 of U2 snRNP-associated SURP motif-containing protein OS=Homo sapiens OX=9606 GN=U2SURP;sp|O15042|SR140_HUMAN U2 snRNP-associated SURP motif-containing protein OS=Homo sapiens OX=9606 GN=U2SURP PE=1 SV=2;sp|O15042-3|SR140_H	3	41	41	41	31	39	31	39	31	39	40.8	40.8	40.8	118.23	1028	1028;1029;620	1.78	68	46	35	0	220.45	By MS/MS	By MS/MS	1.1137	1.1022	32.623	114	16	Leave out requantified	0.84483	1.3318	1.1468	1.007	42.654	25.909	43	71	2	14	Leave out requantified	Leave out requantified
Q6ZSJ8	Q6ZSJ8	3	3	3	Uncharacterized protein C1orf122	C1orf122	sp|Q6ZSJ8|CA122_HUMAN Uncharacterized protein C1orf122 OS=Homo sapiens OX=9606 GN=C1orf122 PE=4 SV=2	1	3	3	3	2	3	2	3	2	3	26.4	26.4	26.4	11.471	110	110	1.14	6	1		0	6.6543	By MS/MS	By MS/MS	1.2473	1.0003	14.581	5	4	Median	0.66079	1.3368	0.88228	1.0074	17.758	11.764	2	3	2	2	Median	Median
Q5QJE6	Q5QJE6	22	22	22	Deoxynucleotidyltransferase terminal-interacting protein 2	DNTTIP2	sp|Q5QJE6|TDIF2_HUMAN Deoxynucleotidyltransferase terminal-interacting protein 2 OS=Homo sapiens OX=9606 GN=DNTTIP2 PE=1 SV=2	1	22	22	22	20	20	20	20	20	20	35.8	35.8	35.8	84.468	756	756	1.53	37	13	9	0	207.21	By MS/MS	By MS/MS	0.89848	0.94413	13.13	48	5	Leave out requantified	0.65302	1.3611	0.88699	1.0074	12.247	13.18	25	23	2	3	Leave out requantified	Leave out requantified
Q9H7N4	Q9H7N4	13	13	13	Splicing factor, arginine/serine-rich 19	SCAF1	sp|Q9H7N4|SFR19_HUMAN Splicing factor, arginine/serine-rich 19 OS=Homo sapiens OX=9606 GN=SCAF1 PE=1 SV=3	1	13	13	13	6	11	6	11	6	11	12.7	12.7	12.7	139.27	1312	1312	1.78	9	4	5	0	24.78	By MS/MS	By MS/MS	1.289	1.0076	14.188	11	2	Leave out requantified	1.0343	1.289	1.3858	1.0076	24.678	10.842	2	9	0	2	Median	Leave out requantified
Q9HCG8	Q9HCG8	32	32	32	Pre-mRNA-splicing factor CWC22 homolog	CWC22	sp|Q9HCG8|CWC22_HUMAN Pre-mRNA-splicing factor CWC22 homolog OS=Homo sapiens OX=9606 GN=CWC22 PE=1 SV=3	1	32	32	32	23	31	23	31	23	31	31.4	31.4	31.4	105.47	908	908	1.94	42	18	36	0	323.31	By MS/MS	By MS/MS	1.1822	1.0845	17.439	76	8	Leave out requantified	0.96588	1.3507	1.3059	1.0078	12.772	15.386	30	46	2	6	Leave out requantified	Leave out requantified
P49006	P49006	4	4	4	MARCKS-related protein	MARCKSL1	sp|P49006|MRP_HUMAN MARCKS-related protein OS=Homo sapiens OX=9606 GN=MARCKSL1 PE=1 SV=2	1	4	4	4	4	2	4	2	4	2	51.3	51.3	51.3	19.529	195	195	2.33	2		4	0	38.214	By MS/MS	By MS/MS	1.0378	1.0113	1.8493	5	1	Leave out requantified	0.78557	1.4022	1.0295	1.0079	16.477	1.6575	3	2	1	0	Plateau	Median
P41250	P41250	6	6	6	Glycine--tRNA ligase	GARS	sp|P41250|GARS_HUMAN Glycine--tRNA ligase OS=Homo sapiens OX=9606 GN=GARS PE=1 SV=3	1	6	6	6	4	4	4	4	4	4	15.8	15.8	15.8	83.165	739	739	1.75	3	4	1	0	43.384	By MS/MS	By MS/MS	1.1993	1.1502	22.416	8	3	Leave out requantified	1.1587	1.3379	1.4921	1.0088	27.544	45.677	4	4	1	2	Leave out requantified	Median
P38432	P38432	22	22	22	Coilin	COIL	sp|P38432|COIL_HUMAN Coilin OS=Homo sapiens OX=9606 GN=COIL PE=1 SV=1	1	22	22	22	16	19	16	19	16	19	46.2	46.2	46.2	62.608	576	576	1.84	21	24	12	0	83.016	By MS/MS	By MS/MS	1.1079	1.0993	16.605	46	6	Leave out requantified	0.88999	1.3741	1.2118	1.0098	15.758	19.969	20	26	0	6	Leave out requantified	Leave out requantified
Q14011;Q14011-2;Q14011-3	Q14011;Q14011-2	14;10;3	14;10;3	14;10;3	Cold-inducible RNA-binding protein	CIRBP	sp|Q14011|CIRBP_HUMAN Cold-inducible RNA-binding protein OS=Homo sapiens OX=9606 GN=CIRBP PE=1 SV=1;sp|Q14011-2|CIRBP_HUMAN Isoform 2 of Cold-inducible RNA-binding protein OS=Homo sapiens OX=9606 GN=CIRBP	3	14	14	14	13	14	13	14	13	14	69.2	69.2	69.2	18.648	172	172;263;244	1.67	38	20	14	0	148.51	By MS/MS	By MS/MS	1.126	1.0673	11.083	65	9	Leave out requantified	0.84269	1.3361	1.154	1.0101	12.15	11.54	29	36	3	6	Leave out requantified	Leave out requantified
Q8IUX4;Q9HC16-3;Q8IUX4-2;Q8IUX4-3	Q8IUX4	3;1;1;1	2;1;1;1	1;0;0;0	DNA dC->dU-editing enzyme APOBEC-3F	APOBEC3F	sp|Q8IUX4|ABC3F_HUMAN DNA dC->dU-editing enzyme APOBEC-3F OS=Homo sapiens OX=9606 GN=APOBEC3F PE=1 SV=3	4	3	2	1	3	3	2	2	1	1	9.7	6.4	2.4	45.02	373	373;79;79;101	2		5		0.0031266	2.1476	By MS/MS	By MS/MS	1.1854	1.1455	21.508	4	1	Median	1.0214	1.3303	1.3972	1.0108	17.158	6.7495	2	2	1	0	Median	Median
O00267	O00267	19	19	1	Transcription elongation factor SPT5	SUPT5H	sp|O00267|SPT5H_HUMAN Transcription elongation factor SPT5 OS=Homo sapiens OX=9606 GN=SUPT5H PE=1 SV=1	1	19	19	1	15	17	15	17	1	1	30.5	30.5	1.6	121	1087	1087	1.54	21	9	5	0	186.44	By MS/MS	By MS/MS	1.0766	1.0366	16.972	30	7	Leave out requantified	0.81524	1.3415	1.1125	1.0117	16.802	13.372	14	16	2	5	Leave out requantified	Leave out requantified
Q92841;Q92841-1;Q92841-2	Q92841;Q92841-1;Q92841-2	39;37;36	28;26;26	3;1;1	Probable ATP-dependent RNA helicase DDX17	DDX17	sp|Q92841|DDX17_HUMAN Probable ATP-dependent RNA helicase DDX17 OS=Homo sapiens OX=9606 GN=DDX17 PE=1 SV=2;sp|Q92841-1|DDX17_HUMAN Isoform 2 of Probable ATP-dependent RNA helicase DDX17 OS=Homo sapiens OX=9606 GN=DDX17;sp|Q92841-2|DDX17_HUMAN Isoform 3 of	3	39	28	3	38	37	27	26	3	3	52.7	42.1	8.6	80.272	729	729;650;652	1.54	56	28	12	0	278.89	By MS/MS	By MS/MS	1.0279	1.0354	23.135	86	19	Leave out requantified	0.73761	1.3672	1.0141	1.0118	25.109	23.973	39	47	6	13	Leave out requantified	Leave out requantified
Q8IYB8	Q8IYB8	11	11	11	ATP-dependent RNA helicase SUPV3L1, mitochondrial	SUPV3L1	sp|Q8IYB8|SUV3_HUMAN ATP-dependent RNA helicase SUPV3L1, mitochondrial OS=Homo sapiens OX=9606 GN=SUPV3L1 PE=1 SV=1	1	11	11	11	8	10	8	10	8	10	22.3	22.3	22.3	87.99	786	786	1.82	4	18		0	19.697	By MS/MS	By MS/MS	0.89612	0.86352	21.141	13	4	Leave out requantified	0.60266	1.332	0.79714	1.0123	11.796	23.437	5	8	2	2	Leave out requantified	Leave out requantified
Q8IWA0	Q8IWA0	36	36	36	WD repeat-containing protein 75	WDR75	sp|Q8IWA0|WDR75_HUMAN WD repeat-containing protein 75 OS=Homo sapiens OX=9606 GN=WDR75 PE=1 SV=1	1	36	36	36	35	32	35	32	35	32	49.6	49.6	49.6	94.498	830	830	2.02	41	51	44	0	299.99	By MS/MS	By MS/MS	0.91783	0.91967	18.553	115	10	Leave out requantified	0.62731	1.3481	0.85577	1.0125	20.831	17.374	59	56	7	3	Leave out requantified	Leave out requantified
P06733;P06733-2;P13929-3;P09104-2;P13929-2;P13929;P09104	P06733;P06733-2	26;17;3;3;3;3;3	26;17;3;3;3;3;3	26;17;3;3;3;3;3	Alpha-enolase	ENO1	sp|P06733|ENOA_HUMAN Alpha-enolase OS=Homo sapiens OX=9606 GN=ENO1 PE=1 SV=2;sp|P06733-2|ENOA_HUMAN Isoform MBP-1 of Alpha-enolase OS=Homo sapiens OX=9606 GN=ENO1	7	26	26	26	23	22	23	22	23	22	75.1	75.1	75.1	47.168	434	434;341;391;391;406;434;434	1.71	36	22	15	0	138.45	By MS/MS	By MS/MS	1.1829	1.1861	16.4	53	9	Leave out requantified	0.96559	1.3719	1.2932	1.0128	14.797	15.77	27	26	4	5	Leave out requantified	Leave out requantified
Q04837	Q04837	9	9	9	Single-stranded DNA-binding protein, mitochondrial	SSBP1	sp|Q04837|SSBP_HUMAN Single-stranded DNA-binding protein, mitochondrial OS=Homo sapiens OX=9606 GN=SSBP1 PE=1 SV=1	1	9	9	9	7	9	7	9	7	9	54.7	54.7	54.7	17.259	148	148	1.96	17	19	15	0	91.563	By MS/MS	By MS/MS	1.1312	0.99325	16.302	43	12	Leave out requantified	0.55691	1.3415	0.74689	1.0134	20.89	12.168	18	25	4	8	Leave out requantified	Leave out requantified
Q7Z2W4-3	Q7Z2W4-3	28	3	3	Zinc finger CCCH-type antiviral protein 1	ZC3HAV1	sp|Q7Z2W4-3|ZCCHV_HUMAN Isoform 3 of Zinc finger CCCH-type antiviral protein 1 OS=Homo sapiens OX=9606 GN=ZC3HAV1	1	28	3	3	25	26	2	2	2	2	59.5	10.4	10.4	67.589	624	624	2.2		4	1	0	20.139	By MS/MS	By MS/MS	1.0012	1.0135	43.154	4	1	Median	0.74698	1.3219	1.0198	1.0135	53.297	52.401	2	2	0	1	Median	Median
Q13427;Q13427-2	Q13427;Q13427-2	35;22	35;22	35;22	Peptidyl-prolyl cis-trans isomerase G	PPIG	sp|Q13427|PPIG_HUMAN Peptidyl-prolyl cis-trans isomerase G OS=Homo sapiens OX=9606 GN=PPIG PE=1 SV=2;sp|Q13427-2|PPIG_HUMAN Isoform 2 of Peptidyl-prolyl cis-trans isomerase G OS=Homo sapiens OX=9606 GN=PPIG	2	35	35	35	33	33	33	33	33	33	37.4	37.4	37.4	88.616	754	754;357	1.67	179	78	70	0	323.31	By MS/MS	By MS/MS	1.0942	1.1196	17.865	272	49	Leave out requantified	0.90487	1.3376	1.2231	1.0138	19.486	19.267	131	141	20	29	Leave out requantified	Leave out requantified
Q15654;Q15654-3;Q15654-2	Q15654	9;1;1	9;1;1	9;1;1	Thyroid receptor-interacting protein 6	TRIP6	sp|Q15654|TRIP6_HUMAN Thyroid receptor-interacting protein 6 OS=Homo sapiens OX=9606 GN=TRIP6 PE=1 SV=3	3	9	9	9	8	4	8	4	8	4	34.9	34.9	34.9	50.287	476	476;80;106	2.1	2	14	4	0	37.88	By MS/MS	By MS/MS	1.0004	1.1634	49.086	15	5	Leave out requantified	0.90874	1.3066	1.2693	1.014	16.062	49.177	9	6	3	2	Leave out requantified	Leave out requantified
O60231	O60231	7	6	6	Putative pre-mRNA-splicing factor ATP-dependent RNA helicase DHX16	DHX16	sp|O60231|DHX16_HUMAN Pre-mRNA-splicing factor ATP-dependent RNA helicase DHX16 OS=Homo sapiens OX=9606 GN=DHX16 PE=1 SV=2	1	7	6	6	4	5	3	5	3	5	9.6	8.7	8.7	119.26	1041	1041	2.67		3	6	0	37.48	By MS/MS	By MS/MS	1.0469	1.0734	3.6468	7	1	Leave out requantified	0.76245	1.4208	1.1266	1.0145	8.039	6.7956	3	4	0	1	Leave out requantified	Leave out requantified
P09429;B2RPK0	P09429;B2RPK0	11;6	11;6	9;4	High mobility group protein B1;Putative high mobility group protein B1-like 1	HMGB1;HMGB1P1	sp|P09429|HMGB1_HUMAN High mobility group protein B1 OS=Homo sapiens OX=9606 GN=HMGB1 PE=1 SV=3;sp|B2RPK0|HGB1A_HUMAN Putative high mobility group protein B1-like 1 OS=Homo sapiens OX=9606 GN=HMGB1P1 PE=5 SV=1	2	11	11	9	11	8	11	8	9	7	37.7	37.7	30.2	24.893	215	215;211	1.6	30	13	9	0	206.88	By MS/MS	By MS/MS	0.97815	0.99391	10.661	45	9	Leave out requantified	0.67495	1.3401	0.93988	1.015	11.664	14.549	25	20	6	3	Leave out requantified	Leave out requantified
Q92900;Q92900-2	Q92900;Q92900-2	63;62	63;62	63;62	Regulator of nonsense transcripts 1	UPF1	sp|Q92900|RENT1_HUMAN Regulator of nonsense transcripts 1 OS=Homo sapiens OX=9606 GN=UPF1 PE=1 SV=2;sp|Q92900-2|RENT1_HUMAN Isoform 2 of Regulator of nonsense transcripts 1 OS=Homo sapiens OX=9606 GN=UPF1	2	63	63	63	62	52	62	52	62	52	62.9	62.9	62.9	124.34	1129	1129;1118	1.82	95	98	52	0	323.31	By MS/MS	By MS/MS	0.91496	0.93975	11.825	192	33	Leave out requantified	0.63995	1.3433	0.87768	1.0152	12.094	13.002	103	89	18	15	Leave out requantified	Leave out requantified
Q5UIP0-2;Q5UIP0	Q5UIP0-2;Q5UIP0	26;26	26;26	26;26	Telomere-associated protein RIF1	RIF1	sp|Q5UIP0-2|RIF1_HUMAN Isoform 2 of Telomere-associated protein RIF1 OS=Homo sapiens OX=9606 GN=RIF1;sp|Q5UIP0|RIF1_HUMAN Telomere-associated protein RIF1 OS=Homo sapiens OX=9606 GN=RIF1 PE=1 SV=2	2	26	26	26	23	19	23	19	23	19	17	17	17	271.69	2446	2446;2472	2.18	16	8	25	0	245.76	By MS/MS	By MS/MS	0.94513	0.97214	12.951	32	10	Leave out requantified	0.70797	1.4253	0.93683	1.0158	13.625	14.186	18	14	7	3	Leave out requantified	Leave out requantified
O43670-2;O43670;O43670-4;O43670-3	O43670-2;O43670;O43670-4;O43670-3	7;7;7;4	7;7;7;4	7;7;7;4	BUB3-interacting and GLEBS motif-containing protein ZNF207	ZNF207	sp|O43670-2|ZN207_HUMAN Isoform 2 of BUB3-interacting and GLEBS motif-containing protein ZNF207 OS=Homo sapiens OX=9606 GN=ZNF207;sp|O43670|ZN207_HUMAN BUB3-interacting and GLEBS motif-containing protein ZNF207 OS=Homo sapiens OX=9606 GN=ZNF207 PE=1 SV=1;s	4	7	7	7	7	6	7	6	7	6	17.1	17.1	17.1	49.692	463	463;478;494;395	1.48	14	7	2	0	49.364	By MS/MS	By MS/MS	1.021	1.0657	9.7851	16	2	Leave out requantified	0.82287	1.355	1.1261	1.0163	8.1199	2.6869	8	8	0	2	Leave out requantified	Leave out requantified
Q07955;Q07955-3;Q07955-2	Q07955;Q07955-3;Q07955-2	28;26;26	28;26;26	28;26;26	Serine/arginine-rich splicing factor 1	SRSF1	sp|Q07955|SRSF1_HUMAN Serine/arginine-rich splicing factor 1 OS=Homo sapiens OX=9606 GN=SRSF1 PE=1 SV=2;sp|Q07955-3|SRSF1_HUMAN Isoform ASF-3 of Serine/arginine-rich splicing factor 1 OS=Homo sapiens OX=9606 GN=SRSF1;sp|Q07955-2|SRSF1_HUMAN Isoform ASF-2 o	3	28	28	28	24	27	24	27	24	27	58.9	58.9	58.9	27.744	248	248;201;292	1.86	65	52	42	0	83.926	By MS/MS	By MS/MS	1.1243	1.0367	12.339	131	30	Leave out requantified	0.77437	1.3363	1.051	1.0165	13.471	15.282	56	75	14	16	Leave out requantified	Leave out requantified
Q9NYF8-2;Q9NYF8;Q9NYF8-4	Q9NYF8-2;Q9NYF8;Q9NYF8-4	77;77;49	76;76;48	4;4;4	Bcl-2-associated transcription factor 1	BCLAF1	sp|Q9NYF8-2|BCLF1_HUMAN Isoform 2 of Bcl-2-associated transcription factor 1 OS=Homo sapiens OX=9606 GN=BCLAF1;sp|Q9NYF8|BCLF1_HUMAN Bcl-2-associated transcription factor 1 OS=Homo sapiens OX=9606 GN=BCLAF1 PE=1 SV=2;sp|Q9NYF8-4|BCLF1_HUMAN Isoform 4 of Bc	3	77	76	4	68	76	67	75	4	4	54.4	53.2	3.9	105.95	918	918;920;747	2.09	152	127	193	0	323.31	By MS/MS	By MS/MS	1.1832	1.0974	13.217	404	42	Leave out requantified	0.94056	1.3583	1.2992	1.0166	11.977	12.963	168	236	19	23	Leave out requantified	Leave out requantified
Q12874	Q12874	28	28	28	Splicing factor 3A subunit 3	SF3A3	sp|Q12874|SF3A3_HUMAN Splicing factor 3A subunit 3 OS=Homo sapiens OX=9606 GN=SF3A3 PE=1 SV=1	1	28	28	28	26	18	26	18	26	18	63.3	63.3	63.3	58.848	501	501	1.65	44	25	15	0	218.23	By MS/MS	By MS/MS	0.89186	1.0328	14.945	65	20	Leave out requantified	0.72532	1.379	0.98061	1.0167	14.888	14.372	36	29	11	9	Leave out requantified	Leave out requantified
Q8TED0;Q8TED0-3;Q8TED0-2	Q8TED0;Q8TED0-3	26;23;12	26;23;12	26;23;12	U3 small nucleolar RNA-associated protein 15 homolog	UTP15	sp|Q8TED0|UTP15_HUMAN U3 small nucleolar RNA-associated protein 15 homolog OS=Homo sapiens OX=9606 GN=UTP15 PE=1 SV=3;sp|Q8TED0-3|UTP15_HUMAN Isoform 3 of U3 small nucleolar RNA-associated protein 15 homolog OS=Homo sapiens OX=9606 GN=UTP15	3	26	26	26	23	24	23	24	23	24	54.1	54.1	54.1	58.414	518	518;499;328	1.91	33	31	25	0	187.52	By MS/MS	By MS/MS	0.94587	0.93719	14.544	80	13	Leave out requantified	0.63134	1.3589	0.86526	1.0169	13.711	10.683	40	40	8	5	Leave out requantified	Leave out requantified
P35269	P35269	14	14	14	General transcription factor IIF subunit 1	GTF2F1	sp|P35269|T2FA_HUMAN General transcription factor IIF subunit 1 OS=Homo sapiens OX=9606 GN=GTF2F1 PE=1 SV=2	1	14	14	14	7	14	7	14	7	14	25.5	25.5	25.5	58.24	517	517	1.81	14	15	7	0	130.64	By MS/MS	By MS/MS	1.2577	1.0058	15.037	28	5	Leave out requantified	0.70368	1.351	0.91326	1.0188	10.598	15.549	9	19	3	2	Leave out requantified	Leave out requantified
Q7L014	Q7L014	67	67	67	Probable ATP-dependent RNA helicase DDX46	DDX46	sp|Q7L014|DDX46_HUMAN Probable ATP-dependent RNA helicase DDX46 OS=Homo sapiens OX=9606 GN=DDX46 PE=1 SV=2	1	67	67	67	51	64	51	64	51	64	54.1	54.1	54.1	117.36	1031	1031	1.8	114	60	66	0	323.31	By MS/MS	By MS/MS	1.2474	1.0265	12.739	194	34	Leave out requantified	0.78678	1.3457	1.0609	1.019	17.623	14.412	57	137	12	22	Leave out requantified	Leave out requantified
Q9UKM9;Q9UKM9-2	Q9UKM9;Q9UKM9-2	32;28	32;28	32;28	RNA-binding protein Raly	RALY	sp|Q9UKM9|RALY_HUMAN RNA-binding protein Raly OS=Homo sapiens OX=9606 GN=RALY PE=1 SV=1;sp|Q9UKM9-2|RALY_HUMAN Isoform 1 of RNA-binding protein Raly OS=Homo sapiens OX=9606 GN=RALY	2	32	32	32	30	27	30	27	30	27	86.9	86.9	86.9	32.463	306	306;290	1.88	54	54	36	0	323.31	By MS/MS	By MS/MS	1.1273	1.1341	17.075	127	10	Leave out requantified	0.92199	1.3648	1.2515	1.0199	12.458	16.939	61	66	5	5	Leave out requantified	Leave out requantified
Q9BY77	Q9BY77	15	15	2	Polymerase delta-interacting protein 3	POLDIP3	sp|Q9BY77|PDIP3_HUMAN Polymerase delta-interacting protein 3 OS=Homo sapiens OX=9606 GN=POLDIP3 PE=1 SV=2	1	15	15	2	14	10	14	10	2	0	51.5	51.5	6.9	46.089	421	421	1.68	13	15	3	0	76.231	By MS/MS	By MS/MS	0.98874	1.0144	31.134	27	8	Leave out requantified	0.73253	1.3464	1.0076	1.0206	18.34	31.463	15	12	5	3	Leave out requantified	Leave out requantified
Q8NAV1	Q8NAV1	8	8	8	Pre-mRNA-splicing factor 38A	PRPF38A	sp|Q8NAV1|PR38A_HUMAN Pre-mRNA-splicing factor 38A OS=Homo sapiens OX=9606 GN=PRPF38A PE=1 SV=1	1	8	8	8	6	8	6	8	6	8	25.3	25.3	25.3	37.476	312	312	1.47	10	3	2	0	18.545	By MS/MS	By MS/MS	1.1253	1.0752	20.212	12	4	Leave out requantified	0.90909	1.3002	1.2231	1.0207	16.839	15.892	5	7	1	3	Leave out requantified	Leave out requantified
Q52LJ0;Q52LJ0-1	Q52LJ0;Q52LJ0-1	10;8	8;7	8;7	Protein FAM98B	FAM98B	sp|Q52LJ0|FA98B_HUMAN Protein FAM98B OS=Homo sapiens OX=9606 GN=FAM98B PE=1 SV=2;sp|Q52LJ0-1|FA98B_HUMAN Isoform 1 of Protein FAM98B OS=Homo sapiens OX=9606 GN=FAM98B	2	10	8	8	9	7	7	6	7	6	35.6	27.9	27.9	45.547	433	433;330	1.81	11	10	6	0	54.721	By MS/MS	By MS/MS	1.1331	1.1767	15.295	14	7	Leave out requantified	0.97178	1.3523	1.3031	1.0207	9.8467	6.3486	9	5	5	2	Leave out requantified	Leave out requantified
Q7Z739	Q7Z739	19	19	13	YTH domain-containing family protein 3	YTHDF3	sp|Q7Z739|YTHD3_HUMAN YTH domain-containing family protein 3 OS=Homo sapiens OX=9606 GN=YTHDF3 PE=1 SV=1	1	19	19	13	17	15	17	15	11	10	45	45	34	63.86	585	585	1.83	27	21	16	0	218.49	By MS/MS	By MS/MS	0.97071	1.0781	16.973	50	9	Leave out requantified	0.78149	1.3251	1.0484	1.0208	14.217	21.379	25	25	2	7	Leave out requantified	Leave out requantified
P63241;P63241-2;Q6IS14;Q9GZV4	P63241;P63241-2;Q6IS14	12;10;7;4	12;10;7;4	12;10;7;4	Eukaryotic translation initiation factor 5A-1;Eukaryotic translation initiation factor 5A-1-like	EIF5A;EIF5AL1	sp|P63241|IF5A1_HUMAN Eukaryotic translation initiation factor 5A-1 OS=Homo sapiens OX=9606 GN=EIF5A PE=1 SV=2;sp|P63241-2|IF5A1_HUMAN Isoform 2 of Eukaryotic translation initiation factor 5A-1 OS=Homo sapiens OX=9606 GN=EIF5A;sp|Q6IS14|IF5AL_HUMAN Eukaryo	4	12	12	12	12	10	12	10	12	10	80.5	80.5	80.5	16.832	154	154;184;154;153	1.63	33	15	11	0	170.43	By MS/MS	By MS/MS	1.1225	1.0882	9.0576	47	6	Leave out requantified	0.84387	1.3971	1.1293	1.0216	10.334	12.465	23	24	4	2	Leave out requantified	Leave out requantified
O43390-2;O43390-4	O43390-2;O43390-4	60;48	2;2	2;2	Heterogeneous nuclear ribonucleoprotein R	HNRNPR	sp|O43390-2|HNRPR_HUMAN Isoform 2 of Heterogeneous nuclear ribonucleoprotein R OS=Homo sapiens OX=9606 GN=HNRNPR;sp|O43390-4|HNRPR_HUMAN Isoform 4 of Heterogeneous nuclear ribonucleoprotein R OS=Homo sapiens OX=9606 GN=HNRNPR	2	60	2	2	51	58	1	2	1	2	64.3	3.3	3.3	71.214	636	636;535	1.56	5	3	1	0	66.799	By MS/MS	By MS/MS	1.1507	1.0701	3.1079	8	1	Leave out requantified	0.9598	1.3293	1.2746	1.0221	9.2083	3.3723	3	5	0	1	Median	Leave out requantified
Q92499;Q92499-3;Q92499-2	Q92499;Q92499-3;Q92499-2	22;19;18	22;19;18	22;19;18	ATP-dependent RNA helicase DDX1	DDX1	sp|Q92499|DDX1_HUMAN ATP-dependent RNA helicase DDX1 OS=Homo sapiens OX=9606 GN=DDX1 PE=1 SV=2;sp|Q92499-3|DDX1_HUMAN Isoform 3 of ATP-dependent RNA helicase DDX1 OS=Homo sapiens OX=9606 GN=DDX1;sp|Q92499-2|DDX1_HUMAN Isoform 2 of ATP-dependent RNA helicas	3	22	22	22	21	20	21	20	21	20	40	40	40	82.431	740	740;612;622	1.69	42	29	15	0	193.83	By MS/MS	By MS/MS	1.0444	1.0505	11.231	64	9	Leave out requantified	0.79826	1.3805	1.0986	1.0222	12.491	11.495	31	33	4	5	Leave out requantified	Leave out requantified
Q16630-3;Q16630;Q16630-2	Q16630-3;Q16630;Q16630-2	12;12;12	12;12;12	12;12;12	Cleavage and polyadenylation specificity factor subunit 6	CPSF6	sp|Q16630-3|CPSF6_HUMAN Isoform 3 of Cleavage and polyadenylation specificity factor subunit 6 OS=Homo sapiens OX=9606 GN=CPSF6;sp|Q16630|CPSF6_HUMAN Cleavage and polyadenylation specificity factor subunit 6 OS=Homo sapiens OX=9606 GN=CPSF6 PE=1 SV=2;sp|Q1	3	12	12	12	11	11	11	11	11	11	27	27	27	52.325	478	478;551;588	1.78	13	18	5	0	160.04	By MS/MS	By MS/MS	1.1703	1.1814	11.358	34	7	Leave out requantified	1.0006	1.3851	1.3669	1.0227	3.4338	19.688	16	18	3	4	Leave out requantified	Leave out requantified
O60828-4;O60828-2;O60828;O60828-7;O60828-6;O60828-5;O60828-3	O60828-4;O60828-2;O60828;O60828-7;O60828-6;O60828-5;O60828-3	2;2;2;1;1;1;1	2;2;2;1;1;1;1	2;2;2;1;1;1;1	Polyglutamine-binding protein 1	PQBP1	sp|O60828-4|PQBP1_HUMAN Isoform 4 of Polyglutamine-binding protein 1 OS=Homo sapiens OX=9606 GN=PQBP1;sp|O60828-2|PQBP1_HUMAN Isoform 2 of Polyglutamine-binding protein 1 OS=Homo sapiens OX=9606 GN=PQBP1;sp|O60828|PQBP1_HUMAN Polyglutamine-binding protein	7	2	2	2	1	2	1	2	1	2	34.1	34.1	34.1	18.827	170	170;264;265;128;149;165;224	2.25		3	1	0	10.062	By MS/MS	By MS/MS	1.2774	1.0946	12.251	3	0	Median	NaN	1.3409	NaN	1.0235	NaN	9.4899	1	2	0	0	Median	Median
P31689;P31689-2	P31689;P31689-2	7;6	7;6	7;6	DnaJ homolog subfamily A member 1	DNAJA1	sp|P31689|DNJA1_HUMAN DnaJ homolog subfamily A member 1 OS=Homo sapiens OX=9606 GN=DNAJA1 PE=1 SV=2;sp|P31689-2|DNJA1_HUMAN Isoform 2 of DnaJ homolog subfamily A member 1 OS=Homo sapiens OX=9606 GN=DNAJA1	2	7	7	7	5	7	5	7	5	7	28.5	28.5	28.5	44.868	397	397;331	1.77	4	8	1	0	18.742	By MS/MS	By MS/MS	1.1959	1.0501	10.051	10	3	Leave out requantified	0.71678	1.3996	0.97411	1.0249	11.945	11.271	4	6	2	1	Median	Leave out requantified
P13010	P13010	41	41	41	X-ray repair cross-complementing protein 5	XRCC5	sp|P13010|XRCC5_HUMAN X-ray repair cross-complementing protein 5 OS=Homo sapiens OX=9606 GN=XRCC5 PE=1 SV=3	1	41	41	41	40	39	40	39	40	39	68.3	68.3	68.3	82.704	732	732	1.84	78	81	46	0	323.31	By MS/MS	By MS/MS	0.91469	0.93311	12.413	178	28	Leave out requantified	0.58467	1.3505	0.81718	1.0259	13.223	12.928	88	90	16	12	Leave out requantified	Leave out requantified
P61011;P61011-2	P61011;P61011-2	8;7	8;7	8;7	Signal recognition particle 54 kDa protein	SRP54	sp|P61011|SRP54_HUMAN Signal recognition particle 54 kDa protein OS=Homo sapiens OX=9606 GN=SRP54 PE=1 SV=1;sp|P61011-2|SRP54_HUMAN Isoform 2 of Signal recognition particle 54 kDa protein OS=Homo sapiens OX=9606 GN=SRP54	2	8	8	8	8	3	8	3	8	3	23.4	23.4	23.4	55.704	504	504;455	1.47	10	3	2	0	21.348	By MS/MS	By MS/MS	1.0882	1.2443	17.042	9	3	Leave out requantified	1.0391	1.4354	1.3816	1.0264	12.343	14.711	6	3	2	1	Leave out requantified	Median
Q01105-2;Q01105-3;Q01105-4;Q01105;P0DME0	Q01105-2;Q01105-3;Q01105-4;Q01105;P0DME0	7;6;6;6;4	7;6;6;6;4	7;6;6;6;4	Protein SET;Protein SETSIP	SET;SETSIP	sp|Q01105-2|SET_HUMAN Isoform 2 of Protein SET OS=Homo sapiens OX=9606 GN=SET;sp|Q01105-3|SET_HUMAN Isoform 3 of Protein SET OS=Homo sapiens OX=9606 GN=SET;sp|Q01105-4|SET_HUMAN Isoform 4 of Protein SET OS=Homo sapiens OX=9606 GN=SET;sp|Q01105|SET_HUMAN Pr	5	7	7	7	7	6	7	6	7	6	40.8	40.8	40.8	32.103	277	277;265;268;290;302	1.84	14	1	10	0	173.17	By MS/MS	By MS/MS	0.98526	1.0449	10.326	21	7	Leave out requantified	0.81026	1.417	1.0866	1.0275	13.986	9.7383	10	11	3	4	Leave out requantified	Leave out requantified
Q9Y324	Q9Y324	5	5	5	rRNA-processing protein FCF1 homolog	FCF1	sp|Q9Y324|FCF1_HUMAN rRNA-processing protein FCF1 homolog OS=Homo sapiens OX=9606 GN=FCF1 PE=2 SV=1	1	5	5	5	5	4	5	4	5	4	24.2	24.2	24.2	23.369	198	198	2.08	3	6	4	0	11.308	By MS/MS	By MS/MS	0.78464	1.0671	23.332	12	4	Leave out requantified	0.55367	1.3679	0.76907	1.0278	20.364	23.479	6	6	2	2	Leave out requantified	Leave out requantified
Q9BRR8	Q9BRR8	6	6	6	G patch domain-containing protein 1	GPATCH1	sp|Q9BRR8|GPTC1_HUMAN G patch domain-containing protein 1 OS=Homo sapiens OX=9606 GN=GPATCH1 PE=1 SV=1	1	6	6	6	4	4	4	4	4	4	13.1	13.1	13.1	103.34	931	931	1.77	3	10		0	17.704	By MS/MS	By MS/MS	1.0608	1.0279	32.511	7	4	Median	0.74877	1.3367	0.98074	1.0279	45.123	6.1322	4	3	3	1	Median	Median
P06753-5;P06753-2;P06753-4;P06753-3;P06753-6;P06753-7;P06753;CON__Q3SX28;P09493-2;P09493-5;P67936;P07951-3;P67936-2;P09493-9;P09493-8;P09493-7;P09493-6;P09493-4;P09493-3;P09493-10;P09493;P07951-2;P07951	P06753-5;P06753-2;P06753-4;P06753-3;P06753-6	7;7;6;6;6;2;2;1;1;1;1;1;1;1;1;1;1;1;1;1;1;1;1	7;7;6;6;6;2;2;1;1;1;1;1;1;1;1;1;1;1;1;1;1;1;1	7;7;6;6;6;2;2;1;1;1;1;1;1;1;1;1;1;1;1;1;1;1;1	Tropomyosin alpha-3 chain	TPM3	sp|P06753-5|TPM3_HUMAN Isoform 5 of Tropomyosin alpha-3 chain OS=Homo sapiens OX=9606 GN=TPM3;sp|P06753-2|TPM3_HUMAN Isoform 2 of Tropomyosin alpha-3 chain OS=Homo sapiens OX=9606 GN=TPM3;sp|P06753-4|TPM3_HUMAN Isoform 4 of Tropomyosin alpha-3 chain OS=Hom	23	7	7	7	6	6	6	6	6	6	27.4	27.4	27.4	28.87	248	248;248;247;247;248;158;285;284;228;245;248;248;284;284;284;284;284;284;284;284;284;284;284	1.5	9		3	0	21.697	By MS/MS	By MS/MS	1.0499	1.0579	21.181	8	0	Leave out requantified	0.73431	1.3549	0.98871	1.0282	20.052	27.085	4	4	0	0	Leave out requantified	Leave out requantified
Q9UNP9-2;Q9UNP9;Q9UNP9-3	Q9UNP9-2;Q9UNP9;Q9UNP9-3	3;3;3	3;3;3	3;3;3	Peptidyl-prolyl cis-trans isomerase E	PPIE	sp|Q9UNP9-2|PPIE_HUMAN Isoform B of Peptidyl-prolyl cis-trans isomerase E OS=Homo sapiens OX=9606 GN=PPIE;sp|Q9UNP9|PPIE_HUMAN Peptidyl-prolyl cis-trans isomerase E OS=Homo sapiens OX=9606 GN=PPIE PE=1 SV=1;sp|Q9UNP9-3|PPIE_HUMAN Isoform 3 of Peptidyl-prol	3	3	3	3	3	2	3	2	3	2	19.3	19.3	19.3	33.085	296	296;301;314	2.5		3	3	0	20.369	By MS/MS	By MS/MS	0.86432	0.97633	15.53	6	1	Leave out requantified	0.66266	1.376	0.92973	1.0287	25.929	0.47543	4	2	1	0	Leave out requantified	Median
Q59GN2;P62891	Q59GN2;P62891	1;1	1;1	1;1	Putative 60S ribosomal protein L39-like 5;60S ribosomal protein L39	RPL39P5;RPL39	sp|Q59GN2|R39L5_HUMAN Putative 60S ribosomal protein L39-like 5 OS=Homo sapiens OX=9606 GN=RPL39P5 PE=5 SV=2;sp|P62891|RL39_HUMAN 60S ribosomal protein L39 OS=Homo sapiens OX=9606 GN=RPL39 PE=1 SV=2	2	1	1	1	1	1	1	1	1	1	19.6	19.6	19.6	6.3225	51	51;51	2.43		4	3	0	4.8459	By MS/MS	By MS/MS	1.2445	0.95384	6.4176	7	0	Median	0.6772	1.291	0.95346	1.0287	1.0062	6.8549	3	4	0	0	Median	Median
Q13283;Q13283-2	Q13283	31;12	31;12	28;10	Ras GTPase-activating protein-binding protein 1	G3BP1	sp|Q13283|G3BP1_HUMAN Ras GTPase-activating protein-binding protein 1 OS=Homo sapiens OX=9606 GN=G3BP1 PE=1 SV=1	2	31	31	28	29	28	29	28	26	25	66.3	66.3	62.2	52.164	466	466;122	1.96	52	82	45	0	304.08	By MS/MS	By MS/MS	0.86882	0.94975	19.341	147	23	Leave out requantified	0.62534	1.3817	0.87416	1.0295	21.298	17.877	73	74	12	11	Leave out requantified	Leave out requantified
Q07157-2;Q07157	Q07157-2;Q07157	4;4	4;4	4;4	Tight junction protein ZO-1	TJP1	sp|Q07157-2|ZO1_HUMAN Isoform Short of Tight junction protein ZO-1 OS=Homo sapiens OX=9606 GN=TJP1;sp|Q07157|ZO1_HUMAN Tight junction protein ZO-1 OS=Homo sapiens OX=9606 GN=TJP1 PE=1 SV=3	2	4	4	4	3	4	3	4	3	4	3.3	3.3	3.3	186.96	1668	1668;1748	2.71		2	5	0	23.548	By MS/MS	By MS/MS	1.2479	1.0803	26.988	6	1	Leave out requantified	1.0853	1.339	1.518	1.03	17.345	27.186	3	3	1	0	Median	Leave out requantified
Q9H0A0-2;Q9H0A0	Q9H0A0-2;Q9H0A0	25;25	25;25	25;25	N-acetyltransferase 10	NAT10	sp|Q9H0A0-2|NAT10_HUMAN Isoform 2 of RNA cytidine acetyltransferase OS=Homo sapiens OX=9606 GN=NAT10;sp|Q9H0A0|NAT10_HUMAN RNA cytidine acetyltransferase OS=Homo sapiens OX=9606 GN=NAT10 PE=1 SV=2	2	25	25	25	22	19	22	19	22	19	37.3	37.3	37.3	107.3	953	953;1025	1.72	30	22	12	0	176.99	By MS/MS	By MS/MS	0.96255	0.95442	17.715	48	17	Leave out requantified	0.64308	1.3487	0.84691	1.0301	14.122	24.239	24	24	9	8	Leave out requantified	Leave out requantified
Q6NYC1-2;Q6NYC1;Q6NYC1-3	Q6NYC1-2;Q6NYC1;Q6NYC1-3	4;4;4	4;4;4	4;4;4	Bifunctional arginine demethylase and lysyl-hydroxylase JMJD6	JMJD6	sp|Q6NYC1-2|JMJD6_HUMAN Isoform 2 of Bifunctional arginine demethylase and lysyl-hydroxylase JMJD6 OS=Homo sapiens OX=9606 GN=JMJD6;sp|Q6NYC1|JMJD6_HUMAN Bifunctional arginine demethylase and lysyl-hydroxylase JMJD6 OS=Homo sapiens OX=9606 GN=JMJD6 PE=1 SV	3	4	4	4	3	3	3	3	3	3	15.3	15.3	15.3	43.109	372	372;403;414	1.12	7	1		0	17.85	By MS/MS	By MS/MS	1.0943	1.0306	21.403	5	3	Median	0.67212	1.3276	0.86974	1.0306	37.866	11.612	2	3	2	1	Median	Median
Q8WUM4;Q8WUM4-2;Q8WUM4-3	Q8WUM4;Q8WUM4-2	14;14;2	14;14;2	14;14;2	Programmed cell death 6-interacting protein	PDCD6IP	sp|Q8WUM4|PDC6I_HUMAN Programmed cell death 6-interacting protein OS=Homo sapiens OX=9606 GN=PDCD6IP PE=1 SV=1;sp|Q8WUM4-2|PDC6I_HUMAN Isoform 2 of Programmed cell death 6-interacting protein OS=Homo sapiens OX=9606 GN=PDCD6IP	3	14	14	14	11	10	11	10	11	10	17.9	17.9	17.9	96.022	868	868;873;271	2	8	6	8	0	27.149	By MS/MS	By MS/MS	1.1326	1.133	6.1772	12	3	Leave out requantified	0.88064	1.4514	1.1561	1.0308	4.4081	11.149	7	5	2	1	Leave out requantified	Leave out requantified
O14965;Q96GD4-3;Q9UQB9-2;Q9UQB9-3;Q96GD4-4;Q9UQB9;Q96GD4;Q96GD4-5	O14965	7;1;1;1;1;1;1;1	7;1;1;1;1;1;1;1	7;1;1;1;1;1;1;1	Aurora kinase A	AURKA	sp|O14965|AURKA_HUMAN Aurora kinase A OS=Homo sapiens OX=9606 GN=AURKA PE=1 SV=2	8	7	7	7	7	3	7	3	7	3	27.5	27.5	27.5	45.809	403	403;142;275;290;303;309;344;345	1.62	5	8		0	19.917	By MS/MS	By MS/MS	0.91569	1.0238	7.9375	11	6	Leave out requantified	0.70244	1.3159	0.9269	1.0311	12.219	55.81	8	3	5	1	Leave out requantified	Median
Q8IXT5	Q8IXT5	23	23	23	RNA-binding protein 12B	RBM12B	sp|Q8IXT5|RB12B_HUMAN RNA-binding protein 12B OS=Homo sapiens OX=9606 GN=RBM12B PE=1 SV=2	1	23	23	23	20	18	20	18	20	18	25.4	25.4	25.4	118.1	1001	1001	1.94	17	18	14	0	75.785	By MS/MS	By MS/MS	1.0945	1.1373	16.069	45	3	Leave out requantified	0.9335	1.3601	1.254	1.0312	15.83	13.338	25	20	3	0	Leave out requantified	Leave out requantified
P84103-2;P84103	P84103-2;P84103	16;16	15;15	15;15	Serine/arginine-rich splicing factor 3	SRSF3	sp|P84103-2|SRSF3_HUMAN Isoform 2 of Serine/arginine-rich splicing factor 3 OS=Homo sapiens OX=9606 GN=SRSF3;sp|P84103|SRSF3_HUMAN Serine/arginine-rich splicing factor 3 OS=Homo sapiens OX=9606 GN=SRSF3 PE=1 SV=1	2	16	15	15	16	16	15	15	15	15	77.4	77.4	77.4	14.203	124	124;164	1.77	37	21	19	0	76.38	By MS/MS	By MS/MS	1.0875	1.0458	17.044	73	5	Leave out requantified	0.75708	1.3194	1.011	1.0324	20.638	15.679	31	42	2	3	Leave out requantified	Leave out requantified
Q9P015	Q9P015	13	13	13	39S ribosomal protein L15, mitochondrial	MRPL15	sp|Q9P015|RM15_HUMAN 39S ribosomal protein L15, mitochondrial OS=Homo sapiens OX=9606 GN=MRPL15 PE=1 SV=1	1	13	13	13	11	13	11	13	11	13	52	52	52	33.419	296	296	1.82	14	17	7	0	49.659	By MS/MS	By MS/MS	0.6744	0.73745	9.7675	28	8	Leave out requantified	0.41881	1.1898	0.60154	0.92135	11.961	11.55	15	13	4	4	Leave out requantified	Leave out requantified
Q9Y580	Q9Y580	8	8	8	RNA-binding protein 7	RBM7	sp|Q9Y580|RBM7_HUMAN RNA-binding protein 7 OS=Homo sapiens OX=9606 GN=RBM7 PE=1 SV=1	1	8	8	8	7	7	7	7	7	7	39.1	39.1	39.1	30.503	266	266	1.85	8	7	5	0	28.571	By MS/MS	By MS/MS	1.1594	1.0314	9.5677	18	4	Leave out requantified	0.82883	1.3754	1.1046	1.0331	12.847	10.622	8	10	2	2	Leave out requantified	Leave out requantified
Q6P2Q9	Q6P2Q9	115	115	115	Pre-mRNA-processing-splicing factor 8	PRPF8	sp|Q6P2Q9|PRP8_HUMAN Pre-mRNA-processing-splicing factor 8 OS=Homo sapiens OX=9606 GN=PRPF8 PE=1 SV=2	1	115	115	115	110	91	110	91	110	91	58.9	58.9	58.9	273.6	2335	2335	1.84	151	159	87	0	323.31	By MS/MS	By MS/MS	0.95898	1.0574	24.44	333	64	Leave out requantified	0.78488	1.3971	1.0633	1.0343	18.451	25.489	176	157	36	28	Leave out requantified	Leave out requantified
O75494-5;O75494-4;O75494-6;O75494-3;O75494-2;O75494;Q8WXF0	O75494-5;O75494-4;O75494-6;O75494-3;O75494-2;O75494	15;15;15;15;15;15;3	15;15;15;15;15;15;3	15;15;15;15;15;15;3	Serine/arginine-rich splicing factor 10	SRSF10	sp|O75494-5|SRS10_HUMAN Isoform 5 of Serine/arginine-rich splicing factor 10 OS=Homo sapiens OX=9606 GN=SRSF10;sp|O75494-4|SRS10_HUMAN Isoform 4 of Serine/arginine-rich splicing factor 10 OS=Homo sapiens OX=9606 GN=SRSF10;sp|O75494-6|SRS10_HUMAN Isoform 6	7	15	15	15	13	15	13	15	13	15	61.8	61.8	61.8	20.117	165	165;173;182;183;261;262;261	1.91	35	26	27	0	66.089	By MS/MS	By MS/MS	1.1659	1.0889	12.711	81	5	Leave out requantified	0.8668	1.3342	1.1732	1.0373	15.138	10.998	35	46	2	3	Leave out requantified	Leave out requantified
P52701;P52701-3;P52701-2;P52701-4	P52701;P52701-3;P52701-2;P52701-4	27;25;24;22	27;25;24;22	27;25;24;22	DNA mismatch repair protein Msh6	MSH6	sp|P52701|MSH6_HUMAN DNA mismatch repair protein Msh6 OS=Homo sapiens OX=9606 GN=MSH6 PE=1 SV=2;sp|P52701-3|MSH6_HUMAN Isoform 3 of DNA mismatch repair protein Msh6 OS=Homo sapiens OX=9606 GN=MSH6;sp|P52701-2|MSH6_HUMAN Isoform GTBP-alt of DNA mismatch rep	4	27	27	27	24	19	24	19	24	19	30.1	30.1	30.1	152.78	1360	1360;1230;1068;1058	1.7	29	20	11	0	138.05	By MS/MS	By MS/MS	0.82247	0.90627	18.37	45	16	Leave out requantified	0.64703	1.3762	0.87033	1.0375	17.559	17.032	26	19	8	8	Leave out requantified	Leave out requantified
Q00839;Q00839-2	Q00839;Q00839-2	60;58	60;58	60;58	Heterogeneous nuclear ribonucleoprotein U	HNRNPU	sp|Q00839|HNRPU_HUMAN Heterogeneous nuclear ribonucleoprotein U OS=Homo sapiens OX=9606 GN=HNRNPU PE=1 SV=6;sp|Q00839-2|HNRPU_HUMAN Isoform 2 of Heterogeneous nuclear ribonucleoprotein U OS=Homo sapiens OX=9606 GN=HNRNPU	2	60	60	60	56	58	56	58	56	58	61.2	61.2	61.2	90.583	825	825;806	1.84	195	163	120	0	323.31	By MS/MS	By MS/MS	1.0499	1.0488	16.653	411	60	Leave out requantified	0.75806	1.3635	1.0505	1.0378	16.071	16.232	199	212	35	25	Leave out requantified	Leave out requantified
Q96K17;Q96K17-2	Q96K17;Q96K17-2	5;4	5;4	5;4	Transcription factor BTF3 homolog 4	BTF3L4	sp|Q96K17|BT3L4_HUMAN Transcription factor BTF3 homolog 4 OS=Homo sapiens OX=9606 GN=BTF3L4 PE=1 SV=1;sp|Q96K17-2|BT3L4_HUMAN Isoform 2 of Transcription factor BTF3 homolog 4 OS=Homo sapiens OX=9606 GN=BTF3L4	2	5	5	5	3	5	3	5	3	5	38.6	38.6	38.6	17.27	158	158;100	2	6		6	0	46.024	By MS/MS	By MS/MS	1.1554	1.1858	12.806	6	0	Leave out requantified	0.91041	1.3877	1.2339	1.0384	8.1748	31.635	3	3	0	0	Leave out requantified	Leave out requantified
Q8NCA5-2;Q8NCA5	Q8NCA5-2;Q8NCA5	12;12	12;12	10;10	Protein FAM98A	FAM98A	sp|Q8NCA5-2|FA98A_HUMAN Isoform 2 of Protein FAM98A OS=Homo sapiens OX=9606 GN=FAM98A;sp|Q8NCA5|FA98A_HUMAN Protein FAM98A OS=Homo sapiens OX=9606 GN=FAM98A PE=1 SV=1	2	12	12	10	10	10	10	10	8	9	39.2	39.2	32.8	55.272	518	518;519	1.97	14	9	13	0	92.653	By MS/MS	By MS/MS	1.0207	1.0761	32.383	31	7	Leave out requantified	0.81448	1.4062	1.0958	1.0387	32.248	22.029	14	17	1	6	Leave out requantified	Leave out requantified
O60610-2;O60610-3;O60610	O60610-2;O60610-3;O60610	7;7;7	7;7;7	7;7;7	Protein diaphanous homolog 1	DIAPH1	sp|O60610-2|DIAP1_HUMAN Isoform 2 of Protein diaphanous homolog 1 OS=Homo sapiens OX=9606 GN=DIAPH1;sp|O60610-3|DIAP1_HUMAN Isoform 3 of Protein diaphanous homolog 1 OS=Homo sapiens OX=9606 GN=DIAPH1;sp|O60610|DIAP1_HUMAN Protein diaphanous homolog 1 OS=Ho	3	7	7	7	4	5	4	5	4	5	8.9	8.9	8.9	138.91	1248	1248;1263;1272	1.89	4	2	3	0	21.182	By MS/MS	By MS/MS	0.97053	0.94616	22.065	5	2	Leave out requantified	0.96745	1.3736	1.2941	1.039	24.146	13.244	3	2	1	1	Median	Median
Q4W5N1	Q4W5N1	1	1	1	Putative ATP-binding cassette sub-family A member 11	ABCA11P	sp|Q4W5N1|ABCAB_HUMAN Putative ATP-binding cassette sub-family A member 11 OS=Homo sapiens OX=9606 GN=ABCA11P PE=2 SV=1	1	1	1	1	1	1	1	1	1	1	6.4	6.4	6.4	17.479	156	156	1.5	2	2		1	-2	By MS/MS	By MS/MS	1.0711	1.0557	7.4725	4	0	Median	0.81698	1.3367	1.1417	1.0393	8.897	0.030977	2	2	0	0	Median	Median
P49756;P49756-2;P49756-3;P49756-4	P49756	25;10;10;2	25;10;10;2	25;10;10;2	RNA-binding protein 25	RBM25	sp|P49756|RBM25_HUMAN RNA-binding protein 25 OS=Homo sapiens OX=9606 GN=RBM25 PE=1 SV=3	4	25	25	25	21	22	21	22	21	22	34.8	34.8	34.8	100.18	843	843;294;300;164	2.08	23	3	27	0	274.36	By MS/MS	By MS/MS	1.1454	1.11	15.323	47	6	Leave out requantified	0.93092	1.3785	1.2486	1.04	13.516	18.717	22	25	2	4	Leave out requantified	Leave out requantified
Q5TAX3;Q5TAX3-2	Q5TAX3	9;1	8;1	8;1	Terminal uridylyltransferase 4	ZCCHC11	sp|Q5TAX3|TUT4_HUMAN Terminal uridylyltransferase 4 OS=Homo sapiens OX=9606 GN=TUT4 PE=1 SV=3	2	9	8	8	8	5	7	5	7	5	8.9	8.4	8.4	185.16	1644	1644;719	1.63	10	6	3	0	107.86	By MS/MS	By MS/MS	1.1701	1.2901	12.263	13	2	Leave out requantified	1.1003	1.3991	1.4348	1.0401	17.14	10.632	7	6	0	2	Leave out requantified	Leave out requantified
P19338	P19338	69	69	69	Nucleolin	NCL	sp|P19338|NUCL_HUMAN Nucleolin OS=Homo sapiens OX=9606 GN=NCL PE=1 SV=3	1	69	69	69	61	67	61	67	61	67	53.4	53.4	53.4	76.613	710	710	1.72	461	193	216	0	323.31	By MS/MS	By MS/MS	1.0724	0.92892	9.7657	696	129	Leave out requantified	0.58871	1.3498	0.80231	1.0404	11.837	14.299	338	358	75	54	Leave out requantified	Leave out requantified
Q00341;Q00341-2	Q00341;Q00341-2	63;57	63;57	63;57	Vigilin	HDLBP	sp|Q00341|VIGLN_HUMAN Vigilin OS=Homo sapiens OX=9606 GN=HDLBP PE=1 SV=2;sp|Q00341-2|VIGLN_HUMAN Isoform 2 of Vigilin OS=Homo sapiens OX=9606 GN=HDLBP	2	63	63	63	56	57	56	57	56	57	52.5	52.5	52.5	141.45	1268	1268;1235	1.61	114	39	39	0	323.31	By MS/MS	By MS/MS	1.0039	0.99839	15.715	163	25	Leave out requantified	0.69761	1.385	0.94032	1.0409	14.465	14.934	76	87	9	16	Leave out requantified	Leave out requantified
Q9NSI8;Q9NSI8-3;Q9NSI8-2	Q9NSI8;Q9NSI8-3	7;7;3	7;7;3	7;7;3	SAM domain-containing protein SAMSN-1	SAMSN1	sp|Q9NSI8|SAMN1_HUMAN SAM domain-containing protein SAMSN-1 OS=Homo sapiens OX=9606 GN=SAMSN1 PE=1 SV=1;sp|Q9NSI8-3|SAMN1_HUMAN Isoform 3 of SAM domain-containing protein SAMSN-1 OS=Homo sapiens OX=9606 GN=SAMSN1	3	7	7	7	6	2	6	2	6	2	33	33	33	41.708	373	373;441;205	1.67	6		3	0	50.799	By MS/MS	By MS/MS	1.0538	1.1664	34.656	6	3	Leave out requantified	1.0122	1.423	1.4055	1.0417	11.169	44.762	4	2	2	1	Median	Median
P07437;Q9BUF5;A6NNZ2;CON__ENSEMBL:ENSBTAP00000025008;Q9H4B7	P07437	18;3;2;1;1	18;3;2;1;1	5;0;0;0;0	Tubulin beta chain	TUBB	sp|P07437|TBB5_HUMAN Tubulin beta chain OS=Homo sapiens OX=9606 GN=TUBB PE=1 SV=2	5	18	18	5	18	18	18	18	5	5	56.1	56.1	16.2	49.67	444	444;446;444;536;451	1.89	25	32	17	0	262.25	By MS/MS	By MS/MS	1.0986	1.022	8.9409	59	12	Leave out requantified	0.72636	1.3767	0.99734	1.0419	14.188	14.07	27	32	5	7	Leave out requantified	Leave out requantified
Q14562	Q14562	18	17	17	ATP-dependent RNA helicase DHX8	DHX8	sp|Q14562|DHX8_HUMAN ATP-dependent RNA helicase DHX8 OS=Homo sapiens OX=9606 GN=DHX8 PE=1 SV=1	1	18	17	17	15	12	14	12	14	12	24.5	23.8	23.8	139.31	1220	1220	1.58	18	15	3	0	190.98	By MS/MS	By MS/MS	0.97776	0.96447	10.421	25	5	Leave out requantified	0.6827	1.3548	0.92604	1.0423	9.0426	10.321	14	11	4	1	Leave out requantified	Leave out requantified
Q4G0J3;Q4G0J3-3;Q4G0J3-2	Q4G0J3;Q4G0J3-3	43;42;17	43;42;17	43;42;17	La-related protein 7	LARP7	sp|Q4G0J3|LARP7_HUMAN La-related protein 7 OS=Homo sapiens OX=9606 GN=LARP7 PE=1 SV=1;sp|Q4G0J3-3|LARP7_HUMAN Isoform 3 of La-related protein 7 OS=Homo sapiens OX=9606 GN=LARP7	3	43	43	43	37	43	37	43	37	43	61.2	61.2	61.2	66.898	582	582;589;214	2.02	73	41	76	0	323.31	By MS/MS	By MS/MS	1.0784	1.0463	17.635	156	17	Leave out requantified	0.76314	1.3732	1.052	1.0423	14.445	18.704	70	86	6	11	Leave out requantified	Leave out requantified
Q00059;Q00059-2	Q00059;Q00059-2	3;2	3;2	3;2	Transcription factor A, mitochondrial	TFAM	sp|Q00059|TFAM_HUMAN Transcription factor A, mitochondrial OS=Homo sapiens OX=9606 GN=TFAM PE=1 SV=1;sp|Q00059-2|TFAM_HUMAN Isoform 2 of Transcription factor A, mitochondrial OS=Homo sapiens OX=9606 GN=TFAM	2	3	3	3	2	3	2	3	2	3	12.2	12.2	12.2	29.096	246	246;214	1	5			0	3.7065	By MS/MS	By MS/MS	1.5921	1.1098	16.686	4	1	Linear	0.61916	1.436	0.83081	1.0425	15.244	9.3752	2	2	1	0	Median	Median
Q13247-3;Q13247;Q13247-2	Q13247-3;Q13247	48;48;21	48;48;21	37;37;16	Serine/arginine-rich splicing factor 6	SRSF6	sp|Q13247-3|SRSF6_HUMAN Isoform SRP55-3 of Serine/arginine-rich splicing factor 6 OS=Homo sapiens OX=9606 GN=SRSF6;sp|Q13247|SRSF6_HUMAN Serine/arginine-rich splicing factor 6 OS=Homo sapiens OX=9606 GN=SRSF6 PE=1 SV=2	3	48	48	37	47	44	47	44	36	35	54.6	54.6	51.6	38.418	335	335;344;135	1.85	164	111	108	0	323.31	By MS/MS	By MS/MS	0.93652	0.97137	10.562	327	34	Leave out requantified	0.64153	1.3543	0.89662	1.0428	13.952	7.9308	166	161	19	15	Leave out requantified	Leave out requantified
Q9Y3B4	Q9Y3B4	6	6	6	Splicing factor 3B subunit 6	SF3B6	sp|Q9Y3B4|SF3B6_HUMAN Splicing factor 3B subunit 6 OS=Homo sapiens OX=9606 GN=SF3B6 PE=1 SV=1	1	6	6	6	6	5	6	5	6	5	51.2	51.2	51.2	14.585	125	125	1.41	13	1	3	0	12.738	By MS/MS	By MS/MS	1.0034	0.99795	10.729	12	3	Leave out requantified	0.6956	1.4177	0.92353	1.0434	19.07	5.3804	6	6	1	2	Leave out requantified	Leave out requantified
Q9H910;Q9H910-3;Q9H910-2	Q9H910;Q9H910-3;Q9H910-2	4;4;3	4;4;3	4;4;3	Hematological and neurological expressed 1-like protein	HN1L	sp|Q9H910|JUPI2_HUMAN Jupiter microtubule associated homolog 2 OS=Homo sapiens OX=9606 GN=JPT2 PE=1 SV=1;sp|Q9H910-3|JUPI2_HUMAN Isoform 3 of Jupiter microtubule associated homolog 2 OS=Homo sapiens OX=9606 GN=JPT2;sp|Q9H910-2|JUPI2_HUMAN Isoform 2 of Jupi	3	4	4	4	3	3	3	3	3	3	29.5	29.5	29.5	20.063	190	190;218;174	1.25	6	2		0	9.9299	By MS/MS	By MS/MS	0.98464	1.0481	13.436	7	3	Leave out requantified	0.86662	1.3568	1.1436	1.0434	15.482	26.115	3	4	1	2	Median	Median
Q9BTC0;Q9BTC0-1	Q9BTC0	8;2	8;2	8;2	Death-inducer obliterator 1	DIDO1	sp|Q9BTC0|DIDO1_HUMAN Death-inducer obliterator 1 OS=Homo sapiens OX=9606 GN=DIDO1 PE=1 SV=5	2	8	8	8	6	6	6	6	6	6	7.1	7.1	7.1	243.87	2240	2240;1189	2.14	3	6	5	0	27.27	By MS/MS	By MS/MS	0.90312	1.0501	22.272	9	2	Leave out requantified	0.78706	1.412	1.0702	1.0441	27.598	20.461	6	3	2	0	Leave out requantified	Leave out requantified
Q15046;Q15046-2	Q15046;Q15046-2	5;4	5;4	5;4	Lysine--tRNA ligase	KARS	sp|Q15046|SYK_HUMAN Lysine--tRNA ligase OS=Homo sapiens OX=9606 GN=KARS PE=1 SV=3;sp|Q15046-2|SYK_HUMAN Isoform Mitochondrial of Lysine--tRNA ligase OS=Homo sapiens OX=9606 GN=KARS	2	5	5	5	3	4	3	4	3	4	8.7	8.7	8.7	68.047	597	597;625	1.57	4	2	1	0	51.223	By MS/MS	By MS/MS	1.18	1.037	11.447	3	0	Leave out requantified	NaN	1.3604	NaN	1.0447	NaN	16.177	1	2	0	0	Median	Median
Q9Y5T5-2;Q9Y5T5;Q9Y5T5-3;Q9Y5T5-4;Q9Y5T5-5	Q9Y5T5-2;Q9Y5T5;Q9Y5T5-3;Q9Y5T5-4	11;11;10;7;4	11;11;10;7;4	11;11;10;7;4	Ubiquitin carboxyl-terminal hydrolase 16	USP16	sp|Q9Y5T5-2|UBP16_HUMAN Isoform 2 of Ubiquitin carboxyl-terminal hydrolase 16 OS=Homo sapiens OX=9606 GN=USP16;sp|Q9Y5T5|UBP16_HUMAN Ubiquitin carboxyl-terminal hydrolase 16 OS=Homo sapiens OX=9606 GN=USP16 PE=1 SV=1;sp|Q9Y5T5-3|UBP16_HUMAN Isoform 3 of Ub	5	11	11	11	10	4	10	4	10	4	22.6	22.6	22.6	93.498	822	822;823;808;513;408	1.89	8	4	6	0	21.955	By MS/MS	By MS/MS	0.97972	1.1798	14.097	10	7	Median	0.93228	1.385	1.2251	1.045	14.83	12.43	6	4	4	3	Median	Median
Q96CM3;Q96CM3-2	Q96CM3;Q96CM3-2	10;8	10;8	10;8	RNA pseudouridylate synthase domain-containing protein 4	RPUSD4	sp|Q96CM3|RUSD4_HUMAN Mitochondrial RNA pseudouridine synthase RPUSD4 OS=Homo sapiens OX=9606 GN=RPUSD4 PE=1 SV=1;sp|Q96CM3-2|RUSD4_HUMAN Isoform 2 of Mitochondrial RNA pseudouridine synthase RPUSD4 OS=Homo sapiens OX=9606 GN=RPUSD4	2	10	10	10	10	6	10	6	10	6	37.4	37.4	37.4	42.205	377	377;346	1.96	10	5	9	0	29.692	By MS/MS	By MS/MS	0.79977	0.82123	24.086	19	7	Leave out requantified	0.47397	1.4346	0.62118	1.0455	23.024	38	12	7	5	2	Leave out requantified	Leave out requantified
Q9Y450;Q9Y450-4;Q9Y450-2	Q9Y450;Q9Y450-4	7;5;3	7;5;3	7;5;3	HBS1-like protein	HBS1L	sp|Q9Y450|HBS1L_HUMAN HBS1-like protein OS=Homo sapiens OX=9606 GN=HBS1L PE=1 SV=1;sp|Q9Y450-4|HBS1L_HUMAN Isoform 3 of HBS1-like protein OS=Homo sapiens OX=9606 GN=HBS1L	3	7	7	7	6	4	6	4	6	4	18.4	18.4	18.4	75.472	684	684;642;632	1.77	7	2	4	0	15.791	By MS/MS	By MS/MS	1.2408	1.353	29.501	8	3	Leave out requantified	0.97391	1.3842	1.3303	1.0457	21.068	38.837	6	2	3	0	Leave out requantified	Median
Q8IWR0;Q8IWR0-2	Q8IWR0	30;6	30;6	29;6	Zinc finger CCCH domain-containing protein 7A	ZC3H7A	sp|Q8IWR0|Z3H7A_HUMAN Zinc finger CCCH domain-containing protein 7A OS=Homo sapiens OX=9606 GN=ZC3H7A PE=1 SV=1	2	30	30	29	29	24	29	24	28	23	41.4	41.4	39.8	110.54	971	971;167	1.8	39	26	22	0	276.37	By MS/MS	By MS/MS	1.0106	1.0122	23.684	67	11	Leave out requantified	0.70349	1.4507	0.94625	1.0458	25.444	14.175	35	32	6	5	Leave out requantified	Leave out requantified
Q15233;Q15233-2	Q15233;Q15233-2	39;38	37;36	36;35	Non-POU domain-containing octamer-binding protein	NONO	sp|Q15233|NONO_HUMAN Non-POU domain-containing octamer-binding protein OS=Homo sapiens OX=9606 GN=NONO PE=1 SV=4;sp|Q15233-2|NONO_HUMAN Isoform 2 of Non-POU domain-containing octamer-binding protein OS=Homo sapiens OX=9606 GN=NONO	2	39	37	36	37	37	35	35	34	34	71.5	71.5	71.5	54.231	471	471;382	1.93	103	131	81	0	323.31	By MS/MS	By MS/MS	0.97036	1.0316	18.847	253	27	Leave out requantified	0.74605	1.3678	1.0295	1.0467	18.157	22.221	126	127	16	11	Leave out requantified	Leave out requantified
P62826	P62826	8	8	8	GTP-binding nuclear protein Ran	RAN	sp|P62826|RAN_HUMAN GTP-binding nuclear protein Ran OS=Homo sapiens OX=9606 GN=RAN PE=1 SV=3	1	8	8	8	8	6	8	6	8	6	43.5	43.5	43.5	24.423	216	216	1.73	9	10	3	0	20.786	By MS/MS	By MS/MS	0.94208	1.0787	14.778	21	5	Leave out requantified	0.77783	1.423	1.0565	1.0468	3.5839	21.584	11	10	3	2	Leave out requantified	Leave out requantified
P08579	P08579	6	4	4	U2 small nuclear ribonucleoprotein B	SNRPB2	sp|P08579|RU2B_HUMAN U2 small nuclear ribonucleoprotein B OS=Homo sapiens OX=9606 GN=SNRPB2 PE=1 SV=1	1	6	4	4	6	4	4	2	4	2	28.9	24.4	24.4	25.486	225	225	2.5	1	1	4	0	12.933	By MS/MS	By MS/MS	0.89469	1.1835	5.1747	6	2	Leave out requantified	0.89469	1.4287	1.1835	1.0474	5.6604	19.591	4	2	1	1	Leave out requantified	Median
O76021;O76021-2	O76021	38;16	38;16	38;16	Ribosomal L1 domain-containing protein 1	RSL1D1	sp|O76021|RL1D1_HUMAN Ribosomal L1 domain-containing protein 1 OS=Homo sapiens OX=9606 GN=RSL1D1 PE=1 SV=3	2	38	38	38	36	36	36	36	36	36	60.2	60.2	60.2	54.972	490	490;270	2.2	45	71	86	0	323.31	By MS/MS	By MS/MS	0.92456	0.9548	11.22	179	26	Leave out requantified	0.60278	1.3762	0.8423	1.0492	8.9555	13.245	89	90	14	12	Leave out requantified	Leave out requantified
P11021	P11021	8	7	7	78 kDa glucose-regulated protein	HSPA5	sp|P11021|BIP_HUMAN Endoplasmic reticulum chaperone BiP OS=Homo sapiens OX=9606 GN=HSPA5 PE=1 SV=2	1	8	7	7	6	6	5	5	5	5	17.6	15.1	15.1	72.332	654	654	1	10			0	60.342	By MS/MS	By MS/MS	1.2921	1.4878	46.268	8	2	Leave out requantified	1.255	1.4297	1.6866	1.0492	39.209	14.3	5	3	1	1	Leave out requantified	Plateau
O95232;O95232-2	O95232	26;5	26;5	26;5	Luc7-like protein 3	LUC7L3	sp|O95232|LC7L3_HUMAN Luc7-like protein 3 OS=Homo sapiens OX=9606 GN=LUC7L3 PE=1 SV=2	2	26	26	26	18	24	18	24	18	24	43.8	43.8	43.8	51.466	432	432;79	1.97	34	37	31	0	323.31	By MS/MS	By MS/MS	1.3091	1.1106	12.175	83	10	Leave out requantified	1.0318	1.4127	1.3971	1.0497	12.501	6.8988	30	53	4	6	Leave out requantified	Leave out requantified
Q13242	Q13242	17	17	17	Serine/arginine-rich splicing factor 9	SRSF9	sp|Q13242|SRSF9_HUMAN Serine/arginine-rich splicing factor 9 OS=Homo sapiens OX=9606 GN=SRSF9 PE=1 SV=1	1	17	17	17	16	17	16	17	16	17	62	62	62	25.542	221	221	2.02	21	17	22	0	40.214	By MS/MS	By MS/MS	1.1105	1.0838	6.8475	53	11	Leave out requantified	0.83907	1.4436	1.1282	1.0499	8.91	8.9778	25	28	4	7	Leave out requantified	Leave out requantified
Q8IWX8	Q8IWX8	35	35	35	Calcium homeostasis endoplasmic reticulum protein	CHERP	sp|Q8IWX8|CHERP_HUMAN Calcium homeostasis endoplasmic reticulum protein OS=Homo sapiens OX=9606 GN=CHERP PE=1 SV=3	1	35	35	35	31	33	31	33	31	33	41.9	41.9	41.9	103.7	916	916	1.67	70	63	20	0	260.95	By MS/MS	By MS/MS	1.1878	1.0809	15.657	143	20	Leave out requantified	0.8539	1.3941	1.1749	1.0502	13.171	14.829	59	84	12	8	Leave out requantified	Leave out requantified
Q7Z417;Q7Z417-2	Q7Z417	26;3	26;3	26;3	Nuclear fragile X mental retardation-interacting protein 2	NUFIP2	sp|Q7Z417|NUFP2_HUMAN Nuclear fragile X mental retardation-interacting protein 2 OS=Homo sapiens OX=9606 GN=NUFIP2 PE=1 SV=1	2	26	26	26	22	24	22	24	22	24	53.4	53.4	53.4	76.12	695	695;120	1.82	47	40	27	0	323.31	By MS/MS	By MS/MS	1.0212	1.0233	13.773	88	21	Leave out requantified	0.7143	1.4073	0.97123	1.0505	12.511	14.693	40	48	8	13	Leave out requantified	Leave out requantified
P11387	P11387	58	58	52	DNA topoisomerase 1	TOP1	sp|P11387|TOP1_HUMAN DNA topoisomerase 1 OS=Homo sapiens OX=9606 GN=TOP1 PE=1 SV=2	1	58	58	52	53	56	53	56	47	50	57.9	57.9	54.8	90.725	765	765	1.84	116	66	76	0	323.31	By MS/MS	By MS/MS	1.0372	1.0535	15.36	230	26	Leave out requantified	0.7579	1.407	1.0116	1.0505	15.055	16.712	114	116	14	12	Leave out requantified	Leave out requantified
O15213	O15213	17	17	17	WD repeat-containing protein 46	WDR46	sp|O15213|WDR46_HUMAN WD repeat-containing protein 46 OS=Homo sapiens OX=9606 GN=WDR46 PE=1 SV=3	1	17	17	17	17	14	17	14	17	14	37.5	37.5	37.5	68.07	610	610	1.72	32	13	15	0	293.61	By MS/MS	By MS/MS	1.034	0.98973	14.086	50	12	Leave out requantified	0.67975	1.4125	0.91156	1.0508	14.408	10.492	26	24	8	4	Leave out requantified	Leave out requantified
P54578-2;P54578;P54578-3	P54578-2;P54578;P54578-3	4;4;3	4;4;3	4;4;3	Ubiquitin carboxyl-terminal hydrolase 14	USP14	sp|P54578-2|UBP14_HUMAN Isoform 2 of Ubiquitin carboxyl-terminal hydrolase 14 OS=Homo sapiens OX=9606 GN=USP14;sp|P54578|UBP14_HUMAN Ubiquitin carboxyl-terminal hydrolase 14 OS=Homo sapiens OX=9606 GN=USP14 PE=1 SV=3;sp|P54578-3|UBP14_HUMAN Isoform 3 of Ub	3	4	4	4	4	4	4	4	4	4	9.8	9.8	9.8	52.385	459	459;494;483	2.75		2	6	0	7.5166	By MS/MS	By MS/MS	1.1167	1.1142	2.4641	6	0	Leave out requantified	0.89975	1.4031	1.1814	1.0508	12.94	17.635	3	3	0	0	Leave out requantified	Leave out requantified
Q9UPQ9-1;Q9UPQ9;Q9UPQ9-2	Q9UPQ9-1;Q9UPQ9	20;20;8	20;20;8	20;20;8	Trinucleotide repeat-containing gene 6B protein	TNRC6B	sp|Q9UPQ9-1|TNR6B_HUMAN Isoform 2 of Trinucleotide repeat-containing gene 6B protein OS=Homo sapiens OX=9606 GN=TNRC6B;sp|Q9UPQ9|TNR6B_HUMAN Trinucleotide repeat-containing gene 6B protein OS=Homo sapiens OX=9606 GN=TNRC6B PE=1 SV=4	3	20	20	20	18	12	18	12	18	12	23.4	23.4	23.4	182.81	1723	1723;1833;1029	1.71	20	5	10	0	102.64	By MS/MS	By MS/MS	0.93016	1.2177	16.503	20	8	Leave out requantified	0.92859	1.3594	1.2205	1.0515	20.443	15.829	12	8	3	5	Leave out requantified	Leave out requantified
Q86UP2-2;Q86UP2-4;Q86UP2;Q86UP2-3	Q86UP2-2;Q86UP2-4;Q86UP2;Q86UP2-3	10;10;10;9	10;10;10;9	10;10;10;9	Kinectin	KTN1	sp|Q86UP2-2|KTN1_HUMAN Isoform 2 of Kinectin OS=Homo sapiens OX=9606 GN=KTN1;sp|Q86UP2-4|KTN1_HUMAN Isoform 4 of Kinectin OS=Homo sapiens OX=9606 GN=KTN1;sp|Q86UP2|KTN1_HUMAN Kinectin OS=Homo sapiens OX=9606 GN=KTN1 PE=1 SV=1;sp|Q86UP2-3|KTN1_HUMAN Isoform	4	10	10	10	7	8	7	8	7	8	12.2	12.2	12.2	149.61	1300	1300;1329;1357;1306	2.37	5	2	12	0	94.452	By MS/MS	By MS/MS	1.1461	1.1439	18.958	15	5	Leave out requantified	0.96169	1.4606	1.2604	1.0518	24.751	16.853	7	8	1	4	Leave out requantified	Leave out requantified
O00410;O00410-2;O00410-3	O00410;O00410-2;O00410-3	4;2;2	4;2;2	4;2;2	Importin-5	IPO5	sp|O00410|IPO5_HUMAN Importin-5 OS=Homo sapiens OX=9606 GN=IPO5 PE=1 SV=4;sp|O00410-2|IPO5_HUMAN Isoform 2 of Importin-5 OS=Homo sapiens OX=9606 GN=IPO5;sp|O00410-3|IPO5_HUMAN Isoform 3 of Importin-5 OS=Homo sapiens OX=9606 GN=IPO5	3	4	4	4	3	3	3	3	3	3	6	6	6	123.63	1097	1097;1037;1115	1.5	3	3		0	36.541	By MS/MS	By MS/MS	1.2627	1.1302	12.333	6	1	Leave out requantified	0.79247	1.4251	1.0239	1.0524	26.715	20.156	3	3	1	0	Median	Leave out requantified
P50454	P50454	1	1	1	Serpin H1	SERPINH1	sp|P50454|SERPH_HUMAN Serpin H1 OS=Homo sapiens OX=9606 GN=SERPINH1 PE=1 SV=2	1	1	1	1	1	1	1	1	1	1	6.2	6.2	6.2	46.44	418	418	2		3		0	29.628	By MS/MS	By MS/MS	1.3715	1.0524	9.6222	2	0	Median	NaN	1.3715	NaN	1.0524	NaN	9.6222	0	2	0	0	Median	Median
Q9H0S4;Q9H0S4-2	Q9H0S4;Q9H0S4-2	8;7	8;7	8;7	Probable ATP-dependent RNA helicase DDX47	DDX47	sp|Q9H0S4|DDX47_HUMAN Probable ATP-dependent RNA helicase DDX47 OS=Homo sapiens OX=9606 GN=DDX47 PE=1 SV=1;sp|Q9H0S4-2|DDX47_HUMAN Isoform 2 of Probable ATP-dependent RNA helicase DDX47 OS=Homo sapiens OX=9606 GN=DDX47	2	8	8	8	8	6	8	6	8	6	31	31	31	50.646	455	455;406	2.27	3	10	9	0	46.091	By MS/MS	By MS/MS	0.94905	0.93174	16.676	15	1	Leave out requantified	0.62174	1.4421	0.82451	1.0529	17.072	16.333	8	7	1	0	Leave out requantified	Leave out requantified
P02545;P02545-3;P02545-2;P02545-6;P02545-5;P02545-4	P02545;P02545-3;P02545-2;P02545-6;P02545-5;P02545-4	22;21;20;20;17;17	21;20;19;19;16;16	21;20;19;19;16;16	Prelamin-A/C;Lamin-A/C	LMNA	sp|P02545|LMNA_HUMAN Prelamin-A/C OS=Homo sapiens OX=9606 GN=LMNA PE=1 SV=1;sp|P02545-3|LMNA_HUMAN Isoform ADelta10 of Prelamin-A/C OS=Homo sapiens OX=9606 GN=LMNA;sp|P02545-2|LMNA_HUMAN Isoform C of Prelamin-A/C OS=Homo sapiens OX=9606 GN=LMNA;sp|P02545-6	6	22	21	21	20	21	19	20	19	20	41.6	40.4	40.4	74.139	664	664;634;572;614;565;574	1.85	25	5	18	0	115.99	By MS/MS	By MS/MS	1.2587	1.317	17.562	37	7	Leave out requantified	1.1473	1.4227	1.5788	1.0542	17.522	8.3245	18	19	1	6	Leave out requantified	Leave out requantified
Q8N1G4	Q8N1G4	31	31	31	Leucine-rich repeat-containing protein 47	LRRC47	sp|Q8N1G4|LRC47_HUMAN Leucine-rich repeat-containing protein 47 OS=Homo sapiens OX=9606 GN=LRRC47 PE=1 SV=1	1	31	31	31	28	24	28	24	28	24	67.2	67.2	67.2	63.472	583	583	1.78	40	30	20	0	195	By MS/MS	By MS/MS	1.029	1.118	17.229	81	13	Leave out requantified	0.81518	1.4113	1.0831	1.0566	17.836	18.117	42	39	4	9	Leave out requantified	Leave out requantified
Q96AG4	Q96AG4	19	19	19	Leucine-rich repeat-containing protein 59	LRRC59	sp|Q96AG4|LRC59_HUMAN Leucine-rich repeat-containing protein 59 OS=Homo sapiens OX=9606 GN=LRRC59 PE=1 SV=1	1	19	19	19	18	18	18	18	18	18	53.7	53.7	53.7	34.93	307	307	2.04	20	28	23	0	172.63	By MS/MS	By MS/MS	1.0883	1.1637	14.193	60	9	Leave out requantified	0.94841	1.4425	1.2779	1.0567	9.4685	19.245	32	28	6	3	Leave out requantified	Leave out requantified
Q9BWF3;Q9BWF3-4;Q9BWF3-3;Q9BWF3-2	Q9BWF3;Q9BWF3-4	21;11;10;10	21;11;10;10	1;1;1;1	RNA-binding protein 4	RBM4	sp|Q9BWF3|RBM4_HUMAN RNA-binding protein 4 OS=Homo sapiens OX=9606 GN=RBM4 PE=1 SV=1;sp|Q9BWF3-4|RBM4_HUMAN Isoform 4 of RNA-binding protein 4 OS=Homo sapiens OX=9606 GN=RBM4	4	21	21	1	20	21	20	21	1	1	67	67	3.6	40.313	364	364;173;143;177	1.68	34	19	13	0	169.95	By MS/MS	By MS/MS	1.0951	1.0581	9.2117	56	8	Leave out requantified	0.76658	1.4529	1.0267	1.0575	7.1469	10.631	26	30	5	3	Leave out requantified	Leave out requantified
Q9UHD1;Q9UHD1-2	Q9UHD1;Q9UHD1-2	2;1	2;1	2;1	Cysteine and histidine-rich domain-containing protein 1	CHORDC1	sp|Q9UHD1|CHRD1_HUMAN Cysteine and histidine-rich domain-containing protein 1 OS=Homo sapiens OX=9606 GN=CHORDC1 PE=1 SV=2;sp|Q9UHD1-2|CHRD1_HUMAN Isoform 2 of Cysteine and histidine-rich domain-containing protein 1 OS=Homo sapiens OX=9606 GN=CHORDC1	2	2	2	2	2	2	2	2	2	2	8.1	8.1	8.1	37.489	332	332;313	2		4		0	5.7269	By MS/MS	By MS/MS	1.1054	1.1118	10.323	4	0	Leave out requantified	0.8673	1.4088	1.1678	1.0584	12.963	7.6844	2	2	0	0	Median	Median
Q69YH5	Q69YH5	8	8	8	Cell division cycle-associated protein 2	CDCA2	sp|Q69YH5|CDCA2_HUMAN Cell division cycle-associated protein 2 OS=Homo sapiens OX=9606 GN=CDCA2 PE=1 SV=2	1	8	8	8	7	5	7	5	7	5	15.3	15.3	15.3	112.68	1023	1023	1.59	8	8	1	0	29.694	By MS/MS	By MS/MS	0.93598	0.93537	19.069	6	1	Leave out requantified	0.59763	1.4036	0.78322	1.0586	7.6054	15.064	2	4	0	1	Median	Leave out requantified
Q8N5L8	Q8N5L8	6	6	6	Ribonuclease P protein subunit p25-like protein	RPP25L	sp|Q8N5L8|RP25L_HUMAN Ribonuclease P protein subunit p25-like protein OS=Homo sapiens OX=9606 GN=RPP25L PE=1 SV=1	1	6	6	6	5	5	5	5	5	5	45.4	45.4	45.4	17.631	163	163	1.67	11	6	4	0	23.313	By MS/MS	By MS/MS	1.1284	1.0812	17.223	17	5	Leave out requantified	0.77425	1.4006	1.028	1.0586	16.721	17.109	9	8	3	2	Leave out requantified	Leave out requantified
Q92922	Q92922	6	6	6	SWI/SNF complex subunit SMARCC1	SMARCC1	sp|Q92922|SMRC1_HUMAN SWI/SNF complex subunit SMARCC1 OS=Homo sapiens OX=9606 GN=SMARCC1 PE=1 SV=3	1	6	6	6	5	4	5	4	5	4	9.2	9.2	9.2	122.87	1105	1105	2.4	2	2	6	0	103.37	By MS/MS	By MS/MS	1.1459	1.1145	11.018	7	3	Leave out requantified	0.82106	1.4355	1.0889	1.0589	7.1654	9.4454	4	3	2	1	Median	Median
Q9BRS2	Q9BRS2	12	12	12	Serine/threonine-protein kinase RIO1	RIOK1	sp|Q9BRS2|RIOK1_HUMAN Serine/threonine-protein kinase RIO1 OS=Homo sapiens OX=9606 GN=RIOK1 PE=1 SV=2	1	12	12	12	9	10	9	10	9	10	27.1	27.1	27.1	65.582	568	568	1.73	15	3	8	0	38.115	By MS/MS	By MS/MS	1.0633	1.0835	11.587	18	2	Leave out requantified	0.76286	1.4687	1.0406	1.0592	11.922	12.861	8	10	1	1	Leave out requantified	Leave out requantified
Q9BQ67	Q9BQ67	2	2	2	Glutamate-rich WD repeat-containing protein 1	GRWD1	sp|Q9BQ67|GRWD1_HUMAN Glutamate-rich WD repeat-containing protein 1 OS=Homo sapiens OX=9606 GN=GRWD1 PE=1 SV=1	1	2	2	2	2	2	2	2	2	2	10.5	10.5	10.5	49.419	446	446	1	5			0	31.327	By MS/MS	By MS/MS	0.89589	0.90058	9.8269	4	0	Leave out requantified	0.56965	1.409	0.76564	1.0593	10.198	9.456	2	2	0	0	Median	Median
Q9Y2P8;Q9Y2P8-2	Q9Y2P8	3;1	3;1	3;1	RNA 3-terminal phosphate cyclase-like protein	RCL1	sp|Q9Y2P8|RCL1_HUMAN RNA 3-terminal phosphate cyclase-like protein OS=Homo sapiens OX=9606 GN=RCL1 PE=1 SV=3	2	3	3	3	3	2	3	2	3	2	10.5	10.5	10.5	40.842	373	373;187	1.29	5	2		0	6.5552	By MS/MS	By MS/MS	0.84205	1.0481	10.456	5	4	Median	0.67624	1.388	0.89839	1.0593	12.904	1.5075	3	2	2	2	Median	Median
Q9BZI7-2;Q9BZI7	Q9BZI7-2;Q9BZI7	10;10	10;10	10;10	Regulator of nonsense transcripts 3B	UPF3B	sp|Q9BZI7-2|REN3B_HUMAN Isoform 2 of Regulator of nonsense transcripts 3B OS=Homo sapiens OX=9606 GN=UPF3B;sp|Q9BZI7|REN3B_HUMAN Regulator of nonsense transcripts 3B OS=Homo sapiens OX=9606 GN=UPF3B PE=1 SV=1	2	10	10	10	8	9	8	9	8	9	24.5	24.5	24.5	56.213	470	470;483	1.81	10	5	6	0	29.656	By MS/MS	By MS/MS	0.95865	1.1449	11.056	14	3	Leave out requantified	0.83055	1.4169	1.156	1.0599	11.042	8.1161	8	6	1	2	Leave out requantified	Leave out requantified
Q66PJ3-2;Q66PJ3-7;Q66PJ3-4;Q66PJ3-3;Q66PJ3;Q66PJ3-5	Q66PJ3-2;Q66PJ3-7;Q66PJ3-4;Q66PJ3-3;Q66PJ3;Q66PJ3-5	12;11;11;11;11;7	12;11;11;11;11;7	12;11;11;11;11;7	ADP-ribosylation factor-like protein 6-interacting protein 4	ARL6IP4	sp|Q66PJ3-2|AR6P4_HUMAN Isoform 2 of ADP-ribosylation factor-like protein 6-interacting protein 4 OS=Homo sapiens OX=9606 GN=ARL6IP4;sp|Q66PJ3-7|AR6P4_HUMAN Isoform 7 of ADP-ribosylation factor-like protein 6-interacting protein 4 OS=Homo sapiens OX=9606 G	6	12	12	12	4	12	4	12	4	12	23	23	23	44.158	413	413;226;399;402;421;365	1.92	12	3	10	0	174.19	By MS/MS	By MS/MS	1.3056	1.0903	12.616	20	3	Leave out requantified	1.002	1.3768	1.3295	1.0601	10.592	16.362	5	15	0	3	Leave out requantified	Leave out requantified
Q8IUH3-3;Q8IUH3-2;Q8IUH3	Q8IUH3-3;Q8IUH3-2;Q8IUH3	4;3;3	4;3;3	4;3;3	RNA-binding protein 45	RBM45	sp|Q8IUH3-3|RBM45_HUMAN Isoform 3 of RNA-binding protein 45 OS=Homo sapiens OX=9606 GN=RBM45;sp|Q8IUH3-2|RBM45_HUMAN Isoform 2 of RNA-binding protein 45 OS=Homo sapiens OX=9606 GN=RBM45;sp|Q8IUH3|RBM45_HUMAN RNA-binding protein 45 OS=Homo sapiens OX=9606 G	3	4	4	4	4	4	4	4	4	4	14.1	14.1	14.1	53.346	474	474;328;476	1.75	4	2	2	0	20.361	By MS/MS	By MS/MS	1.0066	1.0183	16.719	8	1	Leave out requantified	0.7189	1.4175	0.97572	1.0603	7.5802	19.681	4	4	1	0	Leave out requantified	Leave out requantified
Q9Y3Y2-4;Q9Y3Y2;Q9Y3Y2-3	Q9Y3Y2-4;Q9Y3Y2;Q9Y3Y2-3	7;7;7	7;7;7	7;7;7	Chromatin target of PRMT1 protein	CHTOP	sp|Q9Y3Y2-4|CHTOP_HUMAN Isoform 3 of Chromatin target of PRMT1 protein OS=Homo sapiens OX=9606 GN=CHTOP;sp|Q9Y3Y2|CHTOP_HUMAN Chromatin target of PRMT1 protein OS=Homo sapiens OX=9606 GN=CHTOP PE=1 SV=2;sp|Q9Y3Y2-3|CHTOP_HUMAN Isoform 2 of Chromatin target	3	7	7	7	6	6	6	6	6	6	42.6	42.6	42.6	21.918	202	202;248;249	1.66	21	17	6	0	148.53	By MS/MS	By MS/MS	1.1413	1.122	11.965	31	1	Leave out requantified	0.90273	1.3877	1.2543	1.0608	10.768	9.7456	15	16	0	1	Leave out requantified	Leave out requantified
P05388;P05388-2;Q8NHW5	P05388;P05388-2;Q8NHW5	10;9;7	10;9;7	10;9;7	60S acidic ribosomal protein P0;60S acidic ribosomal protein P0-like	RPLP0;RPLP0P6	sp|P05388|RLA0_HUMAN 60S acidic ribosomal protein P0 OS=Homo sapiens OX=9606 GN=RPLP0 PE=1 SV=1;sp|P05388-2|RLA0_HUMAN Isoform 2 of 60S acidic ribosomal protein P0 OS=Homo sapiens OX=9606 GN=RPLP0;sp|Q8NHW5|RLA0L_HUMAN 60S acidic ribosomal protein P0-like	3	10	10	10	9	9	9	9	9	9	45.7	45.7	45.7	34.273	317	317;255;317	1.58	17	10	4	0	71.474	By MS/MS	By MS/MS	1.166	1.1137	19.195	25	5	Leave out requantified	0.76046	1.276	1.0113	1.0625	15.415	25.695	13	12	4	1	Leave out requantified	Leave out requantified
Q9NV31	Q9NV31	6	6	6	U3 small nucleolar ribonucleoprotein protein IMP3	IMP3	sp|Q9NV31|IMP3_HUMAN U3 small nucleolar ribonucleoprotein protein IMP3 OS=Homo sapiens OX=9606 GN=IMP3 PE=1 SV=1	1	6	6	6	6	6	6	6	6	6	43.5	43.5	43.5	21.85	184	184	1.81	5	9	2	0	21.026	By MS/MS	By MS/MS	0.59686	0.8155	10.317	10	2	Leave out requantified	0.58024	1.4149	0.75455	1.0639	6.5086	27.262	6	4	0	2	Leave out requantified	Median
Q9ULX6;Q9ULX6-2	Q9ULX6;Q9ULX6-2	16;14	16;14	16;14	A-kinase anchor protein 8-like	AKAP8L	sp|Q9ULX6|AKP8L_HUMAN A-kinase anchor protein 8-like OS=Homo sapiens OX=9606 GN=AKAP8L PE=1 SV=4;sp|Q9ULX6-2|AKP8L_HUMAN Isoform 2 of A-kinase anchor protein 8-like OS=Homo sapiens OX=9606 GN=AKAP8L	2	16	16	16	13	13	13	13	13	13	33	33	33	71.639	646	646;585	2.17	11	8	17	0	102.13	By MS/MS	By MS/MS	1.1779	1.2325	88.426	32	8	Leave out requantified	1.0133	1.4453	1.3827	1.064	10.933	92.353	15	17	3	5	Leave out requantified	Leave out requantified
Q16629-3;Q16629-2;Q16629-4;Q16629	Q16629-3;Q16629-2;Q16629-4;Q16629	23;23;23;23	23;23;23;23	22;22;22;22	Serine/arginine-rich splicing factor 7	SRSF7	sp|Q16629-3|SRSF7_HUMAN Isoform 3 of Serine/arginine-rich splicing factor 7 OS=Homo sapiens OX=9606 GN=SRSF7;sp|Q16629-2|SRSF7_HUMAN Isoform 2 of Serine/arginine-rich splicing factor 7 OS=Homo sapiens OX=9606 GN=SRSF7;sp|Q16629-4|SRSF7_HUMAN Isoform 4 of S	4	23	23	22	22	23	22	23	21	22	84.1	84.1	84.1	15.257	132	132;135;226;238	1.92	60	59	46	0	228.54	By MS/MS	By MS/MS	1.1195	1.0682	14.107	154	9	Leave out requantified	0.7897	1.3516	1.1056	1.0648	16.138	15.77	68	86	5	4	Leave out requantified	Leave out requantified
P45973	P45973	3	3	3	Chromobox protein homolog 5	CBX5	sp|P45973|CBX5_HUMAN Chromobox protein homolog 5 OS=Homo sapiens OX=9606 GN=CBX5 PE=1 SV=1	1	3	3	3	3	2	3	2	3	2	17.3	17.3	17.3	22.225	191	191	2.75	1		7	0	4.8591	By MS/MS	By MS/MS	1.1304	1.0824	15.925	5	2	Median	1.0073	1.3939	1.3502	1.0649	16.512	0.45521	3	2	1	1	Median	Median
Q92620;Q92620-2	Q92620	12;5	12;5	12;5	Pre-mRNA-splicing factor ATP-dependent RNA helicase PRP16	DHX38	sp|Q92620|PRP16_HUMAN Pre-mRNA-splicing factor ATP-dependent RNA helicase PRP16 OS=Homo sapiens OX=9606 GN=DHX38 PE=1 SV=2	2	12	12	12	10	12	10	12	10	12	11.7	11.7	11.7	140.5	1227	1227;539	2.4	3	9	13	0	143.68	By MS/MS	By MS/MS	1.0966	1.1013	10.254	19	5	Leave out requantified	0.94003	1.4312	1.2503	1.0651	10.449	11.504	9	10	1	4	Leave out requantified	Leave out requantified
Q92665	Q92665	6	6	6	28S ribosomal protein S31, mitochondrial	MRPS31	sp|Q92665|RT31_HUMAN 28S ribosomal protein S31, mitochondrial OS=Homo sapiens OX=9606 GN=MRPS31 PE=1 SV=3	1	6	6	6	6	3	6	3	6	3	25.8	25.8	25.8	45.318	395	395	1.73	4	6	1	0	19.4	By MS/MS	By MS/MS	0.52973	0.71293	14.872	9	4	Leave out requantified	0.5033	1.2509	0.6802	0.92628	12.598	5.2209	7	2	3	1	Leave out requantified	Median
P63104;P63104-2	P63104	7;3	5;2	5;2	14-3-3 protein zeta/delta	YWHAZ	sp|P63104|1433Z_HUMAN 14-3-3 protein zeta/delta OS=Homo sapiens OX=9606 GN=YWHAZ PE=1 SV=1	2	7	5	5	5	7	3	5	3	5	36.3	29	29	27.745	245	245;170	1.36	9		2	0	79.948	By MS/MS	By MS/MS	1.0938	1.0754	3.7185	9	2	Leave out requantified	0.83061	1.4563	1.1031	1.0661	12.553	7.4219	4	5	1	1	Median	Leave out requantified
P10155;P10155-3;P10155-5;P10155-4;P10155-2	P10155;P10155-3;P10155-5;P10155-4	10;9;9;9;4	10;9;9;9;4	10;9;9;9;4	60 kDa SS-A/Ro ribonucleoprotein	TROVE2	sp|P10155|RO60_HUMAN 60 kDa SS-A/Ro ribonucleoprotein OS=Homo sapiens OX=9606 GN=RO60 PE=1 SV=2;sp|P10155-3|RO60_HUMAN Isoform 3 of 60 kDa SS-A/Ro ribonucleoprotein OS=Homo sapiens OX=9606 GN=RO60;sp|P10155-5|RO60_HUMAN Isoform 5 of 60 kDa SS-A/Ro ribonucl	5	10	10	10	9	4	9	4	9	4	25.7	25.7	25.7	60.67	538	538;518;525;534;205	1.81	8	3	5	0	18.139	By MS/MS	By MS/MS	1.3149	1.6298	36.156	8	1	Leave out requantified	1.366	1.4061	1.8456	1.0664	14.495	13.052	5	3	0	1	Leave out requantified	Median
Q14684;Q14684-2	Q14684;Q14684-2	25;24	25;24	25;24	Ribosomal RNA processing protein 1 homolog B	RRP1B	sp|Q14684|RRP1B_HUMAN Ribosomal RNA processing protein 1 homolog B OS=Homo sapiens OX=9606 GN=RRP1B PE=1 SV=3;sp|Q14684-2|RRP1B_HUMAN Isoform 2 of Ribosomal RNA processing protein 1 homolog B OS=Homo sapiens OX=9606 GN=RRP1B	2	25	25	25	24	18	24	18	24	18	43.9	43.9	43.9	84.427	758	758;740	1.6	45	18	14	0	238.42	By MS/MS	By MS/MS	0.84269	0.87149	26.069	64	13	Leave out requantified	0.59867	1.438	0.8163	1.0665	25.47	20.487	36	28	8	5	Leave out requantified	Leave out requantified
P49327	P49327	37	37	37	Fatty acid synthase;[Acyl-carrier-protein] S-acetyltransferase;[Acyl-carrier-protein] S-malonyltransferase;3-oxoacyl-[acyl-carrier-protein] synthase;3-oxoacyl-[acyl-carrier-protein] reductase;3-hydroxyacyl-[acyl-carrier-protein] dehydratase;Enoyl-[acyl-carrier-protein] reductase;Oleoyl-[acyl-carrier-protein] hydrolase	FASN	sp|P49327|FAS_HUMAN Fatty acid synthase OS=Homo sapiens OX=9606 GN=FASN PE=1 SV=3	1	37	37	37	28	31	28	31	28	31	24.6	24.6	24.6	273.42	2511	2511	1.66	35	32	9	0	121.93	By MS/MS	By MS/MS	0.9874	0.99068	19.368	53	12	Leave out requantified	0.63842	1.4003	0.87039	1.067	20.389	22.344	26	27	6	6	Leave out requantified	Leave out requantified
Q15058	Q15058	7	7	7	Kinesin-like protein KIF14	KIF14	sp|Q15058|KIF14_HUMAN Kinesin-like protein KIF14 OS=Homo sapiens OX=9606 GN=KIF14 PE=1 SV=1	1	7	7	7	3	6	3	6	3	6	6.8	6.8	6.8	186.49	1648	1648	1.77	7	2	4	0	17.518	By MS/MS	By MS/MS	1.3176	1.0425	2.8955	5	2	Leave out requantified	NaN	1.3864	NaN	1.067	NaN	30.084	1	4	0	2	Median	Median
P29401;P29401-2	P29401;P29401-2	4;4	4;4	4;4	Transketolase	TKT	sp|P29401|TKT_HUMAN Transketolase OS=Homo sapiens OX=9606 GN=TKT PE=1 SV=3;sp|P29401-2|TKT_HUMAN Isoform 2 of Transketolase OS=Homo sapiens OX=9606 GN=TKT	2	4	4	4	3	3	3	3	3	3	12.7	12.7	12.7	67.877	623	623;631	1.56	4	5		0	19.615	By MS/MS	By MS/MS	0.98433	1.0819	27.201	8	5	Median	0.80961	1.4641	1.0965	1.0675	18.297	32.953	3	5	2	3	Median	Median
Q8IYB3-2;Q8IYB3	Q8IYB3-2;Q8IYB3	31;31	31;31	31;31	Serine/arginine repetitive matrix protein 1	SRRM1	sp|Q8IYB3-2|SRRM1_HUMAN Isoform 2 of Serine/arginine repetitive matrix protein 1 OS=Homo sapiens OX=9606 GN=SRRM1;sp|Q8IYB3|SRRM1_HUMAN Serine/arginine repetitive matrix protein 1 OS=Homo sapiens OX=9606 GN=SRRM1 PE=1 SV=2	2	31	31	31	28	29	28	29	28	29	26.6	26.6	26.6	102.12	902	902;904	2.09	66	91	88	0	323.31	By MS/MS	By MS/MS	1.0195	1.1647	27.843	204	22	Leave out requantified	0.88803	1.3626	1.2705	1.0679	19.63	30.206	97	107	12	10	Leave out requantified	Leave out requantified
Q7Z478	Q7Z478	14	14	14	ATP-dependent RNA helicase DHX29	DHX29	sp|Q7Z478|DHX29_HUMAN ATP-dependent RNA helicase DHX29 OS=Homo sapiens OX=9606 GN=DHX29 PE=1 SV=2	1	14	14	14	11	8	11	8	11	8	15.3	15.3	15.3	155.23	1369	1369	2.17	4	11	8	0	42.156	By MS/MS	By MS/MS	1.0097	1.0029	9.868	14	1	Leave out requantified	0.69603	1.4577	0.94417	1.0692	7.5034	24.406	8	6	1	0	Leave out requantified	Leave out requantified
P63244	P63244	26	26	26	Guanine nucleotide-binding protein subunit beta-2-like 1;Guanine nucleotide-binding protein subunit beta-2-like 1, N-terminally processed	GNB2L1	sp|P63244|RACK1_HUMAN Receptor of activated protein C kinase 1 OS=Homo sapiens OX=9606 GN=RACK1 PE=1 SV=3	1	26	26	26	23	25	23	25	23	25	83.6	83.6	83.6	35.076	317	317	1.89	35	40	24	0	147.69	By MS/MS	By MS/MS	1.0699	1.0532	12.831	89	11	Leave out requantified	0.75477	1.4636	1.0206	1.0692	11.85	14.887	41	48	3	8	Leave out requantified	Leave out requantified
O60287	O60287	37	37	37	Nucleolar pre-ribosomal-associated protein 1	URB1	sp|O60287|NPA1P_HUMAN Nucleolar pre-ribosomal-associated protein 1 OS=Homo sapiens OX=9606 GN=URB1 PE=1 SV=4	1	37	37	37	36	20	36	20	36	20	25	25	25	254.39	2271	2271	1.86	29	30	18	0	206.62	By MS/MS	By MS/MS	0.59452	0.69064	27.488	58	24	Leave out requantified	0.44218	1.4176	0.58771	1.0699	25.956	22.732	40	18	17	7	Leave out requantified	Leave out requantified
P62318-2;P62318	P62318-2;P62318	6;6	6;6	6;6	Small nuclear ribonucleoprotein Sm D3	SNRPD3	sp|P62318-2|SMD3_HUMAN Isoform 2 of Small nuclear ribonucleoprotein Sm D3 OS=Homo sapiens OX=9606 GN=SNRPD3;sp|P62318|SMD3_HUMAN Small nuclear ribonucleoprotein Sm D3 OS=Homo sapiens OX=9606 GN=SNRPD3 PE=1 SV=1	2	6	6	6	6	5	6	5	6	5	54.2	54.2	54.2	13.291	120	120;126	1.7	16	7	7	0	88.545	By MS/MS	By MS/MS	1.0564	1.0708	4.9604	26	5	Leave out requantified	0.78499	1.4542	1.0717	1.0699	5.5228	6.4517	12	14	1	4	Leave out requantified	Leave out requantified
O00571;O00571-2;O15523-2;O15523;O15523-3;Q9NQI0-3;Q9NQI0-2;Q9NQI0-4;Q9NQI0	O00571;O00571-2;O15523-2;O15523	58;56;35;35;12;2;2;2;2	58;56;35;35;12;2;2;2;2	57;55;34;34;12;2;2;2;2	ATP-dependent RNA helicase DDX3X;ATP-dependent RNA helicase DDX3Y	DDX3X;DDX3Y	sp|O00571|DDX3X_HUMAN ATP-dependent RNA helicase DDX3X OS=Homo sapiens OX=9606 GN=DDX3X PE=1 SV=3;sp|O00571-2|DDX3X_HUMAN Isoform 2 of ATP-dependent RNA helicase DDX3X OS=Homo sapiens OX=9606 GN=DDX3X;sp|O15523-2|DDX3Y_HUMAN Isoform 2 of ATP-dependent RNA	9	58	58	57	56	52	56	52	55	51	76.7	76.7	76.7	73.243	662	662;646;657;660;291;575;690;704;724	1.75	118	86	54	0	323.31	By MS/MS	By MS/MS	1.0093	0.99218	15.314	228	36	Leave out requantified	0.69172	1.4547	0.94865	1.0704	11.13	15.65	113	115	19	17	Leave out requantified	Leave out requantified
O75369-6;O75369-3;O75369-2;O75369-9;O75369;O75369-8;O75369-5;O75369-4;O75369-7	O75369-6;O75369-3;O75369-2;O75369-9;O75369;O75369-8;O75369-5;O75369-4;O75369-7	11;11;11;11;11;11;10;10;8	6;6;6;6;6;6;6;6;6	6;6;6;6;6;6;6;6;6	Filamin-B	FLNB	sp|O75369-6|FLNB_HUMAN Isoform 6 of Filamin-B OS=Homo sapiens OX=9606 GN=FLNB;sp|O75369-3|FLNB_HUMAN Isoform 3 of Filamin-B OS=Homo sapiens OX=9606 GN=FLNB;sp|O75369-2|FLNB_HUMAN Isoform 2 of Filamin-B OS=Homo sapiens OX=9606 GN=FLNB;sp|O75369-9|FLNB_HUMAN	9	11	6	6	9	9	5	5	5	5	5.5	3.1	3.1	271.41	2537	2537;2561;2578;2591;2602;2633;2146;2150;2422	2.73	1	1	9	0	20.37	By MS/MS	By MS/MS	0.8104	1.0396	2.3503	5	1	Leave out requantified	0.77761	1.4081	1.0396	1.071	2.7826	3.8808	3	2	0	1	Leave out requantified	Median
Q68CQ4	Q68CQ4	8	8	8	Digestive organ expansion factor homolog	DIEXF	sp|Q68CQ4|DIEXF_HUMAN Digestive organ expansion factor homolog OS=Homo sapiens OX=9606 GN=DIEXF PE=1 SV=2	1	8	8	8	6	4	6	4	6	4	17.3	17.3	17.3	87.054	756	756	2.13	4	5	6	0	35.146	By MS/MS	By MS/MS	0.81295	1.0789	22.29	8	5	Leave out requantified	0.81295	1.403	1.0789	1.0711	22.29	21.356	6	2	3	2	Leave out requantified	Median
O14979	O14979	29	27	5	Heterogeneous nuclear ribonucleoprotein D-like	HNRNPDL	sp|O14979|HNRDL_HUMAN Heterogeneous nuclear ribonucleoprotein D-like OS=Homo sapiens OX=9606 GN=HNRNPDL PE=1 SV=3	1	29	27	5	29	28	27	26	5	5	56	55.5	18.3	46.437	420	420	1.69	73	66	23	0	278.49	By MS/MS	By MS/MS	0.98548	0.99117	22.015	127	31	Leave out requantified	0.67003	1.3992	0.91756	1.0721	18.719	24.302	62	65	18	13	Leave out requantified	Leave out requantified
P79522-2	P79522-2	5	5	1	Proline-rich protein 3	PRR3	sp|P79522-2|PRR3_HUMAN Isoform 2 of Proline-rich protein 3 OS=Homo sapiens OX=9606 GN=PRR3	1	5	5	1	5	3	5	3	1	1	47.9	47.9	9.6	18.644	167	167	2.54	1	4	8	0	13.352	By MS/MS	By MS/MS	1.0275	1.0172	49.149	9	2	Leave out requantified	0.62419	1.4918	0.82325	1.0731	56.357	47.21	4	5	0	2	Leave out requantified	Leave out requantified
[truncated: 1,261 more rows]
[truncated: 23 more columns]
