# Supplementary material for: A disease-linked lncRNA mutation in RNase MRP inhibits ribosome synthesis
Source: Nat Commun. 2022 Feb 3;13:649. doi: 10.1038/s41467-022-28295-8 (PMC8814244; doi:10.1038/s41467-022-28295-8)
Supplement: Supplementary file 4 — Source Data [file 41467_2022_28295_MOESM4_ESM.zip › SourceData/TRAPP-and-Proteome/MRP_Paper_MS_Samples_index.xlsx]

## Sheet: MRP_Paper_Proteomics_Samples
Sample	Experiment	Data File	Sample Submission Sheet Date in Filename	Sample in the submission	Description
Column TRAPP: 70AG clone C (LIGHT) vs. Wildtype (HEAVY)	MRP 70AG TRAPP 1	E201007	2020_09_03	Mix D (4)	The disease-associated RMRP 70AG mutation was introduced into K562 cells using CRISPR-Cas12a, and single clones selected. 70AG clone C was grown in light SILAC media, and parental cells grown in heavy media. RNA:protein complexes were cross-linked by UVC irradiation (400 mJ/cm2). Cells were lysed in denaturing buffer. Lysates containing 100 µg of nucleic acid from each sample were mixed, and RNA-…
Column TRAPP: 70AG clone D (LIGHT) vs. Wildtype (HEAVY)	MRP 70AG TRAPP 1	E201007	2020_09_03	Mix E (5)	The disease-associated RMRP 70AG mutation was introduced into K562 cells using CRISPR-Cas12a, and single clones selected. 70AG clone D was grown in light SILAC media, and parental cells grown in heavy media. RNA:protein complexes were cross-linked by UVC irradiation (400 mJ/cm2). Cells were lysed in denaturing buffer. Lysates containing 100 µg of nucleic acid from each sample were mixed, and RNA-…
Column TRAPP: Wildtype (LIGHT) vs 70AG clone C (HEAVY)	MRP 70AG TRAPP 2	E201229	2020_12_17	Mix C	The disease-associated RMRP 70AG mutation was introduced into K562 cells using CRISPR-Cas12a, and single clones selected. 70AG clone C was grown in heavy SILAC media, and parental cells grown in light media. RNA:protein complexes were cross-linked by UVC irradiation (400 mJ/cm2). Cells were lysed in denaturing buffer. Lysates containing 100 µg of nucleic acid from each sample were mixed, and RNA-…
Column TRAPP: Wildtype (LIGHT) vs 70AG clone H (HEAVY)	MRP 70AG TRAPP 2	E201229	2020_12_17	Mix H	The disease-associated RMRP 70AG mutation was introduced into K562 cells using CRISPR-Cas12a, and single clones selected. 70AG clone H was grown in heavy SILAC media, and parental cells grown in light media. RNA:protein complexes were cross-linked by UVC irradiation (400 mJ/cm2). Cells were lysed in denaturing buffer. Lysates containing 100 µg of nucleic acid from each sample were mixed, and RNA-…
Proteome: 70AG clone C (LIGHT) vs Wildtype (HEAVY)	MRP 70AG proteome 1	E201113	2020_11_03	Mix C	The disease-associated RMRP 70AG mutation was introduced into K562 cells using CRISPR-Cas12a, and single clones selected. 70AG clone C was grown in light SILAC media, and parental cells grown in heavy media. Cells in log-phase were lysed in Laemlli buffer, and lysates quantified by the Lowry method. 20 µg of heavy and light samples were mixed, and run over 2 wells of a 4-12% gradient gel. Each sa…
Proteome: 70AG clone F (LIGHT) vs Wildtype (HEAVY)	MRP 70AG proteome 1	E201113	2020_11_03	Mix F	The disease-associated RMRP 70AG mutation was introduced into K562 cells using CRISPR-Cas12a, and single clones selected. 70AG clone F was grown in light SILAC media, and parental cells grown in heavy media. Cells in log-phase were lysed in Laemlli buffer, and lysates quantified by the Lowry method. 20 µg of heavy and light samples were mixed, and run over 2 wells of a 4-12% gradient gel. Each sa…
