# Supplementary material for: A disease-linked lncRNA mutation in RNase MRP inhibits ribosome synthesis
Source: Nat Commun. 2022 Feb 3;13:649. doi: 10.1038/s41467-022-28295-8 (PMC8814244; doi:10.1038/s41467-022-28295-8)
Supplement: Supplementary file 4 — Source Data [file 41467_2022_28295_MOESM4_ESM.zip › SourceData/TRAPP-and-Proteome/E201113_F&C_InGel_WT_heavy_MRP_light.xlsx]

## Sheet: proteinGroups
Protein IDs	Majority protein IDs	Peptide counts (all)	Peptide counts (razor+unique)	Peptide counts (unique)	Protein names	Gene names	Fasta headers	Number of proteins	Peptides	Razor + unique peptides	Unique peptides	Peptides EXP_C	Peptides EXP_F	Razor + unique peptides EXP_C	Razor + unique peptides EXP_F	Unique peptides EXP_C	Unique peptides EXP_F	Sequence coverage [%]	Unique + razor sequence coverage [%]	Unique sequence coverage [%]	Mol. weight [kDa]	Sequence length	Sequence lengths	Fraction average	Fraction 1	Fraction 2	Fraction 3	Fraction 4	Q-value	Score	Identification type EXP_C	Identification type EXP_F	Ratio H/L	Ratio H/L normalized	Ratio H/L variability [%]	Ratio H/L count	Ratio H/L iso-count	Ratio H/L type	Ratio H/L EXP_C	Ratio H/L EXP_F	Ratio H/L normalized EXP_C	Ratio H/L normalized EXP_F	Ratio H/L variability [%] EXP_C	Ratio H/L variability [%] EXP_F	Ratio H/L count EXP_C	Ratio H/L count EXP_F	Ratio H/L iso-count EXP_C	Ratio H/L iso-count EXP_F	Ratio H/L type EXP_C
P0DN26;A0A075B759;Q9Y536;F5H284	P0DN26;A0A075B759;Q9Y536;F5H284	3;3;3;3	1;1;1;1	1;1;1;1	Peptidyl-prolyl cis-trans isomerase;Peptidyl-prolyl cis-trans isomerase A-like 4A/B/C;Peptidyl-prolyl cis-trans isomerase A-like 4D	PPIAL4E;PPIAL4A;PPIAL4D	sp|P0DN26|PAL4F_HUMAN Peptidyl-prolyl cis-trans isomerase A-like 4F OS=Homo sapiens OX=9606 GN=PPIAL4F PE=3 SV=1;sp|A0A075B759|PAL4E_HUMAN Peptidyl-prolyl cis-trans isomerase A-like 4E OS=Homo sapiens OX=9606 GN=PPIAL4E PE=3 SV=1;sp|Q9Y536|PAL4A_HUMAN Pept	4	3	1	1	1	3	0	1	0	1	32.9	16.5	16.5	18.197	164	164;164;164;164	2		1			1	-2	By matching	By MS/MS	NaN	NaN	NaN	1	1	Median	NaN	NaN	NaN	NaN	NaN	NaN	0	1	0	1	Median
P0DPI2;A0A0B4J2D5;P0DPI2-2;A0A0B4J2D5-2	P0DPI2;A0A0B4J2D5;P0DPI2-2;A0A0B4J2D5-2	3;3;2;2	3;3;2;2	3;3;2;2			sp|P0DPI2|GAL3A_HUMAN Glutamine amidotransferase-like class 1 domain-containing protein 3A, mitochondrial OS=Homo sapiens OX=9606 GN=GATD3A PE=1 SV=1;sp|A0A0B4J2D5|GAL3B_HUMAN Glutamine amidotransferase-like class 1 domain-containing protein 3B, mitochondr	4	3	3	3	2	3	2	3	2	3	19	19	19	28.17	268	268;268;237;237	3.43			4	3	0	39.545	By MS/MS	By MS/MS	0.54851	0.94161	6.2263	6	1	Leave out requantified	0.72172	0.30928	0.98249	0.99424	2.6815	10.072	3	3	0	1	Plateau
P0DPH9;A0A1B0GTR3	P0DPH9;A0A1B0GTR3	1;1	1;1	1;1			sp|P0DPH9|CX05B_HUMAN Uncharacterized protein CXorf51B OS=Homo sapiens OX=9606 GN=CXorf51B PE=4 SV=1;sp|A0A1B0GTR3|CX05A_HUMAN Uncharacterized protein CXorf51A OS=Homo sapiens OX=9606 GN=CXorf51A PE=4 SV=1	2	1	1	1	0	1	0	1	0	1	9.3	9.3	9.3	12.028	108	108;108	4				2	1	-2		By MS/MS	NaN	NaN	NaN	1	1	Median	NaN	NaN	NaN	NaN	NaN	NaN	0	1	0	1	Median
A0AVT1;A0AVT1-4;A0AVT1-3	A0AVT1	16;2;2	16;2;2	3;2;2	Ubiquitin-like modifier-activating enzyme 6	UBA6	sp|A0AVT1|UBA6_HUMAN Ubiquitin-like modifier-activating enzyme 6 OS=Homo sapiens OX=9606 GN=UBA6 PE=1 SV=1	3	16	16	3	6	16	6	16	1	3	22.6	22.6	3.7	117.97	1052	1052;340;389	1	23				0	81.795	By MS/MS	By MS/MS	0.42173	0.95367	18.475	21	11	Leave out requantified	0.63501	0.29156	0.92902	1.0367	17.107	14.868	6	15	1	10	Leave out requantified
A0AVT1-2	A0AVT1-2	14	1	1	Ubiquitin-like modifier-activating enzyme 6	UBA6	sp|A0AVT1-2|UBA6_HUMAN Isoform 2 of Ubiquitin-like modifier-activating enzyme 6 OS=Homo sapiens OX=9606 GN=UBA6	1	14	1	1	6	13	1	0	1	0	36.9	2.4	2.4	65.756	578	578	2		1			1	-2	By MS/MS	By matching	NaN	NaN	NaN	0	0	Median	NaN	NaN	NaN	NaN	NaN	NaN	0	0	0	0	Median
A0FGR8-2;A0FGR8;A0FGR8-6;A0FGR8-4;A0FGR8-5	A0FGR8-2;A0FGR8;A0FGR8-6;A0FGR8-4	13;12;12;8;6	13;12;12;8;6	13;12;12;8;6	Extended synaptotagmin-2	ESYT2	sp|A0FGR8-2|ESYT2_HUMAN Isoform 2 of Extended synaptotagmin-2 OS=Homo sapiens OX=9606 GN=ESYT2;sp|A0FGR8|ESYT2_HUMAN Extended synaptotagmin-2 OS=Homo sapiens OX=9606 GN=ESYT2 PE=1 SV=1;sp|A0FGR8-6|ESYT2_HUMAN Isoform 6 of Extended synaptotagmin-2 OS=Homo s	5	13	13	13	9	13	9	13	9	13	23.7	23.7	23.7	98.9	893	893;921;942;527;328	1.9	3	27			0	51.091	By MS/MS	By MS/MS	0.45299	0.96806	32.58	25	14	Leave out requantified	0.71557	0.23224	0.94921	0.76834	13.614	47.107	10	15	4	10	Leave out requantified
A0MZ66-8;A0MZ66-4;A0MZ66-5;A0MZ66-6;A0MZ66;A0MZ66-3;A0MZ66-7;A0MZ66-2	A0MZ66-8;A0MZ66-4;A0MZ66-5;A0MZ66-6;A0MZ66;A0MZ66-3;A0MZ66-7	4;4;4;4;4;4;3;1	4;4;4;4;4;4;3;1	4;4;4;4;4;4;3;1	Shootin-1	KIAA1598	sp|A0MZ66-8|SHOT1_HUMAN Isoform 8 of Shootin-1 OS=Homo sapiens OX=9606 GN=SHTN1;sp|A0MZ66-4|SHOT1_HUMAN Isoform 4 of Shootin-1 OS=Homo sapiens OX=9606 GN=SHTN1;sp|A0MZ66-5|SHOT1_HUMAN Isoform 5 of Shootin-1 OS=Homo sapiens OX=9606 GN=SHTN1;sp|A0MZ66-6|SHOT	8	4	4	4	4	3	4	3	4	3	12.9	12.9	12.9	56.376	498	498;558;571;601;631;649;219;456	2		10			0	67.415	By MS/MS	By MS/MS	0.78621	1.0702	3.0899	4	1	Leave out requantified	0.78621	NaN	1.0702	NaN	3.0899	NaN	3	1	0	1	Leave out requantified
A0PJW6	A0PJW6	1	1	1	Transmembrane protein 223	TMEM223	sp|A0PJW6|TM223_HUMAN Transmembrane protein 223 OS=Homo sapiens OX=9606 GN=TMEM223 PE=1 SV=1	1	1	1	1	1	0	1	0	1	0	5	5	5	22.049	202	202	4				1	0.0039582	1.6709	By MS/MS		NaN	NaN	NaN	1	0	Median	NaN	NaN	NaN	NaN	NaN	NaN	1	0	0	0	Median
A1KXE4-2;A1KXE4	A1KXE4-2;A1KXE4	1;1	1;1	1;1	Myelin-associated neurite-outgrowth inhibitor	FAM168B	sp|A1KXE4-2|F168B_HUMAN Isoform 2 of Myelin-associated neurite-outgrowth inhibitor OS=Homo sapiens OX=9606 GN=FAM168B;sp|A1KXE4|F168B_HUMAN Myelin-associated neurite-outgrowth inhibitor OS=Homo sapiens OX=9606 GN=FAM168B PE=1 SV=1	2	1	1	1	1	1	1	1	1	1	14.6	14.6	14.6	12.707	123	123;195	3.5			1	1	0	4.3808	By MS/MS	By MS/MS	0.47934	0.98221	7.1884	2	0	Median	NaN	NaN	NaN	NaN	NaN	NaN	1	1	0	0	Median
A2RRD8;Q96IR2;Q9H963;Q8N782;Q8NCK3-2;Q8NCK3;Q9NV72-2;Q5VIY5-2;Q9Y5A6;Q5VIY5;Q7L2R6;Q9NV72;Q96NL3;Q96N58;Q6ZN06;A6NHJ4;Q0VGE8;P17035-2;P17035;P0CJ79;Q86XN6;Q9P0L1;Q9UJW7-2;Q9UJW7;Q8N4W9-2;Q8NB50-3;Q8NB50;Q8N4W9;Q05481-2;Q05481	A2RRD8;Q96IR2;Q9H963;Q8N782;Q8NCK3-2;Q8NCK3;Q9NV72-2;Q5VIY5-2;Q9Y5A6;Q5VIY5;Q7L2R6;Q9NV72;Q96NL3;Q96N58;Q6ZN06;A6NHJ4;Q0VGE8;P17035-2;P17035;P0CJ79;Q86XN6;Q9P0L1;Q9UJW7-2;Q9UJW7;Q8N4W9-2;Q8NB50-3;Q8NB50;Q8N4W9;Q05481-2;Q05481	2;2;1;1;1;1;1;1;1;1;1;1;1;1;1;1;1;1;1;1;1;1;1;1;1;1;1;1;1;1	2;2;1;1;1;1;1;1;1;1;1;1;1;1;1;1;1;1;1;1;1;1;1;1;1;1;1;1;1;1	2;2;1;1;1;1;1;1;1;1;1;1;1;1;1;1;1;1;1;1;1;1;1;1;1;1;1;1;1;1	Zinc finger protein 320;Zinc finger protein 845;Putative zinc finger protein 702;Zinc finger protein 525;Zinc finger protein 485;Zinc finger protein 701;Zinc finger protein 468;Zinc finger and SCAN domain-containing protein 21;Zinc finger protein 765;Zinc finger protein 599;Zinc finger protein 578;Zinc finger protein 813;Zinc finger protein 860;Zinc finger protein 816;Zinc finger protein 28;Zinc …	ZNF320;ZNF845;ZNF702P;ZNF525;ZNF485;ZNF701;ZNF468;ZSCAN21;ZNF765;ZNF599;ZNF578;ZNF813;ZNF860;ZNF816;ZNF28;ZNF888;ZNF761;ZKSCAN7;ZNF229;ZNF808;ZFP62;ZNF91	sp|A2RRD8|ZN320_HUMAN Zinc finger protein 320 OS=Homo sapiens OX=9606 GN=ZNF320 PE=1 SV=1;sp|Q96IR2|ZN845_HUMAN Zinc finger protein 845 OS=Homo sapiens OX=9606 GN=ZNF845 PE=1 SV=3;sp|Q9H963|ZN702_HUMAN Putative zinc finger protein 702 OS=Homo sapiens OX=96	30	2	2	2	1	2	1	2	1	2	3.7	3.7	3.7	59.326	509	509;970;129;197;350;441;465;469;473;522;523;531;588;590;617;632;651;665;718;718;746;754;819;825;834;867;900;903;1159;1191	2		3			0	3.3077	By MS/MS	By MS/MS	0.65012	1.24	44.346	3	1	Median	NaN	0.41317	NaN	1.3292	NaN	62.458	1	2	0	1	Median
A2RRP1-2;A2RRP1	A2RRP1-2;A2RRP1	12;12	12;12	12;12	Neuroblastoma-amplified sequence	NBAS	sp|A2RRP1-2|NBAS_HUMAN Isoform 2 of Neuroblastoma-amplified sequence OS=Homo sapiens OX=9606 GN=NBAS;sp|A2RRP1|NBAS_HUMAN Neuroblastoma-amplified sequence OS=Homo sapiens OX=9606 GN=NBAS PE=1 SV=2	2	12	12	12	4	10	4	10	4	10	8.8	8.8	8.8	254.81	2251	2251;2371	1	15				0	34.581	By MS/MS	By MS/MS	0.49529	1.0981	10.872	11	7	Leave out requantified	0.83076	0.36348	1.1173	1.2327	19.949	27.805	5	6	3	4	Median
A3KN83-3;A3KN83-2;A3KN83;A3KN83-4;Q9Y2G9-3;Q9Y2G9	A3KN83-3;A3KN83-2;A3KN83;A3KN83-4	11;11;11;6;2;2	11;11;11;6;2;2	11;11;11;6;2;2	Protein strawberry notch homolog 1	SBNO1	sp|A3KN83-3|SBNO1_HUMAN Isoform 3 of Protein strawberry notch homolog 1 OS=Homo sapiens OX=9606 GN=SBNO1;sp|A3KN83-2|SBNO1_HUMAN Isoform 2 of Protein strawberry notch homolog 1 OS=Homo sapiens OX=9606 GN=SBNO1;sp|A3KN83|SBNO1_HUMAN Protein strawberry notch	6	11	11	11	6	9	6	9	6	9	12.1	12.1	12.1	154.06	1391	1391;1392;1393;732;1309;1366	1	17				0	90.753	By MS/MS	By MS/MS	0.41542	0.91941	12.655	13	5	Leave out requantified	0.68064	0.25355	0.99462	0.88007	15.642	6.9259	5	8	1	4	Leave out requantified
A5PLN7-2;A5PLN7-4;A5PLN7-3;A5PLN7	A5PLN7-2;A5PLN7-4;A5PLN7-3;A5PLN7	1;1;1;1	1;1;1;1	1;1;1;1	Protein FAM149A	FAM149A	sp|A5PLN7-2|F149A_HUMAN Isoform 2 of Protein FAM149A OS=Homo sapiens OX=9606 GN=FAM149A;sp|A5PLN7-4|F149A_HUMAN Isoform 4 of Protein FAM149A OS=Homo sapiens OX=9606 GN=FAM149A;sp|A5PLN7-3|F149A_HUMAN Isoform 3 of Protein FAM149A OS=Homo sapiens OX=9606 GN=	4	1	1	1	1	1	1	1	1	1	2.7	2.7	2.7	53.249	482	482;764;772;773	3.33			2	1	0.0078569	1.3675	By MS/MS	By MS/MS	0.54505	1.1492	148.27	2	2	Median	NaN	NaN	NaN	NaN	NaN	NaN	1	1	1	1	Median
A5YKK6;A5YKK6-2;A5YKK6-3;A5YKK6-4	A5YKK6;A5YKK6-2;A5YKK6-3;A5YKK6-4	24;23;22;14	24;23;22;14	24;23;22;14	CCR4-NOT transcription complex subunit 1	CNOT1	sp|A5YKK6|CNOT1_HUMAN CCR4-NOT transcription complex subunit 1 OS=Homo sapiens OX=9606 GN=CNOT1 PE=1 SV=2;sp|A5YKK6-2|CNOT1_HUMAN Isoform 2 of CCR4-NOT transcription complex subunit 1 OS=Homo sapiens OX=9606 GN=CNOT1;sp|A5YKK6-3|CNOT1_HUMAN Isoform 3 of CC	4	24	24	24	14	20	14	20	14	20	12.9	12.9	12.9	266.94	2376	2376;2371;2150;1551	1.03	36	1			0	84.317	By MS/MS	By MS/MS	0.44637	0.93878	10.422	33	15	Leave out requantified	0.66967	0.26494	0.97791	0.91799	12.17	7.4912	14	19	3	12	Leave out requantified
A6NDG6	A6NDG6	6	6	6	Phosphoglycolate phosphatase	PGP	sp|A6NDG6|PGP_HUMAN Glycerol-3-phosphate phosphatase OS=Homo sapiens OX=9606 GN=PGP PE=1 SV=1	1	6	6	6	3	5	3	5	3	5	26.2	26.2	26.2	34.006	321	321	3.54			6	7	0	16.234	By MS/MS	By MS/MS	0.49536	0.97089	10.922	6	2	Leave out requantified	0.72233	0.38208	0.96654	1.2162	8.6598	16.583	2	4	0	2	Median
A6NDU8	A6NDU8	1	1	1	UPF0600 protein C5orf51	C5orf51	sp|A6NDU8|CE051_HUMAN UPF0600 protein C5orf51 OS=Homo sapiens OX=9606 GN=C5orf51 PE=1 SV=1	1	1	1	1	0	1	0	1	0	1	5.4	5.4	5.4	33.62	294	294	4				2	0.0011955	2.2059		By MS/MS	NaN	NaN	NaN	1	1	Median	NaN	NaN	NaN	NaN	NaN	NaN	0	1	0	1	Median
A6NFQ2-2;A6NFQ2;A6NFQ2-3	A6NFQ2-2;A6NFQ2;A6NFQ2-3	2;2;1	2;2;1	2;2;1	TRPM8 channel-associated factor 2	TCAF2	sp|A6NFQ2-2|TCAF2_HUMAN Isoform 2 of TRPM8 channel-associated factor 2 OS=Homo sapiens OX=9606 GN=TCAF2;sp|A6NFQ2|TCAF2_HUMAN TRPM8 channel-associated factor 2 OS=Homo sapiens OX=9606 GN=TCAF2 PE=1 SV=2;sp|A6NFQ2-3|TCAF2_HUMAN Isoform 3 of TRPM8 channel-as	3	2	2	2	1	2	1	2	1	2	6.7	6.7	6.7	92.007	845	845;919;815	1.8	1	4			0	15.165	By MS/MS	By MS/MS	0.45387	1.336	43.438	5	3	Median	NaN	0.44494	NaN	1.455	NaN	25.693	1	4	1	2	Median
A6NHR9-2;A6NHR9;A6NHR9-3	A6NHR9-2;A6NHR9	26;26;11	26;26;11	26;26;11	Structural maintenance of chromosomes flexible hinge domain-containing protein 1	SMCHD1	sp|A6NHR9-2|SMHD1_HUMAN Isoform 2 of Structural maintenance of chromosomes flexible hinge domain-containing protein 1 OS=Homo sapiens OX=9606 GN=SMCHD1;sp|A6NHR9|SMHD1_HUMAN Structural maintenance of chromosomes flexible hinge domain-containing protein 1 O	3	26	26	26	13	23	13	23	13	23	23.2	23.2	23.2	215.74	1917	1917;2005;762	1.05	41		1		0	155.07	By MS/MS	By MS/MS	0.43017	0.96871	13.013	35	18	Leave out requantified	0.7117	0.26221	1.0308	0.91118	18.208	13.664	11	24	2	16	Leave out requantified
A6NK53	A6NK53	1	1	1	Zinc finger protein 233	ZNF233	sp|A6NK53|ZN233_HUMAN Zinc finger protein 233 OS=Homo sapiens OX=9606 GN=ZNF233 PE=2 SV=3	1	1	1	1	1	1	1	1	1	1	2.1	2.1	2.1	76.86	670	670	3.5			1	1	0.0020308	1.9312	By MS/MS	By MS/MS	0.50904	1.0763	1.5691	2	0	Median	NaN	NaN	NaN	NaN	NaN	NaN	1	1	0	0	Median
A6NKN8	A6NKN8	1	1	1	Purkinje cell protein 4-like protein 1	PCP4L1	sp|A6NKN8|PC4L1_HUMAN Purkinje cell protein 4-like protein 1 OS=Homo sapiens OX=9606 GN=PCP4L1 PE=3 SV=3	1	1	1	1	1	0	1	0	1	0	10.3	10.3	10.3	7.4762	68	68	2		1			1	-2	By MS/MS		NaN	NaN	NaN	1	0	Median	NaN	NaN	NaN	NaN	NaN	NaN	1	0	0	0	Median
A6NKT7;Q7Z3J3;P0DJD0;P0DJD1;Q7Z3J3-2	A6NKT7;Q7Z3J3;P0DJD0;P0DJD1	14;13;7;7;1	1;1;0;0;0	1;1;0;0;0	RanBP2-like and GRIP domain-containing protein 3;RanBP2-like and GRIP domain-containing protein 4;RANBP2-like and GRIP domain-containing protein 1;RANBP2-like and GRIP domain-containing protein 2	RGPD3;RGPD4;RGPD1;RGPD2	sp|A6NKT7|RGPD3_HUMAN RanBP2-like and GRIP domain-containing protein 3 OS=Homo sapiens OX=9606 GN=RGPD3 PE=3 SV=2;sp|Q7Z3J3|RGPD4_HUMAN RanBP2-like and GRIP domain-containing protein 4 OS=Homo sapiens OX=9606 GN=RGPD4 PE=2 SV=3;sp|P0DJD0|RGPD1_HUMAN RANBP2	5	14	1	1	7	14	1	1	1	1	11.1	0.7	0.7	197.48	1758	1758;1758;1748;1756;155	1	2				0.00031085	2.6277	By MS/MS	By MS/MS	0.42831	0.97448	2.1474	2	1	Median	NaN	NaN	NaN	NaN	NaN	NaN	1	1	0	1	Median
A6NN14	A6NN14	1	1	1	Zinc finger protein 729	ZNF729	sp|A6NN14|ZN729_HUMAN Zinc finger protein 729 OS=Homo sapiens OX=9606 GN=ZNF729 PE=2 SV=4	1	1	1	1	1	0	1	0	1	0	1	1	1	145.02	1252	1252	3			1		0.0065449	1.4128	By MS/MS		NaN	NaN	NaN	1	0	Median	NaN	NaN	NaN	NaN	NaN	NaN	1	0	0	0	Median
A6QL64-3	A6QL64-3	1	1	1			sp|A6QL64-3|AN36A_HUMAN Isoform 2 of Ankyrin repeat domain-containing protein 36A OS=Homo sapiens OX=9606 GN=ANKRD36	1	1	1	1	1	0	1	0	1	0	2.4	2.4	2.4	82.758	716	716	4				1	1	-2	By MS/MS		NaN	NaN	NaN	0	0	Median	NaN	NaN	NaN	NaN	NaN	NaN	0	0	0	0	Median
A8CG34;Q96HA1;Q96HA1-2;A8CG34-2;Q96HA1-3;A6NF01	A8CG34;Q96HA1;Q96HA1-2;A8CG34-2;Q96HA1-3	3;3;2;2;2;1	3;3;2;2;2;1	3;3;2;2;2;1	Nuclear envelope pore membrane protein POM 121C;Nuclear envelope pore membrane protein POM 121	POM121C;POM121	sp|A8CG34|P121C_HUMAN Nuclear envelope pore membrane protein POM 121C OS=Homo sapiens OX=9606 GN=POM121C PE=1 SV=3;sp|Q96HA1|P121A_HUMAN Nuclear envelope pore membrane protein POM 121 OS=Homo sapiens OX=9606 GN=POM121 PE=1 SV=2;sp|Q96HA1-2|P121A_HUMAN Isof	6	3	3	3	1	3	1	3	1	3	3.2	3.2	3.2	125.09	1229	1229;1249;984;987;999;834	1	4				0.00030423	2.4197	By MS/MS	By MS/MS	0.42157	1.1173	25.819	3	3	Median	NaN	0.37142	NaN	1.2655	NaN	17.608	1	2	1	2	Median
A8MPS7-3;A8MPS7-2;A8MPS7	A8MPS7-3;A8MPS7-2;A8MPS7	1;1;1	1;1;1	1;1;1	Carbohydrate deacetylase	YDJC	sp|A8MPS7-3|YDJC_HUMAN Isoform 3 of Carbohydrate deacetylase OS=Homo sapiens OX=9606 GN=YDJC;sp|A8MPS7-2|YDJC_HUMAN Isoform 2 of Carbohydrate deacetylase OS=Homo sapiens OX=9606 GN=YDJC;sp|A8MPS7|YDJC_HUMAN Carbohydrate deacetylase OS=Homo sapiens OX=9606	3	1	1	1	0	1	0	1	0	1	25	25	25	14.446	136	136;149;323	4				1	0	13.858		By MS/MS	NaN	NaN	NaN	1	0	Median	NaN	NaN	NaN	NaN	NaN	NaN	0	1	0	0	Median
Q9NWY4;A8MVJ9	Q9NWY4;A8MVJ9	1;1	1;1	1;1	UPF0609 protein C4orf27;Putative UPF0609 protein C4orf27-like	C4orf27	sp|Q9NWY4|HPF1_HUMAN Histone PARylation factor 1 OS=Homo sapiens OX=9606 GN=HPF1 PE=1 SV=2;sp|A8MVJ9|HPF1L_HUMAN Putative histone PARylation factor 1-like OS=Homo sapiens OX=9606 PE=5 SV=1	2	1	1	1	1	1	1	1	1	1	4.3	4.3	4.3	39.436	346	346;347	3.5			1	1	0.004437	1.5301	By MS/MS	By MS/MS	NaN	NaN	NaN	0	0	Median	NaN	NaN	NaN	NaN	NaN	NaN	0	0	0	0	Median
P62308;A8MWD9	P62308;A8MWD9	1;1	1;1	1;1	Small nuclear ribonucleoprotein G;Putative small nuclear ribonucleoprotein G-like protein 15	SNRPG;SNRPGP15	sp|P62308|RUXG_HUMAN Small nuclear ribonucleoprotein G OS=Homo sapiens OX=9606 GN=SNRPG PE=1 SV=1;sp|A8MWD9|RUXGL_HUMAN Putative small nuclear ribonucleoprotein G-like protein 15 OS=Homo sapiens OX=9606 GN=SNRPGP15 PE=5 SV=2	2	1	1	1	0	1	0	1	0	1	17.1	17.1	17.1	8.496	76	76;76	3			1		0.0041935	1.6046		By MS/MS	NaN	NaN	NaN	1	1	Median	NaN	NaN	NaN	NaN	NaN	NaN	0	1	0	1	Median
P0DMR1;O60812;B7ZW38;B2RXH8	P0DMR1;O60812;B7ZW38;B2RXH8	10;10;10;9	1;1;1;0	1;1;1;0	Heterogeneous nuclear ribonucleoprotein C-like 4;Heterogeneous nuclear ribonucleoprotein C-like 1;Heterogeneous nuclear ribonucleoprotein C-like 3;Heterogeneous nuclear ribonucleoprotein C-like 2	HNRNPCL4;HNRNPCL1;HNRNPCL3;HNRNPCL2	sp|P0DMR1|HNRC4_HUMAN Heterogeneous nuclear ribonucleoprotein C-like 4 OS=Homo sapiens OX=9606 GN=HNRNPCL4 PE=3 SV=1;sp|O60812|HNRC1_HUMAN Heterogeneous nuclear ribonucleoprotein C-like 1 OS=Homo sapiens OX=9606 GN=HNRNPCL1 PE=1 SV=1;sp|B7ZW38|HNRC3_HUMAN	4	10	1	1	4	9	0	1	0	1	21.2	8.5	8.5	32.029	293	293;293;293;293	4				1	0	16.945	By matching	By MS/MS	NaN	NaN	NaN	1	1	Median	NaN	NaN	NaN	NaN	NaN	NaN	0	1	0	1	Median
Q9NQA3;C4AMC7;Q6VEQ5;A8K0Z3;A8MWX3	Q9NQA3;C4AMC7;Q6VEQ5;A8K0Z3	3;3;3;2;1	3;3;3;2;1	3;3;3;2;1	WAS protein family homolog 6;Putative WAS protein family homolog 3;WAS protein family homolog 2;WAS protein family homolog 1	WASH6P;WASH3P;WASH2P;WASH1	sp|Q9NQA3|WASH6_HUMAN WAS protein family homolog 6 OS=Homo sapiens OX=9606 GN=WASH6P PE=1 SV=3;sp|C4AMC7|WASH3_HUMAN Putative WAS protein family homolog 3 OS=Homo sapiens OX=9606 GN=WASH3P PE=1 SV=2;sp|Q6VEQ5|WASH2_HUMAN WAS protein family homolog 2 OS=Hom	5	3	3	3	1	2	1	2	1	2	10.1	10.1	10.1	47.989	447	447;463;465;465;477	2		3			0	4.7778	By MS/MS	By MS/MS	NaN	NaN	NaN	1	1	Median	NaN	NaN	NaN	NaN	NaN	NaN	0	1	0	1	Median
CON__REFSEQ:XP_001252647;CON__A2I7N3	CON__REFSEQ:XP_001252647;CON__A2I7N3	1;1	1;1	1;1			;	2	1	1	1	1	0	1	0	1	0	5.5	5.5	5.5	46.897	417	417;417	2		1			0	9.846	By MS/MS		NaN	NaN	NaN	1	1	Median	NaN	NaN	NaN	NaN	NaN	NaN	1	0	1	0	Median
CON__P01030;CON__ENSEMBL:ENSBTAP00000007350	CON__P01030;CON__ENSEMBL:ENSBTAP00000007350	1;1	1;1	1;1			;	2	1	1	1	1	0	1	0	1	0	1	1	1	192.79	1741	1741;1742	2		1			0	3.3652	By MS/MS		NaN	NaN	NaN	0	0	Median	NaN	NaN	NaN	NaN	NaN	NaN	0	0	0	0	Median
CON__ENSEMBL:ENSBTAP00000018229	CON__ENSEMBL:ENSBTAP00000018229	3	1	1				1	3	1	1	2	2	0	1	0	1	11.2	4.2	4.2	53.661	475	475	2		1			0.0091153	1.2795	By matching	By MS/MS	NaN	NaN	NaN	0	0	Median	NaN	NaN	NaN	NaN	NaN	NaN	0	0	0	0	Median
CON__ENSEMBL:ENSBTAP00000024146;P20742-2;P01023;P20742	CON__ENSEMBL:ENSBTAP00000024146	11;1;1;1	11;1;1;1	11;1;1;1				4	11	11	11	9	8	9	8	9	8	11.6	11.6	11.6	164.34	1477	1477;1268;1474;1482	1	18				0	25.897	By MS/MS	By MS/MS	0.14054	0.33961	60.936	12	12	Median	0.14107	0.13957	0.20627	0.48165	52.429	36.321	7	5	7	5	Median
CON__ENSEMBL:ENSBTAP00000032840	CON__ENSEMBL:ENSBTAP00000032840	1	1	1				1	1	1	1	1	1	1	1	1	1	2.8	2.8	2.8	92.273	825	825	1	2				0.0020208	1.8782	By MS/MS	By MS/MS	NaN	NaN	NaN	0	0	Median	NaN	NaN	NaN	NaN	NaN	NaN	0	0	0	0	Median
CON__ENSEMBL:ENSP00000377550;P13646-3;P13646;CON__P13646-1;P13646-2;CON__Q2M2I5;Q2M2I5	CON__ENSEMBL:ENSP00000377550;P13646-3;P13646;CON__P13646-1;P13646-2	8;8;8;7;6;3;3	2;2;2;2;1;0;0	2;2;2;2;1;0;0	Keratin, type I cytoskeletal 13	KRT13	;sp|P13646-3|K1C13_HUMAN Isoform 3 of Keratin, type I cytoskeletal 13 OS=Homo sapiens OX=9606 GN=KRT13;sp|P13646|K1C13_HUMAN Keratin, type I cytoskeletal 13 OS=Homo sapiens OX=9606 GN=KRT13 PE=1 SV=4;;sp|P13646-2|K1C13_HUMAN Isoform 2 of Keratin, type I cy	7	8	2	2	8	5	2	0	2	0	23.3	8.6	8.6	45.771	420	420;420;458;458;355;525;525	4				2	0	8.617	By MS/MS	By matching	NaN	NaN	NaN	0	0	Median	NaN	NaN	NaN	NaN	NaN	NaN	0	0	0	0	Median
CON__P00761	CON__P00761	5	5	5				1	5	5	5	4	4	4	4	4	4	31.6	31.6	31.6	24.409	231	231	2.52	5	5	6	5	0	10.247	By MS/MS	By MS/MS	0.095786	0.19924	283.54	6	5	Median	0.0087201	0.13261	0.012013	0.46699	165.94	180.82	3	3	3	2	Median
CON__P01966	CON__P01966	6	6	4				1	6	6	4	6	6	6	6	4	4	51.4	51.4	40.1	15.184	142	142	3.12	4	4	16	17	0	27.723	By MS/MS	By MS/MS	0.55251	1.1352	31.449	26	13	Leave out requantified	0.84736	0.29132	1.133	0.90654	34.385	28.694	11	15	4	9	Leave out requantified
CON__P02533;P02533;CON__Q6IFX2;CON__Q61782	CON__P02533;P02533	14;14;6;2	9;9;3;1	5;5;2;1	Keratin, type I cytoskeletal 14	KRT14	;sp|P02533|K1C14_HUMAN Keratin, type I cytoskeletal 14 OS=Homo sapiens OX=9606 GN=KRT14 PE=1 SV=4	4	14	9	5	13	9	8	6	4	4	36.9	28.2	18.2	51.621	472	472;472;452;93	2.85	2	10	4	10	0	50.488	By MS/MS	By MS/MS	0.06185	0.1286	107.14	11	10	Median	0.06185	0.098542	0.083678	0.31572	108.37	82.845	9	2	8	2	Median
CON__P02535-1	CON__P02535-1	7	1	1				1	7	1	1	7	6	1	0	1	0	12.3	1.6	1.6	57.769	570	570	3		1		1	1	-2	By MS/MS	By matching	NaN	NaN	NaN	0	0	Median	NaN	NaN	NaN	NaN	NaN	NaN	0	0	0	0	Median
CON__P02538;P02538;CON__P07744;CON__Q8N1N4-2;CON__Q7RTT2;Q8N1N4-2;Q8N1N4	CON__P02538;P02538	15;15;4;2;2;2;2	1;1;1;1;1;1;1	0;0;0;0;0;0;0	Keratin, type II cytoskeletal 6A	KRT6A	;sp|P02538|K2C6A_HUMAN Keratin, type II cytoskeletal 6A OS=Homo sapiens OX=9606 GN=KRT6A PE=1 SV=3	7	15	1	0	14	7	0	1	0	0	29.1	2.1	0	60.044	564	564;564;525;521;521;410;520	2		1			1	-2	By matching	By MS/MS	NaN	NaN	NaN	0	0	Median	NaN	NaN	NaN	NaN	NaN	NaN	0	0	0	0	Median
CON__P02662	CON__P02662	5	5	5				1	5	5	5	5	4	5	4	5	4	29.1	29.1	29.1	22.975	199	199	2.44	4	6	4	4	0	7.7465	By MS/MS	By MS/MS	0.092846	0.16842	91.274	15	15	Median	0.1063	0.059364	0.15261	0.20583	92.737	88.323	10	5	10	5	Median
CON__P02666	CON__P02666	2	2	2				1	2	2	2	2	2	2	2	2	2	12.4	12.4	12.4	23.583	209	209	2.3	2	5	1	2	0	11.966	By MS/MS	By MS/MS	0.10379	0.24739	103.51	5	5	Median	0.072902	0.10379	0.097491	0.33095	131.69	63.421	2	3	2	3	Median
CON__P02754	CON__P02754	3	3	3				1	3	3	3	3	2	3	2	3	2	17.3	17.3	17.3	18.281	162	162	2.58	3	2	4	3	0	5.9009	By MS/MS	By MS/MS	0.10916	0.22399	58.8	8	8	Median	0.10916	0.11527	0.15349	0.38371	28.89	26.428	4	4	4	4	Median
CON__P02769;CON__P02768-1;P02768-3;P02768-2;P02768	CON__P02769	53;2;2;2;2	53;2;2;2;2	53;2;2;2;2				5	53	53	53	50	37	50	37	50	37	77.4	77.4	77.4	69.293	607	607;609;396;417;609	2.03	18	137	7	8	0	323.31	By MS/MS	By MS/MS	0.04783	0.093251	135.59	93	93	Median	0.034092	0.062628	0.049223	0.20426	114.57	130.22	53	40	53	40	Median
CON__P02777	CON__P02777	1	1	1				1	1	1	1	1	1	1	1	1	1	10.4	10.4	10.4	24.241	230	230	3.5			1	1	0	5.0286	By MS/MS	By MS/MS	0.07519	0.15671	47.043	2	2	Median	NaN	NaN	NaN	NaN	NaN	NaN	1	1	1	1	Median
CON__P05787;P05787;P05787-2;CON__H-INV:HIT000292931;CON__Q9H552;CON__Q9DCV7;CON__Q3KNV1;CON__P08729;P08729;CON__Q9NSB2;CON__Q6ISB0;Q9NSB2;P14136-3;P14136;P14136-2;CON__H-INV:HIT000016045;CON__REFSEQ:XP_092267	CON__P05787;P05787;P05787-2	37;37;37;18;6;4;4;4;4;3;3;3;2;2;2;1;1	35;35;35;17;5;2;2;2;2;1;1;1;1;1;1;1;1	31;31;31;15;4;0;0;0;0;0;0;0;0;0;0;1;1	Keratin, type II cytoskeletal 8	KRT8	;sp|P05787|K2C8_HUMAN Keratin, type II cytoskeletal 8 OS=Homo sapiens OX=9606 GN=KRT8 PE=1 SV=7;sp|P05787-2|K2C8_HUMAN Isoform 2 of Keratin, type II cytoskeletal 8 OS=Homo sapiens OX=9606 GN=KRT8	17	37	35	31	35	34	33	32	29	29	78.1	76.6	72.9	53.704	483	483;483;511;443;499;457;469;469;469;600;600;600;431;432;438;99;213	2.25		111	6	13	0	213.18	By MS/MS	By MS/MS	0.60856	1.3119	14.649	115	24	Leave out requantified	1.0438	0.35756	1.4463	1.2071	9.3443	21.321	60	55	11	13	Leave out requantified
CON__P06868;P00747	CON__P06868;P00747	2;1	2;1	2;1	Plasminogen;Plasmin heavy chain A;Activation peptide;Angiostatin;Plasmin heavy chain A, short form;Plasmin light chain B	PLG	;sp|P00747|PLMN_HUMAN Plasminogen OS=Homo sapiens OX=9606 GN=PLG PE=1 SV=2	2	2	2	2	2	0	2	0	2	0	3.7	3.7	3.7	91.215	812	812;810	2		2			0	4.442	By MS/MS		NaN	NaN	NaN	0	0	Median	NaN	NaN	NaN	NaN	NaN	NaN	0	0	0	0	Median
CON__P08727;P08727;CON__P19001	CON__P08727;P08727	20;19;7	17;16;4	13;12;1	Keratin, type I cytoskeletal 19	KRT19	;sp|P08727|K1C19_HUMAN Keratin, type I cytoskeletal 19 OS=Homo sapiens OX=9606 GN=KRT19 PE=1 SV=4	3	20	17	13	11	17	8	15	4	13	59.2	55.2	42.5	44.091	400	400;400;403	3.61		1	9	18	0	200.2	By MS/MS	By MS/MS	0.38074	0.82651	10.922	25	11	Leave out requantified	0.56587	0.26474	0.77428	0.85607	16.067	15.268	9	16	2	9	Leave out requantified
CON__P08779;P08779	CON__P08779;P08779	13;13	5;5	5;5	Keratin, type I cytoskeletal 16	KRT16	;sp|P08779|K1C16_HUMAN Keratin, type I cytoskeletal 16 OS=Homo sapiens OX=9606 GN=KRT16 PE=1 SV=4	2	13	5	5	12	7	4	3	4	3	29.4	13.5	13.5	51.267	473	473;473	3	1	2	3	4	0	9.03	By MS/MS	By MS/MS	0.38484	0.50635	33.977	2	2	Median	0.38484	NaN	0.50635	NaN	33.977	NaN	2	0	2	0	Median
CON__P12763;P02765	CON__P12763	18;4	18;4	18;4				2	18	18	18	18	14	18	14	18	14	46.2	46.2	46.2	38.418	359	359;367	2.17	2	59	6	4	0	300.46	By MS/MS	By MS/MS	0.10752	0.19159	141.32	34	34	Median	0.11121	0.06225	0.15257	0.20928	142.81	139.76	18	16	18	16	Median
CON__P13645;P13645;CON__Q7Z3Y7;Q7Z3Y7;CON__Q7Z3Y8;CON__Q148H6;Q7Z3Y8;CON__Q7Z3Z0;Q7Z3Z0	CON__P13645;P13645	36;36;4;4;3;3;3;2;2	36;36;4;4;3;3;3;2;2	28;28;1;1;1;1;1;1;1	Keratin, type I cytoskeletal 10	KRT10	;sp|P13645|K1C10_HUMAN Keratin, type I cytoskeletal 10 OS=Homo sapiens OX=9606 GN=KRT10 PE=1 SV=6	9	36	36	28	36	30	36	30	28	23	63.1	63.1	54.3	59.51	593	593;584;486;464;459;464;459;450;450	2.55	20	90	26	48	0	323.31	By MS/MS	By MS/MS	0.23573	0.47066	110.91	136	85	Leave out requantified	0.20253	0.26102	0.27728	0.87135	102.87	82.694	81	55	52	33	Leave out requantified
CON__P13647;P13647	CON__P13647;P13647	15;15	11;11	4;4	Keratin, type II cytoskeletal 5	KRT5	;sp|P13647|K2C5_HUMAN Keratin, type II cytoskeletal 5 OS=Homo sapiens OX=9606 GN=KRT5 PE=1 SV=3	2	15	11	4	15	6	11	4	4	2	28	23.7	9.7	62.378	590	590;590	3	2	8	5	12	0	38.01	By MS/MS	By MS/MS	0.12762	0.17531	132.18	11	11	Median	0.12762	NaN	0.17531	NaN	132.18	NaN	11	0	11	0	Median
CON__P15497	CON__P15497	2	2	2				1	2	2	2	2	2	2	2	2	2	9.8	9.8	9.8	30.276	265	265	2.83		3	1	2	0	5.4234	By MS/MS	By MS/MS	0.13419	0.32375	66.407	5	5	Median	0.1404	0.13419	0.19143	0.43553	74.312	51.129	2	3	2	3	Median
CON__P34955	CON__P34955	15	15	15				1	15	15	15	10	10	10	10	10	10	43.3	43.3	43.3	46.103	416	416	1.96	3	23		1	0	85.313	By MS/MS	By MS/MS	0.084807	0.24129	135.19	14	13	Median	0.077006	0.085644	0.10611	0.28318	142.93	115.69	5	9	4	9	Median
CON__P41361	CON__P41361	1	1	1				1	1	1	1	1	0	1	0	1	0	5.4	5.4	5.4	52.347	465	465	2		1			0	3.7443	By MS/MS		NaN	NaN	NaN	0	0	Median	NaN	NaN	NaN	NaN	NaN	NaN	0	0	0	0	Median
CON__P48668;P48668	CON__P48668;P48668	15;15	1;1	0;0	Keratin, type II cytoskeletal 6C	KRT6C	;sp|P48668|K2C6C_HUMAN Keratin, type II cytoskeletal 6C OS=Homo sapiens OX=9606 GN=KRT6C PE=1 SV=3	2	15	1	0	15	6	1	0	0	0	30.9	3	0	60.024	564	564;564	3		1		1	0.00030855	2.5361	By MS/MS	By matching	NaN	NaN	NaN	1	1	Median	NaN	NaN	NaN	NaN	NaN	NaN	1	0	1	0	Median
CON__Q29443;CON__Q0IIK2;CON__Q2HJF0;P02788-2;P02788	CON__Q29443;CON__Q0IIK2	36;36;1;1;1	36;36;1;1;1	36;36;1;1;1			;	5	36	36	36	34	28	34	28	34	28	66	66	66	75.829	685	685;704;622;666;710	2		74			0	253.66	By MS/MS	By MS/MS	0.094168	0.18359	102.36	43	43	Median	0.09805	0.088404	0.1339	0.2891	79.462	122.42	25	18	25	18	Median
CON__Q14CN4-1;CON__Q6IME9;CON__Q3SY84;CON__Q7RTS7;CON__Q32MB2;Q86Y46-2;Q14CN4-3;Q14CN4-2;Q14CN4;Q3SY84;Q7RTS7;Q86Y46	CON__Q14CN4-1;CON__Q6IME9;CON__Q3SY84;CON__Q7RTS7;CON__Q32MB2;Q86Y46-2;Q14CN4-3;Q14CN4-2;Q14CN4;Q3SY84;Q7RTS7;Q86Y46	2;2;2;2;2;2;2;2;2;2;2;2	1;1;1;1;1;1;1;1;1;1;1;1	1;1;1;1;1;1;1;1;1;1;1;1	Keratin, type II cytoskeletal 73;Keratin, type II cytoskeletal 72;Keratin, type II cytoskeletal 71;Keratin, type II cytoskeletal 74	KRT73;KRT72;KRT71;KRT74	;;;;;sp|Q86Y46-2|K2C73_HUMAN Isoform 2 of Keratin, type II cytoskeletal 73 OS=Homo sapiens OX=9606 GN=KRT73;sp|Q14CN4-3|K2C72_HUMAN Isoform 3 of Keratin, type II cytoskeletal 72 OS=Homo sapiens OX=9606 GN=KRT72;sp|Q14CN4-2|K2C72_HUMAN Isoform 2 of Keratin,	12	2	1	1	2	1	1	1	1	1	3.7	2.3	2.3	55.877	511	511;520;523;529;540;381;469;510;511;523;529;540	3.4		1	1	3	0	17.771	By MS/MS	By MS/MS	NaN	NaN	NaN	0	0	Median	NaN	NaN	NaN	NaN	NaN	NaN	0	0	0	0	Median
CON__Q1RMK2	CON__Q1RMK2	1	1	1				1	1	1	1	1	0	1	0	1	0	2.3	2.3	2.3	65.056	597	597	2		1			0.004442	1.5437	By MS/MS		NaN	NaN	NaN	0	0	Median	NaN	NaN	NaN	NaN	NaN	NaN	0	0	0	0	Median
CON__Q28107	CON__Q28107	1	1	1				1	1	1	1	1	1	1	1	1	1	0.6	0.6	0.6	248.98	2211	2211	2		2			0.00031046	2.6133	By MS/MS	By MS/MS	NaN	NaN	NaN	0	0	Median	NaN	NaN	NaN	NaN	NaN	NaN	0	0	0	0	Median
CON__Q2KJF1	CON__Q2KJF1	1	1	1				1	1	1	1	1	1	1	1	1	1	2.8	2.8	2.8	53.553	503	503	2		2			0.0034178	1.7462	By MS/MS	By MS/MS	0.25804	0.5409	73.115	2	2	Median	NaN	NaN	NaN	NaN	NaN	NaN	1	1	1	1	Median
CON__Q2UVX4	CON__Q2UVX4	2	2	2				1	2	2	2	2	1	2	1	2	1	2.7	2.7	2.7	187.37	1662	1662	2		3			0.0025766	1.787	By MS/MS	By MS/MS	NaN	NaN	NaN	0	0	Median	NaN	NaN	NaN	NaN	NaN	NaN	0	0	0	0	Median
CON__Q3MHN5	CON__Q3MHN5	3	3	1				1	3	3	1	3	1	3	1	1	0	8.6	8.6	1.7	53.341	474	474	2		4			0	3.8085	By MS/MS	By MS/MS	0.077304	0.15289	47.057	4	4	Median	0.078478	NaN	0.1043	NaN	49.281	NaN	3	1	3	1	Median
CON__Q3SX09;CON__P02070;P68871	CON__Q3SX09	7;3;1	6;2;0	6;2;0				3	7	6	6	6	6	5	5	5	5	38.8	38.8	38.8	22.06	201	201;145;147	2.94	2	3	6	6	0	22.094	By MS/MS	By MS/MS	0.12873	0.21691	112.4	9	9	Median	0.17229	0.051775	0.22855	0.16461	98.087	134.11	4	5	4	5	Median
CON__Q3SX14	CON__Q3SX14	4	1	1				1	4	1	1	3	2	1	0	1	0	9.6	3.8	3.8	85.686	781	781	2		1			0.0023002	1.8426	By MS/MS	By matching	NaN	NaN	NaN	0	0	Median	NaN	NaN	NaN	NaN	NaN	NaN	0	0	0	0	Median
CON__Q3SZ57	CON__Q3SZ57	5	5	5				1	5	5	5	4	2	4	2	4	2	15.7	15.7	15.7	68.587	610	610	2		7			0	8.5954	By MS/MS	By MS/MS	1.8023	3.8085	257.76	2	2	Median	NaN	NaN	NaN	NaN	NaN	NaN	1	1	1	1	Median
CON__Q3SZH5	CON__Q3SZH5	2	2	2				1	2	2	2	2	0	2	0	2	0	8.7	8.7	8.7	45.456	424	424	2		2			0.0052573	1.5136	By MS/MS		NaN	NaN	NaN	1	1	Median	NaN	NaN	NaN	NaN	NaN	NaN	1	0	1	0	Median
CON__Q3SZR3	CON__Q3SZR3	1	1	1				1	1	1	1	1	1	1	1	1	1	5.9	5.9	5.9	23.182	202	202	2.33		2	1		0.0034149	1.7426	By MS/MS	By MS/MS	NaN	NaN	NaN	1	1	Median	NaN	NaN	NaN	NaN	NaN	NaN	0	1	0	1	Median
CON__Q3T052	CON__Q3T052	1	1	1				1	1	1	1	0	1	0	1	0	1	3.1	3.1	3.1	101.51	916	916	1	1				1	-2		By MS/MS	NaN	NaN	NaN	1	1	Median	NaN	NaN	NaN	NaN	NaN	NaN	0	1	0	1	Median
CON__Q3TTY5	CON__Q3TTY5	5	1	1				1	5	1	1	5	2	1	0	1	0	6.6	2	2	70.922	707	707	4				1	1	-2	By MS/MS	By matching	NaN	NaN	NaN	0	0	Median	NaN	NaN	NaN	NaN	NaN	NaN	0	0	0	0	Median
CON__Q9Z2K1;CON__Q3ZAW8	CON__Q9Z2K1;CON__Q3ZAW8	6;6	2;2	2;2			;	2	6	2	2	5	3	1	1	1	1	13.9	6.2	6.2	51.606	469	469;474	1.5	1	1			1	-2	By MS/MS	By MS/MS	NaN	NaN	NaN	1	1	Median	NaN	NaN	NaN	NaN	NaN	NaN	0	1	0	1	Median
CON__Q3ZBD7	CON__Q3ZBD7	12	2	2				1	12	2	2	8	12	1	2	1	2	34.1	10.2	10.2	62.87	557	557	2		6			0.0014646	2.0102	By MS/MS	By MS/MS	0.34368	1.0701	10.339	4	2	Median	NaN	0.3302	NaN	1.1072	NaN	7.5907	1	3	0	2	Median
CON__Q3ZBS7;P04004	CON__Q3ZBS7	3;1	3;1	3;1				2	3	3	3	3	1	3	1	3	1	9.5	9.5	9.5	54.099	484	484;478	2		4			0	6.8739	By MS/MS	By MS/MS	0.10558	0.26999	60.729	3	3	Median	0.126	NaN	0.17082	NaN	64.741	NaN	2	1	2	1	Median
CON__Q58D62	CON__Q58D62	4	4	4				1	4	4	4	3	3	3	3	3	3	20.2	20.2	20.2	42.663	387	387	2		7			0	60.454	By MS/MS	By MS/MS	0.41328	0.8712	25.025	2	2	Median	NaN	NaN	NaN	NaN	NaN	NaN	1	1	1	1	Median
CON__Q86YZ3;Q86YZ3	CON__Q86YZ3;Q86YZ3	10;10	10;10	10;10	Hornerin	HRNR	;sp|Q86YZ3|HORN_HUMAN Hornerin OS=Homo sapiens OX=9606 GN=HRNR PE=1 SV=2	2	10	10	10	8	5	8	5	8	5	12.5	12.5	12.5	282.39	2850	2850;2850	2.7	3	12	6	9	0	32.673	By MS/MS	By MS/MS	0.090757	0.12784	14.206	3	3	Median	0.10456	NaN	0.1366	NaN	19.349	NaN	2	1	2	1	Median
CON__Q9TTE1	CON__Q9TTE1	2	2	2				1	2	2	2	2	2	2	2	2	2	8.8	8.8	8.8	46.203	411	411	2		7			0	54.183	By MS/MS	By MS/MS	0.090152	0.18487	27.662	2	2	Median	NaN	NaN	NaN	NaN	NaN	NaN	1	1	1	1	Median
Q13765;E9PAV3-2;E9PAV3	Q13765;E9PAV3-2;E9PAV3	9;9;9	9;9;9	7;7;7	Nascent polypeptide-associated complex subunit alpha;Nascent polypeptide-associated complex subunit alpha, muscle-specific form	NACA	sp|Q13765|NACA_HUMAN Nascent polypeptide-associated complex subunit alpha OS=Homo sapiens OX=9606 GN=NACA PE=1 SV=1;sp|E9PAV3-2|NACAM_HUMAN Isoform skNAC-2 of Nascent polypeptide-associated complex subunit alpha, muscle-specific form OS=Homo sapiens OX=960	3	9	9	7	8	8	8	8	7	6	34.9	34.9	27.9	23.384	215	215;925;2078	3.53			17	19	0	323.31	By MS/MS	By MS/MS	0.54675	1.2764	17.496	27	2	Leave out requantified	0.70322	0.43022	0.98538	1.4591	7.6548	8.7243	13	14	2	0	Leave out requantified
E9PRG8	E9PRG8	4	4	4	Uncharacterized protein C11orf98	C11orf98	sp|E9PRG8|CK098_HUMAN Uncharacterized protein C11orf98 OS=Homo sapiens OX=9606 GN=C11orf98 PE=4 SV=2	1	4	4	4	3	3	3	3	3	3	34.1	34.1	34.1	14.234	123	123	3.43			4	3	0	16.743	By MS/MS	By MS/MS	0.5234	0.9799	8.3629	6	1	Leave out requantified	0.72212	0.31605	0.9799	0.98679	11.317	23.678	3	3	0	1	Leave out requantified
L0R6Q1	L0R6Q1	3	3	3		SLC35A4	sp|L0R6Q1|S35U4_HUMAN SLC35A4 upstream open reading frame protein OS=Homo sapiens OX=9606 GN=SLC35A4 PE=3 SV=1	1	3	3	3	1	3	1	3	1	3	43.7	43.7	43.7	11.133	103	103	3.2			4	1	0	3.8223	By matching	By MS/MS	0.38741	1.1567	13.914	3	1	Plateau	NaN	0.35276	NaN	1.1046	NaN	10.934	1	2	0	1	Median
O00116	O00116	14	14	14	Alkyldihydroxyacetonephosphate synthase, peroxisomal	AGPS	sp|O00116|ADAS_HUMAN Alkyldihydroxyacetonephosphate synthase, peroxisomal OS=Homo sapiens OX=9606 GN=AGPS PE=1 SV=1	1	14	14	14	12	13	12	13	12	13	34	34	34	72.911	658	658	2		35			0	80.861	By MS/MS	By MS/MS	0.57898	0.95382	8.0823	28	8	Leave out requantified	0.69034	0.30087	0.94774	0.9821	10.912	15.068	15	13	1	7	Leave out requantified
O00139-1;O00139-5;O00139;O00139-4;O00139-2	O00139-1;O00139-5;O00139;O00139-4;O00139-2	14;14;14;14;13	12;12;12;12;11	11;11;11;11;10	Kinesin-like protein KIF2A	KIF2A	sp|O00139-1|KIF2A_HUMAN Isoform 1 of Kinesin-like protein KIF2A OS=Homo sapiens OX=9606 GN=KIF2A;sp|O00139-5|KIF2A_HUMAN Isoform 5 of Kinesin-like protein KIF2A OS=Homo sapiens OX=9606 GN=KIF2A;sp|O00139|KIF2A_HUMAN Kinesin-like protein KIF2A OS=Homo sapie	5	14	12	11	12	11	10	10	10	9	29.7	27	24.7	76.954	679	679;686;706;744;660	2		22			0	57.597	By MS/MS	By MS/MS	0.66218	1.0882	19.032	15	2	Leave out requantified	0.84569	0.30778	1.1387	1.0431	7.3065	31.957	8	7	1	1	Leave out requantified
O00148;O00148-3;O00148-2	O00148;O00148-3;O00148-2	23;12;12	12;7;7	12;7;7	ATP-dependent RNA helicase DDX39A	DDX39A	sp|O00148|DX39A_HUMAN ATP-dependent RNA helicase DDX39A OS=Homo sapiens OX=9606 GN=DDX39A PE=1 SV=2;sp|O00148-3|DX39A_HUMAN Isoform 3 of ATP-dependent RNA helicase DDX39A OS=Homo sapiens OX=9606 GN=DDX39A;sp|O00148-2|DX39A_HUMAN Isoform 2 of ATP-dependent	3	23	12	12	18	20	8	11	8	11	63	35.6	35.6	49.129	427	427;267;322	2.95		17	11	15	0	210.53	By MS/MS	By MS/MS	0.49287	0.86711	16.098	33	12	Leave out requantified	0.62091	0.25802	0.84998	0.83726	13.62	18.35	15	18	2	10	Leave out requantified
O00151	O00151	16	16	16	PDZ and LIM domain protein 1	PDLIM1	sp|O00151|PDLI1_HUMAN PDZ and LIM domain protein 1 OS=Homo sapiens OX=9606 GN=PDLIM1 PE=1 SV=4	1	16	16	16	11	16	11	16	11	16	68.4	68.4	68.4	36.071	329	329	3.67			13	26	0	170.78	By MS/MS	By MS/MS	0.53723	1.1609	19.752	33	11	Leave out requantified	1.1225	0.2659	1.558	0.88467	7.679	8.1996	11	22	1	10	Leave out requantified
O00154-4;O00154-6;O00154-7;O00154;O00154-2;O00154-3;O00154-5	O00154-4;O00154-6;O00154-7;O00154;O00154-2;O00154-3;O00154-5	8;7;7;7;6;6;6	8;7;7;7;6;6;6	8;7;7;7;6;6;6	Cytosolic acyl coenzyme A thioester hydrolase	ACOT7	sp|O00154-4|BACH_HUMAN Isoform 4 of Cytosolic acyl coenzyme A thioester hydrolase OS=Homo sapiens OX=9606 GN=ACOT7;sp|O00154-6|BACH_HUMAN Isoform 6 of Cytosolic acyl coenzyme A thioester hydrolase OS=Homo sapiens OX=9606 GN=ACOT7;sp|O00154-7|BACH_HUMAN Iso	7	8	8	8	2	8	2	8	2	8	36.7	36.7	36.7	37.419	338	338;329;370;380;246;283;350	3.67	1		2	12	0	34.629	By MS/MS	By MS/MS	0.33258	0.86026	12.483	13	6	Leave out requantified	0.76962	0.25159	1.0367	0.84228	13.498	12.783	2	11	0	6	Median
O00159-2;O00159-3;O00159	O00159-2;O00159-3;O00159	2;2;2	2;2;2	2;2;2	Unconventional myosin-Ic	MYO1C	sp|O00159-2|MYO1C_HUMAN Isoform 2 of Unconventional myosin-Ic OS=Homo sapiens OX=9606 GN=MYO1C;sp|O00159-3|MYO1C_HUMAN Isoform 3 of Unconventional myosin-Ic OS=Homo sapiens OX=9606 GN=MYO1C;sp|O00159|MYO1C_HUMAN Unconventional myosin-Ic OS=Homo sapiens OX=	3	2	2	2	0	2	0	2	0	2	2.9	2.9	2.9	117.91	1028	1028;1044;1063	1	2				0	2.7636		By MS/MS	0.41761	1.4273	19.795	2	2	Median	NaN	0.41761	NaN	1.4273	NaN	19.795	0	2	0	2	Median
O00161-2;O00161	O00161-2;O00161	2;2	2;2	2;2	Synaptosomal-associated protein 23	SNAP23	sp|O00161-2|SNP23_HUMAN Isoform SNAP-23b of Synaptosomal-associated protein 23 OS=Homo sapiens OX=9606 GN=SNAP23;sp|O00161|SNP23_HUMAN Synaptosomal-associated protein 23 OS=Homo sapiens OX=9606 GN=SNAP23 PE=1 SV=1	2	2	2	2	2	2	2	2	2	2	16.5	16.5	16.5	17.789	158	158;211	3.44			5	4	0	16.781	By MS/MS	By MS/MS	0.66209	1.0926	11.768	6	1	Leave out requantified	0.83536	0.41352	1.1199	1.3199	10.068	23.058	3	3	0	1	Median
O00165-5;O00165;O00165-2;O00165-4;O00165-6;O00165-3	O00165-5;O00165;O00165-2;O00165-4;O00165-6;O00165-3	4;4;4;2;2;2	4;4;4;2;2;2	4;4;4;2;2;2	HCLS1-associated protein X-1	HAX1	sp|O00165-5|HAX1_HUMAN Isoform 5 of HCLS1-associated protein X-1 OS=Homo sapiens OX=9606 GN=HAX1;sp|O00165|HAX1_HUMAN HCLS1-associated protein X-1 OS=Homo sapiens OX=9606 GN=HAX1 PE=1 SV=2;sp|O00165-2|HAX1_HUMAN Isoform 2 of HCLS1-associated protein X-1 OS	6	4	4	4	4	4	4	4	4	4	28.1	28.1	28.1	26.099	231	231;279;287;124;191;253	3.44			5	4	0	70.593	By MS/MS	By MS/MS	0.61244	1.123	19.029	9	0	Leave out requantified	0.79865	0.29589	1.1016	1.0012	5.8002	45.474	5	4	0	0	Leave out requantified
O00170	O00170	3	3	3	AH receptor-interacting protein	AIP	sp|O00170|AIP_HUMAN AH receptor-interacting protein OS=Homo sapiens OX=9606 GN=AIP PE=1 SV=2	1	3	3	3	0	3	0	3	0	3	12.1	12.1	12.1	37.636	330	330	4				3	0	3.2735		By MS/MS	0.28378	0.90624	30.179	3	2	Median	NaN	0.28378	NaN	0.90624	NaN	30.179	0	3	0	2	Median
O00178	O00178	4	4	4	GTP-binding protein 1	GTPBP1	sp|O00178|GTPB1_HUMAN GTP-binding protein 1 OS=Homo sapiens OX=9606 GN=GTPBP1 PE=1 SV=3	1	4	4	4	2	4	2	4	2	4	8.1	8.1	8.1	72.453	669	669	2		6			0	5.1199	By MS/MS	By MS/MS	0.3349	0.87472	15.742	5	3	Median	0.58787	0.27264	0.80419	0.91158	11.889	15.898	2	3	1	2	Median
O00186	O00186	9	9	9	Syntaxin-binding protein 3	STXBP3	sp|O00186|STXB3_HUMAN Syntaxin-binding protein 3 OS=Homo sapiens OX=9606 GN=STXBP3 PE=1 SV=2	1	9	9	9	6	7	6	7	6	7	20.6	20.6	20.6	67.764	592	592	2		14			0	12.314	By MS/MS	By MS/MS	0.49349	1.0223	30.462	12	4	Leave out requantified	0.76568	0.24459	1.0223	0.80095	24.707	28.774	5	7	0	4	Leave out requantified
O00193	O00193	2	2	2	Small acidic protein	SMAP	sp|O00193|SMAP_HUMAN Small acidic protein OS=Homo sapiens OX=9606 GN=SMAP PE=1 SV=1	1	2	2	2	0	2	0	2	0	2	17.5	17.5	17.5	20.332	183	183	4				3	0	35.342		By MS/MS	0.53702	1.728	24.929	2	1	Median	NaN	0.53702	NaN	1.728	NaN	24.929	0	2	0	1	Median
O00203-3;O00203;Q13367;Q13367-4	O00203-3;O00203	9;9;1;1	9;9;1;1	9;9;1;1	AP-3 complex subunit beta-1	AP3B1	sp|O00203-3|AP3B1_HUMAN Isoform 2 of AP-3 complex subunit beta-1 OS=Homo sapiens OX=9606 GN=AP3B1;sp|O00203|AP3B1_HUMAN AP-3 complex subunit beta-1 OS=Homo sapiens OX=9606 GN=AP3B1 PE=1 SV=3	4	9	9	9	6	9	6	9	6	9	11.5	11.5	11.5	116.19	1045	1045;1094;1082;1101	1	18				0	13.873	By MS/MS	By MS/MS	0.46796	1.0488	10.627	17	7	Leave out requantified	0.76504	0.29587	1.0852	1.0216	13.857	8.241	6	11	1	6	Leave out requantified
O00217	O00217	3	3	3	NADH dehydrogenase [ubiquinone] iron-sulfur protein 8, mitochondrial	NDUFS8	sp|O00217|NDUS8_HUMAN NADH dehydrogenase [ubiquinone] iron-sulfur protein 8, mitochondrial OS=Homo sapiens OX=9606 GN=NDUFS8 PE=1 SV=1	1	3	3	3	2	2	2	2	2	2	22.9	22.9	22.9	23.705	210	210	3	1		4	2	0	6.9047	By MS/MS	By MS/MS	0.70023	0.97455	3.3694	5	1	Leave out requantified	0.74135	0.27269	0.99804	0.85967	5.5002	5.4839	3	2	0	1	Median
O00221	O00221	3	3	3	NF-kappa-B inhibitor epsilon	NFKBIE	sp|O00221|IKBE_HUMAN NF-kappa-B inhibitor epsilon OS=Homo sapiens OX=9606 GN=NFKBIE PE=1 SV=3	1	3	3	3	2	3	2	3	2	3	10	10	10	52.863	500	500	2.83		2	3	1	0	4.8403	By MS/MS	By MS/MS	0.43666	1.1212	17.933	3	1	Median	NaN	0.38768	NaN	1.249	NaN	15.266	1	2	0	1	Median
O00231;O00231-2	O00231;O00231-2	26;25	26;25	26;25	26S proteasome non-ATPase regulatory subunit 11	PSMD11	sp|O00231|PSD11_HUMAN 26S proteasome non-ATPase regulatory subunit 11 OS=Homo sapiens OX=9606 GN=PSMD11 PE=1 SV=3;sp|O00231-2|PSD11_HUMAN Isoform 2 of 26S proteasome non-ATPase regulatory subunit 11 OS=Homo sapiens OX=9606 GN=PSMD11	2	26	26	26	16	22	16	22	16	22	65.2	65.2	65.2	47.463	422	422;423	3.67			16	32	0	90.626	By MS/MS	By MS/MS	0.43266	1.0306	29.162	45	18	Leave out requantified	0.73553	0.31313	1.005	1.0422	11.145	32.825	15	30	5	13	Leave out requantified
O00232;O00232-2	O00232;O00232-2	24;19	24;19	24;19	26S proteasome non-ATPase regulatory subunit 12	PSMD12	sp|O00232|PSD12_HUMAN 26S proteasome non-ATPase regulatory subunit 12 OS=Homo sapiens OX=9606 GN=PSMD12 PE=1 SV=3;sp|O00232-2|PSD12_HUMAN Isoform 2 of 26S proteasome non-ATPase regulatory subunit 12 OS=Homo sapiens OX=9606 GN=PSMD12	2	24	24	24	13	22	13	22	13	22	58.1	58.1	58.1	52.904	456	456;436	3.07		20	15	24	0	231.22	By MS/MS	By MS/MS	0.40401	0.98189	10.384	46	16	Leave out requantified	0.6974	0.31063	0.96716	1.0245	15.589	6.8489	16	30	4	12	Leave out requantified
O00233;O00233-2;O00233-3	O00233;O00233-2;O00233-3	4;3;2	4;3;2	4;3;2	26S proteasome non-ATPase regulatory subunit 9	PSMD9	sp|O00233|PSMD9_HUMAN 26S proteasome non-ATPase regulatory subunit 9 OS=Homo sapiens OX=9606 GN=PSMD9 PE=1 SV=3;sp|O00233-2|PSMD9_HUMAN Isoform p27-S of 26S proteasome non-ATPase regulatory subunit 9 OS=Homo sapiens OX=9606 GN=PSMD9;sp|O00233-3|PSMD9_HUMAN	3	4	4	4	2	4	2	4	2	4	19.3	19.3	19.3	24.682	223	223;209;118	3.67			2	4	0	7.4018	By MS/MS	By MS/MS	0.50615	1.0239	36.237	6	3	Median	0.60589	0.37567	0.81297	1.1862	1.5454	34.268	2	4	1	2	Median
O00255-3;O00255-2;O00255	O00255-3;O00255-2;O00255	1;1;1	1;1;1	1;1;1	Menin	MEN1	sp|O00255-3|MEN1_HUMAN Isoform 3 of Menin OS=Homo sapiens OX=9606 GN=MEN1;sp|O00255-2|MEN1_HUMAN Isoform 2 of Menin OS=Homo sapiens OX=9606 GN=MEN1;sp|O00255|MEN1_HUMAN Menin OS=Homo sapiens OX=9606 GN=MEN1 PE=1 SV=4	3	1	1	1	1	0	1	0	1	0	2.8	2.8	2.8	63.747	575	575;610;615	2		2			0	23.724	By MS/MS		NaN	NaN	NaN	0	0	Median	NaN	NaN	NaN	NaN	NaN	NaN	0	0	0	0	Median
O00264;O00264-2	O00264;O00264-2	5;3	5;3	5;3	Membrane-associated progesterone receptor component 1	PGRMC1	sp|O00264|PGRC1_HUMAN Membrane-associated progesterone receptor component 1 OS=Homo sapiens OX=9606 GN=PGRMC1 PE=1 SV=3;sp|O00264-2|PGRC1_HUMAN Isoform 2 of Membrane-associated progesterone receptor component 1 OS=Homo sapiens OX=9606 GN=PGRMC1	2	5	5	5	3	5	3	5	3	5	33.8	33.8	33.8	21.671	195	195;143	3.36			7	4	0	59.398	By MS/MS	By MS/MS	0.32776	0.56897	51.796	8	2	Leave out requantified	0.46411	0.17814	0.62176	0.56593	10.835	117.64	3	5	0	2	Leave out requantified
O00267-2;O00267	O00267-2;O00267	18;18	18;18	18;18	Transcription elongation factor SPT5	SUPT5H	sp|O00267-2|SPT5H_HUMAN Isoform 2 of Transcription elongation factor SPT5 OS=Homo sapiens OX=9606 GN=SUPT5H;sp|O00267|SPT5H_HUMAN Transcription elongation factor SPT5 OS=Homo sapiens OX=9606 GN=SUPT5H PE=1 SV=1	2	18	18	18	11	17	11	17	11	17	26.1	26.1	26.1	120.5	1083	1083;1087	1	36				0	97.797	By MS/MS	By MS/MS	0.44004	1.0206	14.126	29	11	Leave out requantified	0.78532	0.24434	1.1492	0.88216	7.4769	10.445	12	17	1	10	Leave out requantified
O00268	O00268	3	3	3	Transcription initiation factor TFIID subunit 4	TAF4	sp|O00268|TAF4_HUMAN Transcription initiation factor TFIID subunit 4 OS=Homo sapiens OX=9606 GN=TAF4 PE=1 SV=2	1	3	3	3	2	2	2	2	2	2	3.7	3.7	3.7	110.11	1085	1085	1	4				0	3.1908	By MS/MS	By MS/MS	NaN	NaN	NaN	1	1	Median	NaN	NaN	NaN	NaN	NaN	NaN	0	1	0	1	Median
O00273-2;O00273	O00273-2;O00273	6;5	6;5	6;5	DNA fragmentation factor subunit alpha	DFFA	sp|O00273-2|DFFA_HUMAN Isoform DFF35 of DNA fragmentation factor subunit alpha OS=Homo sapiens OX=9606 GN=DFFA;sp|O00273|DFFA_HUMAN DNA fragmentation factor subunit alpha OS=Homo sapiens OX=9606 GN=DFFA PE=1 SV=1	2	6	6	6	2	6	2	6	2	6	44	44	44	29.41	268	268;331	3.78			2	7	0	104.53	By MS/MS	By MS/MS	0.58108	1.1991	12.628	6	1	Leave out requantified	0.92025	0.37379	1.2273	1.194	2.6885	21.762	2	4	0	1	Median
O00291-3;O00291-4;O00291	O00291-3;O00291-4;O00291	1;1;1	1;1;1	1;1;1	Huntingtin-interacting protein 1	HIP1	sp|O00291-3|HIP1_HUMAN Isoform 3 of Huntingtin-interacting protein 1 OS=Homo sapiens OX=9606 GN=HIP1;sp|O00291-4|HIP1_HUMAN Isoform 4 of Huntingtin-interacting protein 1 OS=Homo sapiens OX=9606 GN=HIP1;sp|O00291|HIP1_HUMAN Huntingtin-interacting protein 1	3	1	1	1	1	1	1	1	1	1	1.6	1.6	1.6	110.66	986	986;1008;1037	1	2				0.00030694	2.5012	By MS/MS	By MS/MS	NaN	NaN	NaN	0	0	Median	NaN	NaN	NaN	NaN	NaN	NaN	0	0	0	0	Median
O00299	O00299	30	30	30	Chloride intracellular channel protein 1	CLIC1	sp|O00299|CLIC1_HUMAN Chloride intracellular channel protein 1 OS=Homo sapiens OX=9606 GN=CLIC1 PE=1 SV=4	1	30	30	30	25	29	25	29	25	29	94.6	94.6	94.6	26.922	241	241	3.42	2	3	60	60	0	323.31	By MS/MS	By MS/MS	0.46239	0.95997	36.231	106	25	Leave out requantified	0.79042	0.25152	1.0828	0.84608	8.4066	48.256	45	61	3	22	Leave out requantified
O00303	O00303	11	11	11	Eukaryotic translation initiation factor 3 subunit F	EIF3F	sp|O00303|EIF3F_HUMAN Eukaryotic translation initiation factor 3 subunit F OS=Homo sapiens OX=9606 GN=EIF3F PE=1 SV=1	1	11	11	11	5	11	5	11	5	11	36.4	36.4	36.4	37.563	357	357	3.06		11	7	13	0	146.82	By MS/MS	By MS/MS	0.57079	1.1692	9.0369	28	9	Leave out requantified	0.78888	0.41158	1.0413	1.3592	6.7472	24.593	11	17	1	8	Leave out requantified
O00410;O00410-3;O00410-2;O60518	O00410;O00410-3;O00410-2	43;41;37;2	43;41;37;2	43;41;37;2	Importin-5	IPO5	sp|O00410|IPO5_HUMAN Importin-5 OS=Homo sapiens OX=9606 GN=IPO5 PE=1 SV=4;sp|O00410-3|IPO5_HUMAN Isoform 3 of Importin-5 OS=Homo sapiens OX=9606 GN=IPO5;sp|O00410-2|IPO5_HUMAN Isoform 2 of Importin-5 OS=Homo sapiens OX=9606 GN=IPO5	4	43	43	43	24	43	24	43	24	43	56.4	56.4	56.4	123.63	1097	1097;1115;1037;1105	1.29	97	24	3	2	0	323.31	By MS/MS	By MS/MS	0.41293	1.0562	13.212	102	30	Leave out requantified	0.66631	0.31653	0.91884	1.1052	19.413	12.187	38	64	8	22	Leave out requantified
O00411	O00411	8	8	8	DNA-directed RNA polymerase, mitochondrial	POLRMT	sp|O00411|RPOM_HUMAN DNA-directed RNA polymerase, mitochondrial OS=Homo sapiens OX=9606 GN=POLRMT PE=1 SV=2	1	8	8	8	3	7	3	7	3	7	8.9	8.9	8.9	138.62	1230	1230	1	11				0	14.224	By MS/MS	By MS/MS	0.397	1.0447	87.962	6	5	Median	0.73838	0.30788	1.0341	1.0543	5.192	110.78	2	4	1	4	Median
O00422-2;O00422	O00422-2;O00422	6;5	6;5	6;5	Histone deacetylase complex subunit SAP18	SAP18	sp|O00422-2|SAP18_HUMAN Isoform 2 of Histone deacetylase complex subunit SAP18 OS=Homo sapiens OX=9606 GN=SAP18;sp|O00422|SAP18_HUMAN Histone deacetylase complex subunit SAP18 OS=Homo sapiens OX=9606 GN=SAP18 PE=1 SV=1	2	6	6	6	2	6	2	6	2	6	32	32	32	19.526	172	172;153	3.25			6	2	0	8.4622	By MS/MS	By MS/MS	0.41796	1.0758	9.2427	5	3	Median	0.80157	0.34468	1.0647	1.3054	1.467	11.675	2	3	1	2	Median
O00425;O00425-2	O00425	24;9	22;8	22;8	Insulin-like growth factor 2 mRNA-binding protein 3	IGF2BP3	sp|O00425|IF2B3_HUMAN Insulin-like growth factor 2 mRNA-binding protein 3 OS=Homo sapiens OX=9606 GN=IGF2BP3 PE=1 SV=2	2	24	22	22	21	23	19	21	19	21	44	40.1	40.1	63.704	579	579;198	2.08		48	2	1	0	226.89	By MS/MS	By MS/MS	0.5103	1.1428	13.511	44	6	Leave out requantified	0.89154	0.30461	1.2154	1.0326	14.873	17.435	19	25	0	6	Leave out requantified
O00429-3;O00429;O00429-4;O00429-5;O00429-2;O00429-6;O00429-8;O00429-7	O00429-3;O00429;O00429-4;O00429-5;O00429-2;O00429-6;O00429-8;O00429-7	18;18;17;17;17;17;16;14	18;18;17;17;17;17;16;14	18;18;17;17;17;17;16;14	Dynamin-1-like protein	DNM1L	sp|O00429-3|DNM1L_HUMAN Isoform 2 of Dynamin-1-like protein OS=Homo sapiens OX=9606 GN=DNM1L;sp|O00429|DNM1L_HUMAN Dynamin-1-like protein OS=Homo sapiens OX=9606 GN=DNM1L PE=1 SV=2;sp|O00429-4|DNM1L_HUMAN Isoform 3 of Dynamin-1-like protein OS=Homo sapiens	8	18	18	18	15	15	15	15	15	15	40	40	40	79.441	710	710;736;699;710;725;749;738;533	2		48			0	323.31	By MS/MS	By MS/MS	0.42875	0.79788	15.676	39	23	Leave out requantified	0.57512	0.26869	0.78322	0.8712	14.932	15.726	20	19	10	13	Leave out requantified
O00442;O00442-2	O00442;O00442-2	9;9	9;9	9;9	RNA 3-terminal phosphate cyclase	RTCA	sp|O00442|RTCA_HUMAN RNA 3-terminal phosphate cyclase OS=Homo sapiens OX=9606 GN=RTCA PE=1 SV=1;sp|O00442-2|RTCA_HUMAN Isoform 2 of RNA 3-terminal phosphate cyclase OS=Homo sapiens OX=9606 GN=RTCA	2	9	9	9	5	8	5	8	5	8	28.1	28.1	28.1	39.336	366	366;379	3.72			5	13	0	45.383	By MS/MS	By MS/MS	0.57993	1.0868	15.823	12	5	Leave out requantified	0.89669	0.27658	1.2111	0.91362	10.058	13.017	5	7	1	4	Leave out requantified
O00443	O00443	3	3	3	Phosphatidylinositol 4-phosphate 3-kinase C2 domain-containing subunit alpha	PIK3C2A	sp|O00443|P3C2A_HUMAN Phosphatidylinositol 4-phosphate 3-kinase C2 domain-containing subunit alpha OS=Homo sapiens OX=9606 GN=PIK3C2A PE=1 SV=2	1	3	3	3	1	2	1	2	1	2	3.1	3.1	3.1	190.68	1686	1686	1.5	2	2			0	3.468	By MS/MS	By MS/MS	NaN	NaN	NaN	1	1	Median	NaN	NaN	NaN	NaN	NaN	NaN	0	1	0	1	Median
O00471	O00471	1	1	1	Exocyst complex component 5	EXOC5	sp|O00471|EXOC5_HUMAN Exocyst complex component 5 OS=Homo sapiens OX=9606 GN=EXOC5 PE=1 SV=1	1	1	1	1	1	1	1	1	1	1	4.2	4.2	4.2	81.852	708	708	2		2			0	4.5815	By MS/MS	By MS/MS	0.42378	0.87532	24.998	2	1	Median	NaN	NaN	NaN	NaN	NaN	NaN	1	1	0	1	Median
O00487	O00487	9	9	9	26S proteasome non-ATPase regulatory subunit 14	PSMD14	sp|O00487|PSDE_HUMAN 26S proteasome non-ATPase regulatory subunit 14 OS=Homo sapiens OX=9606 GN=PSMD14 PE=1 SV=1	1	9	9	9	3	8	3	8	3	8	56.8	56.8	56.8	34.577	310	310	3.67		1	4	13	0	123.56	By MS/MS	By MS/MS	0.32197	1.1032	28.594	15	4	Leave out requantified	0.79679	0.31999	1.0857	1.0386	18.699	29.521	4	11	2	2	Median
O00488	O00488	2	2	2	Zinc finger protein 593	ZNF593	sp|O00488|ZN593_HUMAN Zinc finger protein 593 OS=Homo sapiens OX=9606 GN=ZNF593 PE=1 SV=2	1	2	2	2	2	1	2	1	2	1	14.2	14.2	14.2	15.199	134	134	3.75			1	3	0	4.0871	By MS/MS	By MS/MS	0.8238	1.0962	8.4724	2	2	Median	0.8238	NaN	1.0962	NaN	8.4724	NaN	2	0	2	0	Median
O00505	O00505	9	5	5	Importin subunit alpha-4	KPNA3	sp|O00505|IMA4_HUMAN Importin subunit alpha-4 OS=Homo sapiens OX=9606 GN=KPNA3 PE=1 SV=2	1	9	5	5	6	7	3	3	3	3	20.5	14.6	14.6	57.81	521	521	2		7			0	8.0092	By MS/MS	By MS/MS	0.47558	0.97717	36.215	7	2	Leave out requantified	0.70455	0.34396	0.95329	1.1035	26.257	34.551	4	3	2	0	Median
O00541;O00541-2	O00541;O00541-2	17;16	17;16	17;16	Pescadillo homolog	PES1	sp|O00541|PESC_HUMAN Pescadillo homolog OS=Homo sapiens OX=9606 GN=PES1 PE=1 SV=1;sp|O00541-2|PESC_HUMAN Isoform 2 of Pescadillo homolog OS=Homo sapiens OX=9606 GN=PES1	2	17	17	17	14	15	14	15	14	15	32.7	32.7	32.7	68.002	588	588;583	2		40			0	61.917	By MS/MS	By MS/MS	0.49489	1.037	11.368	30	7	Leave out requantified	0.71959	0.33339	0.99328	1.1228	8.3144	13.749	14	16	1	6	Leave out requantified
O00560-3;O00560-2;O00560	O00560-3;O00560-2;O00560	2;2;2	2;2;2	2;2;2	Syntenin-1	SDCBP	sp|O00560-3|SDCB1_HUMAN Isoform 3 of Syntenin-1 OS=Homo sapiens OX=9606 GN=SDCBP;sp|O00560-2|SDCB1_HUMAN Isoform 2 of Syntenin-1 OS=Homo sapiens OX=9606 GN=SDCBP;sp|O00560|SDCB1_HUMAN Syntenin-1 OS=Homo sapiens OX=9606 GN=SDCBP PE=1 SV=1	3	2	2	2	0	2	0	2	0	2	11.3	11.3	11.3	31.761	292	292;297;298	4				2	0	11.741		By MS/MS	NaN	NaN	NaN	1	0	Median	NaN	NaN	NaN	NaN	NaN	NaN	0	1	0	0	Median
O00566	O00566	10	10	10	U3 small nucleolar ribonucleoprotein protein MPP10	MPHOSPH10	sp|O00566|MPP10_HUMAN U3 small nucleolar ribonucleoprotein protein MPP10 OS=Homo sapiens OX=9606 GN=MPHOSPH10 PE=1 SV=2	1	10	10	10	4	9	4	9	4	9	21.4	21.4	21.4	78.863	681	681	1.14	12	2			0	19.542	By MS/MS	By MS/MS	0.36262	0.74586	20.977	11	5	Leave out requantified	0.51039	0.23678	0.71451	0.80566	23.02	22.906	4	7	1	4	Leave out requantified
O00567	O00567	30	30	30	Nucleolar protein 56	NOP56	sp|O00567|NOP56_HUMAN Nucleolar protein 56 OS=Homo sapiens OX=9606 GN=NOP56 PE=1 SV=4	1	30	30	30	24	25	24	25	24	25	69.2	69.2	69.2	66.049	594	594	2.07		70	1	2	0	195.07	By MS/MS	By MS/MS	0.60852	1.1472	9.2775	58	15	Leave out requantified	0.84858	0.32448	1.1563	1.0991	12.033	13.235	31	27	4	11	Leave out requantified
O00571;O00571-2;O15523-3;Q9NQI0-3;Q9NQI0-2;Q9NQI0-4;Q9NQI0	O00571;O00571-2	34;32;8;2;2;2;2	34;32;8;2;2;2;2	11;9;0;0;0;0;0	ATP-dependent RNA helicase DDX3X	DDX3X	sp|O00571|DDX3X_HUMAN ATP-dependent RNA helicase DDX3X OS=Homo sapiens OX=9606 GN=DDX3X PE=1 SV=3;sp|O00571-2|DDX3X_HUMAN Isoform 2 of ATP-dependent RNA helicase DDX3X OS=Homo sapiens OX=9606 GN=DDX3X	7	34	34	11	29	29	29	29	11	9	59.2	59.2	26.1	73.243	662	662;646;291;575;690;704;724	2		78			0	316.12	By MS/MS	By MS/MS	0.50997	1.0304	13.535	67	19	Leave out requantified	0.68849	0.3272	0.94683	1.1139	8.9995	29.007	35	32	6	13	Leave out requantified
O00584	O00584	2	2	2	Ribonuclease T2	RNASET2	sp|O00584|RNT2_HUMAN Ribonuclease T2 OS=Homo sapiens OX=9606 GN=RNASET2 PE=1 SV=2	1	2	2	2	1	2	1	2	1	2	14.5	14.5	14.5	29.48	256	256	3.5			2	2	0	21.296	By MS/MS	By MS/MS	0.37406	1.1687	53.89	4	2	Median	NaN	0.27188	NaN	0.89204	NaN	32.712	1	3	1	1	Median
O00625	O00625	2	2	2	Pirin	PIR	sp|O00625|PIR_HUMAN Pirin OS=Homo sapiens OX=9606 GN=PIR PE=1 SV=1	1	2	2	2	0	2	0	2	0	2	8.3	8.3	8.3	32.113	290	290	4				2	0.004197	1.6095		By MS/MS	0.41784	1.314	2.6577	2	1	Median	NaN	0.41784	NaN	1.314	NaN	2.6577	0	2	0	1	Median
O00629	O00629	13	13	9	Importin subunit alpha-3	KPNA4	sp|O00629|IMA3_HUMAN Importin subunit alpha-3 OS=Homo sapiens OX=9606 GN=KPNA4 PE=1 SV=1	1	13	13	9	12	11	12	11	9	7	36.1	36.1	30.3	57.886	521	521	2.07		27		1	0	102.55	By MS/MS	By MS/MS	0.45093	0.9709	24.488	25	6	Leave out requantified	0.73399	0.27671	1.0033	0.9295	27.424	11.005	12	13	2	4	Leave out requantified
O00743-2;O00743;O00743-3	O00743-2;O00743;O00743-3	6;6;6	6;6;6	6;6;6	Serine/threonine-protein phosphatase 6 catalytic subunit;Serine/threonine-protein phosphatase 6 catalytic subunit, N-terminally processed	PPP6C	sp|O00743-2|PPP6_HUMAN Isoform 2 of Serine/threonine-protein phosphatase 6 catalytic subunit OS=Homo sapiens OX=9606 GN=PPP6C;sp|O00743|PPP6_HUMAN Serine/threonine-protein phosphatase 6 catalytic subunit OS=Homo sapiens OX=9606 GN=PPP6C PE=1 SV=1;sp|O00743	3	6	6	6	2	6	2	6	2	6	34.6	34.6	34.6	32.532	283	283;305;342	3.83			2	10	0	52.673	By MS/MS	By MS/MS	0.74692	1.0171	4.8696	10	6	Leave out requantified	0.7535	0.34976	1.0528	1.1555	12.127	53.094	3	7	0	6	Median
O00764;O00764-2;O00764-3	O00764;O00764-2;O00764-3	6;5;4	6;5;4	6;5;4	Pyridoxal kinase	PDXK	sp|O00764|PDXK_HUMAN Pyridoxal kinase OS=Homo sapiens OX=9606 GN=PDXK PE=1 SV=1;sp|O00764-2|PDXK_HUMAN Isoform 2 of Pyridoxal kinase OS=Homo sapiens OX=9606 GN=PDXK;sp|O00764-3|PDXK_HUMAN Isoform 3 of Pyridoxal kinase OS=Homo sapiens OX=9606 GN=PDXK	3	6	6	6	4	6	4	6	4	6	27.2	27.2	27.2	35.102	312	312;284;239	3.62			6	10	0	49.458	By MS/MS	By MS/MS	0.48635	1.0092	3.1784	14	7	Leave out requantified	0.74008	0.30756	1.0482	1.0147	3.3881	22.261	5	9	1	6	Leave out requantified
O00767	O00767	3	3	3	Acyl-CoA desaturase	SCD	sp|O00767|ACOD_HUMAN Acyl-CoA desaturase OS=Homo sapiens OX=9606 GN=SCD PE=1 SV=2	1	3	3	3	1	3	1	3	1	3	15.9	15.9	15.9	41.522	359	359	3.83			1	5	0	22.726	By MS/MS	By MS/MS	0.42947	0.98723	41.033	5	1	Leave out requantified	0.50002	0.40343	0.67194	1.2736	13.377	29.076	2	3	0	1	Median
O14497;O14497-2;O14497-3;Q8NFD5-4	O14497;O14497-2;O14497-3	15;14;9;1	15;14;9;1	14;13;8;0	AT-rich interactive domain-containing protein 1A	ARID1A	sp|O14497|ARI1A_HUMAN AT-rich interactive domain-containing protein 1A OS=Homo sapiens OX=9606 GN=ARID1A PE=1 SV=3;sp|O14497-2|ARI1A_HUMAN Isoform 2 of AT-rich interactive domain-containing protein 1A OS=Homo sapiens OX=9606 GN=ARID1A;sp|O14497-3|ARI1A_HUM	4	15	15	14	6	12	6	12	6	11	11.2	11.2	10.4	242.04	2285	2285;2068;1902;1486	1.05	21	1			0	46.452	By MS/MS	By MS/MS	0.72327	1.3084	20.084	15	10	Leave out requantified	0.99995	0.29982	1.4351	1.0252	2.4669	12.833	6	9	3	7	Leave out requantified
O14545;O14545-2	O14545	9;4	9;4	9;4	TRAF-type zinc finger domain-containing protein 1	TRAFD1	sp|O14545|TRAD1_HUMAN TRAF-type zinc finger domain-containing protein 1 OS=Homo sapiens OX=9606 GN=TRAFD1 PE=1 SV=1	2	9	9	9	8	4	8	4	8	4	20.8	20.8	20.8	64.84	582	582;164	2		12			0	39.463	By MS/MS	By MS/MS	0.68146	0.95421	6.794	11	2	Leave out requantified	0.70186	0.2725	0.97491	0.86917	3.3577	15.244	7	4	1	1	Leave out requantified
O14562	O14562	2	2	2	Ubiquitin domain-containing protein UBFD1	UBFD1	sp|O14562|UBFD1_HUMAN Ubiquitin domain-containing protein UBFD1 OS=Homo sapiens OX=9606 GN=UBFD1 PE=1 SV=2	1	2	2	2	0	2	0	2	0	2	18.1	18.1	18.1	33.382	309	309	4				3	0	3.6421		By MS/MS	NaN	NaN	NaN	1	1	Median	NaN	NaN	NaN	NaN	NaN	NaN	0	1	0	1	Median
O14578-2;O14578;O14578-4;O14578-3	O14578-2;O14578;O14578-4	3;3;3;1	3;3;3;1	3;3;3;1	Citron Rho-interacting kinase	CIT	sp|O14578-2|CTRO_HUMAN Isoform 2 of Citron Rho-interacting kinase OS=Homo sapiens OX=9606 GN=CIT;sp|O14578|CTRO_HUMAN Citron Rho-interacting kinase OS=Homo sapiens OX=9606 GN=CIT PE=1 SV=2;sp|O14578-4|CTRO_HUMAN Isoform 4 of Citron Rho-interacting kinase O	4	3	3	3	1	3	1	3	1	3	9.3	9.3	9.3	54.399	482	482;2027;2069;1544	1.8	2	2	1		0.001188	2.1308	By MS/MS	By MS/MS	0.7801	1.0401	5.581	3	0	Median	0.79099	NaN	1.0464	NaN	0.85558	NaN	2	1	0	0	Median
O14579;O14579-3;O14579-2	O14579;O14579-3;O14579-2	5;4;4	5;4;4	5;4;4	Coatomer subunit epsilon	COPE	sp|O14579|COPE_HUMAN Coatomer subunit epsilon OS=Homo sapiens OX=9606 GN=COPE PE=1 SV=3;sp|O14579-3|COPE_HUMAN Isoform 3 of Coatomer subunit epsilon OS=Homo sapiens OX=9606 GN=COPE;sp|O14579-2|COPE_HUMAN Isoform 2 of Coatomer subunit epsilon OS=Homo sapien	3	5	5	5	2	5	2	5	2	5	36.7	36.7	36.7	34.482	308	308;256;257	3.62			3	5	0	100.27	By MS/MS	By MS/MS	0.34158	1.0545	9.4562	5	3	Median	0.69173	0.34158	0.93865	1.1184	3.9257	3.9489	2	3	1	2	Median
P47813;O14602	P47813;O14602	6;6	6;6	6;6	Eukaryotic translation initiation factor 1A, X-chromosomal;Eukaryotic translation initiation factor 1A, Y-chromosomal	EIF1AX;EIF1AY	sp|P47813|IF1AX_HUMAN Eukaryotic translation initiation factor 1A, X-chromosomal OS=Homo sapiens OX=9606 GN=EIF1AX PE=1 SV=2;sp|O14602|IF1AY_HUMAN Eukaryotic translation initiation factor 1A, Y-chromosomal OS=Homo sapiens OX=9606 GN=EIF1AY PE=1 SV=4	2	6	6	6	4	6	4	6	4	6	61.1	61.1	61.1	16.46	144	144;144	3.4			9	6	0	112	By MS/MS	By MS/MS	0.51244	1.0738	1.093	13	3	Leave out requantified	0.77976	0.33073	1.0755	1.0562	3.2458	3.2764	6	7	0	3	Leave out requantified
O14617;O14617-5;O14617-4;O14617-2;O14617-3	O14617;O14617-5;O14617-4;O14617-2;O14617-3	6;6;5;5;4	6;6;5;5;4	6;6;5;5;4	AP-3 complex subunit delta-1	AP3D1	sp|O14617|AP3D1_HUMAN AP-3 complex subunit delta-1 OS=Homo sapiens OX=9606 GN=AP3D1 PE=1 SV=1;sp|O14617-5|AP3D1_HUMAN Isoform 5 of AP-3 complex subunit delta-1 OS=Homo sapiens OX=9606 GN=AP3D1;sp|O14617-4|AP3D1_HUMAN Isoform 4 of AP-3 complex subunit delta	5	6	6	6	3	6	3	6	3	6	8.3	8.3	8.3	130.16	1153	1153;1215;1021;1112;984	1.3	9			1	0	47.653	By MS/MS	By MS/MS	0.29599	0.824	4.0254	9	1	Leave out requantified	0.61524	0.23296	0.87726	0.79648	21.129	10.779	3	6	0	1	Leave out requantified
O14646-2;O14646	O14646-2;O14646	7;7	7;7	7;7	Chromodomain-helicase-DNA-binding protein 1	CHD1	sp|O14646-2|CHD1_HUMAN Isoform 2 of Chromodomain-helicase-DNA-binding protein 1 OS=Homo sapiens OX=9606 GN=CHD1;sp|O14646|CHD1_HUMAN Chromodomain-helicase-DNA-binding protein 1 OS=Homo sapiens OX=9606 GN=CHD1 PE=1 SV=2	2	7	7	7	3	7	3	7	3	7	6.8	6.8	6.8	196.59	1709	1709;1710	1	11				0	60.732	By MS/MS	By MS/MS	0.40784	1.2899	18.657	7	5	Median	0.97704	0.37676	1.4114	1.2899	19.577	20.537	2	5	1	4	Median
O14653-3;O14653;O14653-2	O14653-3;O14653;O14653-2	1;1;1	1;1;1	1;1;1	Golgi SNAP receptor complex member 2	GOSR2	sp|O14653-3|GOSR2_HUMAN Isoform 3 of Golgi SNAP receptor complex member 2 OS=Homo sapiens OX=9606 GN=GOSR2;sp|O14653|GOSR2_HUMAN Golgi SNAP receptor complex member 2 OS=Homo sapiens OX=9606 GN=GOSR2 PE=1 SV=2;sp|O14653-2|GOSR2_HUMAN Isoform B of Golgi SNAP	3	1	1	1	1	0	1	0	1	0	5.1	5.1	5.1	22.724	195	195;212;213	4				1	0.0020302	1.9296	By MS/MS		NaN	NaN	NaN	1	0	Median	NaN	NaN	NaN	NaN	NaN	NaN	1	0	0	0	Median
O14662-6;O14662-2;O14662-4;O14662-5;O14662	O14662-6;O14662-2;O14662-4;O14662-5;O14662	1;1;1;1;1	1;1;1;1;1	1;1;1;1;1	Syntaxin-16	STX16	sp|O14662-6|STX16_HUMAN Isoform 6 of Syntaxin-16 OS=Homo sapiens OX=9606 GN=STX16;sp|O14662-2|STX16_HUMAN Isoform A of Syntaxin-16 OS=Homo sapiens OX=9606 GN=STX16;sp|O14662-4|STX16_HUMAN Isoform D of Syntaxin-16 OS=Homo sapiens OX=9606 GN=STX16;sp|O14662-	5	1	1	1	0	1	0	1	0	1	7.7	7.7	7.7	31.073	272	272;304;308;321;325	4				1	0	8.3767		By MS/MS	NaN	NaN	NaN	1	0	Median	NaN	NaN	NaN	NaN	NaN	NaN	0	1	0	0	Median
O14672-2;O14672	O14672-2;O14672	3;3	3;3	3;3	Disintegrin and metalloproteinase domain-containing protein 10	ADAM10	sp|O14672-2|ADA10_HUMAN Isoform 2 of Disintegrin and metalloproteinase domain-containing protein 10 OS=Homo sapiens OX=9606 GN=ADAM10;sp|O14672|ADA10_HUMAN Disintegrin and metalloproteinase domain-containing protein 10 OS=Homo sapiens OX=9606 GN=ADAM10 PE=	2	3	3	3	1	2	1	2	1	2	7.8	7.8	7.8	49.047	447	447;748	2		3			0.00030779	2.526	By MS/MS	By MS/MS	0.48616	1.0246	54.981	2	2	Median	NaN	NaN	NaN	NaN	NaN	NaN	1	1	1	1	Median
O14681-3;O14681	O14681-3;O14681	1;1	1;1	1;1	Etoposide-induced protein 2.4 homolog	EI24	sp|O14681-3|EI24_HUMAN Isoform 2 of Etoposide-induced protein 2.4 homolog OS=Homo sapiens OX=9606 GN=EI24;sp|O14681|EI24_HUMAN Etoposide-induced protein 2.4 homolog OS=Homo sapiens OX=9606 GN=EI24 PE=1 SV=4	2	1	1	1	1	0	1	0	1	0	4	4	4	37.461	326	326;340	3			1		0.0042265	1.6465	By MS/MS		NaN	NaN	NaN	1	0	Median	NaN	NaN	NaN	NaN	NaN	NaN	1	0	0	0	Median
O14683	O14683	1	1	1	Tumor protein p53-inducible protein 11	TP53I11	sp|O14683|P5I11_HUMAN Tumor protein p53-inducible protein 11 OS=Homo sapiens OX=9606 GN=TP53I11 PE=1 SV=2	1	1	1	1	0	1	0	1	0	1	5.8	5.8	5.8	21.054	189	189	1	1				1	-2		By MS/MS	NaN	NaN	NaN	1	0	Median	NaN	NaN	NaN	NaN	NaN	NaN	0	1	0	0	Median
O14735	O14735	1	1	1	CDP-diacylglycerol--inositol 3-phosphatidyltransferase	CDIPT	sp|O14735|CDIPT_HUMAN CDP-diacylglycerol--inositol 3-phosphatidyltransferase OS=Homo sapiens OX=9606 GN=CDIPT PE=1 SV=1	1	1	1	1	0	1	0	1	0	1	8	8	8	23.539	213	213	3			1		0	3.1774		By MS/MS	NaN	NaN	NaN	0	0	Median	NaN	NaN	NaN	NaN	NaN	NaN	0	0	0	0	Median
O14737;O14737-2	O14737;O14737-2	7;5	7;5	7;5	Programmed cell death protein 5	PDCD5	sp|O14737|PDCD5_HUMAN Programmed cell death protein 5 OS=Homo sapiens OX=9606 GN=PDCD5 PE=1 SV=3;sp|O14737-2|PDCD5_HUMAN Isoform 2 of Programmed cell death protein 5 OS=Homo sapiens OX=9606 GN=PDCD5	2	7	7	7	3	7	3	7	3	7	60	60	60	14.285	125	125;129	2.93	2		9	3	0	47.64	By MS/MS	By MS/MS	0.41161	0.86007	8.3078	14	7	Leave out requantified	0.7234	0.25858	0.92325	0.80175	10.828	7.1386	4	10	1	6	Linear
O14744;O14744-2;O14744-5;O14744-3;O14744-4	O14744;O14744-2;O14744-5;O14744-3;O14744-4	22;20;19;17;13	22;20;19;17;13	22;20;19;17;13	Protein arginine N-methyltransferase 5;Protein arginine N-methyltransferase 5, N-terminally processed	PRMT5	sp|O14744|ANM5_HUMAN Protein arginine N-methyltransferase 5 OS=Homo sapiens OX=9606 GN=PRMT5 PE=1 SV=4;sp|O14744-2|ANM5_HUMAN Isoform 2 of Protein arginine N-methyltransferase 5 OS=Homo sapiens OX=9606 GN=PRMT5;sp|O14744-5|ANM5_HUMAN Isoform 5 of Protein a	5	22	22	22	17	20	17	20	17	20	57.3	57.3	57.3	72.683	637	637;620;593;576;466	2		49			0	95.169	By MS/MS	By MS/MS	0.50182	1.0556	8.5216	41	11	Leave out requantified	0.82139	0.29615	1.1228	1.0003	8.8884	10.024	20	21	3	8	Leave out requantified
O14745;O14745-2	O14745	6;2	6;2	6;2	Na(+)/H(+) exchange regulatory cofactor NHE-RF1	SLC9A3R1	sp|O14745|NHRF1_HUMAN Na(+)/H(+) exchange regulatory cofactor NHE-RF1 OS=Homo sapiens OX=9606 GN=SLC9A3R1 PE=1 SV=4	2	6	6	6	5	5	5	5	5	5	25.4	25.4	25.4	38.868	358	358;202	2.33		9	2	1	0	27.32	By MS/MS	By MS/MS	0.77962	1.0772	4.9894	12	5	Leave out requantified	0.82383	0.301	1.1181	1.0129	3.7013	5.4157	6	6	2	3	Leave out requantified
O14757-2;O14757-3;O14757	O14757-2;O14757-3;O14757	1;1;1	1;1;1	1;1;1	Serine/threonine-protein kinase Chk1	CHEK1	sp|O14757-2|CHK1_HUMAN Isoform 2 of Serine/threonine-protein kinase Chk1 OS=Homo sapiens OX=9606 GN=CHEK1;sp|O14757-3|CHK1_HUMAN Isoform 3 of Serine/threonine-protein kinase Chk1 OS=Homo sapiens OX=9606 GN=CHEK1;sp|O14757|CHK1_HUMAN Serine/threonine-protei	3	1	1	1	0	1	0	1	0	1	5.5	5.5	5.5	43.703	382	382;442;476	2		1			0.002584	1.8225		By MS/MS	NaN	NaN	NaN	1	1	Median	NaN	NaN	NaN	NaN	NaN	NaN	0	1	0	1	Median
O14773;O14773-2	O14773;O14773-2	3;2	3;2	3;2	Tripeptidyl-peptidase 1	TPP1	sp|O14773|TPP1_HUMAN Tripeptidyl-peptidase 1 OS=Homo sapiens OX=9606 GN=TPP1 PE=1 SV=2;sp|O14773-2|TPP1_HUMAN Isoform 2 of Tripeptidyl-peptidase 1 OS=Homo sapiens OX=9606 GN=TPP1	2	3	3	3	1	3	1	3	1	3	8.2	8.2	8.2	61.247	563	563;320	3.4		1	1	3	0	8.0623	By MS/MS	By MS/MS	0.32447	0.91401	15.946	4	2	Median	NaN	0.29826	NaN	0.95259	NaN	12.408	1	3	0	2	Median
O14776-2;O14776	O14776-2;O14776	10;10	10;10	10;10	Transcription elongation regulator 1	TCERG1	sp|O14776-2|TCRG1_HUMAN Isoform 2 of Transcription elongation regulator 1 OS=Homo sapiens OX=9606 GN=TCERG1;sp|O14776|TCRG1_HUMAN Transcription elongation regulator 1 OS=Homo sapiens OX=9606 GN=TCERG1 PE=1 SV=2	2	10	10	10	7	8	7	8	7	8	10.2	10.2	10.2	121.69	1077	1077;1098	1.2	14			1	0	11.218	By MS/MS	By MS/MS	0.44288	0.97793	18.025	15	2	Leave out requantified	0.65886	0.28761	0.95836	1.0048	10.579	22.502	7	8	0	2	Leave out requantified
O14777	O14777	4	4	4	Kinetochore protein NDC80 homolog	NDC80	sp|O14777|NDC80_HUMAN Kinetochore protein NDC80 homolog OS=Homo sapiens OX=9606 GN=NDC80 PE=1 SV=1	1	4	4	4	4	2	4	2	4	2	9.8	9.8	9.8	73.912	642	642	2		6			0	4.9717	By MS/MS	By MS/MS	0.60799	1.154	27.949	5	3	Median	0.77218	NaN	1.0433	NaN	31.937	NaN	4	1	2	1	Median
O14787-2;O14787	O14787-2;O14787	20;19	13;13	13;13	Transportin-2	TNPO2	sp|O14787-2|TNPO2_HUMAN Isoform 2 of Transportin-2 OS=Homo sapiens OX=9606 GN=TNPO2;sp|O14787|TNPO2_HUMAN Transportin-2 OS=Homo sapiens OX=9606 GN=TNPO2 PE=1 SV=3	2	20	13	13	18	15	11	10	11	10	37.3	27.6	27.6	100.41	887	887;897	2		25			0	27.458	By MS/MS	By MS/MS	0.55512	0.8925	23.023	18	11	Leave out requantified	0.67849	0.19384	0.92536	0.63989	14.162	33.405	9	9	5	6	Leave out requantified
O14802	O14802	9	8	8	DNA-directed RNA polymerase III subunit RPC1	POLR3A	sp|O14802|RPC1_HUMAN DNA-directed RNA polymerase III subunit RPC1 OS=Homo sapiens OX=9606 GN=POLR3A PE=1 SV=2	1	9	8	8	6	6	5	6	5	6	10.1	9.4	9.4	155.64	1390	1390	1	11				0	24.777	By MS/MS	By MS/MS	0.42035	0.94502	6.9304	11	6	Leave out requantified	0.62908	0.31553	0.92031	1.0789	6.254	39.15	5	6	2	4	Leave out requantified
O14818;O14818-2;O14818-4;Q8TAA3-2;Q8TAA3-5;Q8TAA3	O14818;O14818-2;O14818-4	18;10;9;6;6;6	18;10;9;6;6;6	18;10;9;6;6;6	Proteasome subunit alpha type-7	PSMA7	sp|O14818|PSA7_HUMAN Proteasome subunit alpha type-7 OS=Homo sapiens OX=9606 GN=PSMA7 PE=1 SV=1;sp|O14818-2|PSA7_HUMAN Isoform 2 of Proteasome subunit alpha type-7 OS=Homo sapiens OX=9606 GN=PSMA7;sp|O14818-4|PSA7_HUMAN Isoform 3 of Proteasome subunit alph	6	18	18	18	14	14	14	14	14	14	70.2	70.2	70.2	27.887	248	248;178;149;212;250;256	3.64			20	35	0	253.82	By MS/MS	By MS/MS	0.55026	0.98708	10.713	47	17	Leave out requantified	0.68996	0.30876	0.94658	0.98197	10.407	16.06	20	27	2	15	Leave out requantified
O14828;O14828-2	O14828;O14828-2	5;4	5;4	5;4	Secretory carrier-associated membrane protein 3	SCAMP3	sp|O14828|SCAM3_HUMAN Secretory carrier-associated membrane protein 3 OS=Homo sapiens OX=9606 GN=SCAMP3 PE=1 SV=3;sp|O14828-2|SCAM3_HUMAN Isoform 2 of Secretory carrier-associated membrane protein 3 OS=Homo sapiens OX=9606 GN=SCAMP3	2	5	5	5	3	5	3	5	3	5	25.6	25.6	25.6	38.287	347	347;321	3.54			6	7	0	94.215	By MS/MS	By MS/MS	0.51045	0.94376	10.258	12	4	Leave out requantified	0.72505	0.2933	0.96948	0.91873	12.828	11.447	5	7	0	4	Leave out requantified
O14841	O14841	5	5	5	5-oxoprolinase	OPLAH	sp|O14841|OPLA_HUMAN 5-oxoprolinase OS=Homo sapiens OX=9606 GN=OPLAH PE=1 SV=3	1	5	5	5	1	5	1	5	1	5	6.2	6.2	6.2	137.46	1288	1288	1	6				0	35.227	By MS/MS	By MS/MS	0.46666	1.1755	36.946	4	2	Median	NaN	0.39321	NaN	1.3359	NaN	43.623	1	3	0	2	Median
O14874-2;O14874-3;O14874	O14874-2;O14874-3;O14874	1;1;1	1;1;1	1;1;1	[3-methyl-2-oxobutanoate dehydrogenase [lipoamide]] kinase, mitochondrial	BCKDK	sp|O14874-2|BCKD_HUMAN Isoform 2 of [3-methyl-2-oxobutanoate dehydrogenase [lipoamide]] kinase, mitochondrial OS=Homo sapiens OX=9606 GN=BCKDK;sp|O14874-3|BCKD_HUMAN Isoform 3 of [3-methyl-2-oxobutanoate dehydrogenase [lipoamide]] kinase, mitochondrial OS=	3	1	1	1	0	1	0	1	0	1	5.1	5.1	5.1	37.767	335	335;365;412	4				1	0.0011947	2.2014		By MS/MS	NaN	NaN	NaN	1	1	Median	NaN	NaN	NaN	NaN	NaN	NaN	0	1	0	1	Median
O14880	O14880	3	3	3	Microsomal glutathione S-transferase 3	MGST3	sp|O14880|MGST3_HUMAN Microsomal glutathione S-transferase 3 OS=Homo sapiens OX=9606 GN=MGST3 PE=1 SV=1	1	3	3	3	2	3	2	3	2	3	42.8	42.8	42.8	16.516	152	152	3.4			3	2	0	9.6117	By MS/MS	By MS/MS	0.4362	0.88649	5.4157	5	1	Leave out requantified	0.71682	0.27707	0.95489	0.85854	4.8509	102.19	2	3	0	1	Median
O14920-3;O14920;O14920-4;O14920-2	O14920-3;O14920;O14920-4;O14920-2	2;2;1;1	2;2;1;1	2;2;1;1	Inhibitor of nuclear factor kappa-B kinase subunit beta	IKBKB	sp|O14920-3|IKKB_HUMAN Isoform 3 of Inhibitor of nuclear factor kappa-B kinase subunit beta OS=Homo sapiens OX=9606 GN=IKBKB;sp|O14920|IKKB_HUMAN Inhibitor of nuclear factor kappa-B kinase subunit beta OS=Homo sapiens OX=9606 GN=IKBKB PE=1 SV=1;sp|O14920-4	4	2	2	2	1	2	1	2	1	2	10.5	10.5	10.5	29.235	256	256;756;697;754	2		3			0	35.16	By MS/MS	By MS/MS	0.48972	1.1128	27.186	3	0	Median	NaN	0.37674	NaN	1.2261	NaN	37.622	1	2	0	0	Median
O14925;Q5SRD1	O14925;Q5SRD1	4;3	4;3	4;3	Mitochondrial import inner membrane translocase subunit Tim23;Putative mitochondrial import inner membrane translocase subunit Tim23B	TIMM23;TIMM23B	sp|O14925|TIM23_HUMAN Mitochondrial import inner membrane translocase subunit Tim23 OS=Homo sapiens OX=9606 GN=TIMM23 PE=1 SV=1;sp|Q5SRD1|TI23B_HUMAN Putative mitochondrial import inner membrane translocase subunit Tim23B OS=Homo sapiens OX=9606 GN=TIMM23B	2	4	4	4	3	3	3	3	3	3	37.3	37.3	37.3	21.943	209	209;257	3.5			3	3	0	20.634	By MS/MS	By MS/MS	0.55521	0.83969	22.132	5	0	Leave out requantified	0.55521	0.35272	0.74635	1.1176	19.309	19.221	3	2	0	0	Leave out requantified
O14929;O14929-2	O14929;O14929-2	15;9	15;9	15;9	Histone acetyltransferase type B catalytic subunit	HAT1	sp|O14929|HAT1_HUMAN Histone acetyltransferase type B catalytic subunit OS=Homo sapiens OX=9606 GN=HAT1 PE=1 SV=1;sp|O14929-2|HAT1_HUMAN Isoform B of Histone acetyltransferase type B catalytic subunit OS=Homo sapiens OX=9606 GN=HAT1	2	15	15	15	4	15	4	15	4	15	48.4	48.4	48.4	49.512	419	419;334	3.64		2	5	18	0	87.609	By MS/MS	By MS/MS	0.50026	1.0708	12.174	21	10	Leave out requantified	0.91641	0.27787	1.2693	0.91324	6.5909	3.336	5	16	0	10	Leave out requantified
P19105;O14950;P24844	P19105;O14950	4;4;1	4;4;1	4;4;1	Myosin regulatory light chain 12A;Myosin regulatory light chain 12B	MYL12A;MYL12B	sp|P19105|ML12A_HUMAN Myosin regulatory light chain 12A OS=Homo sapiens OX=9606 GN=MYL12A PE=1 SV=2;sp|O14950|ML12B_HUMAN Myosin regulatory light chain 12B OS=Homo sapiens OX=9606 GN=MYL12B PE=1 SV=2	3	4	4	4	2	4	2	4	2	4	24.6	24.6	24.6	19.794	171	171;172;172	3.33			4	2	0	6.197	By MS/MS	By MS/MS	0.36538	1.0706	15.406	5	3	Median	0.71828	0.3544	0.94595	1.0706	22.643	12.947	2	3	1	2	Median
O14964-2;O14964	O14964-2;O14964	3;3	3;3	3;3	Hepatocyte growth factor-regulated tyrosine kinase substrate	HGS	sp|O14964-2|HGS_HUMAN Isoform 2 of Hepatocyte growth factor-regulated tyrosine kinase substrate OS=Homo sapiens OX=9606 GN=HGS;sp|O14964|HGS_HUMAN Hepatocyte growth factor-regulated tyrosine kinase substrate OS=Homo sapiens OX=9606 GN=HGS PE=1 SV=1	2	3	3	3	1	2	1	2	1	2	8.7	8.7	8.7	76.375	690	690;777	1	3				0	17.696	By MS/MS	By MS/MS	0.44919	1.4622	17.891	3	1	Median	NaN	0.43067	NaN	1.4951	NaN	3.1444	1	2	0	1	Median
O14965;Q9UQB9-2;Q9UQB9-3;Q96GD4-4;Q9UQB9	O14965	3;1;1;1;1	3;1;1;1;1	2;0;0;0;0	Aurora kinase A	AURKA	sp|O14965|AURKA_HUMAN Aurora kinase A OS=Homo sapiens OX=9606 GN=AURKA PE=1 SV=2	5	3	3	2	0	3	0	3	0	2	9.9	9.9	7.9	45.809	403	403;275;290;303;309	4				3	0	7.4054		By MS/MS	0.46875	1.4904	19.235	3	2	Median	NaN	0.46875	NaN	1.4904	NaN	19.235	0	3	0	2	Median
O14967	O14967	2	2	2	Calmegin	CLGN	sp|O14967|CLGN_HUMAN Calmegin OS=Homo sapiens OX=9606 GN=CLGN PE=1 SV=1	1	2	2	2	2	2	2	2	2	2	2.5	2.5	2.5	70.038	610	610	2.14	2	3	1	1	0.0062773	1.4163	By MS/MS	By MS/MS	0.37318	0.97505	19.115	7	0	Leave out requantified	0.78811	0.29686	1.1171	0.96625	13.576	20.398	3	4	0	0	Plateau
O14974-2;O14974;O14974-5;O14974-4;O14974-3	O14974-2;O14974;O14974-5;O14974-4;O14974-3	7;7;6;6;6	7;7;6;6;6	7;7;6;6;6	Protein phosphatase 1 regulatory subunit 12A	PPP1R12A	sp|O14974-2|MYPT1_HUMAN Isoform 2 of Protein phosphatase 1 regulatory subunit 12A OS=Homo sapiens OX=9606 GN=PPP1R12A;sp|O14974|MYPT1_HUMAN Protein phosphatase 1 regulatory subunit 12A OS=Homo sapiens OX=9606 GN=PPP1R12A PE=1 SV=1;sp|O14974-5|MYPT1_HUMAN I	5	7	7	7	3	7	3	7	3	7	10.5	10.5	10.5	111.18	995	995;1030;943;971;974	1	10				0	31.37	By MS/MS	By MS/MS	0.38775	0.88078	10.235	9	4	Leave out requantified	0.97845	0.22335	1.4402	0.75982	14.41	11.844	3	6	1	3	Median
O14975;O14975-2	O14975;O14975-2	6;5	6;5	6;5	Very long-chain acyl-CoA synthetase	SLC27A2	sp|O14975|S27A2_HUMAN Very long-chain acyl-CoA synthetase OS=Homo sapiens OX=9606 GN=SLC27A2 PE=1 SV=2;sp|O14975-2|S27A2_HUMAN Isoform 2 of Very long-chain acyl-CoA synthetase OS=Homo sapiens OX=9606 GN=SLC27A2	2	6	6	6	4	5	4	5	4	5	15.8	15.8	15.8	70.311	620	620;567	2		11			0	45.46	By MS/MS	By MS/MS	0.68445	1.0334	33.119	8	3	Leave out requantified	0.77628	0.49634	1.0334	1.6372	32.957	7.3127	4	4	0	3	Leave out requantified
O14976;O14976-2	O14976;O14976-2	7;6	7;6	7;6	Cyclin-G-associated kinase	GAK	sp|O14976|GAK_HUMAN Cyclin-G-associated kinase OS=Homo sapiens OX=9606 GN=GAK PE=1 SV=2;sp|O14976-2|GAK_HUMAN Isoform 2 of Cyclin-G-associated kinase OS=Homo sapiens OX=9606 GN=GAK	2	7	7	7	4	6	4	6	4	6	10.1	10.1	10.1	143.19	1311	1311;1232	1.06	15	1			0	56.647	By MS/MS	By MS/MS	0.61769	0.90277	3.8834	12	6	Leave out requantified	0.63904	0.34902	0.92368	1.1866	1.6159	38.597	4	8	0	6	Leave out requantified
O14979	O14979	11	1	1	Heterogeneous nuclear ribonucleoprotein D-like	HNRNPDL	sp|O14979|HNRDL_HUMAN Heterogeneous nuclear ribonucleoprotein D-like OS=Homo sapiens OX=9606 GN=HNRNPDL PE=1 SV=3	1	11	1	1	9	10	1	0	1	0	31.2	3.6	3.6	46.437	420	420	2		1			1	-2	By MS/MS	By matching	NaN	NaN	NaN	1	0	Median	NaN	NaN	NaN	NaN	NaN	NaN	1	0	0	0	Median
O14979-3;O14979-2	O14979-3;O14979-2	12;12	11;11	2;2	Heterogeneous nuclear ribonucleoprotein D-like	HNRNPDL	sp|O14979-3|HNRDL_HUMAN Isoform 3 of Heterogeneous nuclear ribonucleoprotein D-like OS=Homo sapiens OX=9606 GN=HNRNPDL;sp|O14979-2|HNRDL_HUMAN Isoform 2 of Heterogeneous nuclear ribonucleoprotein D-like OS=Homo sapiens OX=9606 GN=HNRNPDL	2	12	11	2	10	12	9	11	2	2	57	53.7	9.4	27.191	244	244;301	3.63			14	24	0	246.87	By MS/MS	By MS/MS	0.48238	1.0589	12.627	33	8	Leave out requantified	0.67547	0.34458	0.96489	1.1714	7.8001	13.394	13	20	1	7	Leave out requantified
O14980	O14980	45	45	45	Exportin-1	XPO1	sp|O14980|XPO1_HUMAN Exportin-1 OS=Homo sapiens OX=9606 GN=XPO1 PE=1 SV=1	1	45	45	45	25	43	25	43	25	43	57	57	57	123.38	1071	1071	1.22	117	25		2	0	323.31	By MS/MS	By MS/MS	0.32921	1.0129	18.674	111	31	Leave out requantified	0.76188	0.27758	1.1285	0.97267	8.0124	19.949	36	75	6	25	Leave out requantified
O15014-2;O15014	O15014-2;O15014	1;1	1;1	1;1	Zinc finger protein 609	ZNF609	sp|O15014-2|ZN609_HUMAN Isoform 2 of Zinc finger protein 609 OS=Homo sapiens OX=9606 GN=ZNF609;sp|O15014|ZN609_HUMAN Zinc finger protein 609 OS=Homo sapiens OX=9606 GN=ZNF609 PE=1 SV=2	2	1	1	1	1	1	1	1	1	1	6.8	6.8	6.8	25.397	250	250;1411	1	3				0	5.7748	By MS/MS	By MS/MS	0.44194	0.98264	48.719	2	2	Median	NaN	NaN	NaN	NaN	NaN	NaN	1	1	1	1	Median
O15020-2;O15020	O15020-2;O15020	2;2	1;1	1;1	Spectrin beta chain, non-erythrocytic 2	SPTBN2	sp|O15020-2|SPTN2_HUMAN Isoform 2 of Spectrin beta chain, non-erythrocytic 2 OS=Homo sapiens OX=9606 GN=SPTBN2;sp|O15020|SPTN2_HUMAN Spectrin beta chain, non-erythrocytic 2 OS=Homo sapiens OX=9606 GN=SPTBN2 PE=1 SV=3	2	2	1	1	1	2	1	1	1	1	1.1	0.6	0.6	268.31	2365	2365;2390	1	2				0	4.3593	By MS/MS	By MS/MS	NaN	NaN	NaN	0	0	Median	NaN	NaN	NaN	NaN	NaN	NaN	0	0	0	0	Median
O15027-2;O15027-4;O15027-3;O15027;O15027-5	O15027-2;O15027-4;O15027-3;O15027;O15027-5	9;9;9;9;9	9;9;9;9;9	9;9;9;9;9	Protein transport protein Sec16A	SEC16A	sp|O15027-2|SC16A_HUMAN Isoform 2 of Protein transport protein Sec16A OS=Homo sapiens OX=9606 GN=SEC16A;sp|O15027-4|SC16A_HUMAN Isoform 4 of Protein transport protein Sec16A OS=Homo sapiens OX=9606 GN=SEC16A;sp|O15027-3|SC16A_HUMAN Isoform 3 of Protein tra	5	9	9	9	3	6	3	6	3	6	6.9	6.9	6.9	247.24	2312	2312;2332;2337;2357;2379	1	10				0	9.5604	By MS/MS	By MS/MS	0.44955	0.82147	24.057	8	6	Median	0.52691	0.30372	0.76627	1.0378	4.6604	24.533	4	4	2	4	Median
O15042-2;O15042;O15042-3	O15042-2;O15042;O15042-3	17;17;11	17;17;11	17;17;11	U2 snRNP-associated SURP motif-containing protein	U2SURP	sp|O15042-2|SR140_HUMAN Isoform 2 of U2 snRNP-associated SURP motif-containing protein OS=Homo sapiens OX=9606 GN=U2SURP;sp|O15042|SR140_HUMAN U2 snRNP-associated SURP motif-containing protein OS=Homo sapiens OX=9606 GN=U2SURP PE=1 SV=2;sp|O15042-3|SR140_H	3	17	17	17	9	14	9	14	9	14	24.6	24.6	24.6	118.23	1028	1028;1029;620	1	25				0	80.775	By MS/MS	By MS/MS	0.55662	1.087	37.755	24	11	Leave out requantified	0.74011	0.28489	1.087	1.0005	38.553	22.226	10	14	1	10	Leave out requantified
O15047	O15047	3	3	3	Histone-lysine N-methyltransferase SETD1A	SETD1A	sp|O15047|SET1A_HUMAN Histone-lysine N-methyltransferase SETD1A OS=Homo sapiens OX=9606 GN=SETD1A PE=1 SV=3	1	3	3	3	1	2	1	2	1	2	2.3	2.3	2.3	186.03	1707	1707	1.4	3	2			0.0063083	1.4514	By MS/MS	By MS/MS	0.4375	0.80312	33.558	3	1	Median	NaN	0.32244	NaN	1.0573	NaN	38.884	1	2	1	0	Median
O15056-2;O15056;O15056-3	O15056-2;O15056;O15056-3	3;3;2	3;3;2	3;3;2	Synaptojanin-2	SYNJ2	sp|O15056-2|SYNJ2_HUMAN Isoform 2B1 of Synaptojanin-2 OS=Homo sapiens OX=9606 GN=SYNJ2;sp|O15056|SYNJ2_HUMAN Synaptojanin-2 OS=Homo sapiens OX=9606 GN=SYNJ2 PE=1 SV=3;sp|O15056-3|SYNJ2_HUMAN Isoform 2A of Synaptojanin-2 OS=Homo sapiens OX=9606 GN=SYNJ2	3	3	3	3	0	3	0	3	0	3	3.5	3.5	3.5	160.43	1451	1451;1496;1288	1.33	2	1			0	3.3589		By MS/MS	0.47532	1.5801	67.892	2	2	Median	NaN	0.47532	NaN	1.5801	NaN	67.892	0	2	0	2	Median
O15067	O15067	25	25	25	Phosphoribosylformylglycinamidine synthase	PFAS	sp|O15067|PUR4_HUMAN Phosphoribosylformylglycinamidine synthase OS=Homo sapiens OX=9606 GN=PFAS PE=1 SV=4	1	25	25	25	19	18	19	18	19	18	32.4	32.4	32.4	144.73	1338	1338	1.1	43	5			0	114.14	By MS/MS	By MS/MS	0.43774	0.93574	18.678	44	20	Leave out requantified	0.60669	0.29686	0.92822	1.0394	15.864	25.14	20	24	7	13	Leave out requantified
O15072	O15072	1	1	1	A disintegrin and metalloproteinase with thrombospondin motifs 3	ADAMTS3	sp|O15072|ATS3_HUMAN A disintegrin and metalloproteinase with thrombospondin motifs 3 OS=Homo sapiens OX=9606 GN=ADAMTS3 PE=1 SV=4	1	1	1	1	1	0	1	0	1	0	1.7	1.7	1.7	135.6	1205	1205	1	1				1	-2	By MS/MS		NaN	NaN	NaN	1	0	Median	NaN	NaN	NaN	NaN	NaN	NaN	1	0	0	0	Median
O15084;O15084-4;O15084-1;O15084-2	O15084;O15084-4;O15084-1;O15084-2	6;6;6;4	6;6;6;4	6;6;6;4	Serine/threonine-protein phosphatase 6 regulatory ankyrin repeat subunit A	ANKRD28	sp|O15084|ANR28_HUMAN Serine/threonine-protein phosphatase 6 regulatory ankyrin repeat subunit A OS=Homo sapiens OX=9606 GN=ANKRD28 PE=1 SV=5;sp|O15084-4|ANR28_HUMAN Isoform 4 of Serine/threonine-protein phosphatase 6 regulatory ankyrin repeat subunit A OS	4	6	6	6	0	6	0	6	0	6	9.4	9.4	9.4	112.96	1053	1053;1083;1086;899	1	8				0	16.872		By MS/MS	0.36044	1.2331	19.85	5	5	Median	NaN	0.36044	NaN	1.2331	NaN	19.85	0	5	0	5	Median
O15111	O15111	2	2	2	Inhibitor of nuclear factor kappa-B kinase subunit alpha	CHUK	sp|O15111|IKKA_HUMAN Inhibitor of nuclear factor kappa-B kinase subunit alpha OS=Homo sapiens OX=9606 GN=CHUK PE=1 SV=2	1	2	2	2	1	1	1	1	1	1	4.6	4.6	4.6	84.639	745	745	2		3			0.0011824	2.0963	By MS/MS	By MS/MS	NaN	NaN	NaN	1	1	Median	NaN	NaN	NaN	NaN	NaN	NaN	1	0	1	0	Median
O15116	O15116	2	2	2	U6 snRNA-associated Sm-like protein LSm1	LSM1	sp|O15116|LSM1_HUMAN U6 snRNA-associated Sm-like protein LSm1 OS=Homo sapiens OX=9606 GN=LSM1 PE=1 SV=1	1	2	2	2	2	1	2	1	2	1	21.8	21.8	21.8	15.179	133	133	3.5			2	2	0	7.8816	By MS/MS	By MS/MS	0.42759	0.88276	9.2209	4	1	Median	0.62871	0.29693	0.84086	0.91503	10.439	8.6392	2	2	0	1	Median
O15118-2;O15118	O15118-2;O15118	1;1	1;1	1;1	Niemann-Pick C1 protein	NPC1	sp|O15118-2|NPC1_HUMAN Isoform 2 of NPC intracellular cholesterol transporter 1 OS=Homo sapiens OX=9606 GN=NPC1;sp|O15118|NPC1_HUMAN NPC intracellular cholesterol transporter 1 OS=Homo sapiens OX=9606 GN=NPC1 PE=1 SV=2	2	1	1	1	0	1	0	1	0	1	1.2	1.2	1.2	107.02	960	960;1278	1	3				0.0039492	1.6504		By MS/MS	NaN	NaN	NaN	0	0	Median	NaN	NaN	NaN	NaN	NaN	NaN	0	0	0	0	Median
O15127	O15127	2	2	2	Secretory carrier-associated membrane protein 2	SCAMP2	sp|O15127|SCAM2_HUMAN Secretory carrier-associated membrane protein 2 OS=Homo sapiens OX=9606 GN=SCAMP2 PE=1 SV=2	1	2	2	2	2	1	2	1	2	1	10	10	10	36.648	329	329	3.33			2	1	0	3.574	By MS/MS	By MS/MS	NaN	NaN	NaN	1	0	Median	NaN	NaN	NaN	NaN	NaN	NaN	1	0	0	0	Median
O15143;Q92747-2;Q92747	O15143	8;1;1	8;1;1	8;1;1	Actin-related protein 2/3 complex subunit 1B	ARPC1B	sp|O15143|ARC1B_HUMAN Actin-related protein 2/3 complex subunit 1B OS=Homo sapiens OX=9606 GN=ARPC1B PE=1 SV=3	3	8	8	8	1	8	1	8	1	8	30.6	30.6	30.6	40.949	372	372;345;370	3.92			1	12	0	22.619	By MS/MS	By MS/MS	0.3458	1.126	41.24	8	6	Median	NaN	0.3458	NaN	1.126	NaN	41.24	0	8	0	6	Median
O15144	O15144	3	3	3	Actin-related protein 2/3 complex subunit 2	ARPC2	sp|O15144|ARPC2_HUMAN Actin-related protein 2/3 complex subunit 2 OS=Homo sapiens OX=9606 GN=ARPC2 PE=1 SV=1	1	3	3	3	0	3	0	3	0	3	22.7	22.7	22.7	34.333	300	300	4				4	0	7.4564		By MS/MS	0.27394	0.87569	23.133	3	3	Median	NaN	0.27394	NaN	0.87569	NaN	23.133	0	3	0	3	Median
O15145	O15145	4	4	4	Actin-related protein 2/3 complex subunit 3	ARPC3	sp|O15145|ARPC3_HUMAN Actin-related protein 2/3 complex subunit 3 OS=Homo sapiens OX=9606 GN=ARPC3 PE=1 SV=3	1	4	4	4	2	4	2	4	2	4	22.5	22.5	22.5	20.546	178	178	3.33			4	2	0	9.92	By MS/MS	By MS/MS	0.37341	0.88179	11.223	6	2	Leave out requantified	0.61901	0.27262	0.84457	0.8607	20.898	17.647	2	4	0	2	Median
O15155	O15155	2	2	2	BET1 homolog	BET1	sp|O15155|BET1_HUMAN BET1 homolog OS=Homo sapiens OX=9606 GN=BET1 PE=1 SV=1	1	2	2	2	0	2	0	2	0	2	20.3	20.3	20.3	13.289	118	118	3.33			2	1	0	8.3152		By MS/MS	1.1058	3.5147	147.36	2	2	Median	NaN	1.1058	NaN	3.5147	NaN	147.36	0	2	0	2	Median
O15160;O15160-2	O15160;O15160-2	11;10	11;10	11;10	DNA-directed RNA polymerases I and III subunit RPAC1	POLR1C	sp|O15160|RPAC1_HUMAN DNA-directed RNA polymerases I and III subunit RPAC1 OS=Homo sapiens OX=9606 GN=POLR1C PE=1 SV=1;sp|O15160-2|RPAC1_HUMAN Isoform 2 of DNA-directed RNA polymerases I and III subunit RPAC1 OS=Homo sapiens OX=9606 GN=POLR1C	2	11	11	11	8	10	8	10	8	10	45.7	45.7	45.7	39.249	346	346;342	3.57			9	12	0	22.188	By MS/MS	By MS/MS	0.43204	1.0177	12.992	18	5	Leave out requantified	0.6642	0.32012	0.88583	1.043	13.204	15.034	8	10	2	3	Leave out requantified
O15162-2;O15162	O15162-2;O15162	2;2	2;2	2;2	Phospholipid scramblase 1	PLSCR1	sp|O15162-2|PLS1_HUMAN Isoform 2 of Phospholipid scramblase 1 OS=Homo sapiens OX=9606 GN=PLSCR1;sp|O15162|PLS1_HUMAN Phospholipid scramblase 1 OS=Homo sapiens OX=9606 GN=PLSCR1 PE=1 SV=1	2	2	2	2	0	2	0	2	0	2	13.9	13.9	13.9	26.825	237	237;318	4				3	0	9.2841		By MS/MS	NaN	NaN	NaN	1	1	Median	NaN	NaN	NaN	NaN	NaN	NaN	0	1	0	1	Median
O15173;O15173-2	O15173;O15173-2	5;5	5;5	5;5	Membrane-associated progesterone receptor component 2	PGRMC2	sp|O15173|PGRC2_HUMAN Membrane-associated progesterone receptor component 2 OS=Homo sapiens OX=9606 GN=PGRMC2 PE=1 SV=1;sp|O15173-2|PGRC2_HUMAN Isoform 2 of Membrane-associated progesterone receptor component 2 OS=Homo sapiens OX=9606 GN=PGRMC2	2	5	5	5	5	3	5	3	5	3	22.9	22.9	22.9	23.818	223	223;247	3.69			4	9	0	27.672	By MS/MS	By MS/MS	0.51129	0.75521	8.6736	10	4	Leave out requantified	0.54888	0.45512	0.73579	1.3953	7.8647	126.99	5	5	0	4	Leave out requantified
O15213	O15213	9	9	9	WD repeat-containing protein 46	WDR46	sp|O15213|WDR46_HUMAN WD repeat-containing protein 46 OS=Homo sapiens OX=9606 GN=WDR46 PE=1 SV=3	1	9	9	9	8	7	8	7	8	7	23.4	23.4	23.4	68.07	610	610	2		19			0	63.615	By MS/MS	By MS/MS	0.71774	0.97491	6.644	15	8	Leave out requantified	0.71774	0.36425	0.97491	1.1946	7.8526	34.493	8	7	2	6	Leave out requantified
O15226;O15226-2	O15226;O15226-2	5;5	5;5	5;5	NF-kappa-B-repressing factor	NKRF	sp|O15226|NKRF_HUMAN NF-kappa-B-repressing factor OS=Homo sapiens OX=9606 GN=NKRF PE=1 SV=2;sp|O15226-2|NKRF_HUMAN Isoform 2 of NF-kappa-B-repressing factor OS=Homo sapiens OX=9606 GN=NKRF	2	5	5	5	5	3	5	3	5	3	8.1	8.1	8.1	77.672	690	690;705	1.88	1	7			0	4.2625	By MS/MS	By MS/MS	0.42834	0.79799	25.525	6	3	Median	0.62326	0.36394	0.82063	1.1729	11.056	31.538	3	3	1	2	Plateau
O15228-2;O15228	O15228-2;O15228	4;4	4;4	4;4	Dihydroxyacetone phosphate acyltransferase	GNPAT	sp|O15228-2|GNPAT_HUMAN Isoform 2 of Dihydroxyacetone phosphate acyltransferase OS=Homo sapiens OX=9606 GN=GNPAT;sp|O15228|GNPAT_HUMAN Dihydroxyacetone phosphate acyltransferase OS=Homo sapiens OX=9606 GN=GNPAT PE=1 SV=1	2	4	4	4	2	3	2	3	2	3	9.4	9.4	9.4	69.906	619	619;680	2		7			0	8.228	By MS/MS	By MS/MS	0.42427	0.9582	30.962	6	5	Median	0.62559	0.30906	0.84561	0.9882	20.516	33.624	2	4	1	4	Median
O15247	O15247	11	11	10	Chloride intracellular channel protein 2	CLIC2	sp|O15247|CLIC2_HUMAN Chloride intracellular channel protein 2 OS=Homo sapiens OX=9606 GN=CLIC2 PE=1 SV=3	1	11	11	10	6	10	6	10	6	9	64	64	60.7	28.356	247	247	3.62			9	15	0	133.57	By MS/MS	By MS/MS	0.36165	0.9246	19.915	19	8	Leave out requantified	0.62467	0.26436	0.86585	0.87547	19.58	20.488	7	12	2	6	Leave out requantified
O15258	O15258	1	1	1	Protein RER1	RER1	sp|O15258|RER1_HUMAN Protein RER1 OS=Homo sapiens OX=9606 GN=RER1 PE=1 SV=1	1	1	1	1	1	1	1	1	1	1	9.7	9.7	9.7	22.958	196	196	1.71	3	3	1		0	2.6897	By MS/MS	By MS/MS	0.4723	0.99181	24.432	4	2	Median	0.77036	0.28303	1.0779	0.97389	33.28	24.086	2	2	1	1	Median
O15260-2;O15260;O15260-3	O15260-2;O15260;O15260-3	4;4;3	4;4;3	4;4;3	Surfeit locus protein 4	SURF4	sp|O15260-2|SURF4_HUMAN Isoform 2 of Surfeit locus protein 4 OS=Homo sapiens OX=9606 GN=SURF4;sp|O15260|SURF4_HUMAN Surfeit locus protein 4 OS=Homo sapiens OX=9606 GN=SURF4 PE=1 SV=3;sp|O15260-3|SURF4_HUMAN Isoform 3 of Surfeit locus protein 4 OS=Homo sapi	3	4	4	4	4	3	4	3	4	3	31.4	31.4	31.4	17.97	159	159;269;128	1.3	19	8			0	47.098	By MS/MS	By MS/MS	0.60484	1.0925	5.7283	20	9	Leave out requantified	0.74919	0.31953	1.1226	1.1034	7.7073	4.1822	10	10	4	5	Leave out requantified
O15269	O15269	2	2	2	Serine palmitoyltransferase 1	SPTLC1	sp|O15269|SPTC1_HUMAN Serine palmitoyltransferase 1 OS=Homo sapiens OX=9606 GN=SPTLC1 PE=1 SV=1	1	2	2	2	1	2	1	2	1	2	5.9	5.9	5.9	52.743	473	473	3.67			1	2	0	11.101	By MS/MS	By MS/MS	0.47676	1.0683	23.412	3	1	Median	NaN	0.39947	NaN	1.2727	NaN	24.753	1	2	0	1	Median
O15270	O15270	4	4	4	Serine palmitoyltransferase 2	SPTLC2	sp|O15270|SPTC2_HUMAN Serine palmitoyltransferase 2 OS=Homo sapiens OX=9606 GN=SPTLC2 PE=1 SV=1	1	4	4	4	3	4	3	4	3	4	12.1	12.1	12.1	62.924	562	562	2		8			0	111.41	By MS/MS	By MS/MS	0.41865	0.87742	14.861	8	1	Leave out requantified	0.70913	0.24626	0.97009	0.79361	7.2225	18.461	4	4	0	1	Leave out requantified
O15294;O15294-2;O15294-3;O15294-4	O15294;O15294-2;O15294-3;O15294-4	7;6;6;4	7;6;6;4	7;6;6;4	UDP-N-acetylglucosamine--peptide N-acetylglucosaminyltransferase 110 kDa subunit	OGT	sp|O15294|OGT1_HUMAN UDP-N-acetylglucosamine--peptide N-acetylglucosaminyltransferase 110 kDa subunit OS=Homo sapiens OX=9606 GN=OGT PE=1 SV=3;sp|O15294-2|OGT1_HUMAN Isoform 2 of UDP-N-acetylglucosamine--peptide N-acetylglucosaminyltransferase 110 kDa subu	4	7	7	7	3	6	3	6	3	6	9.7	9.7	9.7	116.92	1046	1046;920;1036;665	1.09	10	1			0	28.137	By MS/MS	By MS/MS	0.43985	1.0635	27.738	8	5	Median	0.55801	0.35973	0.78916	1.2986	6.9211	19.632	3	5	1	4	Median
O15305-2;O15305	O15305-2;O15305	1;1	1;1	1;1	Phosphomannomutase 2	PMM2	sp|O15305-2|PMM2_HUMAN Isoform 2 of Phosphomannomutase 2 OS=Homo sapiens OX=9606 GN=PMM2;sp|O15305|PMM2_HUMAN Phosphomannomutase 2 OS=Homo sapiens OX=9606 GN=PMM2 PE=1 SV=1	2	1	1	1	0	1	0	1	0	1	16.8	16.8	16.8	13.428	119	119;246	4				1	0.00090717	2.3327		By MS/MS	NaN	NaN	NaN	0	0	Median	NaN	NaN	NaN	NaN	NaN	NaN	0	0	0	0	Median
O15347	O15347	7	5	5	High mobility group protein B3	HMGB3	sp|O15347|HMGB3_HUMAN High mobility group protein B3 OS=Homo sapiens OX=9606 GN=HMGB3 PE=1 SV=4	1	7	5	5	3	6	3	4	3	4	47	39.5	39.5	22.98	200	200	3.57			3	4	0	6.3463	By MS/MS	By MS/MS	0.49096	0.89178	45.22	4	1	Median	0.65804	0.31411	0.89178	0.98134	41.395	65.798	2	2	0	1	Median
O15355	O15355	19	19	19	Protein phosphatase 1G	PPM1G	sp|O15355|PPM1G_HUMAN Protein phosphatase 1G OS=Homo sapiens OX=9606 GN=PPM1G PE=1 SV=1	1	19	19	19	18	18	18	18	18	18	44.7	44.7	44.7	59.271	546	546	1.98	1	48			0	296.36	By MS/MS	By MS/MS	0.47662	1.0241	11.824	44	12	Leave out requantified	0.77989	0.29255	1.0438	0.987	9.6192	15.747	20	24	2	10	Leave out requantified
O15357-2;O15357	O15357-2;O15357	3;3	3;3	3;3	Phosphatidylinositol 3,4,5-trisphosphate 5-phosphatase 2	INPPL1	sp|O15357-2|SHIP2_HUMAN Isoform 2 of Phosphatidylinositol 3,4,5-trisphosphate 5-phosphatase 2 OS=Homo sapiens OX=9606 GN=INPPL1;sp|O15357|SHIP2_HUMAN Phosphatidylinositol 3,4,5-trisphosphate 5-phosphatase 2 OS=Homo sapiens OX=9606 GN=INPPL1 PE=1 SV=2	2	3	3	3	2	2	2	2	2	2	3.9	3.9	3.9	113.18	1016	1016;1258	1	6				0	10.894	By MS/MS	By MS/MS	0.47613	1.0702	14.254	2	0	Median	NaN	NaN	NaN	NaN	NaN	NaN	1	1	0	0	Median
O15371-3;O15371;O15371-2	O15371-3;O15371;O15371-2	20;20;19	20;20;19	20;20;19	Eukaryotic translation initiation factor 3 subunit D	EIF3D	sp|O15371-3|EIF3D_HUMAN Isoform 3 of Eukaryotic translation initiation factor 3 subunit D OS=Homo sapiens OX=9606 GN=EIF3D;sp|O15371|EIF3D_HUMAN Eukaryotic translation initiation factor 3 subunit D OS=Homo sapiens OX=9606 GN=EIF3D PE=1 SV=1;sp|O15371-2|EIF	3	20	20	20	18	18	18	18	18	18	55.5	55.5	55.5	62.039	533	533;548;499	2		62			0	162.53	By MS/MS	By MS/MS	0.52285	1.0953	9.8849	52	10	Leave out requantified	0.75769	0.34469	1.0593	1.1538	12.015	8.2767	28	24	5	5	Leave out requantified
O15372	O15372	12	12	12	Eukaryotic translation initiation factor 3 subunit H	EIF3H	sp|O15372|EIF3H_HUMAN Eukaryotic translation initiation factor 3 subunit H OS=Homo sapiens OX=9606 GN=EIF3H PE=1 SV=1	1	12	12	12	7	11	7	11	7	11	50.9	50.9	50.9	39.93	352	352	3.65			9	17	0	114.98	By MS/MS	By MS/MS	0.55879	1.1556	14.629	22	10	Leave out requantified	0.7778	0.41793	1.0358	1.3752	6.6984	12.628	7	15	1	9	Leave out requantified
O15381-5;O15381;O15381-3;O15381-2;O15381-4	O15381-5;O15381;O15381-3;O15381-2;O15381-4	4;4;3;3;2	4;4;3;3;2	4;4;3;3;2	Nuclear valosin-containing protein-like	NVL	sp|O15381-5|NVL_HUMAN Isoform 5 of Nuclear valosin-containing protein-like OS=Homo sapiens OX=9606 GN=NVL;sp|O15381|NVL_HUMAN Nuclear valosin-containing protein-like OS=Homo sapiens OX=9606 GN=NVL PE=1 SV=1;sp|O15381-3|NVL_HUMAN Isoform 3 of Nuclear valosi	5	4	4	4	2	4	2	4	2	4	8	8	8	85.037	765	765;856;659;750;667	1.33	6	3			0	10.284	By MS/MS	By MS/MS	0.61944	2.004	48.001	5	3	Median	NaN	0.68361	NaN	2.3578	NaN	28.409	1	4	0	3	Median
O15382-2;O15382	O15382-2;O15382	5;5	5;5	5;5	Branched-chain-amino-acid aminotransferase, mitochondrial	BCAT2	sp|O15382-2|BCAT2_HUMAN Isoform B of Branched-chain-amino-acid aminotransferase, mitochondrial OS=Homo sapiens OX=9606 GN=BCAT2;sp|O15382|BCAT2_HUMAN Branched-chain-amino-acid aminotransferase, mitochondrial OS=Homo sapiens OX=9606 GN=BCAT2 PE=1 SV=2	2	5	5	5	0	5	0	5	0	5	35	35	35	33.776	300	300;392	4				5	0	13.24		By MS/MS	0.393	1.2578	109.34	5	5	Median	NaN	0.393	NaN	1.2578	NaN	109.34	0	5	0	5	Median
O15397;O15397-2	O15397;O15397-2	10;5	8;3	8;3	Importin-8	IPO8	sp|O15397|IPO8_HUMAN Importin-8 OS=Homo sapiens OX=9606 GN=IPO8 PE=1 SV=2;sp|O15397-2|IPO8_HUMAN Isoform 2 of Importin-8 OS=Homo sapiens OX=9606 GN=IPO8	2	10	8	8	4	8	2	7	2	7	9.8	8.7	8.7	119.94	1037	1037;832	1	11				0	21.341	By MS/MS	By MS/MS	0.42494	1.3873	18.913	6	4	Median	0.99841	0.36298	1.4762	1.2675	19.067	19.22	2	4	0	4	Median
O15400-2;O15400	O15400-2;O15400	6;6	6;6	6;6	Syntaxin-7	STX7	sp|O15400-2|STX7_HUMAN Isoform 2 of Syntaxin-7 OS=Homo sapiens OX=9606 GN=STX7;sp|O15400|STX7_HUMAN Syntaxin-7 OS=Homo sapiens OX=9606 GN=STX7 PE=1 SV=4	2	6	6	6	1	6	1	6	1	6	34.7	34.7	34.7	27.4	239	239;261	3.86			1	6	0	10.721	By MS/MS	By MS/MS	0.38053	1.0236	11.913	5	3	Median	NaN	0.34917	NaN	1.1129	NaN	12.939	1	4	0	3	Median
O15439-4;O15439-3;O15439-2;O15439	O15439-4;O15439-3;O15439-2;O15439	1;1;1;1	1;1;1;1	1;1;1;1	Multidrug resistance-associated protein 4	ABCC4	sp|O15439-4|MRP4_HUMAN Isoform 4 of Multidrug resistance-associated protein 4 OS=Homo sapiens OX=9606 GN=ABCC4;sp|O15439-3|MRP4_HUMAN Isoform 3 of Multidrug resistance-associated protein 4 OS=Homo sapiens OX=9606 GN=ABCC4;sp|O15439-2|MRP4_HUMAN Isoform 2 o	4	1	1	1	1	1	1	1	1	1	2	2	2	88.137	784	784;859;1278;1325	1	2				0	3.8375	By MS/MS	By MS/MS	NaN	NaN	NaN	1	1	Median	NaN	NaN	NaN	NaN	NaN	NaN	0	1	0	1	Median
O15446;O15446-2	O15446;O15446-2	8;8	8;8	8;8	DNA-directed RNA polymerase I subunit RPA34	CD3EAP	sp|O15446|RPA34_HUMAN DNA-directed RNA polymerase I subunit RPA34 OS=Homo sapiens OX=9606 GN=CD3EAP PE=1 SV=1;sp|O15446-2|RPA34_HUMAN Isoform 2 of DNA-directed RNA polymerase I subunit RPA34 OS=Homo sapiens OX=9606 GN=CD3EAP	2	8	8	8	7	6	7	6	7	6	31.8	31.8	31.8	54.985	510	510;512	2		13			0	94.811	By MS/MS	By MS/MS	0.60848	0.82701	18.832	12	4	Leave out requantified	0.60859	0.33027	0.83282	1.0594	18.343	32.435	7	5	0	4	Leave out requantified
O15460-2;O15460	O15460-2;O15460	1;1	1;1	1;1	Prolyl 4-hydroxylase subunit alpha-2	P4HA2	sp|O15460-2|P4HA2_HUMAN Isoform IIa of Prolyl 4-hydroxylase subunit alpha-2 OS=Homo sapiens OX=9606 GN=P4HA2;sp|O15460|P4HA2_HUMAN Prolyl 4-hydroxylase subunit alpha-2 OS=Homo sapiens OX=9606 GN=P4HA2 PE=1 SV=1	2	1	1	1	1	1	1	1	1	1	3.6	3.6	3.6	60.632	533	533;535	2		2			0.001193	2.1806	By MS/MS	By MS/MS	0.51954	1.0646	30.646	2	1	Median	NaN	NaN	NaN	NaN	NaN	NaN	1	1	0	1	Median
O15479	O15479	8	8	8	Melanoma-associated antigen B2	MAGEB2	sp|O15479|MAGB2_HUMAN Melanoma-associated antigen B2 OS=Homo sapiens OX=9606 GN=MAGEB2 PE=1 SV=3	1	8	8	8	4	8	4	8	4	8	20.4	20.4	20.4	35.277	319	319	3.75			4	12	0	25.347	By MS/MS	By MS/MS	0.34534	0.70903	0.85796	9	5	Leave out requantified	0.72121	0.18227	0.95862	0.58735	3.9013	23.017	3	6	1	4	Median
O15498-2;O15498	O15498-2;O15498	4;4	4;4	4;4	Synaptobrevin homolog YKT6	YKT6	sp|O15498-2|YKT6_HUMAN Isoform 2 of Synaptobrevin homolog YKT6 OS=Homo sapiens OX=9606 GN=YKT6;sp|O15498|YKT6_HUMAN Synaptobrevin homolog YKT6 OS=Homo sapiens OX=9606 GN=YKT6 PE=1 SV=1	2	4	4	4	2	3	2	3	2	3	29.3	29.3	29.3	18.58	164	164;198	3.2			4	1	0	15.552	By MS/MS	By MS/MS	0.45497	0.91481	20.443	5	1	Leave out requantified	0.79043	0.27701	1.0782	0.8539	13.492	17.932	2	3	0	1	Median
O15511;O15511-2	O15511;O15511-2	4;4	4;4	4;4	Actin-related protein 2/3 complex subunit 5	ARPC5	sp|O15511|ARPC5_HUMAN Actin-related protein 2/3 complex subunit 5 OS=Homo sapiens OX=9606 GN=ARPC5 PE=1 SV=3;sp|O15511-2|ARPC5_HUMAN Isoform 2 of Actin-related protein 2/3 complex subunit 5 OS=Homo sapiens OX=9606 GN=ARPC5	2	4	4	4	2	4	2	4	2	4	45	45	45	16.32	151	151;154	3.43			4	3	0	13.175	By MS/MS	By MS/MS	0.38615	0.95412	26.882	6	1	Leave out requantified	0.75152	0.27676	1.0236	0.88913	16.94	24.539	2	4	0	1	Median
O15523-2;O15523	O15523-2;O15523	24;24	1;1	1;1	ATP-dependent RNA helicase DDX3Y	DDX3Y	sp|O15523-2|DDX3Y_HUMAN Isoform 2 of ATP-dependent RNA helicase DDX3Y OS=Homo sapiens OX=9606 GN=DDX3Y;sp|O15523|DDX3Y_HUMAN ATP-dependent RNA helicase DDX3Y OS=Homo sapiens OX=9606 GN=DDX3Y PE=1 SV=2	2	24	1	1	19	20	1	0	1	0	39	1.5	1.5	72.931	657	657;660	3			1		1	-2	By MS/MS	By matching	NaN	NaN	NaN	1	1	Median	NaN	NaN	NaN	NaN	NaN	NaN	1	0	1	0	Median
O15528	O15528	1	1	1	25-hydroxyvitamin D-1 alpha hydroxylase, mitochondrial	CYP27B1	sp|O15528|CP27B_HUMAN 25-hydroxyvitamin D-1 alpha hydroxylase, mitochondrial OS=Homo sapiens OX=9606 GN=CYP27B1 PE=1 SV=1	1	1	1	1	0	1	0	1	0	1	5.7	5.7	5.7	56.503	508	508	2		1			1	-2		By MS/MS	NaN	NaN	NaN	0	0	Median	NaN	NaN	NaN	NaN	NaN	NaN	0	0	0	0	Median
O43143	O43143	31	31	31	Pre-mRNA-splicing factor ATP-dependent RNA helicase DHX15	DHX15	sp|O43143|DHX15_HUMAN Pre-mRNA-splicing factor ATP-dependent RNA helicase DHX15 OS=Homo sapiens OX=9606 GN=DHX15 PE=1 SV=2	1	31	31	31	25	28	25	28	25	28	46	46	46	90.932	795	795	2.03		84	1	1	0	114.58	By MS/MS	By MS/MS	0.5181	1.0141	10.012	76	16	Leave out requantified	0.69317	0.32909	0.96036	1.0938	10.241	10.556	35	41	1	15	Leave out requantified
O43148;O43148-2	O43148;O43148-2	5;5	5;5	5;5	mRNA cap guanine-N7 methyltransferase	RNMT	sp|O43148|MCES_HUMAN mRNA cap guanine-N7 methyltransferase OS=Homo sapiens OX=9606 GN=RNMT PE=1 SV=1;sp|O43148-2|MCES_HUMAN Isoform 2 of mRNA cap guanine-N7 methyltransferase OS=Homo sapiens OX=9606 GN=RNMT	2	5	5	5	4	5	4	5	4	5	14.3	14.3	14.3	54.843	476	476;504	2		10			0	7.7832	By MS/MS	By MS/MS	0.74185	1.0549	17.174	5	2	Median	0.96082	0.30746	1.2989	1.0147	18.417	5.4981	3	2	1	1	Median
O43156	O43156	11	11	11	TELO2-interacting protein 1 homolog	TTI1	sp|O43156|TTI1_HUMAN TELO2-interacting protein 1 homolog OS=Homo sapiens OX=9606 GN=TTI1 PE=1 SV=3	1	11	11	11	5	9	5	9	5	9	19.9	19.9	19.9	122.07	1089	1089	1	18				0	82.023	By MS/MS	By MS/MS	0.482	0.99615	8.7287	13	6	Leave out requantified	0.65533	0.30819	0.95717	1.0886	6.6928	6.1356	5	8	1	5	Leave out requantified
O43159	O43159	6	6	6	Ribosomal RNA-processing protein 8	RRP8	sp|O43159|RRP8_HUMAN Ribosomal RNA-processing protein 8 OS=Homo sapiens OX=9606 GN=RRP8 PE=1 SV=2	1	6	6	6	5	5	5	5	5	5	24.1	24.1	24.1	50.714	456	456	2		10			0	35.515	By MS/MS	By MS/MS	0.42652	0.88444	20.053	9	4	Leave out requantified	0.67298	0.28425	0.91759	0.93431	26.761	27.297	5	4	2	2	Leave out requantified
O43169	O43169	3	3	3	Cytochrome b5 type B	CYB5B	sp|O43169|CYB5B_HUMAN Cytochrome b5 type B OS=Homo sapiens OX=9606 GN=CYB5B PE=1 SV=3	1	3	3	3	0	3	0	3	0	3	34	34	34	16.694	150	150	3			4		0	16.305		By MS/MS	0.38801	1.2167	24.082	4	4	Median	NaN	0.38801	NaN	1.2167	NaN	24.082	0	4	0	4	Median
O43172-2;O43172	O43172-2;O43172	11;11	11;11	11;11	U4/U6 small nuclear ribonucleoprotein Prp4	PRPF4	sp|O43172-2|PRP4_HUMAN Isoform 2 of U4/U6 small nuclear ribonucleoprotein Prp4 OS=Homo sapiens OX=9606 GN=PRPF4;sp|O43172|PRP4_HUMAN U4/U6 small nuclear ribonucleoprotein Prp4 OS=Homo sapiens OX=9606 GN=PRPF4 PE=1 SV=2	2	11	11	11	8	8	8	8	8	8	26.9	26.9	26.9	58.32	521	521;522	2		16			0	37.163	By MS/MS	By MS/MS	0.70569	1.0044	23.705	13	4	Leave out requantified	0.72584	0.39191	0.99474	1.2687	23.639	29.034	7	6	0	4	Leave out requantified
O43175	O43175	21	21	21	D-3-phosphoglycerate dehydrogenase	PHGDH	sp|O43175|SERA_HUMAN D-3-phosphoglycerate dehydrogenase OS=Homo sapiens OX=9606 GN=PHGDH PE=1 SV=4	1	21	21	21	21	19	21	19	21	19	51.8	51.8	51.8	56.65	533	533	2		50			0	122.87	By MS/MS	By MS/MS	0.67566	1.4544	13.449	42	11	Leave out requantified	1.2711	0.35747	1.7416	1.2081	10.255	6.7335	20	22	5	6	Leave out requantified
O43182-4;O43182;O43182-5;O43182-3;O43182-2	O43182-4;O43182;O43182-5;O43182-3;O43182-2	9;9;5;5;5	9;9;5;5;5	9;9;5;5;5	Rho GTPase-activating protein 6	ARHGAP6	sp|O43182-4|RHG06_HUMAN Isoform 4 of Rho GTPase-activating protein 6 OS=Homo sapiens OX=9606 GN=ARHGAP6;sp|O43182|RHG06_HUMAN Rho GTPase-activating protein 6 OS=Homo sapiens OX=9606 GN=ARHGAP6 PE=1 SV=3;sp|O43182-5|RHG06_HUMAN Isoform 5 of Rho GTPase-activ	5	9	9	9	2	8	2	8	2	8	18.4	18.4	18.4	84.843	771	771;974;562;690;765	1.9	1	9			0	28.335	By MS/MS	By MS/MS	0.40518	1.1994	41.549	5	4	Median	NaN	0.38557	NaN	1.2418	NaN	47.465	1	4	1	3	Median
O43237-2;O43237	O43237-2;O43237	3;3	3;3	3;3	Cytoplasmic dynein 1 light intermediate chain 2	DYNC1LI2	sp|O43237-2|DC1L2_HUMAN Isoform 2 of Cytoplasmic dynein 1 light intermediate chain 2 OS=Homo sapiens OX=9606 GN=DYNC1LI2;sp|O43237|DC1L2_HUMAN Cytoplasmic dynein 1 light intermediate chain 2 OS=Homo sapiens OX=9606 GN=DYNC1LI2 PE=1 SV=1	2	3	3	3	3	0	3	0	3	0	16.1	16.1	16.1	45.004	415	415;492	2		3			0.0086323	1.3289	By MS/MS		0.74791	1.022	28.774	3	2	Plateau	0.74791	NaN	1.022	NaN	28.774	NaN	3	0	2	0	Plateau
O43242;O43242-2	O43242;O43242-2	28;20	28;20	28;20	26S proteasome non-ATPase regulatory subunit 3	PSMD3	sp|O43242|PSMD3_HUMAN 26S proteasome non-ATPase regulatory subunit 3 OS=Homo sapiens OX=9606 GN=PSMD3 PE=1 SV=2;sp|O43242-2|PSMD3_HUMAN Isoform 2 of 26S proteasome non-ATPase regulatory subunit 3 OS=Homo sapiens OX=9606 GN=PSMD3	2	28	28	28	23	27	23	27	23	27	72.1	72.1	72.1	60.977	534	534;356	2		78			0	113.27	By MS/MS	By MS/MS	0.48966	1.0221	17.398	63	15	Leave out requantified	0.73672	0.30228	1.0161	1.0167	17.013	21.57	29	34	2	13	Leave out requantified
O43251-6;O43251-8	O43251-6;O43251-8	1;1	1;1	1;1			sp|O43251-6|RFOX2_HUMAN Isoform 6 of RNA binding protein fox-1 homolog 2 OS=Homo sapiens OX=9606 GN=RBFOX2;sp|O43251-8|RFOX2_HUMAN Isoform 8 of RNA binding protein fox-1 homolog 2 OS=Homo sapiens OX=9606 GN=RBFOX2	2	1	1	1	1	1	1	1	1	1	4.9	4.9	4.9	47.215	450	450;451	2		2			0.00030845	2.536	By MS/MS	By MS/MS	0.69911	1.4729	5.3864	2	2	Median	NaN	NaN	NaN	NaN	NaN	NaN	1	1	1	1	Median
O43252	O43252	2	2	2	Bifunctional 3-phosphoadenosine 5-phosphosulfate synthase 1;Sulfate adenylyltransferase;Adenylyl-sulfate kinase	PAPSS1	sp|O43252|PAPS1_HUMAN Bifunctional 3-phosphoadenosine 5-phosphosulfate synthase 1 OS=Homo sapiens OX=9606 GN=PAPSS1 PE=1 SV=2	1	2	2	2	2	1	2	1	2	1	5.9	5.9	5.9	70.832	624	624	2		4			0	10.762	By MS/MS	By MS/MS	0.63644	1.0045	19.799	4	1	Median	0.63883	NaN	0.89514	NaN	15.112	NaN	3	1	0	1	Median
O43264;O43264-2	O43264;O43264-2	13;12	13;12	13;12	Centromere/kinetochore protein zw10 homolog	ZW10	sp|O43264|ZW10_HUMAN Centromere/kinetochore protein zw10 homolog OS=Homo sapiens OX=9606 GN=ZW10 PE=1 SV=3;sp|O43264-2|ZW10_HUMAN Isoform 2 of Centromere/kinetochore protein zw10 homolog OS=Homo sapiens OX=9606 GN=ZW10	2	13	13	13	12	8	12	8	12	8	22.2	22.2	22.2	88.828	779	779;672	2		26			0	36.672	By MS/MS	By MS/MS	0.63284	1.075	15.712	19	7	Leave out requantified	0.75061	0.33429	1.0104	1.0745	15.547	16.342	12	7	3	4	Leave out requantified
O43290	O43290	11	11	11	U4/U6.U5 tri-snRNP-associated protein 1	SART1	sp|O43290|SNUT1_HUMAN U4/U6.U5 tri-snRNP-associated protein 1 OS=Homo sapiens OX=9606 GN=SART1 PE=1 SV=1	1	11	11	11	4	11	4	11	4	11	18.5	18.5	18.5	90.254	800	800	1	20				0	75.799	By MS/MS	By MS/MS	0.29287	0.98554	8.6721	15	8	Leave out requantified	0.81493	0.265	1.1965	0.94276	31.899	5.7433	3	12	1	7	Median
O43292-2;O43292	O43292-2;O43292	2;2	2;2	2;2	Glycosylphosphatidylinositol anchor attachment 1 protein	GPAA1	sp|O43292-2|GPAA1_HUMAN Isoform 2 of Glycosylphosphatidylinositol anchor attachment 1 protein OS=Homo sapiens OX=9606 GN=GPAA1;sp|O43292|GPAA1_HUMAN Glycosylphosphatidylinositol anchor attachment 1 protein OS=Homo sapiens OX=9606 GN=GPAA1 PE=1 SV=3	2	2	2	2	1	1	1	1	1	1	7.1	7.1	7.1	61.097	561	561;621	2		2			0	4.5075	By MS/MS	By MS/MS	0.5446	1.1195	15.409	2	2	Median	NaN	NaN	NaN	NaN	NaN	NaN	1	1	1	1	Median
O43314-2;O43314;Q6PFW1-6;Q6PFW1-5	O43314-2;O43314	8;8;2;2	8;8;2;2	6;6;0;0	Inositol hexakisphosphate and diphosphoinositol-pentakisphosphate kinase 2	PPIP5K2	sp|O43314-2|VIP2_HUMAN Isoform 2 of Inositol hexakisphosphate and diphosphoinositol-pentakisphosphate kinase 2 OS=Homo sapiens OX=9606 GN=PPIP5K2;sp|O43314|VIP2_HUMAN Inositol hexakisphosphate and diphosphoinositol-pentakisphosphate kinase 2 OS=Homo sapien	4	8	8	6	6	6	6	6	4	5	9.2	9.2	7	138.1	1222	1222;1243;817;1194	1	13				0	10.442	By MS/MS	By MS/MS	0.54429	0.99632	20.947	12	10	Median	0.63588	0.33849	0.92748	1.1513	21.889	13.083	7	5	5	5	Median
O43318-4;O43318-3;O43318-2;O43318	O43318-4;O43318-3;O43318-2;O43318	2;2;2;2	2;2;2;2	2;2;2;2	Mitogen-activated protein kinase kinase kinase 7	MAP3K7	sp|O43318-4|M3K7_HUMAN Isoform 1D of Mitogen-activated protein kinase kinase kinase 7 OS=Homo sapiens OX=9606 GN=MAP3K7;sp|O43318-3|M3K7_HUMAN Isoform 1C of Mitogen-activated protein kinase kinase kinase 7 OS=Homo sapiens OX=9606 GN=MAP3K7;sp|O43318-2|M3K7	4	2	2	2	2	1	2	1	2	1	7.1	7.1	7.1	53.739	491	491;518;579;606	2		3			0	4.0613	By MS/MS	By MS/MS	NaN	NaN	NaN	1	1	Median	NaN	NaN	NaN	NaN	NaN	NaN	1	0	1	0	Median
O43324;O43324-2	O43324;O43324-2	7;6	7;6	7;6	Eukaryotic translation elongation factor 1 epsilon-1	EEF1E1	sp|O43324|MCA3_HUMAN Eukaryotic translation elongation factor 1 epsilon-1 OS=Homo sapiens OX=9606 GN=EEF1E1 PE=1 SV=1;sp|O43324-2|MCA3_HUMAN Isoform 2 of Eukaryotic translation elongation factor 1 epsilon-1 OS=Homo sapiens OX=9606 GN=EEF1E1	2	7	7	7	6	7	6	7	6	7	36.8	36.8	36.8	19.81	174	174;139	3.44			9	7	0	163.53	By MS/MS	By MS/MS	0.5717	1.1777	11.601	14	1	Leave out requantified	0.93061	0.35239	1.2458	1.1286	11.61	10.357	7	7	0	1	Leave out requantified
O43379;O43379-4	O43379;O43379-4	1;1	1;1	1;1	WD repeat-containing protein 62	WDR62	sp|O43379|WDR62_HUMAN WD repeat-containing protein 62 OS=Homo sapiens OX=9606 GN=WDR62 PE=1 SV=4;sp|O43379-4|WDR62_HUMAN Isoform 4 of WD repeat-containing protein 62 OS=Homo sapiens OX=9606 GN=WDR62	2	1	1	1	0	1	0	1	0	1	1.1	1.1	1.1	165.95	1518	1518;1523	1	1				0	5.7464		By MS/MS	NaN	NaN	NaN	0	0	Median	NaN	NaN	NaN	NaN	NaN	NaN	0	0	0	0	Median
O43390;O43390-2;O43390-4;O43390-3	O43390;O43390-2;O43390-4;O43390-3	31;30;26;26	21;20;17;18	21;20;17;18	Heterogeneous nuclear ribonucleoprotein R	HNRNPR	sp|O43390|HNRPR_HUMAN Heterogeneous nuclear ribonucleoprotein R OS=Homo sapiens OX=9606 GN=HNRNPR PE=1 SV=1;sp|O43390-2|HNRPR_HUMAN Isoform 2 of Heterogeneous nuclear ribonucleoprotein R OS=Homo sapiens OX=9606 GN=HNRNPR;sp|O43390-4|HNRPR_HUMAN Isoform 4 o	4	31	21	21	29	29	20	20	20	20	47.9	38.2	38.2	70.942	633	633;636;535;595	2.03		71		1	0	261.78	By MS/MS	By MS/MS	0.47106	0.97994	12.585	60	21	Leave out requantified	0.83743	0.25419	1.1698	0.84802	10.811	10.333	29	31	7	14	Leave out requantified
O43395;O43395-3	O43395	9;3	9;3	9;3	U4/U6 small nuclear ribonucleoprotein Prp3	PRPF3	sp|O43395|PRPF3_HUMAN U4/U6 small nuclear ribonucleoprotein Prp3 OS=Homo sapiens OX=9606 GN=PRPF3 PE=1 SV=2	2	9	9	9	8	7	8	7	8	7	21.4	21.4	21.4	77.528	683	683;281	2		18			0	37.292	By MS/MS	By MS/MS	0.66539	0.99943	14.385	15	6	Leave out requantified	0.75755	0.32134	1.0338	1.0522	15.203	18.49	8	7	1	5	Leave out requantified
O43396	O43396	11	11	11	Thioredoxin-like protein 1	TXNL1	sp|O43396|TXNL1_HUMAN Thioredoxin-like protein 1 OS=Homo sapiens OX=9606 GN=TXNL1 PE=1 SV=3	1	11	11	11	5	9	5	9	5	9	52.9	52.9	52.9	32.251	289	289	3.65			6	11	0	45.541	By MS/MS	By MS/MS	0.51042	1.0006	12.154	14	5	Leave out requantified	0.79633	0.27835	1.0563	0.9249	8.6986	9.9727	5	9	0	5	Leave out requantified
O43399-2;O43399-4;O43399;O43399-3;O43399-5;O43399-7;O43399-6	O43399-2;O43399-4;O43399;O43399-3;O43399-5;O43399-7;O43399-6	6;6;6;6;6;6;5	6;6;6;6;6;6;5	6;6;6;6;6;6;5	Tumor protein D54	TPD52L2	sp|O43399-2|TPD54_HUMAN Isoform 2 of Tumor protein D54 OS=Homo sapiens OX=9606 GN=TPD52L2;sp|O43399-4|TPD54_HUMAN Isoform 4 of Tumor protein D54 OS=Homo sapiens OX=9606 GN=TPD52L2;sp|O43399|TPD54_HUMAN Tumor protein D54 OS=Homo sapiens OX=9606 GN=TPD52L2 P	7	6	6	6	5	6	5	6	5	6	71.5	71.5	71.5	19.901	186	186;200;206;209;220;229;163	3.6			6	9	0	95.999	By MS/MS	By MS/MS	0.50786	1.0899	31.487	14	2	Leave out requantified	0.74138	0.33359	1.0212	1.1159	32.778	33.881	6	8	0	2	Leave out requantified
O43422-2;O43422	O43422-2;O43422	1;1	1;1	1;1	52 kDa repressor of the inhibitor of the protein kinase	PRKRIR	sp|O43422-2|P52K_HUMAN Isoform Short of 52 kDa repressor of the inhibitor of the protein kinase OS=Homo sapiens OX=9606 GN=THAP12;sp|O43422|P52K_HUMAN 52 kDa repressor of the inhibitor of the protein kinase OS=Homo sapiens OX=9606 GN=THAP12 PE=1 SV=2	2	1	1	1	0	1	0	1	0	1	5.3	5.3	5.3	56.655	492	492;761	2		1			0.00030525	2.448		By MS/MS	NaN	NaN	NaN	1	1	Median	NaN	NaN	NaN	NaN	NaN	NaN	0	1	0	1	Median
O43447;O43447-2	O43447;O43447-2	7;4	7;4	7;4	Peptidyl-prolyl cis-trans isomerase H	PPIH	sp|O43447|PPIH_HUMAN Peptidyl-prolyl cis-trans isomerase H OS=Homo sapiens OX=9606 GN=PPIH PE=1 SV=1;sp|O43447-2|PPIH_HUMAN Isoform 2 of Peptidyl-prolyl cis-trans isomerase H OS=Homo sapiens OX=9606 GN=PPIH	2	7	7	7	4	7	4	7	4	7	64.4	64.4	64.4	19.208	177	177;134	3.4			9	6	0	106.9	By MS/MS	By MS/MS	0.50752	1.0754	19.003	13	3	Leave out requantified	0.98215	0.29406	1.3126	0.92355	8.2309	3.8889	5	8	0	3	Leave out requantified
O43463;O43463-2	O43463;O43463-2	2;2	2;2	2;2	Histone-lysine N-methyltransferase SUV39H1	SUV39H1	sp|O43463|SUV91_HUMAN Histone-lysine N-methyltransferase SUV39H1 OS=Homo sapiens OX=9606 GN=SUV39H1 PE=1 SV=1;sp|O43463-2|SUV91_HUMAN Isoform 2 of Histone-lysine N-methyltransferase SUV39H1 OS=Homo sapiens OX=9606 GN=SUV39H1	2	2	2	2	0	2	0	2	0	2	8	8	8	47.907	412	412;423	3		1		1	0.0025862	1.8303		By MS/MS	NaN	NaN	NaN	0	0	Median	NaN	NaN	NaN	NaN	NaN	NaN	0	0	0	0	Median
O43464-3;O43464;O43464-2;O43464-4	O43464-3;O43464;O43464-2;O43464-4	4;4;3;3	4;4;3;3	4;4;3;3	Serine protease HTRA2, mitochondrial	HTRA2	sp|O43464-3|HTRA2_HUMAN Isoform 3 of Serine protease HTRA2, mitochondrial OS=Homo sapiens OX=9606 GN=HTRA2;sp|O43464|HTRA2_HUMAN Serine protease HTRA2, mitochondrial OS=Homo sapiens OX=9606 GN=HTRA2 PE=1 SV=2;sp|O43464-2|HTRA2_HUMAN Isoform 2 of Serine pro	4	4	4	4	1	3	1	3	1	3	17.9	17.9	17.9	46.381	436	436;458;361;377	3.8			1	4	0	11.21	By MS/MS	By MS/MS	0.52293	1.5352	9.0299	4	1	Leave out requantified	NaN	0.49714	NaN	1.638	NaN	11.775	1	3	0	1	Median
O43482	O43482	1	1	1	Protein Mis18-beta	OIP5	sp|O43482|MS18B_HUMAN Protein Mis18-beta OS=Homo sapiens OX=9606 GN=OIP5 PE=1 SV=2	1	1	1	1	1	1	1	1	1	1	6.1	6.1	6.1	24.691	229	229	3.33			2	1	0	20.618	By MS/MS	By MS/MS	0.51183	1.0436	36.817	2	2	Median	NaN	NaN	NaN	NaN	NaN	NaN	1	1	1	1	Median
O43488;Q8NHP1;O95154	O43488	5;2;1	5;2;1	5;2;1	Aflatoxin B1 aldehyde reductase member 2	AKR7A2	sp|O43488|ARK72_HUMAN Aflatoxin B1 aldehyde reductase member 2 OS=Homo sapiens OX=9606 GN=AKR7A2 PE=1 SV=3	3	5	5	5	2	5	2	5	2	5	18.9	18.9	18.9	39.589	359	359;331;331	3.71			2	5	0	24.249	By MS/MS	By MS/MS	0.43477	1.1235	13.605	7	2	Leave out requantified	0.98529	0.30514	1.3037	0.9913	3.9609	8.8977	2	5	0	2	Median
O43491-4;O43491;O43491-2;O43491-3	O43491-4;O43491;O43491-2;O43491-3	8;8;6;6	8;8;6;6	8;8;6;6	Band 4.1-like protein 2	EPB41L2	sp|O43491-4|E41L2_HUMAN Isoform 4 of Band 4.1-like protein 2 OS=Homo sapiens OX=9606 GN=EPB41L2;sp|O43491|E41L2_HUMAN Band 4.1-like protein 2 OS=Homo sapiens OX=9606 GN=EPB41L2 PE=1 SV=1;sp|O43491-2|E41L2_HUMAN Isoform 2 of Band 4.1-like protein 2 OS=Homo	4	8	8	8	4	6	4	6	4	6	13.7	13.7	13.7	95.541	852	852;1005;673;747	1	11				0	9.9972	By MS/MS	By MS/MS	0.53161	0.7771	7.7319	8	5	Leave out requantified	0.53161	0.29074	0.7771	0.99958	7.7319	34.999	4	4	1	4	Leave out requantified
O43493-4;O43493-2;O43493-5;O43493-3;O43493;O43493-6	O43493-4;O43493-2;O43493-5;O43493-3;O43493	3;3;3;3;3;1	3;3;3;3;3;1	3;3;3;3;3;1	Trans-Golgi network integral membrane protein 2	TGOLN2	sp|O43493-4|TGON2_HUMAN Isoform 4 of Trans-Golgi network integral membrane protein 2 OS=Homo sapiens OX=9606 GN=TGOLN2;sp|O43493-2|TGON2_HUMAN Isoform TGN46 of Trans-Golgi network integral membrane protein 2 OS=Homo sapiens OX=9606 GN=TGOLN2;sp|O43493-5|TG	6	3	3	3	0	3	0	3	0	3	11.1	11.1	11.1	39.562	379	379;437;447;453;479;281	1.25	3	1			0	18.947		By MS/MS	NaN	NaN	NaN	0	0	Median	NaN	NaN	NaN	NaN	NaN	NaN	0	0	0	0	Median
O43583	O43583	2	2	2	Density-regulated protein	DENR	sp|O43583|DENR_HUMAN Density-regulated protein OS=Homo sapiens OX=9606 GN=DENR PE=1 SV=2	1	2	2	2	1	2	1	2	1	2	12.6	12.6	12.6	22.092	198	198	3.67			1	2	0	12.348	By MS/MS	By MS/MS	0.29213	0.89141	5.8674	3	0	Median	NaN	0.27215	NaN	0.8802	NaN	8.2331	1	2	0	0	Median
O43592	O43592	10	10	10	Exportin-T	XPOT	sp|O43592|XPOT_HUMAN Exportin-T OS=Homo sapiens OX=9606 GN=XPOT PE=1 SV=2	1	10	10	10	2	9	2	9	2	9	15.3	15.3	15.3	109.96	962	962	1.67	4	8			0	14.79	By MS/MS	By MS/MS	0.43655	1.2606	25.143	10	8	Median	0.7022	0.40239	1.0055	1.2999	1.9448	25.341	2	8	1	7	Median
O43598;O43598-2	O43598;O43598-2	8;6	8;6	8;6	2-deoxynucleoside 5-phosphate N-hydrolase 1	DNPH1	sp|O43598|DNPH1_HUMAN 2-deoxynucleoside 5-phosphate N-hydrolase 1 OS=Homo sapiens OX=9606 GN=DNPH1 PE=1 SV=1;sp|O43598-2|DNPH1_HUMAN Isoform 2 of 2-deoxynucleoside 5-phosphate N-hydrolase 1 OS=Homo sapiens OX=9606 GN=DNPH1	2	8	8	8	5	7	5	7	5	7	69.5	69.5	69.5	19.108	174	174;148	3.42			7	5	0	19.868	By MS/MS	By MS/MS	0.45892	0.96239	18.956	11	3	Leave out requantified	0.67855	0.33191	0.93051	1.0456	8.0518	18.818	5	6	1	2	Leave out requantified
O43615	O43615	14	14	14	Mitochondrial import inner membrane translocase subunit TIM44	TIMM44	sp|O43615|TIM44_HUMAN Mitochondrial import inner membrane translocase subunit TIM44 OS=Homo sapiens OX=9606 GN=TIMM44 PE=1 SV=2	1	14	14	14	9	12	9	12	9	12	36.3	36.3	36.3	51.355	452	452	3.6			10	15	0	58.568	By MS/MS	By MS/MS	0.37566	1.0775	30.045	23	5	Leave out requantified	0.77467	0.31925	1.0863	1.0646	4.2816	33.61	9	14	2	3	Leave out requantified
O43617-2;O43617	O43617-2;O43617	3;3	3;3	3;3	Trafficking protein particle complex subunit 3	TRAPPC3	sp|O43617-2|TPPC3_HUMAN Isoform 2 of Trafficking protein particle complex subunit 3 OS=Homo sapiens OX=9606 GN=TRAPPC3;sp|O43617|TPPC3_HUMAN Trafficking protein particle complex subunit 3 OS=Homo sapiens OX=9606 GN=TRAPPC3 PE=1 SV=1	2	3	3	3	3	3	3	3	3	3	25.4	25.4	25.4	15.005	134	134;180	3.43			4	3	0	3.7042	By MS/MS	By MS/MS	0.53139	1.0995	4.0413	6	0	Leave out requantified	0.85717	0.32942	1.1386	1.0318	7.3476	2.9594	3	3	0	0	Leave out requantified
O43633	O43633	5	5	5	Charged multivesicular body protein 2a	CHMP2A	sp|O43633|CHM2A_HUMAN Charged multivesicular body protein 2a OS=Homo sapiens OX=9606 GN=CHMP2A PE=1 SV=1	1	5	5	5	0	5	0	5	0	5	25.7	25.7	25.7	25.104	222	222	4				5	0	9.6284		By MS/MS	0.22127	0.69876	28.165	4	3	Median	NaN	0.22127	NaN	0.69876	NaN	28.165	0	4	0	3	Median
O43660;O43660-2	O43660;O43660-2	9;8	9;8	9;8	Pleiotropic regulator 1	PLRG1	sp|O43660|PLRG1_HUMAN Pleiotropic regulator 1 OS=Homo sapiens OX=9606 GN=PLRG1 PE=1 SV=1;sp|O43660-2|PLRG1_HUMAN Isoform 2 of Pleiotropic regulator 1 OS=Homo sapiens OX=9606 GN=PLRG1	2	9	9	9	7	8	7	8	7	8	32.3	32.3	32.3	57.193	514	514;505	2		24			0	167.86	By MS/MS	By MS/MS	0.68762	0.98461	32.947	18	5	Leave out requantified	0.75909	0.30709	1.0327	0.9851	15.076	57.205	10	8	2	3	Leave out requantified
O43663-4;O43663;O43663-3;O43663-2	O43663-4;O43663;O43663-3;O43663-2	4;4;3;3	4;4;3;3	4;4;3;3	Protein regulator of cytokinesis 1	PRC1	sp|O43663-4|PRC1_HUMAN Isoform 4 of Protein regulator of cytokinesis 1 OS=Homo sapiens OX=9606 GN=PRC1;sp|O43663|PRC1_HUMAN Protein regulator of cytokinesis 1 OS=Homo sapiens OX=9606 GN=PRC1 PE=1 SV=2;sp|O43663-3|PRC1_HUMAN Isoform 3 of Protein regulator o	4	4	4	4	4	3	4	3	4	3	12	12	12	70.19	606	606;620;525;576	2		7			0	41.182	By MS/MS	By MS/MS	0.69264	1.0581	15.814	7	2	Leave out requantified	0.78781	0.32022	1.072	1.0803	16.105	61.573	4	3	0	2	Leave out requantified
O43665-2;O43665-1;O43665	O43665-2;O43665-1;O43665	2;2;2	2;2;2	2;2;2	Regulator of G-protein signaling 10	RGS10	sp|O43665-2|RGS10_HUMAN Isoform 2 of Regulator of G-protein signaling 10 OS=Homo sapiens OX=9606 GN=RGS10;sp|O43665-1|RGS10_HUMAN Isoform 1 of Regulator of G-protein signaling 10 OS=Homo sapiens OX=9606 GN=RGS10;sp|O43665|RGS10_HUMAN Regulator of G-protein	3	2	2	2	0	2	0	2	0	2	16.8	16.8	16.8	19.608	167	167;173;181	3			3		0	26.368		By MS/MS	0.31846	0.97209	43.545	2	2	Median	NaN	0.31846	NaN	0.97209	NaN	43.545	0	2	0	2	Median
O43670-3;O43670-2;O43670;O43670-4	O43670-3;O43670-2;O43670;O43670-4	3;3;3;3	3;3;3;3	3;3;3;3	BUB3-interacting and GLEBS motif-containing protein ZNF207	ZNF207	sp|O43670-3|ZN207_HUMAN Isoform 3 of BUB3-interacting and GLEBS motif-containing protein ZNF207 OS=Homo sapiens OX=9606 GN=ZNF207;sp|O43670-2|ZN207_HUMAN Isoform 2 of BUB3-interacting and GLEBS motif-containing protein ZNF207 OS=Homo sapiens OX=9606 GN=ZNF	4	3	3	3	3	3	3	3	3	3	8.6	8.6	8.6	41.559	395	395;463;478;494	2		7			0	8.2044	By MS/MS	By MS/MS	0.5135	1.1142	6.6602	6	2	Leave out requantified	0.81395	0.32923	1.1119	1.0777	14.185	11.854	3	3	1	1	Plateau
O43678	O43678	1	1	1	NADH dehydrogenase [ubiquinone] 1 alpha subcomplex subunit 2	NDUFA2	sp|O43678|NDUA2_HUMAN NADH dehydrogenase [ubiquinone] 1 alpha subcomplex subunit 2 OS=Homo sapiens OX=9606 GN=NDUFA2 PE=1 SV=3	1	1	1	1	0	1	0	1	0	1	21.2	21.2	21.2	10.921	99	99	3			2		0	29.752		By MS/MS	0.34668	1.0703	31.577	2	1	Median	NaN	0.34668	NaN	1.0703	NaN	31.577	0	2	0	1	Median
O43681	O43681	7	7	7	ATPase ASNA1	ASNA1	sp|O43681|ASNA_HUMAN ATPase ASNA1 OS=Homo sapiens OX=9606 GN=ASNA1 PE=1 SV=2	1	7	7	7	3	5	3	5	3	5	39.4	39.4	39.4	38.792	348	348	3.33	1		3	5	0	36.243	By MS/MS	By MS/MS	0.54679	0.97728	17.192	8	3	Leave out requantified	0.64676	0.40838	0.90392	1.3174	6.6895	16.879	3	5	0	3	Leave out requantified
O43684-2;O43684	O43684-2;O43684	12;12	12;12	12;12	Mitotic checkpoint protein BUB3	BUB3	sp|O43684-2|BUB3_HUMAN Isoform 2 of Mitotic checkpoint protein BUB3 OS=Homo sapiens OX=9606 GN=BUB3;sp|O43684|BUB3_HUMAN Mitotic checkpoint protein BUB3 OS=Homo sapiens OX=9606 GN=BUB3 PE=1 SV=1	2	12	12	12	6	11	6	11	6	11	39.6	39.6	39.6	36.954	326	326;328	3.59			11	16	0	225.09	By MS/MS	By MS/MS	0.45482	1.0511	15.507	16	4	Leave out requantified	0.71383	0.36312	0.9873	1.1596	7.7115	16.304	6	10	1	3	Leave out requantified
O43707;O43707-2;O43707-3;P35609-2;P35609;Q08043;Q9H254-2;Q9H254-4;Q9H254	O43707;O43707-2	61;41;26;10;9;9;1;1;1	61;41;26;10;9;9;1;1;1	43;31;23;0;0;0;1;1;1	Alpha-actinin-4	ACTN4	sp|O43707|ACTN4_HUMAN Alpha-actinin-4 OS=Homo sapiens OX=9606 GN=ACTN4 PE=1 SV=2;sp|O43707-2|ACTN4_HUMAN Isoform ACTN4ISO of Alpha-actinin-4 OS=Homo sapiens OX=9606 GN=ACTN4	9	61	61	43	36	56	36	56	24	41	70.5	70.5	56.1	104.85	911	911;692;521;894;894;901;1309;2154;2564	1.48	98	82		2	0	323.31	By MS/MS	By MS/MS	0.43758	0.98166	18.807	148	41	Leave out requantified	0.78569	0.25352	1.1318	0.85585	13.47	19.198	55	93	4	37	Leave out requantified
O43708-2;O43708	O43708-2;O43708	1;1	1;1	1;1	Maleylacetoacetate isomerase	GSTZ1	sp|O43708-2|MAAI_HUMAN Isoform 2 of Maleylacetoacetate isomerase OS=Homo sapiens OX=9606 GN=GSTZ1;sp|O43708|MAAI_HUMAN Maleylacetoacetate isomerase OS=Homo sapiens OX=9606 GN=GSTZ1 PE=1 SV=3	2	1	1	1	0	1	0	1	0	1	12.4	12.4	12.4	17.896	161	161;216	3			1		1	-2		By MS/MS	NaN	NaN	NaN	0	0	Median	NaN	NaN	NaN	NaN	NaN	NaN	0	0	0	0	Median
O43709;O43709-3	O43709;O43709-3	2;2	2;2	2;2	Probable 18S rRNA (guanine-N(7))-methyltransferase	WBSCR22	sp|O43709|BUD23_HUMAN Probable 18S rRNA (guanine-N(7))-methyltransferase OS=Homo sapiens OX=9606 GN=BUD23 PE=1 SV=2;sp|O43709-3|BUD23_HUMAN Isoform 3 of Probable 18S rRNA (guanine-N(7))-methyltransferase OS=Homo sapiens OX=9606 GN=BUD23	2	2	2	2	1	2	1	2	1	2	17.4	17.4	17.4	31.88	281	281;298	3.6			2	3	0	11.68	By MS/MS	By MS/MS	0.40027	0.86652	47.941	4	1	Median	NaN	0.30458	NaN	0.98285	NaN	50.356	1	3	0	1	Median
O43719	O43719	3	3	3	HIV Tat-specific factor 1	HTATSF1	sp|O43719|HTSF1_HUMAN HIV Tat-specific factor 1 OS=Homo sapiens OX=9606 GN=HTATSF1 PE=1 SV=1	1	3	3	3	2	1	2	1	2	1	4.8	4.8	4.8	85.852	755	755	1	3				0.0012045	2.284	By MS/MS	By MS/MS	0.66267	0.92204	7.7616	3	1	Plateau	0.62947	NaN	0.89527	NaN	7.342	NaN	2	1	0	1	Median
O43747;O43747-2	O43747;O43747-2	11;11	11;11	11;11	AP-1 complex subunit gamma-1	AP1G1	sp|O43747|AP1G1_HUMAN AP-1 complex subunit gamma-1 OS=Homo sapiens OX=9606 GN=AP1G1 PE=1 SV=5;sp|O43747-2|AP1G1_HUMAN Isoform 2 of AP-1 complex subunit gamma-1 OS=Homo sapiens OX=9606 GN=AP1G1	2	11	11	11	7	11	7	11	7	11	27.3	27.3	27.3	91.35	822	822;825	1.88	3	22			0	37.714	By MS/MS	By MS/MS	0.43314	0.90162	18.448	21	7	Leave out requantified	0.66239	0.28971	0.89917	0.96704	22.723	26.755	10	11	2	5	Leave out requantified
O43760;O43760-2	O43760;O43760-2	2;2	2;2	2;2	Synaptogyrin-2	SYNGR2	sp|O43760|SNG2_HUMAN Synaptogyrin-2 OS=Homo sapiens OX=9606 GN=SYNGR2 PE=1 SV=1;sp|O43760-2|SNG2_HUMAN Isoform 2 of Synaptogyrin-2 OS=Homo sapiens OX=9606 GN=SYNGR2	2	2	2	2	2	1	2	1	2	1	8.9	8.9	8.9	24.81	224	224;275	3.75			1	3	0	2.7832	By MS/MS	By MS/MS	0.49699	0.98788	5.7032	4	0	Leave out requantified	0.72473	0.30928	0.96996	0.97169	8.2921	3.3674	2	2	0	0	Median
O43765	O43765	9	9	9	Small glutamine-rich tetratricopeptide repeat-containing protein alpha	SGTA	sp|O43765|SGTA_HUMAN Small glutamine-rich tetratricopeptide repeat-containing protein alpha OS=Homo sapiens OX=9606 GN=SGTA PE=1 SV=1	1	9	9	9	6	9	6	9	6	9	30	30	30	34.063	313	313	3.68			7	15	0	91.162	By MS/MS	By MS/MS	0.50173	1.067	13.139	17	5	Leave out requantified	0.80839	0.32942	1.0778	1.0701	18.097	10.34	6	11	1	4	Leave out requantified
O43768-5;O43768;O43768-7;O43768-3;P56211-2;P56211;O43768-6;O43768-2;O43768-9;O43768-4	O43768-5;O43768;O43768-7;O43768-3;P56211-2;P56211;O43768-6;O43768-2;O43768-9;O43768-4	2;2;2;2;1;1;1;1;1;1	2;2;2;2;1;1;1;1;1;1	2;2;2;2;1;1;1;1;1;1	Alpha-endosulfine;cAMP-regulated phosphoprotein 19	ENSA;ARPP19	sp|O43768-5|ENSA_HUMAN Isoform 5 of Alpha-endosulfine OS=Homo sapiens OX=9606 GN=ENSA;sp|O43768|ENSA_HUMAN Alpha-endosulfine OS=Homo sapiens OX=9606 GN=ENSA PE=1 SV=1;sp|O43768-7|ENSA_HUMAN Isoform 7 of Alpha-endosulfine OS=Homo sapiens OX=9606 GN=ENSA;sp|	10	2	2	2	1	2	1	2	1	2	21.4	21.4	21.4	12.818	117	117;121;133;137;96;112;113;117;133;140	3.33			2	1	0.0011758	2.0395	By MS/MS	By MS/MS	NaN	NaN	NaN	1	0	Median	NaN	NaN	NaN	NaN	NaN	NaN	1	0	0	0	Median
O43776;O43776-2	O43776	22;5	22;5	22;5	Asparagine--tRNA ligase, cytoplasmic	NARS	sp|O43776|SYNC_HUMAN Asparagine--tRNA ligase, cytoplasmic OS=Homo sapiens OX=9606 GN=NARS PE=1 SV=1	2	22	22	22	18	21	18	21	18	21	50.7	50.7	50.7	62.942	548	548;174	2		59			0	160.94	By MS/MS	By MS/MS	0.46006	1.0058	9.9206	49	13	Leave out requantified	0.7496	0.28753	1.0512	0.94544	10.273	7.3597	22	27	4	9	Leave out requantified
O43808	O43808	1	1	1	Peroxisomal membrane protein PMP34	SLC25A17	sp|O43808|PM34_HUMAN Peroxisomal membrane protein PMP34 OS=Homo sapiens OX=9606 GN=SLC25A17 PE=1 SV=1	1	1	1	1	1	1	1	1	1	1	10.7	10.7	10.7	34.566	307	307	3.5			3	3	0	29.044	By MS/MS	By MS/MS	0.67299	1.2291	23.095	5	2	Median	0.94337	0.43103	1.2291	1.3681	18.629	30.119	3	2	2	0	Median
O43809	O43809	14	14	14	Cleavage and polyadenylation specificity factor subunit 5	NUDT21	sp|O43809|CPSF5_HUMAN Cleavage and polyadenylation specificity factor subunit 5 OS=Homo sapiens OX=9606 GN=NUDT21 PE=1 SV=1	1	14	14	14	10	13	10	13	10	13	57.3	57.3	57.3	26.227	227	227	3.52			15	16	0	73.093	By MS/MS	By MS/MS	0.43335	0.96317	12.7	29	9	Leave out requantified	0.69282	0.2762	0.96564	0.91748	9.6445	13.196	13	16	3	6	Leave out requantified
O43813	O43813	1	1	1	LanC-like protein 1	LANCL1	sp|O43813|LANC1_HUMAN Glutathione S-transferase LANCL1 OS=Homo sapiens OX=9606 GN=LANCL1 PE=1 SV=1	1	1	1	1	0	1	0	1	0	1	6.8	6.8	6.8	45.283	399	399	4				2	0	7.0432		By MS/MS	0.29472	0.92979	3.2835	2	2	Median	NaN	0.29472	NaN	0.92979	NaN	3.2835	0	2	0	2	Median
O43815;O43815-2	O43815;O43815-2	3;2	3;2	3;2	Striatin	STRN	sp|O43815|STRN_HUMAN Striatin OS=Homo sapiens OX=9606 GN=STRN PE=1 SV=4;sp|O43815-2|STRN_HUMAN Isoform 2 of Striatin OS=Homo sapiens OX=9606 GN=STRN	2	3	3	3	2	3	2	3	2	3	6.8	6.8	6.8	86.131	780	780;731	1	9				0	7.3277	By MS/MS	By MS/MS	0.37192	0.89502	26.461	3	1	Median	NaN	0.28483	NaN	0.98871	NaN	36.528	1	2	0	1	Median
O43818	O43818	9	9	9	U3 small nucleolar RNA-interacting protein 2	RRP9	sp|O43818|U3IP2_HUMAN U3 small nucleolar RNA-interacting protein 2 OS=Homo sapiens OX=9606 GN=RRP9 PE=1 SV=1	1	9	9	9	8	8	8	8	8	8	33.3	33.3	33.3	51.84	475	475	2		20			0	148.45	By MS/MS	By MS/MS	0.42759	0.91542	14.864	18	3	Leave out requantified	0.7072	0.25377	0.96515	0.84119	16.605	7.554	9	9	1	2	Leave out requantified
O43823	O43823	3	3	3	A-kinase anchor protein 8	AKAP8	sp|O43823|AKAP8_HUMAN A-kinase anchor protein 8 OS=Homo sapiens OX=9606 GN=AKAP8 PE=1 SV=1	1	3	3	3	1	3	1	3	1	3	8.4	8.4	8.4	76.107	692	692	1.5	2	2			0	24.823	By MS/MS	By MS/MS	0.3857	1.2326	29.073	3	2	Plateau	NaN	0.35748	NaN	1.179	NaN	6.2826	1	2	1	1	Median
O43837-2;O43837;O43837-3	O43837-2;O43837;O43837-3	4;4;3	4;4;3	4;4;3	Isocitrate dehydrogenase [NAD] subunit beta, mitochondrial	IDH3B	sp|O43837-2|IDH3B_HUMAN Isoform A of Isocitrate dehydrogenase [NAD] subunit beta, mitochondrial OS=Homo sapiens OX=9606 GN=IDH3B;sp|O43837|IDH3B_HUMAN Isocitrate dehydrogenase [NAD] subunit beta, mitochondrial OS=Homo sapiens OX=9606 GN=IDH3B PE=1 SV=2;sp|	3	4	4	4	4	2	4	2	4	2	12.3	12.3	12.3	41.887	383	383;385;233	3.33			4	2	0	28.357	By MS/MS	By MS/MS	0.55307	0.99149	14.052	5	0	Leave out requantified	0.66514	0.37274	0.88567	1.1983	9.3415	10.831	3	2	0	0	Leave out requantified
O43847;O43847-2	O43847;O43847-2	18;18	18;18	18;18	Nardilysin	NRD1	sp|O43847|NRDC_HUMAN Nardilysin OS=Homo sapiens OX=9606 GN=NRDC PE=1 SV=3;sp|O43847-2|NRDC_HUMAN Isoform 2 of Nardilysin OS=Homo sapiens OX=9606 GN=NRDC	2	18	18	18	11	17	11	17	11	17	20.5	20.5	20.5	131.7	1151	1151;1219	1.02	39	1			0	35.373	By MS/MS	By MS/MS	0.57462	1.2223	34.853	28	12	Leave out requantified	0.96083	0.3297	1.3672	1.1439	34.688	6.7518	11	17	1	11	Leave out requantified
O43852;O43852-3;O43852-5;O43852-2;O43852-4;O43852-9;O43852-13;O43852-14;O43852-15;O43852-11;O43852-10;O43852-6;O43852-12;O43852-7;O43852-8	O43852;O43852-3;O43852-5;O43852-2;O43852-4;O43852-9;O43852-13;O43852-14;O43852-15;O43852-11;O43852-10;O43852-6	6;6;5;5;5;4;3;3;3;3;3;3;2;2;2	6;6;5;5;5;4;3;3;3;3;3;3;2;2;2	6;6;5;5;5;4;3;3;3;3;3;3;2;2;2	Calumenin	CALU	sp|O43852|CALU_HUMAN Calumenin OS=Homo sapiens OX=9606 GN=CALU PE=1 SV=2;sp|O43852-3|CALU_HUMAN Isoform 3 of Calumenin OS=Homo sapiens OX=9606 GN=CALU;sp|O43852-5|CALU_HUMAN Isoform 5 of Calumenin OS=Homo sapiens OX=9606 GN=CALU;sp|O43852-2|CALU_HUMAN Isof	15	6	6	6	0	6	0	6	0	6	31.7	31.7	31.7	37.106	315	315;323;229;315;323;154;139;147;164;170;224;265;74;161;201	4				7	0	18.641		By MS/MS	0.23668	0.76367	17.713	6	4	Median	NaN	0.23668	NaN	0.76367	NaN	17.713	0	6	0	4	Median
O43913	O43913	2	2	2	Origin recognition complex subunit 5	ORC5	sp|O43913|ORC5_HUMAN Origin recognition complex subunit 5 OS=Homo sapiens OX=9606 GN=ORC5 PE=1 SV=1	1	2	2	2	0	2	0	2	0	2	10.8	10.8	10.8	50.282	435	435	4				2	0	53.787		By MS/MS	0.26051	0.83761	3.0301	2	1	Median	NaN	0.26051	NaN	0.83761	NaN	3.0301	0	2	0	1	Median
O43929	O43929	1	1	1	Origin recognition complex subunit 4	ORC4	sp|O43929|ORC4_HUMAN Origin recognition complex subunit 4 OS=Homo sapiens OX=9606 GN=ORC4 PE=1 SV=2	1	1	1	1	1	0	1	0	1	0	3.7	3.7	3.7	50.377	436	436	3			1		0.0062945	1.434	By MS/MS		NaN	NaN	NaN	0	0	Median	NaN	NaN	NaN	NaN	NaN	NaN	0	0	0	0	Median
O60216	O60216	10	10	10	Double-strand-break repair protein rad21 homolog	RAD21	sp|O60216|RAD21_HUMAN Double-strand-break repair protein rad21 homolog OS=Homo sapiens OX=9606 GN=RAD21 PE=1 SV=2	1	10	10	10	2	10	2	10	2	10	23.6	23.6	23.6	71.689	631	631	1	13				0	27.696	By MS/MS	By MS/MS	0.3362	0.8292	22.308	9	4	Leave out requantified	0.57356	0.21066	0.85005	0.74498	12.82	25.818	2	7	0	4	Median
O60220	O60220	2	2	2	Mitochondrial import inner membrane translocase subunit Tim8 A	TIMM8A	sp|O60220|TIM8A_HUMAN Mitochondrial import inner membrane translocase subunit Tim8 A OS=Homo sapiens OX=9606 GN=TIMM8A PE=1 SV=1	1	2	2	2	1	2	1	2	1	2	22.7	22.7	22.7	10.998	97	97	3.33			2	1	0.0017493	1.9749	By matching	By MS/MS	0.43477	0.89881	2.7357	2	0	Median	NaN	NaN	NaN	NaN	NaN	NaN	1	1	0	0	Median
O60231	O60231	10	10	10	Putative pre-mRNA-splicing factor ATP-dependent RNA helicase DHX16	DHX16	sp|O60231|DHX16_HUMAN Pre-mRNA-splicing factor ATP-dependent RNA helicase DHX16 OS=Homo sapiens OX=9606 GN=DHX16 PE=1 SV=2	1	10	10	10	4	8	4	8	4	8	12.7	12.7	12.7	119.26	1041	1041	1	14				0	13.948	By MS/MS	By MS/MS	0.62007	1.01	5.591	12	8	Leave out requantified	0.70688	0.28545	1.01	0.97563	10.928	21.322	4	8	1	7	Leave out requantified
O60232	O60232	7	7	7	Sjoegren syndrome/scleroderma autoantigen 1	SSSCA1	sp|O60232|SSA27_HUMAN Sjoegren syndrome/scleroderma autoantigen 1 OS=Homo sapiens OX=9606 GN=SSSCA1 PE=1 SV=1	1	7	7	7	4	6	4	6	4	6	69.8	69.8	69.8	21.474	199	199	3.29			10	4	0	63.344	By MS/MS	By MS/MS	0.74436	1.1392	13.04	11	7	Leave out requantified	0.8322	0.39588	1.1392	1.1826	6.3186	29.987	4	7	1	6	Leave out requantified
O60234	O60234	1	1	1	Glia maturation factor gamma	GMFG	sp|O60234|GMFG_HUMAN Glia maturation factor gamma OS=Homo sapiens OX=9606 GN=GMFG PE=1 SV=1	1	1	1	1	0	1	0	1	0	1	12.7	12.7	12.7	16.801	142	142	3			2		0	3.1878		By MS/MS	0.31992	0.95715	20.766	2	2	Median	NaN	0.31992	NaN	0.95715	NaN	20.766	0	2	0	2	Median
O60256-4;O60256-2;O60256;O60256-3	O60256-4;O60256-2;O60256;O60256-3	5;5;5;3	4;4;4;2	4;4;4;2	Phosphoribosyl pyrophosphate synthase-associated protein 2	PRPSAP2	sp|O60256-4|KPRB_HUMAN Isoform 4 of Phosphoribosyl pyrophosphate synthase-associated protein 2 OS=Homo sapiens OX=9606 GN=PRPSAP2;sp|O60256-2|KPRB_HUMAN Isoform 2 of Phosphoribosyl pyrophosphate synthase-associated protein 2 OS=Homo sapiens OX=9606 GN=PRPS	4	5	4	4	3	5	2	4	2	4	31.4	26.5	26.5	31.321	283	283;329;369;320	3.62			3	5	0	40.967	By MS/MS	By MS/MS	0.3595	1.1325	47.127	5	3	Median	1.406	0.32948	1.9163	1.1219	70.454	6.1359	2	3	1	2	Median
O60264;P28370-2;P28370	O60264	23;5;5	23;5;5	23;5;5	SWI/SNF-related matrix-associated actin-dependent regulator of chromatin subfamily A member 5	SMARCA5	sp|O60264|SMCA5_HUMAN SWI/SNF-related matrix-associated actin-dependent regulator of chromatin subfamily A member 5 OS=Homo sapiens OX=9606 GN=SMARCA5 PE=1 SV=1	3	23	23	23	14	20	14	20	14	20	27.9	27.9	27.9	121.9	1052	1052;1042;1054	1.03	38	1			0	83.774	By MS/MS	By MS/MS	0.42008	0.92995	7.5521	29	12	Leave out requantified	0.58057	0.28765	0.84263	1.012	10.272	5.5192	12	17	2	10	Leave out requantified
O60271-4;O60271-2;O60271;O60271-9;O60271-5;O60271-3;Q9UPT6	O60271-4;O60271-2;O60271;O60271-9;O60271-5;O60271-3	13;13;13;12;10;10;1	13;13;13;12;10;10;1	13;13;13;12;10;10;1	C-Jun-amino-terminal kinase-interacting protein 4	SPAG9	sp|O60271-4|JIP4_HUMAN Isoform 4 of C-Jun-amino-terminal kinase-interacting protein 4 OS=Homo sapiens OX=9606 GN=SPAG9;sp|O60271-2|JIP4_HUMAN Isoform 2 of C-Jun-amino-terminal kinase-interacting protein 4 OS=Homo sapiens OX=9606 GN=SPAG9;sp|O60271|JIP4_HUM	7	13	13	13	5	12	5	12	5	12	16.1	16.1	16.1	144.68	1307	1307;1311;1321;1177;931;945;1336	1	19				0	37.819	By MS/MS	By MS/MS	0.56956	1.0694	16.775	15	7	Leave out requantified	0.79335	0.23732	1.0876	0.81743	13.38	27.354	5	10	0	7	Leave out requantified
O60282;Q12840;O60282-2	O60282;Q12840;O60282-2	6;6;4	1;1;1	1;1;1	Kinesin heavy chain isoform 5C;Kinesin heavy chain isoform 5A	KIF5C;KIF5A	sp|O60282|KIF5C_HUMAN Kinesin heavy chain isoform 5C OS=Homo sapiens OX=9606 GN=KIF5C PE=1 SV=1;sp|Q12840|KIF5A_HUMAN Kinesin heavy chain isoform 5A OS=Homo sapiens OX=9606 GN=KIF5A PE=1 SV=2;sp|O60282-2|KIF5C_HUMAN Isoform 2 of Kinesin heavy chain isoform	3	6	1	1	5	5	1	0	1	0	8	1.8	1.8	109.49	957	957;1032;725	1	1				0.0068138	1.4061	By MS/MS	By matching	NaN	NaN	NaN	0	0	Median	NaN	NaN	NaN	NaN	NaN	NaN	0	0	0	0	Median
O60287	O60287	11	11	11	Nucleolar pre-ribosomal-associated protein 1	URB1	sp|O60287|NPA1P_HUMAN Nucleolar pre-ribosomal-associated protein 1 OS=Homo sapiens OX=9606 GN=URB1 PE=1 SV=4	1	11	11	11	2	11	2	11	2	11	6.6	6.6	6.6	254.39	2271	2271	1	14				0	37.121	By MS/MS	By MS/MS	0.44832	1.34	32.846	12	10	Median	0.95308	0.39777	1.3192	1.34	60.083	30.29	2	10	1	9	Median
O60293-2;O60293;O60293-4	O60293-2;O60293	3;3;1	3;3;1	3;3;1	Zinc finger C3H1 domain-containing protein	ZFC3H1	sp|O60293-2|ZC3H1_HUMAN Isoform 2 of Zinc finger C3H1 domain-containing protein OS=Homo sapiens OX=9606 GN=ZFC3H1;sp|O60293|ZC3H1_HUMAN Zinc finger C3H1 domain-containing protein OS=Homo sapiens OX=9606 GN=ZFC3H1 PE=1 SV=3	3	3	3	3	0	3	0	3	0	3	2.6	2.6	2.6	217.49	1910	1910;1989;346	1	3				0	8.3959		By MS/MS	0.37612	1.2868	4.314	2	2	Median	NaN	0.37612	NaN	1.2868	NaN	4.314	0	2	0	2	Median
O60306	O60306	11	11	11	Intron-binding protein aquarius	AQR	sp|O60306|AQR_HUMAN RNA helicase aquarius OS=Homo sapiens OX=9606 GN=AQR PE=1 SV=4	1	11	11	11	7	9	7	9	7	9	12.9	12.9	12.9	171.29	1485	1485	1	17				0	27.458	By MS/MS	By MS/MS	0.71749	1.0585	10.718	14	7	Leave out requantified	0.71749	0.42437	1.0585	1.466	13.186	22.544	7	7	1	6	Leave out requantified
O60313-2;O60313-10;O60313;O60313-9;O60313-11;O60313-13	O60313-2;O60313-10;O60313;O60313-9;O60313-11;O60313-13	16;16;15;15;15;14	16;16;15;15;15;14	16;16;15;15;15;14	Dynamin-like 120 kDa protein, mitochondrial;Dynamin-like 120 kDa protein, form S1	OPA1	sp|O60313-2|OPA1_HUMAN Isoform 2 of Dynamin-like 120 kDa protein, mitochondrial OS=Homo sapiens OX=9606 GN=OPA1;sp|O60313-10|OPA1_HUMAN Isoform 4 of Dynamin-like 120 kDa protein, mitochondrial OS=Homo sapiens OX=9606 GN=OPA1;sp|O60313|OPA1_HUMAN Dynamin-li	6	16	16	16	9	14	9	14	9	14	23.5	23.5	23.5	115.88	997	997;1015;960;961;978;924	2		28			0	74.727	By MS/MS	By MS/MS	0.56725	1.0874	23.75	22	9	Leave out requantified	0.74118	0.25275	1.0269	0.84552	21.44	44.876	10	12	2	7	Leave out requantified
O60318-2;O60318	O60318-2;O60318	3;3	3;3	3;3	Germinal-center associated nuclear protein	MCM3AP	sp|O60318-2|GANP_HUMAN Isoform MCM3AP of Germinal-center associated nuclear protein OS=Homo sapiens OX=9606 GN=MCM3AP;sp|O60318|GANP_HUMAN Germinal-center associated nuclear protein OS=Homo sapiens OX=9606 GN=MCM3AP PE=1 SV=2	2	3	3	3	2	2	2	2	2	2	6.4	6.4	6.4	80.291	721	721;1980	1.25	3	1			0	12.866	By MS/MS	By MS/MS	0.58459	1.2717	14.915	2	1	Median	NaN	NaN	NaN	NaN	NaN	NaN	1	1	0	1	Median
O60333-3;O43896;Q12756;O60333-2;Q12756-3;Q12756-2;O60333;O60333-4	O60333-3;O43896;Q12756;O60333-2;Q12756-3;Q12756-2;O60333;O60333-4	2;1;1;1;1;1;1;1	2;1;1;1;1;1;1;1	2;1;1;1;1;1;1;1	Kinesin-like protein KIF1B;Kinesin-like protein KIF1C;Kinesin-like protein KIF1A	KIF1B;KIF1C;KIF1A	sp|O60333-3|KIF1B_HUMAN Isoform 3 of Kinesin-like protein KIF1B OS=Homo sapiens OX=9606 GN=KIF1B;sp|O43896|KIF1C_HUMAN Kinesin-like protein KIF1C OS=Homo sapiens OX=9606 GN=KIF1C PE=1 SV=3;sp|Q12756|KIF1A_HUMAN Kinesin-like protein KIF1A OS=Homo sapiens OX	8	2	2	2	1	1	1	1	1	1	2.3	2.3	2.3	130.36	1153	1153;1103;1690;1770;1791;1799;1816;1823	2	1		1		0.0041982	1.6109	By MS/MS	By MS/MS	NaN	NaN	NaN	1	0	Median	NaN	NaN	NaN	NaN	NaN	NaN	1	0	0	0	Median
O60341;O60341-2	O60341;O60341-2	19;18	19;18	19;18	Lysine-specific histone demethylase 1A	KDM1A	sp|O60341|KDM1A_HUMAN Lysine-specific histone demethylase 1A OS=Homo sapiens OX=9606 GN=KDM1A PE=1 SV=2;sp|O60341-2|KDM1A_HUMAN Isoform 2 of Lysine-specific histone demethylase 1A OS=Homo sapiens OX=9606 GN=KDM1A	2	19	19	19	8	18	8	18	8	18	42.4	42.4	42.4	92.902	852	852;876	1	31				0	94.646	By MS/MS	By MS/MS	0.4388	0.89732	12.802	25	11	Leave out requantified	0.68745	0.22483	0.98662	0.79986	10.244	15.764	8	17	1	10	Leave out requantified
O60427	O60427	2	2	2	Fatty acid desaturase 1	FADS1	sp|O60427|FADS1_HUMAN Acyl-CoA (8-3)-desaturase OS=Homo sapiens OX=9606 GN=FADS1 PE=1 SV=3	1	2	2	2	1	2	1	2	1	2	6.1	6.1	6.1	51.964	444	444	3.67			1	2	0	26.162	By MS/MS	By MS/MS	0.24369	0.69981	7.8252	3	3	Median	NaN	0.23161	NaN	0.73472	NaN	6.8847	1	2	1	2	Median
O60476	O60476	3	3	3	Mannosyl-oligosaccharide 1,2-alpha-mannosidase IB	MAN1A2	sp|O60476|MA1A2_HUMAN Mannosyl-oligosaccharide 1,2-alpha-mannosidase IB OS=Homo sapiens OX=9606 GN=MAN1A2 PE=1 SV=1	1	3	3	3	1	2	1	2	1	2	8	8	8	73.003	641	641	2		4			0	5.2902	By MS/MS	By MS/MS	NaN	NaN	NaN	1	0	Median	NaN	NaN	NaN	NaN	NaN	NaN	1	0	0	0	Median
O60488-2;O60488	O60488-2;O60488	6;6	4;4	4;4	Long-chain-fatty-acid--CoA ligase 4	ACSL4	sp|O60488-2|ACSL4_HUMAN Isoform Short of Long-chain-fatty-acid--CoA ligase 4 OS=Homo sapiens OX=9606 GN=ACSL4;sp|O60488|ACSL4_HUMAN Long-chain-fatty-acid--CoA ligase 4 OS=Homo sapiens OX=9606 GN=ACSL4 PE=1 SV=2	2	6	4	4	3	5	1	4	1	4	18.1	13.7	13.7	74.435	670	670;711	2		5			0	19.18	By MS/MS	By MS/MS	0.33929	0.73542	56.138	4	3	Median	NaN	0.26779	NaN	0.88357	NaN	67.416	1	3	0	3	Median
O60493-2;O60493;O60493-4;O60493-3	O60493-2;O60493;O60493-4;O60493-3	4;4;3;2	4;4;3;2	4;4;3;2	Sorting nexin-3	SNX3	sp|O60493-2|SNX3_HUMAN Isoform 2 of Sorting nexin-3 OS=Homo sapiens OX=9606 GN=SNX3;sp|O60493|SNX3_HUMAN Sorting nexin-3 OS=Homo sapiens OX=9606 GN=SNX3 PE=1 SV=3;sp|O60493-4|SNX3_HUMAN Isoform 4 of Sorting nexin-3 OS=Homo sapiens OX=9606 GN=SNX3;sp|O60493	4	4	4	4	4	4	4	4	4	4	53.8	53.8	53.8	14.766	130	130;162;140;113	3.5			5	5	0	26.389	By MS/MS	By MS/MS	0.4662	0.96732	14.81	10	0	Leave out requantified	0.68599	0.31683	0.92237	1.0145	16.028	15.4	5	5	0	0	Leave out requantified
O60502;O60502-3;O60502-4;O60502-2	O60502;O60502-3;O60502-4;O60502-2	7;6;6;5	7;6;6;5	7;6;6;5	Protein O-GlcNAcase	MGEA5	sp|O60502|OGA_HUMAN Protein O-GlcNAcase OS=Homo sapiens OX=9606 GN=OGA PE=1 SV=2;sp|O60502-3|OGA_HUMAN Isoform 3 of Protein O-GlcNAcase OS=Homo sapiens OX=9606 GN=OGA;sp|O60502-4|OGA_HUMAN Isoform 4 of Protein O-GlcNAcase OS=Homo sapiens OX=9606 GN=OGA;sp|	4	7	7	7	3	7	3	7	3	7	10.5	10.5	10.5	102.91	916	916;677;863;849	1	12				0	28.102	By MS/MS	By MS/MS	0.31937	0.97432	26.871	10	4	Leave out requantified	0.68791	0.26063	0.9919	0.90162	23.398	30.785	3	7	1	3	Median
O60506;O60506-2	O60506;O60506-2	37;34	37;34	0;0	Heterogeneous nuclear ribonucleoprotein Q	SYNCRIP	sp|O60506|HNRPQ_HUMAN Heterogeneous nuclear ribonucleoprotein Q OS=Homo sapiens OX=9606 GN=SYNCRIP PE=1 SV=2;sp|O60506-2|HNRPQ_HUMAN Isoform 2 of Heterogeneous nuclear ribonucleoprotein Q OS=Homo sapiens OX=9606 GN=SYNCRIP	2	37	37	0	34	33	34	33	0	0	58.4	58.4	0	69.602	623	623;588	2.15		118	6	7	0	323.31	By MS/MS	By MS/MS	0.53794	0.98931	11.946	121	38	Leave out requantified	0.74084	0.28819	1.0322	0.97169	22.258	26.05	62	59	12	26	Leave out requantified
O60506-3;O60506-4;O60506-5	O60506-3;O60506-4;O60506-5	34;31;19	1;1;1	1;1;1	Heterogeneous nuclear ribonucleoprotein Q	SYNCRIP	sp|O60506-3|HNRPQ_HUMAN Isoform 3 of Heterogeneous nuclear ribonucleoprotein Q OS=Homo sapiens OX=9606 GN=SYNCRIP;sp|O60506-4|HNRPQ_HUMAN Isoform 4 of Heterogeneous nuclear ribonucleoprotein Q OS=Homo sapiens OX=9606 GN=SYNCRIP;sp|O60506-5|HNRPQ_HUMAN Isof	3	34	1	1	32	31	1	1	1	1	64.2	1.8	1.8	62.656	562	562;527;410	2.33		2	1		0	2.7038	By MS/MS	By MS/MS	NaN	NaN	NaN	0	0	Median	NaN	NaN	NaN	NaN	NaN	NaN	0	0	0	0	Median
O60524-4;O60524-5;O60524-3;O60524;O60524-2	O60524-4;O60524-5;O60524-3;O60524	9;9;9;9;2	9;9;9;9;2	9;9;9;9;2	Nuclear export mediator factor NEMF	NEMF	sp|O60524-4|NEMF_HUMAN Isoform 4 of Nuclear export mediator factor NEMF OS=Homo sapiens OX=9606 GN=NEMF;sp|O60524-5|NEMF_HUMAN Isoform 5 of Nuclear export mediator factor NEMF OS=Homo sapiens OX=9606 GN=NEMF;sp|O60524-3|NEMF_HUMAN Isoform 3 of Nuclear expo	5	9	9	9	5	6	5	6	5	6	10.3	10.3	10.3	118.02	1034	1034;1051;1055;1076;276	1	11				0	14.376	By MS/MS	By MS/MS	0.53117	1.0427	12.74	7	2	Leave out requantified	0.68946	0.35358	1.0115	1.167	12.623	8.0558	3	4	0	2	Leave out requantified
O60563;O60563-2	O60563	3;1	3;1	3;1	Cyclin-T1	CCNT1	sp|O60563|CCNT1_HUMAN Cyclin-T1 OS=Homo sapiens OX=9606 GN=CCNT1 PE=1 SV=1	2	3	3	3	2	2	2	2	2	2	6.7	6.7	6.7	80.684	726	726;184	2		4			0	30.278	By MS/MS	By MS/MS	0.71693	0.98441	20.372	4	1	Leave out requantified	0.82498	0.36165	1.146	1.1717	21.489	36.387	2	2	0	1	Median
O60566;O60566-3;O60566-2	O60566;O60566-3;O60566-2	8;8;5	8;8;5	8;8;5	Mitotic checkpoint serine/threonine-protein kinase BUB1 beta	BUB1B	sp|O60566|BUB1B_HUMAN Mitotic checkpoint serine/threonine-protein kinase BUB1 beta OS=Homo sapiens OX=9606 GN=BUB1B PE=1 SV=3;sp|O60566-3|BUB1B_HUMAN Isoform 3 of Mitotic checkpoint serine/threonine-protein kinase BUB1 beta OS=Homo sapiens OX=9606 GN=BUB1B	3	8	8	8	5	5	5	5	5	5	11.3	11.3	11.3	119.54	1050	1050;1064;933	1	11				0	13.865	By MS/MS	By MS/MS	0.69801	1.5488	39.24	4	3	Median	0.76179	0.64063	1.1007	2.1647	5.1728	4.2231	2	2	1	2	Median
O60568	O60568	13	13	13	Procollagen-lysine,2-oxoglutarate 5-dioxygenase 3	PLOD3	sp|O60568|PLOD3_HUMAN Multifunctional procollagen lysine hydroxylase and glycosyltransferase LH3 OS=Homo sapiens OX=9606 GN=PLOD3 PE=1 SV=1	1	13	13	13	10	10	10	10	10	10	26	26	26	84.784	738	738	2		25			0	40.981	By MS/MS	By MS/MS	0.65694	0.95565	14.797	18	5	Leave out requantified	0.68575	0.24301	0.95565	0.78476	14.471	26.455	11	7	1	4	Leave out requantified
O60573;O60573-2	O60573;O60573-2	2;1	2;1	2;1	Eukaryotic translation initiation factor 4E type 2	EIF4E2	sp|O60573|IF4E2_HUMAN Eukaryotic translation initiation factor 4E type 2 OS=Homo sapiens OX=9606 GN=EIF4E2 PE=1 SV=1;sp|O60573-2|IF4E2_HUMAN Isoform 2 of Eukaryotic translation initiation factor 4E type 2 OS=Homo sapiens OX=9606 GN=EIF4E2	2	2	2	2	0	2	0	2	0	2	8.2	8.2	8.2	28.362	245	245;234	4				2	0.00090799	2.341		By MS/MS	0.48315	1.5225	5.9137	2	2	Median	NaN	0.48315	NaN	1.5225	NaN	5.9137	0	2	0	2	Median
O60610-3;O60610;O60610-2	O60610-3;O60610;O60610-2	46;46;45	46;46;45	46;46;45	Protein diaphanous homolog 1	DIAPH1	sp|O60610-3|DIAP1_HUMAN Isoform 3 of Protein diaphanous homolog 1 OS=Homo sapiens OX=9606 GN=DIAPH1;sp|O60610|DIAP1_HUMAN Protein diaphanous homolog 1 OS=Homo sapiens OX=9606 GN=DIAPH1 PE=1 SV=2;sp|O60610-2|DIAP1_HUMAN Isoform 2 of Protein diaphanous homol	3	46	46	46	28	43	28	43	28	43	41.7	41.7	41.7	140.29	1263	1263;1272;1248	1.04	96	4			0	323.31	By MS/MS	By MS/MS	0.86802	1.2753	19.275	79	40	Leave out requantified	0.99359	0.25793	1.4673	0.89505	11.028	29.686	31	48	5	35	Leave out requantified
O60664-3;O60664;O60664-4;O60664-2	O60664-3;O60664;O60664-4	16;16;15;7	16;16;15;7	16;16;15;7	Perilipin-3	PLIN3	sp|O60664-3|PLIN3_HUMAN Isoform 3 of Perilipin-3 OS=Homo sapiens OX=9606 GN=PLIN3;sp|O60664|PLIN3_HUMAN Perilipin-3 OS=Homo sapiens OX=9606 GN=PLIN3 PE=1 SV=3;sp|O60664-4|PLIN3_HUMAN Isoform 4 of Perilipin-3 OS=Homo sapiens OX=9606 GN=PLIN3	4	16	16	16	10	15	10	15	10	15	50.6	50.6	50.6	46.946	433	433;434;422;251	3.62			14	23	0	121.61	By MS/MS	By MS/MS	0.40395	0.95523	13.456	30	10	Leave out requantified	0.72342	0.27142	1.0062	0.89064	19.137	12.248	11	19	2	8	Leave out requantified
O60678;O60678-2	O60678;O60678-2	7;6	7;6	7;6	Protein arginine N-methyltransferase 3	PRMT3	sp|O60678|ANM3_HUMAN Protein arginine N-methyltransferase 3 OS=Homo sapiens OX=9606 GN=PRMT3 PE=1 SV=4;sp|O60678-2|ANM3_HUMAN Isoform 2 of Protein arginine N-methyltransferase 3 OS=Homo sapiens OX=9606 GN=PRMT3	2	7	7	7	7	4	7	4	7	4	14.3	14.3	14.3	59.902	531	531;469	2		13			0	15.495	By MS/MS	By MS/MS	0.71794	1.1287	37.928	13	3	Leave out requantified	0.71794	0.55539	1.0055	1.8018	35.088	6.4155	9	4	1	2	Leave out requantified
O60684;O15131	O60684	13;5	13;5	10;3	Importin subunit alpha-7	KPNA6	sp|O60684|IMA7_HUMAN Importin subunit alpha-7 OS=Homo sapiens OX=9606 GN=KPNA6 PE=1 SV=1	2	13	13	10	12	11	12	11	9	9	38.1	38.1	30.8	60.029	536	536;536	2.04		26	1		0	234.05	By MS/MS	By MS/MS	0.64014	1.119	15.895	26	7	Leave out requantified	0.86366	0.29366	1.1785	0.99353	17.373	27.842	13	13	1	6	Leave out requantified
O60688	O60688	1	1	1	Protein yippee-like 1	YPEL1	sp|O60688|YPEL1_HUMAN Protein yippee-like 1 OS=Homo sapiens OX=9606 GN=YPEL1 PE=3 SV=1	1	1	1	1	0	1	0	1	0	1	8.4	8.4	8.4	13.574	119	119	1	1				0.0083739	1.3391		By MS/MS	NaN	NaN	NaN	0	0	Median	NaN	NaN	NaN	NaN	NaN	NaN	0	0	0	0	Median
O60701-3;O60701;O60701-2	O60701-3;O60701;O60701-2	5;5;4	5;5;4	5;5;4	UDP-glucose 6-dehydrogenase	UGDH	sp|O60701-3|UGDH_HUMAN Isoform 3 of UDP-glucose 6-dehydrogenase OS=Homo sapiens OX=9606 GN=UGDH;sp|O60701|UGDH_HUMAN UDP-glucose 6-dehydrogenase OS=Homo sapiens OX=9606 GN=UGDH PE=1 SV=1;sp|O60701-2|UGDH_HUMAN Isoform 2 of UDP-glucose 6-dehydrogenase OS=Ho	3	5	5	5	4	4	4	4	4	4	21.9	21.9	21.9	44.414	397	397;494;427	2		9			0	9.8529	By MS/MS	By MS/MS	0.70559	0.97171	26.597	7	4	Leave out requantified	0.70559	0.47971	0.97171	1.5621	26.597	19.312	3	4	0	4	Leave out requantified
O60704	O60704	1	1	1	Protein-tyrosine sulfotransferase 2	TPST2	sp|O60704|TPST2_HUMAN Protein-tyrosine sulfotransferase 2 OS=Homo sapiens OX=9606 GN=TPST2 PE=1 SV=1	1	1	1	1	1	0	1	0	1	0	4.5	4.5	4.5	41.911	377	377	4				1	0.0041993	1.611	By MS/MS		NaN	NaN	NaN	1	1	Median	NaN	NaN	NaN	NaN	NaN	NaN	1	0	1	0	Median
O60716-8;O60716-7;O60716-5;O60716-3;O60716-6;O60716-4;O60716-2;O60716;O60716-24;O60716-23;O60716-21;O60716-19;O60716-22;O60716-20;O60716-16;O60716-18;O60716-15;O60716-17;O60716-13;O60716-11;O60716-14;O60716-12;O60716-10;O60716-9;O60716-32;O60716-31;O60716-29;O60716-27;O60716-30;O60716-28;O60716-26;O60716-25	O60716-8;O60716-7;O60716-5;O60716-3;O60716-6;O60716-4;O60716-2;O60716;O60716-24;O60716-23;O60716-21;O60716-19;O60716-22;O60716-20;O60716-16;O60716-18;O60716-15;O60716-17;O60716-13;O60716-11;O60716-14;O60716-12;O60716-10;O60716-9;O60716-32;O60716-31;O60716-29;O60716-27;O60716-30;O60716-28;O60716-26;O60716-25	10;10;10;10;10;10;10;10;9;9;9;9;9;9;9;9;9;9;9;9;9;9;9;9;6;6;6;6;6;6;6;6	10;10;10;10;10;10;10;10;9;9;9;9;9;9;9;9;9;9;9;9;9;9;9;9;6;6;6;6;6;6;6;6	10;10;10;10;10;10;10;10;9;9;9;9;9;9;9;9;9;9;9;9;9;9;9;9;6;6;6;6;6;6;6;6	Catenin delta-1	CTNND1	sp|O60716-8|CTND1_HUMAN Isoform 1 of Catenin delta-1 OS=Homo sapiens OX=9606 GN=CTNND1;sp|O60716-7|CTND1_HUMAN Isoform 1C of Catenin delta-1 OS=Homo sapiens OX=9606 GN=CTNND1;sp|O60716-5|CTND1_HUMAN Isoform 1A of Catenin delta-1 OS=Homo sapiens OX=9606 GN=	32	10	10	10	5	8	5	8	5	8	17.5	17.5	17.5	101.76	912	912;918;933;939;941;947;962;968;811;817;832;838;840;846;858;861;864;867;879;885;887;893;908;914;589;595;610;616;618;624;639;645	1.63	7	12			0	20.16	By MS/MS	By MS/MS	0.43148	0.90829	13.855	15	8	Leave out requantified	0.75453	0.25279	1.0138	0.81553	7.3103	22.749	7	8	3	5	Leave out requantified
O60732;O60732-2	O60732;O60732-2	2;1	2;1	2;1	Melanoma-associated antigen C1	MAGEC1	sp|O60732|MAGC1_HUMAN Melanoma-associated antigen C1 OS=Homo sapiens OX=9606 GN=MAGEC1 PE=1 SV=3;sp|O60732-2|MAGC1_HUMAN Isoform 2 of Melanoma-associated antigen C1 OS=Homo sapiens OX=9606 GN=MAGEC1	2	2	2	2	2	1	2	1	2	1	2.4	2.4	2.4	123.64	1142	1142;209	1	9				0	6.2078	By MS/MS	By MS/MS	0.48242	0.9149	32.923	4	2	Median	0.54603	0.3615	0.78909	1.2778	3.8995	30.222	2	2	2	0	Median
O60739	O60739	4	2	2	Eukaryotic translation initiation factor 1b	EIF1B	sp|O60739|EIF1B_HUMAN Eukaryotic translation initiation factor 1b OS=Homo sapiens OX=9606 GN=EIF1B PE=1 SV=2	1	4	2	2	1	4	1	2	1	2	50.4	29.2	29.2	12.823	113	113	3.33			2	1	0	13.138	By matching	By MS/MS	0.37865	0.98709	26.372	3	1	Median	NaN	0.27934	NaN	0.86107	NaN	35.589	1	2	0	1	Median
O60749-2;O60749	O60749-2;O60749	8;8	8;8	7;7	Sorting nexin-2	SNX2	sp|O60749-2|SNX2_HUMAN Isoform 2 of Sorting nexin-2 OS=Homo sapiens OX=9606 GN=SNX2;sp|O60749|SNX2_HUMAN Sorting nexin-2 OS=Homo sapiens OX=9606 GN=SNX2 PE=1 SV=2	2	8	8	7	8	6	8	6	7	6	28.6	28.6	26.1	46.097	402	402;519	2.11		17		1	0	19.401	By MS/MS	By MS/MS	0.63732	0.94476	7.4496	17	6	Leave out requantified	0.68194	0.27179	0.94272	0.91771	8.8879	12.265	10	7	2	4	Leave out requantified
O60762	O60762	6	6	6	Dolichol-phosphate mannosyltransferase subunit 1	DPM1	sp|O60762|DPM1_HUMAN Dolichol-phosphate mannosyltransferase subunit 1 OS=Homo sapiens OX=9606 GN=DPM1 PE=1 SV=1	1	6	6	6	1	6	1	6	1	6	27.3	27.3	27.3	29.634	260	260	3.4		2	2	6	0	11.381	By matching	By MS/MS	0.20243	0.65043	27.389	7	3	Leave out requantified	NaN	0.20243	NaN	0.65043	NaN	16.663	1	6	0	3	Median
O60763;O60763-2	O60763;O60763-2	15;13	15;13	15;13	General vesicular transport factor p115	USO1	sp|O60763|USO1_HUMAN General vesicular transport factor p115 OS=Homo sapiens OX=9606 GN=USO1 PE=1 SV=2;sp|O60763-2|USO1_HUMAN Isoform 2 of General vesicular transport factor p115 OS=Homo sapiens OX=9606 GN=USO1	2	15	15	15	4	15	4	15	4	15	28.5	28.5	28.5	107.89	962	962;973	1.19	22	5			0	120.61	By MS/MS	By MS/MS	0.36411	0.901	7.6401	20	12	Leave out requantified	0.59728	0.26969	0.86758	0.94547	7.25	13.648	4	16	0	12	Leave out requantified
O60783	O60783	1	1	1	28S ribosomal protein S14, mitochondrial	MRPS14	sp|O60783|RT14_HUMAN 28S ribosomal protein S14, mitochondrial OS=Homo sapiens OX=9606 GN=MRPS14 PE=1 SV=1	1	1	1	1	1	1	1	1	1	1	11.7	11.7	11.7	15.139	128	128	3.5			2	2	0	4.8861	By MS/MS	By MS/MS	0.64214	1.2718	20.941	4	1	Median	0.93219	0.42742	1.2431	1.3356	23.224	26.92	2	2	0	1	Median
O60784-3;O60784;O60784-2	O60784-3;O60784;O60784-2	1;1;1	1;1;1	1;1;1	Target of Myb protein 1	TOM1	sp|O60784-3|TOM1_HUMAN Isoform 3 of Target of Myb protein 1 OS=Homo sapiens OX=9606 GN=TOM1;sp|O60784|TOM1_HUMAN Target of Myb protein 1 OS=Homo sapiens OX=9606 GN=TOM1 PE=1 SV=2;sp|O60784-2|TOM1_HUMAN Isoform 2 of Target of Myb protein 1 OS=Homo sapiens O	3	1	1	1	1	0	1	0	1	0	3.6	3.6	3.6	48.672	447	447;492;493	2		2			0.006044	1.4648	By MS/MS		NaN	NaN	NaN	0	0	Median	NaN	NaN	NaN	NaN	NaN	NaN	0	0	0	0	Median
O60814;P57053	O60814;P57053	26;24	26;24	0;0	Histone H2B type 1-K;Histone H2B type F-S	HIST1H2BK;H2BFS	sp|O60814|H2B1K_HUMAN Histone H2B type 1-K OS=Homo sapiens OX=9606 GN=HIST1H2BK PE=1 SV=3;sp|P57053|H2BFS_HUMAN Histone H2B type F-S OS=Homo sapiens OX=9606 GN=H2BFS PE=1 SV=2	2	26	26	0	24	24	24	24	0	0	90.5	90.5	0	13.89	126	126;126	3.31	7	4	96	73	0	253.14	By MS/MS	By MS/MS	0.43391	0.88964	9.5971	154	38	Leave out requantified	0.6823	0.25935	0.93529	0.85222	13.714	10.625	74	80	14	24	Leave out requantified
O60825-2;O60825	O60825-2;O60825	1;1	1;1	1;1	6-phosphofructo-2-kinase/fructose-2,6-bisphosphatase 2;6-phosphofructo-2-kinase;Fructose-2,6-bisphosphatase	PFKFB2	sp|O60825-2|F262_HUMAN Isoform 2 of 6-phosphofructo-2-kinase/fructose-2,6-bisphosphatase 2 OS=Homo sapiens OX=9606 GN=PFKFB2;sp|O60825|F262_HUMAN 6-phosphofructo-2-kinase/fructose-2,6-bisphosphatase 2 OS=Homo sapiens OX=9606 GN=PFKFB2 PE=1 SV=2	2	1	1	1	0	1	0	1	0	1	2.8	2.8	2.8	54.406	471	471;505	2		1			0.0011841	2.1027		By MS/MS	NaN	NaN	NaN	1	1	Median	NaN	NaN	NaN	NaN	NaN	NaN	0	1	0	1	Median
O60826	O60826	2	2	2	Coiled-coil domain-containing protein 22	CCDC22	sp|O60826|CCD22_HUMAN Coiled-coil domain-containing protein 22 OS=Homo sapiens OX=9606 GN=CCDC22 PE=1 SV=1	1	2	2	2	2	2	2	2	2	2	5.6	5.6	5.6	70.755	627	627	2		4			0	3.77	By MS/MS	By MS/MS	0.39723	0.78831	6.1594	4	1	Median	0.58674	0.25273	0.78831	0.81384	3.2899	9.6348	2	2	0	1	Median
O60828-4;O60828-2;O60828;O60828-7;O60828-6;O60828-5;O60828-3	O60828-4;O60828-2;O60828;O60828-7;O60828-6;O60828-5;O60828-3	2;2;2;1;1;1;1	2;2;2;1;1;1;1	2;2;2;1;1;1;1	Polyglutamine-binding protein 1	PQBP1	sp|O60828-4|PQBP1_HUMAN Isoform 4 of Polyglutamine-binding protein 1 OS=Homo sapiens OX=9606 GN=PQBP1;sp|O60828-2|PQBP1_HUMAN Isoform 2 of Polyglutamine-binding protein 1 OS=Homo sapiens OX=9606 GN=PQBP1;sp|O60828|PQBP1_HUMAN Polyglutamine-binding protein	7	2	2	2	1	2	1	2	1	2	34.1	34.1	34.1	18.827	170	170;264;265;128;149;165;224	3.67			1	2	0	15.64	By MS/MS	By MS/MS	0.46385	0.99496	27.572	3	1	Median	NaN	0.34421	NaN	1.1318	NaN	37.547	1	2	0	1	Median
O60830;O60830-2	O60830;O60830-2	6;6	6;6	5;5	Mitochondrial import inner membrane translocase subunit Tim17-B	TIMM17B	sp|O60830|TI17B_HUMAN Mitochondrial import inner membrane translocase subunit Tim17-B OS=Homo sapiens OX=9606 GN=TIMM17B PE=1 SV=1;sp|O60830-2|TI17B_HUMAN Isoform 2 of Mitochondrial import inner membrane translocase subunit Tim17-B OS=Homo sapiens OX=9606	2	6	6	5	3	5	3	5	2	4	69.2	69.2	62.2	18.273	172	172;222	3.33			6	3	0	26.527	By MS/MS	By MS/MS	0.32569	0.88332	56.908	8	6	Median	0.6093	0.3029	0.83033	0.93969	81.347	39.76	3	5	2	4	Median
O60832;O60832-2	O60832;O60832-2	14;12	14;12	14;12	H/ACA ribonucleoprotein complex subunit 4	DKC1	sp|O60832|DKC1_HUMAN H/ACA ribonucleoprotein complex subunit DKC1 OS=Homo sapiens OX=9606 GN=DKC1 PE=1 SV=3;sp|O60832-2|DKC1_HUMAN Isoform 3 of H/ACA ribonucleoprotein complex subunit DKC1 OS=Homo sapiens OX=9606 GN=DKC1	2	14	14	14	11	13	11	13	11	13	33.1	33.1	33.1	57.673	514	514;420	1.97	2	28	1		0	122.42	By MS/MS	By MS/MS	0.50379	1.0425	5.6863	26	7	Leave out requantified	0.78608	0.28967	1.0748	0.97759	8.3147	5.3343	12	14	1	6	Leave out requantified
O60841	O60841	29	29	29	Eukaryotic translation initiation factor 5B	EIF5B	sp|O60841|IF2P_HUMAN Eukaryotic translation initiation factor 5B OS=Homo sapiens OX=9606 GN=EIF5B PE=1 SV=4	1	29	29	29	20	27	20	27	20	27	34.9	34.9	34.9	138.83	1220	1220	1.03	62	2			0	99.754	By MS/MS	By MS/MS	0.46707	1.0423	9.0294	53	18	Leave out requantified	0.70359	0.29924	1.0303	1.0643	10.243	12.772	21	32	3	15	Leave out requantified
O60869-2;O60869-3;O60869	O60869-2;O60869-3;O60869	6;6;6	6;6;6	6;6;6	Endothelial differentiation-related factor 1	EDF1	sp|O60869-2|EDF1_HUMAN Isoform 2 of Endothelial differentiation-related factor 1 OS=Homo sapiens OX=9606 GN=EDF1;sp|O60869-3|EDF1_HUMAN Isoform 3 of Endothelial differentiation-related factor 1 OS=Homo sapiens OX=9606 GN=EDF1;sp|O60869|EDF1_HUMAN Endotheli	3	6	6	6	3	6	3	6	3	6	48.2	48.2	48.2	15.48	139	139;141;148	3.44			5	4	0	9.9682	By MS/MS	By MS/MS	0.45568	1.175	11.183	9	1	Leave out requantified	0.81609	0.34561	1.1175	1.175	18.26	9.7153	3	6	0	1	Leave out requantified
O60870-2;O60870	O60870-2;O60870	1;1	1;1	1;1	DNA/RNA-binding protein KIN17	KIN	sp|O60870-2|KIN17_HUMAN Isoform 2 of DNA/RNA-binding protein KIN17 OS=Homo sapiens OX=9606 GN=KIN;sp|O60870|KIN17_HUMAN DNA/RNA-binding protein KIN17 OS=Homo sapiens OX=9606 GN=KIN PE=1 SV=2	2	1	1	1	0	1	0	1	0	1	3.2	3.2	3.2	43.261	374	374;393	4				1	0.0025758	1.7841		By MS/MS	NaN	NaN	NaN	1	0	Median	NaN	NaN	NaN	NaN	NaN	NaN	0	1	0	0	Median
O60884	O60884	7	7	7	DnaJ homolog subfamily A member 2	DNAJA2	sp|O60884|DNJA2_HUMAN DnaJ homolog subfamily A member 2 OS=Homo sapiens OX=9606 GN=DNAJA2 PE=1 SV=1	1	7	7	7	3	7	3	7	3	7	32.8	32.8	32.8	45.745	412	412	3.75			3	9	0	37.637	By MS/MS	By MS/MS	0.41125	0.99135	25.3	11	3	Leave out requantified	0.59547	0.31028	0.87104	1.0052	10.08	23.93	3	8	0	3	Leave out requantified
O60885-2;O60885-3;O60885	O60885-2;O60885-3;O60885	2;2;2	2;2;2	2;2;2	Bromodomain-containing protein 4	BRD4	sp|O60885-2|BRD4_HUMAN Isoform C of Bromodomain-containing protein 4 OS=Homo sapiens OX=9606 GN=BRD4;sp|O60885-3|BRD4_HUMAN Isoform B of Bromodomain-containing protein 4 OS=Homo sapiens OX=9606 GN=BRD4;sp|O60885|BRD4_HUMAN Bromodomain-containing protein 4	3	2	2	2	0	2	0	2	0	2	5.1	5.1	5.1	80.462	722	722;794;1362	1	2				0	7.4743		By MS/MS	0.5421	1.8704	26.131	2	2	Median	NaN	0.5421	NaN	1.8704	NaN	26.131	0	2	0	2	Median
O60888-3;O60888;O60888-2	O60888-3;O60888;O60888-2	5;5;5	5;5;5	5;5;5	Protein CutA	CUTA	sp|O60888-3|CUTA_HUMAN Isoform C of Protein CutA OS=Homo sapiens OX=9606 GN=CUTA;sp|O60888|CUTA_HUMAN Protein CutA OS=Homo sapiens OX=9606 GN=CUTA PE=1 SV=2;sp|O60888-2|CUTA_HUMAN Isoform A of Protein CutA OS=Homo sapiens OX=9606 GN=CUTA	3	5	5	5	2	5	2	5	2	5	46.8	46.8	46.8	16.832	156	156;179;198	3.25			6	2	0	59.966	By MS/MS	By MS/MS	0.3665	0.74679	41.084	7	2	Leave out requantified	0.58928	0.2143	0.79031	0.66299	8.8226	46.341	2	5	0	2	Median
O60925	O60925	4	4	4	Prefoldin subunit 1	PFDN1	sp|O60925|PFD1_HUMAN Prefoldin subunit 1 OS=Homo sapiens OX=9606 GN=PFDN1 PE=1 SV=2	1	4	4	4	2	4	2	4	2	4	29.5	29.5	29.5	14.21	122	122	3.33			4	2	0	4.3259	By MS/MS	By MS/MS	0.43177	1.0232	8.4602	6	0	Leave out requantified	0.74561	0.32869	1.0121	1.0344	10.171	10.609	2	4	0	0	Median
O60927	O60927	1	1	1	Protein phosphatase 1 regulatory subunit 11	PPP1R11	sp|O60927|PP1RB_HUMAN E3 ubiquitin-protein ligase PPP1R11 OS=Homo sapiens OX=9606 GN=PPP1R11 PE=1 SV=1	1	1	1	1	1	0	1	0	1	0	21.4	21.4	21.4	13.952	126	126	4				2	0	2.7864	By MS/MS		NaN	NaN	NaN	1	0	Median	NaN	NaN	NaN	NaN	NaN	NaN	1	0	0	0	Median
O60934	O60934	2	2	2	Nibrin	NBN	sp|O60934|NBN_HUMAN Nibrin OS=Homo sapiens OX=9606 GN=NBN PE=1 SV=1	1	2	2	2	1	2	1	2	1	2	4.1	4.1	4.1	84.958	754	754	2		3			0	4.8262	By MS/MS	By MS/MS	0.34563	1.0042	16.914	3	1	Median	NaN	0.29085	NaN	0.94949	NaN	23.477	1	2	0	1	Median
O60942-3;O60942-4;O60942-2;O60942	O60942-3;O60942-4;O60942-2;O60942	2;2;2;2	2;2;2;2	2;2;2;2	mRNA-capping enzyme;Polynucleotide 5-triphosphatase;mRNA guanylyltransferase	RNGTT	sp|O60942-3|MCE1_HUMAN Isoform 3 of mRNA-capping enzyme OS=Homo sapiens OX=9606 GN=RNGTT;sp|O60942-4|MCE1_HUMAN Isoform 4 of mRNA-capping enzyme OS=Homo sapiens OX=9606 GN=RNGTT;sp|O60942-2|MCE1_HUMAN Isoform 2 of mRNA-capping enzyme OS=Homo sapiens OX=960	4	2	2	2	1	2	1	2	1	2	5.3	5.3	5.3	52.533	457	457;541;574;597	2		4			0.0017508	1.9811	By MS/MS	By MS/MS	0.34064	1.0901	35.064	2	2	Median	NaN	0.34064	NaN	1.0901	NaN	35.064	0	2	0	2	Median
O75061-3;O75061-4;O75061;O75061-2	O75061-3;O75061-4;O75061;O75061-2	1;1;1;1	1;1;1;1	1;1;1;1	Putative tyrosine-protein phosphatase auxilin	DNAJC6	sp|O75061-3|AUXI_HUMAN Isoform 3 of Putative tyrosine-protein phosphatase auxilin OS=Homo sapiens OX=9606 GN=DNAJC6;sp|O75061-4|AUXI_HUMAN Isoform 4 of Putative tyrosine-protein phosphatase auxilin OS=Homo sapiens OX=9606 GN=DNAJC6;sp|O75061|AUXI_HUMAN Put	4	1	1	1	0	1	0	1	0	1	2.7	2.7	2.7	50.302	442	442;900;913;970	1	1				0.0039615	1.686		By MS/MS	NaN	NaN	NaN	1	1	Median	NaN	NaN	NaN	NaN	NaN	NaN	0	1	0	1	Median
O75064	O75064	1	1	1	DENN domain-containing protein 4B	DENND4B	sp|O75064|DEN4B_HUMAN DENN domain-containing protein 4B OS=Homo sapiens OX=9606 GN=DENND4B PE=1 SV=4	1	1	1	1	0	1	0	1	0	1	1.5	1.5	1.5	163.84	1496	1496	2		1			1	-2		By MS/MS	NaN	NaN	NaN	1	1	Median	NaN	NaN	NaN	NaN	NaN	NaN	0	1	0	1	Median
O75081-2;O75081-4;O75081	O75081-2;O75081-4;O75081	4;4;4	4;4;4	4;4;4	Protein CBFA2T3	CBFA2T3	sp|O75081-2|MTG16_HUMAN Isoform 2 of Protein CBFA2T3 OS=Homo sapiens OX=9606 GN=CBFA2T3;sp|O75081-4|MTG16_HUMAN Isoform 3 of Protein CBFA2T3 OS=Homo sapiens OX=9606 GN=CBFA2T3;sp|O75081|MTG16_HUMAN Protein CBFA2T3 OS=Homo sapiens OX=9606 GN=CBFA2T3 PE=1 SV	3	4	4	4	2	4	2	4	2	4	6.7	6.7	6.7	62.371	567	567;577;653	2		6			0	60.677	By MS/MS	By MS/MS	0.37292	1.193	18.04	4	3	Median	NaN	0.35504	NaN	1.1239	NaN	15.994	1	3	1	2	Median
O75083;O75083-3	O75083;O75083-3	22;13	22;13	22;13	WD repeat-containing protein 1	WDR1	sp|O75083|WDR1_HUMAN WD repeat-containing protein 1 OS=Homo sapiens OX=9606 GN=WDR1 PE=1 SV=4;sp|O75083-3|WDR1_HUMAN Isoform 2 of WD repeat-containing protein 1 OS=Homo sapiens OX=9606 GN=WDR1	2	22	22	22	20	22	20	22	20	22	58.6	58.6	58.6	66.193	606	606;466	2		59			0	220.24	By MS/MS	By MS/MS	0.47497	1.022	14.164	47	14	Leave out requantified	0.83807	0.25288	1.1607	0.857	10.637	9.8567	20	27	2	12	Leave out requantified
O75116;Q13464	O75116	4;1	4;1	4;1	Rho-associated protein kinase 2	ROCK2	sp|O75116|ROCK2_HUMAN Rho-associated protein kinase 2 OS=Homo sapiens OX=9606 GN=ROCK2 PE=1 SV=4	2	4	4	4	3	2	3	2	3	2	4	4	4	160.9	1388	1388;1354	1.4	4		1		0	57.414	By MS/MS	By MS/MS	0.7372	0.97226	23.48	4	0	Leave out requantified	0.7372	NaN	0.97226	NaN	27.097	NaN	3	1	0	0	Leave out requantified
O75122-3;O75122;O75122-2	O75122-3;O75122	19;18;5	19;18;5	15;14;5	CLIP-associating protein 2	CLASP2	sp|O75122-3|CLAP2_HUMAN Isoform 3 of CLIP-associating protein 2 OS=Homo sapiens OX=9606 GN=CLASP2;sp|O75122|CLAP2_HUMAN CLIP-associating protein 2 OS=Homo sapiens OX=9606 GN=CLASP2 PE=1 SV=3	3	19	19	15	10	19	10	19	7	15	16.3	16.3	13	165.85	1515	1515;1294;431	1	32				0	199.65	By MS/MS	By MS/MS	0.51078	1.1404	6.5142	24	10	Leave out requantified	0.81632	0.3341	1.1921	1.1307	11.777	7.3593	9	15	2	8	Leave out requantified
O75127	O75127	2	2	2	Pentatricopeptide repeat-containing protein 1, mitochondrial	PTCD1	sp|O75127|PTCD1_HUMAN Pentatricopeptide repeat-containing protein 1, mitochondrial OS=Homo sapiens OX=9606 GN=PTCD1 PE=1 SV=2	1	2	2	2	1	2	1	2	1	2	4.1	4.1	4.1	78.855	700	700	2		3			0.003947	1.6474	By MS/MS	By MS/MS	0.39042	1.2621	19.979	3	2	Plateau	NaN	0.33466	NaN	1.0756	NaN	22.846	1	2	0	2	Median
O75131;Q86YQ8-2;Q9HCH3-2;Q96FN4-2;Q96FN4;Q8IYJ1;O95741;Q9UBL6-2;Q86YQ8;Q9HCH3;O95741-2;Q9UBL6	O75131	11;1;1;1;1;1;1;1;1;1;1;1	11;1;1;1;1;1;1;1;1;1;1;1	10;0;0;0;0;0;0;0;0;0;0;0	Copine-3	CPNE3	sp|O75131|CPNE3_HUMAN Copine-3 OS=Homo sapiens OX=9606 GN=CPNE3 PE=1 SV=1	12	11	11	10	8	9	8	9	8	8	32	32	32	60.13	537	537;233;301;446;548;553;557;558;564;593;612;633	2.05		18	1		0	67.626	By MS/MS	By MS/MS	0.37997	0.84007	14.97	17	8	Leave out requantified	0.65136	0.22265	0.91598	0.74806	13.101	7.6213	7	10	2	6	Leave out requantified
O75146;O75146-2	O75146	5;1	5;1	5;1	Huntingtin-interacting protein 1-related protein	HIP1R	sp|O75146|HIP1R_HUMAN Huntingtin-interacting protein 1-related protein OS=Homo sapiens OX=9606 GN=HIP1R PE=1 SV=2	2	5	5	5	2	4	2	4	2	4	7.7	7.7	7.7	119.39	1068	1068;615	1	6				0	20.17	By MS/MS	By MS/MS	0.39743	1.2526	26.706	4	2	Median	NaN	0.35637	NaN	1.217	NaN	32.083	1	3	0	2	Median
O75150;O75150-3;O75150-4	O75150;O75150-3;O75150-4	3;2;2	2;2;1	2;2;1	E3 ubiquitin-protein ligase BRE1B	RNF40	sp|O75150|BRE1B_HUMAN E3 ubiquitin-protein ligase BRE1B OS=Homo sapiens OX=9606 GN=RNF40 PE=1 SV=5;sp|O75150-3|BRE1B_HUMAN Isoform 3 of E3 ubiquitin-protein ligase BRE1B OS=Homo sapiens OX=9606 GN=RNF40;sp|O75150-4|BRE1B_HUMAN Isoform 4 of E3 ubiquitin-pro	3	3	2	2	1	2	0	2	0	2	3.1	2.4	2.4	113.68	1001	1001;838;901	1.5	1	1			0.0091447	1.3023	By matching	By MS/MS	NaN	NaN	NaN	1	1	Median	NaN	NaN	NaN	NaN	NaN	NaN	0	1	0	1	Median
O75152;A0A1B0GTU1	O75152	10;3	10;3	10;3	Zinc finger CCCH domain-containing protein 11A	ZC3H11A	sp|O75152|ZC11A_HUMAN Zinc finger CCCH domain-containing protein 11A OS=Homo sapiens OX=9606 GN=ZC3H11A PE=1 SV=3	2	10	10	10	1	10	1	10	1	10	18.5	18.5	18.5	89.13	810	810;805	1.08	11	1			0	12.175	By MS/MS	By MS/MS	0.32322	0.92311	9.5778	7	3	Leave out requantified	NaN	0.28366	NaN	0.96068	NaN	9.6383	1	6	0	3	Median
O75153;Q9Y5I4-2;Q9Y5I4	O75153	20;1;1	20;1;1	20;1;1	Clustered mitochondria protein homolog	CLUH	sp|O75153|CLU_HUMAN Clustered mitochondria protein homolog OS=Homo sapiens OX=9606 GN=CLUH PE=1 SV=2	3	20	20	20	13	17	13	17	13	17	24.5	24.5	24.5	146.67	1309	1309;884;1007	1	37				0	79.391	By MS/MS	By MS/MS	0.52361	1.1535	14.62	29	13	Leave out requantified	0.69606	0.34807	1.0174	1.2283	16.786	15.746	14	15	5	8	Leave out requantified
O75155-2;O75155	O75155-2;O75155	4;4	3;3	3;3	Cullin-associated NEDD8-dissociated protein 2	CAND2	sp|O75155-2|CAND2_HUMAN Isoform 2 of Cullin-associated NEDD8-dissociated protein 2 OS=Homo sapiens OX=9606 GN=CAND2;sp|O75155|CAND2_HUMAN Cullin-associated NEDD8-dissociated protein 2 OS=Homo sapiens OX=9606 GN=CAND2 PE=1 SV=3	2	4	3	3	0	4	0	3	0	3	4.9	3.6	3.6	122.66	1119	1119;1236	1	3				0.00030969	2.5891		By MS/MS	NaN	NaN	NaN	1	1	Median	NaN	NaN	NaN	NaN	NaN	NaN	0	1	0	1	Median
O75157-2;O75157	O75157-2;O75157	2;2	2;2	2;2	TSC22 domain family protein 2	TSC22D2	sp|O75157-2|T22D2_HUMAN Isoform 2 of TSC22 domain family protein 2 OS=Homo sapiens OX=9606 GN=TSC22D2;sp|O75157|T22D2_HUMAN TSC22 domain family protein 2 OS=Homo sapiens OX=9606 GN=TSC22D2 PE=1 SV=3	2	2	2	2	2	1	2	1	2	1	8.2	8.2	8.2	76.391	756	756;780	1	3				0	5.3447	By MS/MS	By MS/MS	0.54862	1.2257	39.352	2	2	Median	NaN	NaN	NaN	NaN	NaN	NaN	1	1	1	1	Median
O75175	O75175	3	3	3	CCR4-NOT transcription complex subunit 3	CNOT3	sp|O75175|CNOT3_HUMAN CCR4-NOT transcription complex subunit 3 OS=Homo sapiens OX=9606 GN=CNOT3 PE=1 SV=1	1	3	3	3	1	3	1	3	1	3	6.6	6.6	6.6	81.871	753	753	1	5				0	66.251	By MS/MS	By MS/MS	0.3456	1.1592	12.081	3	3	Median	NaN	0.3456	NaN	1.1592	NaN	12.081	0	3	0	3	Median
O75179-6;O75179-2;O75179;O75179-7;O75179-5;O75179-3;O75179-4	O75179-6;O75179-2;O75179;O75179-7	12;12;12;11;5;5;5	5;5;5;4;4;4;4	5;5;5;4;4;4;4	Ankyrin repeat domain-containing protein 17	ANKRD17	sp|O75179-6|ANR17_HUMAN Isoform 6 of Ankyrin repeat domain-containing protein 17 OS=Homo sapiens OX=9606 GN=ANKRD17;sp|O75179-2|ANR17_HUMAN Isoform 2 of Ankyrin repeat domain-containing protein 17 OS=Homo sapiens OX=9606 GN=ANKRD17;sp|O75179|ANR17_HUMAN An	7	12	5	5	9	8	4	2	4	2	8.5	4.2	4.2	246.75	2352	2352;2602;2603;2490;751;1187;2010	1	8				0	5.4358	By MS/MS	By MS/MS	0.61274	1.3873	25.742	3	3	Plateau	0.64738	NaN	0.91839	NaN	10.6	NaN	2	1	2	1	Median
O75190-2;O75190-3;O75190	O75190-2;O75190-3;O75190	2;2;2	2;2;2	2;2;2	DnaJ homolog subfamily B member 6	DNAJB6	sp|O75190-2|DNJB6_HUMAN Isoform B of DnaJ homolog subfamily B member 6 OS=Homo sapiens OX=9606 GN=DNAJB6;sp|O75190-3|DNJB6_HUMAN Isoform C of DnaJ homolog subfamily B member 6 OS=Homo sapiens OX=9606 GN=DNAJB6;sp|O75190|DNJB6_HUMAN DnaJ homolog subfamily B	3	2	2	2	0	2	0	2	0	2	8.3	8.3	8.3	26.899	241	241;325;326	3.5			1	1	0.0034256	1.7557		By MS/MS	0.44275	1.3694	22.938	2	2	Median	NaN	0.44275	NaN	1.3694	NaN	22.938	0	2	0	2	Median
O75208-2;O75208	O75208-2;O75208	1;1	1;1	1;1	Ubiquinone biosynthesis protein COQ9, mitochondrial	COQ9	sp|O75208-2|COQ9_HUMAN Isoform 2 of Ubiquinone biosynthesis protein COQ9, mitochondrial OS=Homo sapiens OX=9606 GN=COQ9;sp|O75208|COQ9_HUMAN Ubiquinone biosynthesis protein COQ9, mitochondrial OS=Homo sapiens OX=9606 GN=COQ9 PE=1 SV=1	2	1	1	1	0	1	0	1	0	1	15.6	15.6	15.6	14.505	135	135;318	4				1	0.0020378	1.9656		By MS/MS	NaN	NaN	NaN	0	0	Median	NaN	NaN	NaN	NaN	NaN	NaN	0	0	0	0	Median
O75223;O75223-3;O75223-2;O75223-4	O75223;O75223-3	9;5;4;4	9;5;4;4	9;5;4;4	Gamma-glutamylcyclotransferase	GGCT	sp|O75223|GGCT_HUMAN Gamma-glutamylcyclotransferase OS=Homo sapiens OX=9606 GN=GGCT PE=1 SV=1;sp|O75223-3|GGCT_HUMAN Isoform 3 of Gamma-glutamylcyclotransferase OS=Homo sapiens OX=9606 GN=GGCT	4	9	9	9	3	9	3	9	3	9	63.8	63.8	63.8	21.007	188	188;94;114;166	3.2			12	3	0	41.072	By MS/MS	By MS/MS	0.47904	1.01	25.65	9	3	Leave out requantified	0.94573	0.29153	1.2959	0.89804	29.811	6.3726	3	6	0	3	Leave out requantified
O75251;O75251-2	O75251;O75251-2	4;2	4;2	4;2	NADH dehydrogenase [ubiquinone] iron-sulfur protein 7, mitochondrial	NDUFS7	sp|O75251|NDUS7_HUMAN NADH dehydrogenase [ubiquinone] iron-sulfur protein 7, mitochondrial OS=Homo sapiens OX=9606 GN=NDUFS7 PE=1 SV=3;sp|O75251-2|NDUS7_HUMAN Isoform 2 of NADH dehydrogenase [ubiquinone] iron-sulfur protein 7, mitochondrial OS=Homo sapiens	2	4	4	4	2	4	2	4	2	4	25.4	25.4	25.4	23.563	213	213;206	3.44			5	4	0	36.505	By MS/MS	By MS/MS	0.47582	1.11	24.646	9	6	Median	0.76338	0.356	1.0399	1.131	19.997	30.225	4	5	2	4	Median
O75306;O75306-2	O75306;O75306-2	6;5	6;5	6;5	NADH dehydrogenase [ubiquinone] iron-sulfur protein 2, mitochondrial	NDUFS2	sp|O75306|NDUS2_HUMAN NADH dehydrogenase [ubiquinone] iron-sulfur protein 2, mitochondrial OS=Homo sapiens OX=9606 GN=NDUFS2 PE=1 SV=2;sp|O75306-2|NDUS2_HUMAN Isoform 2 of NADH dehydrogenase [ubiquinone] iron-sulfur protein 2, mitochondrial OS=Homo sapiens	2	6	6	6	4	5	4	5	4	5	22.7	22.7	22.7	52.545	463	463;457	3.64			4	7	0	40.43	By MS/MS	By MS/MS	0.46651	0.96349	9.5873	11	3	Leave out requantified	0.73591	0.2779	1.0236	0.88798	9.744	19.3	4	7	0	3	Leave out requantified
O75312	O75312	6	6	6	Zinc finger protein ZPR1	ZPR1	sp|O75312|ZPR1_HUMAN Zinc finger protein ZPR1 OS=Homo sapiens OX=9606 GN=ZPR1 PE=1 SV=1	1	6	6	6	6	5	6	5	6	5	19.6	19.6	19.6	50.925	459	459	2		17			0	61.718	By MS/MS	By MS/MS	0.63557	1.0619	13.929	11	5	Leave out requantified	0.77331	0.3636	1.0277	1.1866	14.409	10.15	6	5	2	3	Leave out requantified
O75323-2;O75323	O75323-2;O75323	2;2	2;2	2;2	Protein NipSnap homolog 2	GBAS	sp|O75323-2|NIPS2_HUMAN Isoform 2 of Protein NipSnap homolog 2 OS=Homo sapiens OX=9606 GN=NIPSNAP2;sp|O75323|NIPS2_HUMAN Protein NipSnap homolog 2 OS=Homo sapiens OX=9606 GN=NIPSNAP2 PE=1 SV=1	2	2	2	2	1	2	1	2	1	2	10.9	10.9	10.9	29.052	247	247;286	3.33			2	1	0.001181	2.0862	By MS/MS	By MS/MS	0.53743	1.0751	25.088	2	0	Median	NaN	NaN	NaN	NaN	NaN	NaN	1	1	0	0	Median
O75330-2;O75330;O75330-3;O75330-4	O75330-2;O75330;O75330-3;O75330-4	7;7;7;5	7;7;7;5	7;7;7;5	Hyaluronan mediated motility receptor	HMMR	sp|O75330-2|HMMR_HUMAN Isoform 2 of Hyaluronan mediated motility receptor OS=Homo sapiens OX=9606 GN=HMMR;sp|O75330|HMMR_HUMAN Hyaluronan mediated motility receptor OS=Homo sapiens OX=9606 GN=HMMR PE=1 SV=2;sp|O75330-3|HMMR_HUMAN Isoform 3 of Hyaluronan me	4	7	7	7	5	5	5	5	5	5	14	14	14	82.3	709	709;724;725;638	2		11			0	13.29	By MS/MS	By MS/MS	0.81604	1.1467	28.229	7	4	Leave out requantified	0.81604	0.32016	1.1467	1.0289	28.229	35.259	3	4	0	4	Leave out requantified
O75340-2;O75340;O75340-3	O75340-2;O75340;O75340-3	6;6;3	6;6;3	6;6;3	Programmed cell death protein 6	PDCD6	sp|O75340-2|PDCD6_HUMAN Isoform 2 of Programmed cell death protein 6 OS=Homo sapiens OX=9606 GN=PDCD6;sp|O75340|PDCD6_HUMAN Programmed cell death protein 6 OS=Homo sapiens OX=9606 GN=PDCD6 PE=1 SV=1;sp|O75340-3|PDCD6_HUMAN Isoform 3 of Programmed cell deat	3	6	6	6	5	5	5	5	5	5	52.4	52.4	52.4	21.664	189	189;191;69	3.5			7	7	0	25.022	By MS/MS	By MS/MS	0.46938	0.95345	13.292	13	1	Leave out requantified	0.69626	0.30764	0.93058	0.9573	13.178	15.272	6	7	0	1	Leave out requantified
O75347;O75347-2	O75347;O75347-2	5;4	5;4	5;4	Tubulin-specific chaperone A	TBCA	sp|O75347|TBCA_HUMAN Tubulin-specific chaperone A OS=Homo sapiens OX=9606 GN=TBCA PE=1 SV=3;sp|O75347-2|TBCA_HUMAN Isoform 2 of Tubulin-specific chaperone A OS=Homo sapiens OX=9606 GN=TBCA	2	5	5	5	3	5	3	5	3	5	57.4	57.4	57.4	12.855	108	108;129	3.33			8	4	0	14.39	By MS/MS	By MS/MS	0.46933	1.0141	2.6068	7	0	Leave out requantified	0.69986	0.32016	0.93929	1.07	2.8008	3.5595	3	4	0	0	Leave out requantified
O75348;O95670-2;O95670	O75348;O95670-2;O95670	3;2;2	3;2;2	3;2;2	V-type proton ATPase subunit G 1;V-type proton ATPase subunit G 2	ATP6V1G1;ATP6V1G2	sp|O75348|VATG1_HUMAN V-type proton ATPase subunit G 1 OS=Homo sapiens OX=9606 GN=ATP6V1G1 PE=1 SV=3;sp|O95670-2|VATG2_HUMAN Isoform 2 of V-type proton ATPase subunit G 2 OS=Homo sapiens OX=9606 GN=ATP6V1G2;sp|O95670|VATG2_HUMAN V-type proton ATPase subuni	3	3	3	3	2	3	2	3	2	3	21.2	21.2	21.2	13.757	118	118;78;118	3.38			5	3	0	86.33	By MS/MS	By MS/MS	0.50052	1.0459	11.062	7	1	Leave out requantified	0.69382	0.36656	0.94079	1.1588	2.0099	22.018	3	4	0	1	Median
O75352-2;O75352	O75352-2;O75352	4;4	4;4	4;4	Mannose-P-dolichol utilization defect 1 protein	MPDU1	sp|O75352-2|MPU1_HUMAN Isoform 2 of Mannose-P-dolichol utilization defect 1 protein OS=Homo sapiens OX=9606 GN=MPDU1;sp|O75352|MPU1_HUMAN Mannose-P-dolichol utilization defect 1 protein OS=Homo sapiens OX=9606 GN=MPDU1 PE=1 SV=2	2	4	4	4	4	3	4	3	4	3	21.5	21.5	21.5	19.752	186	186;247	3.57			3	4	0	7.0343	By MS/MS	By MS/MS	0.49772	1.0425	3.1857	6	0	Leave out requantified	0.7567	0.32737	1.0257	1.0517	1.2929	5.3171	3	3	0	0	Leave out requantified
O75367;O75367-2;O75367-3;Q9P0M6	O75367;O75367-2;O75367-3	19;18;18;2	19;18;18;2	19;18;18;2	Core histone macro-H2A.1	H2AFY	sp|O75367|H2AY_HUMAN Core histone macro-H2A.1 OS=Homo sapiens OX=9606 GN=H2AFY PE=1 SV=4;sp|O75367-2|H2AY_HUMAN Isoform 1 of Core histone macro-H2A.1 OS=Homo sapiens OX=9606 GN=H2AFY;sp|O75367-3|H2AY_HUMAN Isoform 3 of Core histone macro-H2A.1 OS=Homo sapi	4	19	19	19	8	18	8	18	8	18	71.5	71.5	71.5	39.617	372	372;369;371;372	3.69			11	25	0	319.39	By MS/MS	By MS/MS	0.31342	0.91823	12.167	29	10	Leave out requantified	0.72914	0.25748	0.992	0.85966	10.253	8.7762	9	20	2	8	Leave out requantified
O75368	O75368	2	2	2	SH3 domain-binding glutamic acid-rich-like protein	SH3BGRL	sp|O75368|SH3L1_HUMAN SH3 domain-binding glutamic acid-rich-like protein OS=Homo sapiens OX=9606 GN=SH3BGRL PE=1 SV=1	1	2	2	2	1	1	1	1	1	1	27.2	27.2	27.2	12.774	114	114	3			2		0.0060523	1.4741	By MS/MS	By MS/MS	0.63368	1.2974	43.668	2	1	Median	NaN	NaN	NaN	NaN	NaN	NaN	1	1	0	1	Median
O75369-8;O75369-2;O75369-9;O75369;O75369-6;O75369-3;O75369-5;O75369-4;O75369-7	O75369-8;O75369-2;O75369-9;O75369;O75369-6;O75369-3;O75369-5;O75369-4;O75369-7	53;52;52;52;51;51;45;45;44	46;45;45;45;44;44;39;39;42	46;45;45;45;44;44;39;39;42	Filamin-B	FLNB	sp|O75369-8|FLNB_HUMAN Isoform 8 of Filamin-B OS=Homo sapiens OX=9606 GN=FLNB;sp|O75369-2|FLNB_HUMAN Isoform 2 of Filamin-B OS=Homo sapiens OX=9606 GN=FLNB;sp|O75369-9|FLNB_HUMAN Isoform 9 of Filamin-B OS=Homo sapiens OX=9606 GN=FLNB;sp|O75369|FLNB_HUMAN F	9	53	46	46	27	45	24	38	24	38	32	28.9	28.9	281.63	2633	2633;2578;2591;2602;2537;2561;2146;2150;2422	1.07	72	2		1	0	296.78	By MS/MS	By MS/MS	0.46634	0.7547	11.145	60	31	Leave out requantified	0.52063	0.19749	0.75829	0.69206	12.691	13.787	24	36	5	26	Leave out requantified
O75376-2;O75376	O75376-2;O75376	7;7	7;7	7;7	Nuclear receptor corepressor 1	NCOR1	sp|O75376-2|NCOR1_HUMAN Isoform 2 of Nuclear receptor corepressor 1 OS=Homo sapiens OX=9606 GN=NCOR1;sp|O75376|NCOR1_HUMAN Nuclear receptor corepressor 1 OS=Homo sapiens OX=9606 GN=NCOR1 PE=1 SV=2	2	7	7	7	3	6	3	6	3	6	5	5	5	258.6	2337	2337;2440	1	9				0	7.712	By MS/MS	By MS/MS	0.57537	0.97427	44.106	5	2	Median	0.60437	0.41672	0.88417	1.4137	6.9496	46.68	2	3	0	2	Median
O75380	O75380	2	2	2	NADH dehydrogenase [ubiquinone] iron-sulfur protein 6, mitochondrial	NDUFS6	sp|O75380|NDUS6_HUMAN NADH dehydrogenase [ubiquinone] iron-sulfur protein 6, mitochondrial OS=Homo sapiens OX=9606 GN=NDUFS6 PE=1 SV=1	1	2	2	2	0	2	0	2	0	2	29	29	29	13.711	124	124	3			3		0	3.2022		By MS/MS	NaN	NaN	NaN	1	1	Median	NaN	NaN	NaN	NaN	NaN	NaN	0	1	0	1	Median
O75381-2;O75381	O75381-2;O75381	8;8	8;8	8;8	Peroxisomal membrane protein PEX14	PEX14	sp|O75381-2|PEX14_HUMAN Isoform 2 of Peroxisomal membrane protein PEX14 OS=Homo sapiens OX=9606 GN=PEX14;sp|O75381|PEX14_HUMAN Peroxisomal membrane protein PEX14 OS=Homo sapiens OX=9606 GN=PEX14 PE=1 SV=1	2	8	8	8	7	7	7	7	7	7	38.3	38.3	38.3	36.701	334	334;377	2		17			0	166.32	By MS/MS	By MS/MS	0.64751	1.3436	25.54	14	4	Leave out requantified	1.1339	0.31547	1.5203	1.0363	20.733	25.579	7	7	1	3	Leave out requantified
O75390	O75390	17	17	17	Citrate synthase, mitochondrial	CS	sp|O75390|CISY_HUMAN Citrate synthase, mitochondrial OS=Homo sapiens OX=9606 GN=CS PE=1 SV=2	1	17	17	17	13	14	13	14	13	14	44.4	44.4	44.4	51.712	466	466	3.5			22	22	0	61.154	By MS/MS	By MS/MS	0.44406	0.90408	9.002	41	9	Leave out requantified	0.66502	0.27469	0.90704	0.9221	9.0104	12.812	22	19	2	7	Leave out requantified
O75391	O75391	1	1	1	Sperm-associated antigen 7	SPAG7	sp|O75391|SPAG7_HUMAN Sperm-associated antigen 7 OS=Homo sapiens OX=9606 GN=SPAG7 PE=1 SV=2	1	1	1	1	0	1	0	1	0	1	10.6	10.6	10.6	26.034	227	227	4				1	1	-2		By MS/MS	NaN	NaN	NaN	1	1	Median	NaN	NaN	NaN	NaN	NaN	NaN	0	1	0	1	Median
O75396	O75396	6	6	6	Vesicle-trafficking protein SEC22b	SEC22B	sp|O75396|SC22B_HUMAN Vesicle-trafficking protein SEC22b OS=Homo sapiens OX=9606 GN=SEC22B PE=1 SV=4	1	6	6	6	5	6	5	6	5	6	43.7	43.7	43.7	24.593	215	215	3.35			13	7	0	43.048	By MS/MS	By MS/MS	0.35267	0.83451	8.5788	14	5	Leave out requantified	0.57155	0.2607	0.78307	0.83451	10.362	6.7527	5	9	1	4	Leave out requantified
O75400-2;O75400;O75400-3	O75400-2;O75400;O75400-3	16;16;15	16;16;15	16;16;15	Pre-mRNA-processing factor 40 homolog A	PRPF40A	sp|O75400-2|PR40A_HUMAN Isoform 2 of Pre-mRNA-processing factor 40 homolog A OS=Homo sapiens OX=9606 GN=PRPF40A;sp|O75400|PR40A_HUMAN Pre-mRNA-processing factor 40 homolog A OS=Homo sapiens OX=9606 GN=PRPF40A PE=1 SV=2;sp|O75400-3|PR40A_HUMAN Isoform 3 of	3	16	16	16	7	15	7	15	7	15	19	19	19	105.93	930	930;957;939	1	30				0	137.91	By MS/MS	By MS/MS	0.45058	1.0263	9.5574	26	5	Leave out requantified	0.73516	0.29227	1.0732	1.0027	9.4364	13.788	9	17	0	5	Leave out requantified
O75410-6;O75410;O75410-2	O75410-6;O75410;O75410-2	1;1;1	1;1;1	1;1;1	Transforming acidic coiled-coil-containing protein 1	TACC1	sp|O75410-6|TACC1_HUMAN Isoform 6 of Transforming acidic coiled-coil-containing protein 1 OS=Homo sapiens OX=9606 GN=TACC1;sp|O75410|TACC1_HUMAN Transforming acidic coiled-coil-containing protein 1 OS=Homo sapiens OX=9606 GN=TACC1 PE=1 SV=2;sp|O75410-2|TAC	3	1	1	1	1	1	1	1	1	1	3.8	3.8	3.8	43.984	395	395;805;817	1	2				0	7.8038	By MS/MS	By MS/MS	0.47464	1.052	2.4976	2	0	Median	NaN	NaN	NaN	NaN	NaN	NaN	1	1	0	0	Median
O75419-2;O75419;O75419-3	O75419-2;O75419;O75419-3	10;10;10	10;10;10	10;10;10	Cell division control protein 45 homolog	CDC45	sp|O75419-2|CDC45_HUMAN Isoform 2 of Cell division control protein 45 homolog OS=Homo sapiens OX=9606 GN=CDC45;sp|O75419|CDC45_HUMAN Cell division control protein 45 homolog OS=Homo sapiens OX=9606 GN=CDC45 PE=1 SV=1;sp|O75419-3|CDC45_HUMAN Isoform 3 of Ce	3	10	10	10	7	9	7	9	7	9	21.5	21.5	21.5	60.244	520	520;566;598	2		18			0	23.955	By MS/MS	By MS/MS	0.59584	1.2577	13.087	13	5	Leave out requantified	1.0694	0.3565	1.461	1.1757	14.83	7.8009	5	8	1	4	Leave out requantified
O75427	O75427	2	2	2	Leucine-rich repeat and calponin homology domain-containing protein 4	LRCH4	sp|O75427|LRCH4_HUMAN Leucine-rich repeat and calponin homology domain-containing protein 4 OS=Homo sapiens OX=9606 GN=LRCH4 PE=1 SV=2	1	2	2	2	0	2	0	2	0	2	6.9	6.9	6.9	73.449	683	683	2		2			0.0011768	2.0573		By MS/MS	NaN	NaN	NaN	1	1	Median	NaN	NaN	NaN	NaN	NaN	NaN	0	1	0	1	Median
O75431;O75431-2	O75431;O75431-2	4;3	4;3	4;3	Metaxin-2	MTX2	sp|O75431|MTX2_HUMAN Metaxin-2 OS=Homo sapiens OX=9606 GN=MTX2 PE=1 SV=1;sp|O75431-2|MTX2_HUMAN Isoform 2 of Metaxin-2 OS=Homo sapiens OX=9606 GN=MTX2	2	4	4	4	2	3	2	3	2	3	34.2	34.2	34.2	29.763	263	263;253	3.5			3	3	0	15.177	By MS/MS	By MS/MS	0.63824	1.0693	34.311	5	2	Median	0.77694	0.33657	1.0549	1.0693	15.937	45.863	2	3	0	2	Median
O75436;O75436-2	O75436;O75436-2	8;5	8;5	8;5	Vacuolar protein sorting-associated protein 26A	VPS26A	sp|O75436|VP26A_HUMAN Vacuolar protein sorting-associated protein 26A OS=Homo sapiens OX=9606 GN=VPS26A PE=1 SV=2;sp|O75436-2|VP26A_HUMAN Isoform 2 of Vacuolar protein sorting-associated protein 26A OS=Homo sapiens OX=9606 GN=VPS26A	2	8	8	8	5	8	5	8	5	8	39.4	39.4	39.4	38.169	327	327;251	3.69			5	11	0	54.894	By MS/MS	By MS/MS	0.36116	0.80782	7.51	15	7	Leave out requantified	0.5553	0.26146	0.74186	0.85752	7.4141	5.7514	5	10	2	5	Leave out requantified
O75439	O75439	9	8	8	Mitochondrial-processing peptidase subunit beta	PMPCB	sp|O75439|MPPB_HUMAN Mitochondrial-processing peptidase subunit beta OS=Homo sapiens OX=9606 GN=PMPCB PE=1 SV=2	1	9	8	8	4	8	4	7	4	7	25.6	24.1	24.1	54.366	489	489	3.67			4	8	0	81.628	By MS/MS	By MS/MS	0.33452	0.98324	20.468	9	6	Median	NaN	0.32155	NaN	1.0252	NaN	21.502	1	8	0	6	Median
O75448-2;O75448	O75448-2;O75448	2;2	2;2	2;2	Mediator of RNA polymerase II transcription subunit 24	MED24	sp|O75448-2|MED24_HUMAN Isoform 2 of Mediator of RNA polymerase II transcription subunit 24 OS=Homo sapiens OX=9606 GN=MED24;sp|O75448|MED24_HUMAN Mediator of RNA polymerase II transcription subunit 24 OS=Homo sapiens OX=9606 GN=MED24 PE=1 SV=1	2	2	2	2	0	2	0	2	0	2	2.9	2.9	2.9	108.94	976	976;989	1.75	1	3			0	3.6634		By MS/MS	0.39767	1.2714	20.869	3	3	Median	NaN	0.39767	NaN	1.2714	NaN	20.869	0	3	0	3	Median
O75459	O75459	6	6	6	P antigen family member 1	PAGE1	sp|O75459|PAGE1_HUMAN P antigen family member 1 OS=Homo sapiens OX=9606 GN=PAGE1 PE=1 SV=2	1	6	6	6	0	6	0	6	0	6	52.1	52.1	52.1	16.15	146	146	4				10	0	52.995		By MS/MS	0.24839	0.82976	30.632	7	6	Median	NaN	0.24839	NaN	0.82976	NaN	30.632	0	7	0	6	Median
O75475;O75475-3;O75475-2	O75475;O75475-3;O75475-2	9;6;6	9;6;6	9;6;6	PC4 and SFRS1-interacting protein	PSIP1	sp|O75475|PSIP1_HUMAN PC4 and SFRS1-interacting protein OS=Homo sapiens OX=9606 GN=PSIP1 PE=1 SV=1;sp|O75475-3|PSIP1_HUMAN Isoform 3 of PC4 and SFRS1-interacting protein OS=Homo sapiens OX=9606 GN=PSIP1;sp|O75475-2|PSIP1_HUMAN Isoform 2 of PC4 and SFRS1-in	3	9	9	9	6	7	6	7	6	7	21.3	21.3	21.3	60.103	530	530;329;333	2.12	2	12	2	1	0	13.214	By MS/MS	By MS/MS	0.52679	0.89748	10.717	14	4	Leave out requantified	0.64008	0.28741	0.89748	0.9571	6.915	15.257	8	6	2	2	Leave out requantified
O75477	O75477	3	2	2	Erlin-1	ERLIN1	sp|O75477|ERLN1_HUMAN Erlin-1 OS=Homo sapiens OX=9606 GN=ERLIN1 PE=1 SV=2	1	3	2	2	0	3	0	2	0	2	13.8	10.3	10.3	39.171	348	348	4				2	0.009618	1.2612		By MS/MS	NaN	NaN	NaN	1	1	Median	NaN	NaN	NaN	NaN	NaN	NaN	0	1	0	1	Median
O75489;O75489-2	O75489	8;2	8;2	8;2	NADH dehydrogenase [ubiquinone] iron-sulfur protein 3, mitochondrial	NDUFS3	sp|O75489|NDUS3_HUMAN NADH dehydrogenase [ubiquinone] iron-sulfur protein 3, mitochondrial OS=Homo sapiens OX=9606 GN=NDUFS3 PE=1 SV=1	2	8	8	8	4	7	4	7	4	7	39	39	39	30.241	264	264;132	3.61			7	11	0	18.43	By MS/MS	By MS/MS	0.71736	1.0428	49.206	12	7	Leave out requantified	0.74237	0.32433	0.99841	1.0611	10.497	41.536	3	9	0	7	Leave out requantified
O75494-2;O75494;O75494-5;O75494-4;O75494-6;O75494-3;Q8WXF0	O75494-2;O75494;O75494-5;O75494-4;O75494-6;O75494-3	6;6;5;5;5;5;1	6;6;5;5;5;5;1	6;6;5;5;5;5;1	Serine/arginine-rich splicing factor 10	SRSF10	sp|O75494-2|SRS10_HUMAN Isoform 2 of Serine/arginine-rich splicing factor 10 OS=Homo sapiens OX=9606 GN=SRSF10;sp|O75494|SRS10_HUMAN Serine/arginine-rich splicing factor 10 OS=Homo sapiens OX=9606 GN=SRSF10 PE=1 SV=1;sp|O75494-5|SRS10_HUMAN Isoform 5 of Se	7	6	6	6	4	4	4	4	4	4	25.3	25.3	25.3	31.213	261	261;262;165;173;182;183;261	3.5			6	6	0	18.477	By MS/MS	By MS/MS	0.50826	1.0677	30.308	12	0	Leave out requantified	0.73128	0.34052	0.99427	1.1111	15.285	36.369	6	6	0	0	Leave out requantified
O75521-2;O75521	O75521-2;O75521	8;8	8;8	8;8	Enoyl-CoA delta isomerase 2, mitochondrial	ECI2	sp|O75521-2|ECI2_HUMAN Isoform 2 of Enoyl-CoA delta isomerase 2, mitochondrial OS=Homo sapiens OX=9606 GN=ECI2;sp|O75521|ECI2_HUMAN Enoyl-CoA delta isomerase 2, mitochondrial OS=Homo sapiens OX=9606 GN=ECI2 PE=1 SV=4	2	8	8	8	3	8	3	8	3	8	42.1	42.1	42.1	39.609	359	359;394	3.73			3	8	0	30.578	By MS/MS	By MS/MS	0.48341	1.0246	23.363	7	3	Leave out requantified	0.60412	0.31326	0.84501	1.032	26.283	24.375	3	4	1	2	Median
O75528-2;O75528	O75528-2;O75528	1;1	1;1	1;1	Transcriptional adapter 3	TADA3	sp|O75528-2|TADA3_HUMAN Isoform 2 of Transcriptional adapter 3 OS=Homo sapiens OX=9606 GN=TADA3;sp|O75528|TADA3_HUMAN Transcriptional adapter 3 OS=Homo sapiens OX=9606 GN=TADA3 PE=1 SV=1	2	1	1	1	0	1	0	1	0	1	7.3	7.3	7.3	41.392	369	369;432	3		1		1	0	55.805		By MS/MS	NaN	NaN	NaN	1	0	Median	NaN	NaN	NaN	NaN	NaN	NaN	0	1	0	0	Median
O75531	O75531	2	2	2	Barrier-to-autointegration factor;Barrier-to-autointegration factor, N-terminally processed	BANF1	sp|O75531|BAF_HUMAN Barrier-to-autointegration factor OS=Homo sapiens OX=9606 GN=BANF1 PE=1 SV=1	1	2	2	2	0	2	0	2	0	2	18	18	18	10.058	89	89	3			2		0	3.6074		By MS/MS	NaN	NaN	NaN	1	0	Median	NaN	NaN	NaN	NaN	NaN	NaN	0	1	0	0	Median
O75533;O75533-2	O75533	43;5	43;5	43;5	Splicing factor 3B subunit 1	SF3B1	sp|O75533|SF3B1_HUMAN Splicing factor 3B subunit 1 OS=Homo sapiens OX=9606 GN=SF3B1 PE=1 SV=3	2	43	43	43	31	39	31	39	31	39	43.7	43.7	43.7	145.83	1304	1304;144	1.01	99	1			0	296.86	By MS/MS	By MS/MS	0.43298	0.9465	15.565	86	34	Leave out requantified	0.69007	0.25337	1.0016	0.90075	10.644	15.967	39	47	11	23	Leave out requantified
O75534;O75534-2;O75534-4;O75534-3	O75534;O75534-2;O75534-4;O75534-3	23;22;22;21	23;22;22;21	23;22;22;21	Cold shock domain-containing protein E1	CSDE1	sp|O75534|CSDE1_HUMAN Cold shock domain-containing protein E1 OS=Homo sapiens OX=9606 GN=CSDE1 PE=1 SV=2;sp|O75534-2|CSDE1_HUMAN Isoform 2 of Cold shock domain-containing protein E1 OS=Homo sapiens OX=9606 GN=CSDE1;sp|O75534-4|CSDE1_HUMAN Isoform 4 of Cold	4	23	23	23	20	16	20	16	20	16	36.7	36.7	36.7	88.884	798	798;767;844;813	2.02		45	1		0	144.63	By MS/MS	By MS/MS	0.60564	1.0247	12.805	40	9	Leave out requantified	0.68736	0.37232	0.9447	1.2335	12.677	8.3517	24	16	3	6	Leave out requantified
O75569-3;O75569-2;O75569	O75569-3;O75569-2;O75569	2;2;2	2;2;2	2;2;2	Interferon-inducible double-stranded RNA-dependent protein kinase activator A	PRKRA	sp|O75569-3|PRKRA_HUMAN Isoform 3 of Interferon-inducible double-stranded RNA-dependent protein kinase activator A OS=Homo sapiens OX=9606 GN=PRKRA;sp|O75569-2|PRKRA_HUMAN Isoform 2 of Interferon-inducible double-stranded RNA-dependent protein kinase activ	3	2	2	2	0	2	0	2	0	2	8.7	8.7	8.7	31.635	288	288;302;313	4				3	0	3.3817		By MS/MS	NaN	NaN	NaN	1	1	Median	NaN	NaN	NaN	NaN	NaN	NaN	0	1	0	1	Median
O75600;O75600-2	O75600;O75600-2	2;2	2;2	2;2	2-amino-3-ketobutyrate coenzyme A ligase, mitochondrial	GCAT	sp|O75600|KBL_HUMAN 2-amino-3-ketobutyrate coenzyme A ligase, mitochondrial OS=Homo sapiens OX=9606 GN=GCAT PE=1 SV=1;sp|O75600-2|KBL_HUMAN Isoform 2 of 2-amino-3-ketobutyrate coenzyme A ligase, mitochondrial OS=Homo sapiens OX=9606 GN=GCAT	2	2	2	2	2	1	2	1	2	1	8.4	8.4	8.4	45.285	419	419;445	3.33			2	1	0	2.7218	By MS/MS	By MS/MS	0.43876	1.2303	42.666	3	2	Plateau	0.49959	NaN	0.67109	NaN	16.949	NaN	2	1	1	1	Median
O75607	O75607	7	7	7	Nucleoplasmin-3	NPM3	sp|O75607|NPM3_HUMAN Nucleoplasmin-3 OS=Homo sapiens OX=9606 GN=NPM3 PE=1 SV=3	1	7	7	7	7	7	7	7	7	7	47.2	47.2	47.2	19.343	178	178	3.39			11	7	0	83.942	By MS/MS	By MS/MS	0.5028	1.0175	12.876	13	4	Leave out requantified	0.75207	0.28622	1.0015	0.91154	25.151	15.115	6	7	1	3	Leave out requantified
O75608-2;O75608	O75608-2;O75608	5;5	5;5	5;5	Acyl-protein thioesterase 1	LYPLA1	sp|O75608-2|LYPA1_HUMAN Isoform 2 of Acyl-protein thioesterase 1 OS=Homo sapiens OX=9606 GN=LYPLA1;sp|O75608|LYPA1_HUMAN Acyl-protein thioesterase 1 OS=Homo sapiens OX=9606 GN=LYPLA1 PE=1 SV=1	2	5	5	5	4	4	4	4	4	4	36	36	36	22.875	214	214;230	3.5			4	4	0	16.237	By MS/MS	By MS/MS	0.36883	0.75127	3.5687	7	1	Leave out requantified	0.58172	0.23732	0.78389	0.73941	8.4059	3.0574	3	4	0	1	Leave out requantified
O75616;O75616-2	O75616;O75616-2	5;4	5;4	5;4	GTPase Era, mitochondrial	ERAL1	sp|O75616|ERAL1_HUMAN GTPase Era, mitochondrial OS=Homo sapiens OX=9606 GN=ERAL1 PE=1 SV=2;sp|O75616-2|ERAL1_HUMAN Isoform HERA-B of GTPase Era, mitochondrial OS=Homo sapiens OX=9606 GN=ERAL1	2	5	5	5	2	4	2	4	2	4	15.3	15.3	15.3	48.349	437	437;276	3.67			2	4	0	10.63	By MS/MS	By MS/MS	0.28562	0.80275	21.303	5	4	Median	0.56382	0.2528	0.77138	0.80275	36.636	15.29	2	3	2	2	Median
O75629	O75629	1	1	1	Protein CREG1	CREG1	sp|O75629|CREG1_HUMAN Protein CREG1 OS=Homo sapiens OX=9606 GN=CREG1 PE=1 SV=1	1	1	1	1	1	1	1	1	1	1	9.5	9.5	9.5	24.074	220	220	3.5			1	1	0	7.7972	By MS/MS	By MS/MS	0.53436	1.1013	28.059	2	0	Median	NaN	NaN	NaN	NaN	NaN	NaN	1	1	0	0	Median
O75643;O75643-2	O75643	67;17	67;17	67;17	U5 small nuclear ribonucleoprotein 200 kDa helicase	SNRNP200	sp|O75643|U520_HUMAN U5 small nuclear ribonucleoprotein 200 kDa helicase OS=Homo sapiens OX=9606 GN=SNRNP200 PE=1 SV=2	2	67	67	67	42	61	42	61	42	61	41.7	41.7	41.7	244.5	2136	2136;625	1.08	125	5	1	1	0	323.31	By MS/MS	By MS/MS	0.45199	1.0375	15.075	117	40	Leave out requantified	0.70758	0.28797	1.0423	1.0107	14.21	15.818	49	68	7	33	Leave out requantified
O75663;O75663-2	O75663;O75663-2	2;1	2;1	2;1	TIP41-like protein	TIPRL	sp|O75663|TIPRL_HUMAN TIP41-like protein OS=Homo sapiens OX=9606 GN=TIPRL PE=1 SV=2;sp|O75663-2|TIPRL_HUMAN Isoform 2 of TIP41-like protein OS=Homo sapiens OX=9606 GN=TIPRL	2	2	2	2	2	2	2	2	2	2	12.5	12.5	12.5	31.444	272	272;178	3.5			2	2	0	5.1028	By MS/MS	By MS/MS	0.49626	1.0415	6.9768	4	1	Median	0.80363	0.29954	1.0895	0.97702	2.1108	4.7748	2	2	0	1	Median
O75683	O75683	5	5	5	Surfeit locus protein 6	SURF6	sp|O75683|SURF6_HUMAN Surfeit locus protein 6 OS=Homo sapiens OX=9606 GN=SURF6 PE=1 SV=3	1	5	5	5	2	5	2	5	2	5	24.7	24.7	24.7	41.45	361	361	3.62			3	5	0	15.201	By MS/MS	By MS/MS	0.33059	0.96952	26.628	7	5	Median	0.68262	0.30505	0.94539	0.96952	10.259	30.873	2	5	1	4	Median
O75688-3;O75688-4;O75688-2;O75688	O75688-3;O75688-4;O75688-2;O75688	1;1;1;1	1;1;1;1	1;1;1;1	Protein phosphatase 1B	PPM1B	sp|O75688-3|PPM1B_HUMAN Isoform Beta-X of Protein phosphatase 1B OS=Homo sapiens OX=9606 GN=PPM1B;sp|O75688-4|PPM1B_HUMAN Isoform 4 of Protein phosphatase 1B OS=Homo sapiens OX=9606 GN=PPM1B;sp|O75688-2|PPM1B_HUMAN Isoform Beta-2 of Protein phosphatase 1B	4	1	1	1	0	1	0	1	0	1	10.4	10.4	10.4	20.753	192	192;380;387;479	4				2	0.0011969	2.2264		By MS/MS	NaN	NaN	NaN	1	1	Median	NaN	NaN	NaN	NaN	NaN	NaN	0	1	0	1	Median
O75691	O75691	23	23	23	Small subunit processome component 20 homolog	UTP20	sp|O75691|UTP20_HUMAN Small subunit processome component 20 homolog OS=Homo sapiens OX=9606 GN=UTP20 PE=1 SV=3	1	23	23	23	11	21	11	21	11	21	11.8	11.8	11.8	318.38	2785	2785	1.03	38	1			0	206.73	By MS/MS	By MS/MS	0.36053	0.73041	12.914	31	18	Leave out requantified	0.49369	0.232	0.71919	0.79147	13.061	14.199	12	19	5	13	Leave out requantified
O75694;O75694-2	O75694;O75694-2	18;17	18;17	18;17	Nuclear pore complex protein Nup155	NUP155	sp|O75694|NU155_HUMAN Nuclear pore complex protein Nup155 OS=Homo sapiens OX=9606 GN=NUP155 PE=1 SV=1;sp|O75694-2|NU155_HUMAN Isoform 2 of Nuclear pore complex protein Nup155 OS=Homo sapiens OX=9606 GN=NUP155	2	18	18	18	10	16	10	16	10	16	22.1	22.1	22.1	155.2	1391	1391;1332	1	31				0	111.06	By MS/MS	By MS/MS	0.57341	0.99011	20.344	25	10	Leave out requantified	0.69894	0.28918	1.0105	1.0207	7.6557	23.947	10	15	1	9	Leave out requantified
O75717;O75717-2	O75717;O75717-2	8;6	8;6	8;6	WD repeat and HMG-box DNA-binding protein 1	WDHD1	sp|O75717|WDHD1_HUMAN WD repeat and HMG-box DNA-binding protein 1 OS=Homo sapiens OX=9606 GN=WDHD1 PE=1 SV=1;sp|O75717-2|WDHD1_HUMAN Isoform 2 of WD repeat and HMG-box DNA-binding protein 1 OS=Homo sapiens OX=9606 GN=WDHD1	2	8	8	8	5	7	5	7	5	7	11.7	11.7	11.7	125.97	1129	1129;1006	1	12				0	26.484	By MS/MS	By MS/MS	0.72382	1.079	25.361	11	6	Leave out requantified	0.7898	0.47267	1.0948	1.6347	12.792	37.531	4	7	1	5	Leave out requantified
O75746;O75746-2	O75746;O75746-2	18;16	13;11	13;11	Calcium-binding mitochondrial carrier protein Aralar1	SLC25A12	sp|O75746|CMC1_HUMAN Calcium-binding mitochondrial carrier protein Aralar1 OS=Homo sapiens OX=9606 GN=SLC25A12 PE=1 SV=2;sp|O75746-2|CMC1_HUMAN Isoform 2 of Calcium-binding mitochondrial carrier protein Aralar1 OS=Homo sapiens OX=9606 GN=SLC25A12	2	18	13	13	15	12	11	8	11	8	34.8	26.7	26.7	74.761	678	678;571	2		21			0	47.916	By MS/MS	By MS/MS	0.53829	0.76868	11.43	18	8	Leave out requantified	0.58666	0.31843	0.79888	1.0364	9.258	18.542	12	6	4	4	Leave out requantified
O75791;O75791-2	O75791;O75791-2	2;1	2;1	2;1	GRB2-related adapter protein 2	GRAP2	sp|O75791|GRAP2_HUMAN GRB2-related adapter protein 2 OS=Homo sapiens OX=9606 GN=GRAP2 PE=1 SV=1;sp|O75791-2|GRAP2_HUMAN Isoform 2 of GRB2-related adapter protein 2 OS=Homo sapiens OX=9606 GN=GRAP2	2	2	2	2	0	2	0	2	0	2	7	7	7	37.909	330	330;217	4				2	1	-2		By MS/MS	0.28138	0.89419	95.629	2	2	Median	NaN	0.28138	NaN	0.89419	NaN	95.629	0	2	0	2	Median
O75792	O75792	2	2	2	Ribonuclease H2 subunit A	RNASEH2A	sp|O75792|RNH2A_HUMAN Ribonuclease H2 subunit A OS=Homo sapiens OX=9606 GN=RNASEH2A PE=1 SV=2	1	2	2	2	0	2	0	2	0	2	7	7	7	33.395	299	299	4				2	0	3.7741		By MS/MS	0.38972	1.2437	3.1143	2	1	Median	NaN	0.38972	NaN	1.2437	NaN	3.1143	0	2	0	1	Median
O75794	O75794	3	3	3	Cell division cycle protein 123 homolog	CDC123	sp|O75794|CD123_HUMAN Cell division cycle protein 123 homolog OS=Homo sapiens OX=9606 GN=CDC123 PE=1 SV=1	1	3	3	3	2	3	2	3	2	3	11.9	11.9	11.9	39.134	336	336	3.43		1	2	4	0	6.0669	By MS/MS	By MS/MS	0.43313	1.2089	15.647	4	2	Median	NaN	0.40271	NaN	1.3049	NaN	17.55	1	3	0	2	Median
O75817	O75817	2	2	2	Ribonuclease P protein subunit p20	POP7	sp|O75817|POP7_HUMAN Ribonuclease P protein subunit p20 OS=Homo sapiens OX=9606 GN=POP7 PE=1 SV=2	1	2	2	2	2	1	2	1	2	1	11.4	11.4	11.4	15.651	140	140	3.67			1	2	0	8.1026	By MS/MS	By MS/MS	0.65357	0.98696	13.242	3	0	Median	0.69252	NaN	0.94069	NaN	6.7906	NaN	2	1	0	0	Median
O75818-2;O75818	O75818-2;O75818	2;2	2;2	2;2	Ribonuclease P protein subunit p40	RPP40	sp|O75818-2|RPP40_HUMAN Isoform 2 of Ribonuclease P protein subunit p40 OS=Homo sapiens OX=9606 GN=RPP40;sp|O75818|RPP40_HUMAN Ribonuclease P protein subunit p40 OS=Homo sapiens OX=9606 GN=RPP40 PE=1 SV=3	2	2	2	2	0	2	0	2	0	2	5.6	5.6	5.6	39.327	340	340;363	4				3	0	7.5637		By MS/MS	0.59293	1.9047	22.96	2	1	Median	NaN	0.59293	NaN	1.9047	NaN	22.96	0	2	0	1	Median
O75821	O75821	15	15	15	Eukaryotic translation initiation factor 3 subunit G	EIF3G	sp|O75821|EIF3G_HUMAN Eukaryotic translation initiation factor 3 subunit G OS=Homo sapiens OX=9606 GN=EIF3G PE=1 SV=2	1	15	15	15	7	14	7	14	7	14	61.2	61.2	61.2	35.611	320	320	3.67			8	16	0	154.75	By MS/MS	By MS/MS	0.4071	1.0572	13.28	22	6	Leave out requantified	0.73686	0.34444	1.0236	1.1054	12.733	18.486	7	15	1	5	Leave out requantified
O75822-3;O75822;O75822-2	O75822-3;O75822;O75822-2	8;8;6	8;8;6	8;8;6	Eukaryotic translation initiation factor 3 subunit J	EIF3J	sp|O75822-3|EIF3J_HUMAN Isoform 3 of Eukaryotic translation initiation factor 3 subunit J OS=Homo sapiens OX=9606 GN=EIF3J;sp|O75822|EIF3J_HUMAN Eukaryotic translation initiation factor 3 subunit J OS=Homo sapiens OX=9606 GN=EIF3J PE=1 SV=2;sp|O75822-2|EIF	3	8	8	8	5	7	5	7	5	7	68.9	68.9	68.9	23.026	209	209;258;204	3.59			7	10	0	53.362	By MS/MS	By MS/MS	0.57468	1.2663	13.241	15	4	Leave out requantified	0.83675	0.41799	1.1573	1.3826	10.768	13.947	6	9	1	3	Leave out requantified
O75844	O75844	4	4	4	CAAX prenyl protease 1 homolog	ZMPSTE24	sp|O75844|FACE1_HUMAN CAAX prenyl protease 1 homolog OS=Homo sapiens OX=9606 GN=ZMPSTE24 PE=1 SV=2	1	4	4	4	4	3	4	3	4	3	10.1	10.1	10.1	54.812	475	475	3.5			5	5	0	133.47	By MS/MS	By MS/MS	0.60888	1.2688	7.0645	6	1	Leave out requantified	0.98524	0.36614	1.3214	1.1788	12.28	2.4355	3	3	0	1	Leave out requantified
O75874	O75874	12	12	12	Isocitrate dehydrogenase [NADP] cytoplasmic	IDH1	sp|O75874|IDHC_HUMAN Isocitrate dehydrogenase [NADP] cytoplasmic OS=Homo sapiens OX=9606 GN=IDH1 PE=1 SV=2	1	12	12	12	4	11	4	11	4	11	37.9	37.9	37.9	46.659	414	414	3.76			4	13	0	47.334	By MS/MS	By MS/MS	0.29795	0.76492	31.312	14	7	Leave out requantified	0.55497	0.20924	0.77461	0.7231	15.498	39.377	3	11	1	6	Median
O75879	O75879	3	3	3	Glutamyl-tRNA(Gln) amidotransferase subunit B, mitochondrial	GATB	sp|O75879|GATB_HUMAN Glutamyl-tRNA(Gln) amidotransferase subunit B, mitochondrial OS=Homo sapiens OX=9606 GN=GATB PE=1 SV=1	1	3	3	3	3	2	3	2	3	2	11.3	11.3	11.3	61.863	557	557	2		5			0	27.653	By MS/MS	By MS/MS	0.5683	1.0038	29.18	5	1	Leave out requantified	0.74522	0.42005	1.0038	1.4014	25.566	7.2121	3	2	0	1	Leave out requantified
O75909-2;O75909-1;O75909;O75909-4	O75909-2;O75909-1;O75909;O75909-4	2;2;2;2	2;2;2;2	2;2;2;2	Cyclin-K	CCNK	sp|O75909-2|CCNK_HUMAN Isoform 2 of Cyclin-K OS=Homo sapiens OX=9606 GN=CCNK;sp|O75909-1|CCNK_HUMAN Isoform 3 of Cyclin-K OS=Homo sapiens OX=9606 GN=CCNK;sp|O75909|CCNK_HUMAN Cyclin-K OS=Homo sapiens OX=9606 GN=CCNK PE=1 SV=2;sp|O75909-4|CCNK_HUMAN Isoform	4	2	2	2	2	0	2	0	2	0	12.1	12.1	12.1	40.787	354	354;357;580;600	2		2			0	7.2346	By MS/MS		0.90643	1.2834	8.6163	2	0	Median	0.90643	NaN	1.2834	NaN	8.6163	NaN	2	0	0	0	Median
O75925;O75925-2;O75928-3;O75928-2;O75928	O75925;O75925-2;O75928-3;O75928-2;O75928	2;2;1;1;1	2;2;1;1;1	2;2;1;1;1	E3 SUMO-protein ligase PIAS1;E3 SUMO-protein ligase PIAS2	PIAS1;PIAS2	sp|O75925|PIAS1_HUMAN E3 SUMO-protein ligase PIAS1 OS=Homo sapiens OX=9606 GN=PIAS1 PE=1 SV=2;sp|O75925-2|PIAS1_HUMAN Isoform 2 of E3 SUMO-protein ligase PIAS1 OS=Homo sapiens OX=9606 GN=PIAS1;sp|O75928-3|PIAS2_HUMAN Isoform 3 of E3 SUMO-protein ligase PIA	5	2	2	2	2	2	2	2	2	2	5.2	5.2	5.2	71.835	651	651;653;405;572;621	2		4			0	3.5396	By MS/MS	By MS/MS	NaN	NaN	NaN	1	1	Median	NaN	NaN	NaN	NaN	NaN	NaN	1	0	1	0	Median
O75934	O75934	4	4	4	Pre-mRNA-splicing factor SPF27	BCAS2	sp|O75934|SPF27_HUMAN Pre-mRNA-splicing factor SPF27 OS=Homo sapiens OX=9606 GN=BCAS2 PE=1 SV=1	1	4	4	4	2	3	2	3	2	3	29.3	29.3	29.3	26.131	225	225	3.38			5	3	0	32.428	By MS/MS	By MS/MS	0.602	1.0324	1.2494	6	1	Leave out requantified	0.74961	0.33215	1.0233	1.0867	11.97	42.453	3	3	0	1	Median
O75937	O75937	3	3	3	DnaJ homolog subfamily C member 8	DNAJC8	sp|O75937|DNJC8_HUMAN DnaJ homolog subfamily C member 8 OS=Homo sapiens OX=9606 GN=DNAJC8 PE=1 SV=2	1	3	3	3	1	3	1	3	1	3	16.6	16.6	16.6	29.841	253	253	3.5			3	3	0.00090744	2.3375	By MS/MS	By MS/MS	0.71148	1.2562	15.347	5	3	Median	0.86095	0.40827	1.2562	1.3117	15.729	19.817	3	2	1	2	Median
O75947-2;O75947	O75947-2;O75947	5;5	5;5	5;5	ATP synthase subunit d, mitochondrial	ATP5H	sp|O75947-2|ATP5H_HUMAN Isoform 2 of ATP synthase subunit d, mitochondrial OS=Homo sapiens OX=9606 GN=ATP5PD;sp|O75947|ATP5H_HUMAN ATP synthase subunit d, mitochondrial OS=Homo sapiens OX=9606 GN=ATP5PD PE=1 SV=3	2	5	5	5	4	5	4	5	4	5	39.4	39.4	39.4	15.773	137	137;161	3.4			6	4	0	11.886	By MS/MS	By MS/MS	0.37501	0.77571	12.459	7	3	Leave out requantified	0.54437	0.36378	0.73608	1.0898	22.191	32.798	2	5	0	3	Median
O75955;O75955-2	O75955;O75955-2	6;5	6;5	6;5	Flotillin-1	FLOT1	sp|O75955|FLOT1_HUMAN Flotillin-1 OS=Homo sapiens OX=9606 GN=FLOT1 PE=1 SV=3;sp|O75955-2|FLOT1_HUMAN Isoform 2 of Flotillin-1 OS=Homo sapiens OX=9606 GN=FLOT1	2	6	6	6	2	6	2	6	2	6	19	19	19	47.355	427	427;379	3.78			2	7	0	39.673	By MS/MS	By MS/MS	0.4206	1.1951	70.037	5	2	Median	NaN	0.3942	NaN	1.2586	NaN	75.078	1	4	0	2	Median
O75964	O75964	3	3	3	ATP synthase subunit g, mitochondrial	ATP5L	sp|O75964|ATP5L_HUMAN ATP synthase subunit g, mitochondrial OS=Homo sapiens OX=9606 GN=ATP5MG PE=1 SV=3	1	3	3	3	0	3	0	3	0	3	30.1	30.1	30.1	11.428	103	103	3			4		0	6.8381		By MS/MS	0.35219	1.102	6.4874	2	1	Median	NaN	0.35219	NaN	1.102	NaN	6.4874	0	2	0	1	Median
O75976	O75976	1	1	1	Carboxypeptidase D	CPD	sp|O75976|CBPD_HUMAN Carboxypeptidase D OS=Homo sapiens OX=9606 GN=CPD PE=1 SV=2	1	1	1	1	0	1	0	1	0	1	2.5	2.5	2.5	152.93	1380	1380	1	1				0	5.4241		By MS/MS	NaN	NaN	NaN	1	1	Median	NaN	NaN	NaN	NaN	NaN	NaN	0	1	0	1	Median
O76003	O76003	17	17	17	Glutaredoxin-3	GLRX3	sp|O76003|GLRX3_HUMAN Glutaredoxin-3 OS=Homo sapiens OX=9606 GN=GLRX3 PE=1 SV=2	1	17	17	17	10	16	10	16	10	16	80.6	80.6	80.6	37.432	335	335	3.49	1	2	12	22	0	257.75	By MS/MS	By MS/MS	0.46759	1.0124	10.872	31	7	Leave out requantified	0.69757	0.30743	0.94818	1.0606	13.593	12.267	15	16	2	5	Leave out requantified
O76021;O76021-2	O76021;O76021-2	33;18	33;18	33;18	Ribosomal L1 domain-containing protein 1	RSL1D1	sp|O76021|RL1D1_HUMAN Ribosomal L1 domain-containing protein 1 OS=Homo sapiens OX=9606 GN=RSL1D1 PE=1 SV=3;sp|O76021-2|RL1D1_HUMAN Isoform 2 of Ribosomal L1 domain-containing protein 1 OS=Homo sapiens OX=9606 GN=RSL1D1	2	33	33	33	30	30	30	30	30	30	60.6	60.6	60.6	54.972	490	490;270	2.04		92	2	1	0	263.62	By MS/MS	By MS/MS	0.47393	1.0287	9.7025	85	14	Leave out requantified	0.67744	0.32634	0.93191	1.0956	9.8295	11.72	45	40	7	7	Leave out requantified
O76031	O76031	13	13	13	ATP-dependent Clp protease ATP-binding subunit clpX-like, mitochondrial	CLPX	sp|O76031|CLPX_HUMAN ATP-dependent Clp protease ATP-binding subunit clpX-like, mitochondrial OS=Homo sapiens OX=9606 GN=CLPX PE=1 SV=2	1	13	13	13	9	11	9	11	9	11	28	28	28	69.223	633	633	2		20			0	34.814	By MS/MS	By MS/MS	0.62485	1.035	13.597	16	5	Leave out requantified	0.73398	0.36234	1.0045	1.1752	12.95	10.479	8	8	0	5	Leave out requantified
O76070	O76070	1	1	1	Gamma-synuclein	SNCG	sp|O76070|SYUG_HUMAN Gamma-synuclein OS=Homo sapiens OX=9606 GN=SNCG PE=1 SV=2	1	1	1	1	0	1	0	1	0	1	11	11	11	13.331	127	127	3			1		0	55.409		By MS/MS	NaN	NaN	NaN	0	0	Median	NaN	NaN	NaN	NaN	NaN	NaN	0	0	0	0	Median
O76071	O76071	2	2	2	Probable cytosolic iron-sulfur protein assembly protein CIAO1	CIAO1	sp|O76071|CIAO1_HUMAN Probable cytosolic iron-sulfur protein assembly protein CIAO1 OS=Homo sapiens OX=9606 GN=CIAO1 PE=1 SV=1	1	2	2	2	1	2	1	2	1	2	10.3	10.3	10.3	37.84	339	339	3.5			2	2	0.00030441	2.4258	By MS/MS	By MS/MS	0.62371	1.2841	26.69	2	1	Median	NaN	NaN	NaN	NaN	NaN	NaN	1	1	1	0	Median
P0CL82;P0CL81;P0CL80;O76087;P0CL80-2;Q4V326;Q13065;Q13065-2;A6NDE8;A1L429;A6NER3	P0CL82;P0CL81;P0CL80;O76087;P0CL80-2;Q4V326;Q13065;Q13065-2;A6NDE8;A1L429	4;4;4;4;3;3;3;3;2;2;1	4;4;4;4;3;3;3;3;2;2;1	2;2;2;2;2;2;2;2;0;0;0	G antigen 12I;G antigen 12G;G antigen 12F;G antigen 7;G antigen 2E;G antigen 1;G antigen 12H;G antigen 12B/C/D/E	GAGE12I;GAGE12G;GAGE12F;GAGE7;GAGE2E;GAGE1;GAGE12H;GAGE12B	sp|P0CL82|GG12I_HUMAN G antigen 12I OS=Homo sapiens OX=9606 GN=GAGE12I PE=1 SV=1;sp|P0CL81|GG12G_HUMAN G antigen 12G OS=Homo sapiens OX=9606 GN=GAGE12G PE=3 SV=1;sp|P0CL80|GG12F_HUMAN G antigen 12F OS=Homo sapiens OX=9606 GN=GAGE12F PE=3 SV=1;sp|O76087|GAG	11	4	4	2	3	4	3	4	2	2	47	47	29.9	12.978	117	117;117;117;117;75;110;117;139;117;117;117	3.63			10	17	0	36.312	By MS/MS	By MS/MS	0.65461	0.89768	28.149	19	7	Leave out requantified	0.65461	0.2039	0.89768	0.69855	21.109	30.6	8	11	1	6	Leave out requantified
O76094;O76094-2	O76094;O76094-2	18;17	18;17	18;17	Signal recognition particle subunit SRP72	SRP72	sp|O76094|SRP72_HUMAN Signal recognition particle subunit SRP72 OS=Homo sapiens OX=9606 GN=SRP72 PE=1 SV=3;sp|O76094-2|SRP72_HUMAN Isoform 2 of Signal recognition particle subunit SRP72 OS=Homo sapiens OX=9606 GN=SRP72	2	18	18	18	17	14	17	14	17	14	35.6	35.6	35.6	74.605	671	671;610	2		32			0	122.15	By MS/MS	By MS/MS	0.49807	1.0122	8.2965	31	6	Leave out requantified	0.70615	0.34028	0.95929	1.1194	8.7808	11.55	16	15	2	4	Leave out requantified
O94761	O94761	1	1	1	ATP-dependent DNA helicase Q4	RECQL4	sp|O94761|RECQ4_HUMAN ATP-dependent DNA helicase Q4 OS=Homo sapiens OX=9606 GN=RECQL4 PE=1 SV=2	1	1	1	1	1	1	1	1	1	1	1.4	1.4	1.4	133.07	1208	1208	1	3				0.00030788	2.5272	By MS/MS	By MS/MS	0.66056	1.0016	13.625	3	3	Median	0.69125	NaN	0.96178	NaN	5.7349	NaN	2	1	2	1	Median
O94776;O94776-2	O94776;O94776-2	21;16	21;16	19;14	Metastasis-associated protein MTA2	MTA2	sp|O94776|MTA2_HUMAN Metastasis-associated protein MTA2 OS=Homo sapiens OX=9606 GN=MTA2 PE=1 SV=1;sp|O94776-2|MTA2_HUMAN Isoform 2 of Metastasis-associated protein MTA2 OS=Homo sapiens OX=9606 GN=MTA2	2	21	21	19	19	18	19	18	17	16	41.6	41.6	39.7	75.022	668	668;495	2		50			0	135.51	By MS/MS	By MS/MS	0.46781	0.97997	11.66	39	8	Leave out requantified	0.75129	0.26027	1.0243	0.86982	8.4457	14.793	19	20	1	7	Leave out requantified
O94788;O94788-2;O94788-3;O94788-4;P47895	O94788;O94788-2;O94788-3;O94788-4	32;29;27;23;2	32;29;27;23;2	31;28;26;22;1	Retinal dehydrogenase 2	ALDH1A2	sp|O94788|AL1A2_HUMAN Retinal dehydrogenase 2 OS=Homo sapiens OX=9606 GN=ALDH1A2 PE=1 SV=3;sp|O94788-2|AL1A2_HUMAN Isoform 2 of Retinal dehydrogenase 2 OS=Homo sapiens OX=9606 GN=ALDH1A2;sp|O94788-3|AL1A2_HUMAN Isoform 3 of Retinal dehydrogenase 2 OS=Homo	5	32	32	31	31	26	31	26	30	25	83.4	83.4	81.9	56.723	518	518;480;497;422;512	2		93			0	316.36	By MS/MS	By MS/MS	0.49377	0.88017	16.66	81	14	Leave out requantified	0.56505	0.37318	0.79324	1.2533	13.831	11.424	47	34	7	7	Leave out requantified
O94822;O94822-3;O94822-2	O94822;O94822-3	12;12;4	12;12;4	12;12;4	E3 ubiquitin-protein ligase listerin	LTN1	sp|O94822|LTN1_HUMAN E3 ubiquitin-protein ligase listerin OS=Homo sapiens OX=9606 GN=LTN1 PE=1 SV=6;sp|O94822-3|LTN1_HUMAN Isoform 3 of E3 ubiquitin-protein ligase listerin OS=Homo sapiens OX=9606 GN=LTN1	3	12	12	12	4	12	4	12	4	12	10.3	10.3	10.3	200.55	1766	1766;1812;437	1	19				0	75.028	By MS/MS	By MS/MS	0.37142	0.84423	20.307	12	6	Leave out requantified	0.62961	0.23797	0.90196	0.8349	22.449	2.718	3	9	0	6	Leave out requantified
O94826	O94826	17	17	17	Mitochondrial import receptor subunit TOM70	TOMM70A	sp|O94826|TOM70_HUMAN Mitochondrial import receptor subunit TOM70 OS=Homo sapiens OX=9606 GN=TOMM70 PE=1 SV=1	1	17	17	17	12	15	12	15	12	15	49	49	49	67.454	608	608	2		38			0	145.86	By MS/MS	By MS/MS	0.48509	1.0412	27.451	30	8	Leave out requantified	0.77916	0.28873	1.0671	0.97279	10.074	32.028	13	17	2	6	Leave out requantified
O94829	O94829	2	2	2	Importin-13	IPO13	sp|O94829|IPO13_HUMAN Importin-13 OS=Homo sapiens OX=9606 GN=IPO13 PE=1 SV=3	1	2	2	2	0	2	0	2	0	2	3.4	3.4	3.4	108.19	963	963	2		2			0	3.7976		By MS/MS	NaN	NaN	NaN	1	1	Median	NaN	NaN	NaN	NaN	NaN	NaN	0	1	0	1	Median
O94832	O94832	4	4	4	Unconventional myosin-Id	MYO1D	sp|O94832|MYO1D_HUMAN Unconventional myosin-Id OS=Homo sapiens OX=9606 GN=MYO1D PE=1 SV=2	1	4	4	4	1	3	1	3	1	3	4.9	4.9	4.9	116.2	1006	1006	1	5				0	4.0001	By MS/MS	By MS/MS	NaN	NaN	NaN	0	0	Median	NaN	NaN	NaN	NaN	NaN	NaN	0	0	0	0	Median
O94842-3;O94842-2;O94842	O94842-3;O94842-2;O94842	2;2;2	2;2;2	2;2;2	TOX high mobility group box family member 4	TOX4	sp|O94842-3|TOX4_HUMAN Isoform 3 of TOX high mobility group box family member 4 OS=Homo sapiens OX=9606 GN=TOX4;sp|O94842-2|TOX4_HUMAN Isoform 2 of TOX high mobility group box family member 4 OS=Homo sapiens OX=9606 GN=TOX4;sp|O94842|TOX4_HUMAN TOX high mo	3	2	2	2	1	1	1	1	1	1	6.1	6.1	6.1	63.594	595	595;598;621	1	2				0	4.335	By MS/MS	By MS/MS	0.48856	1.0881	5.0165	2	2	Median	NaN	NaN	NaN	NaN	NaN	NaN	1	1	1	1	Median
O94874-2;O94874;O94874-3	O94874-2;O94874;O94874-3	9;9;6	9;9;6	9;9;6	E3 UFM1-protein ligase 1	UFL1	sp|O94874-2|UFL1_HUMAN Isoform 2 of E3 UFM1-protein ligase 1 OS=Homo sapiens OX=9606 GN=UFL1;sp|O94874|UFL1_HUMAN E3 UFM1-protein ligase 1 OS=Homo sapiens OX=9606 GN=UFL1 PE=1 SV=2;sp|O94874-3|UFL1_HUMAN Isoform 3 of E3 UFM1-protein ligase 1 OS=Homo sapien	3	9	9	9	7	7	7	7	7	7	19.5	19.5	19.5	82.097	729	729;794;509	2		17			0	136.43	By MS/MS	By MS/MS	0.51333	1.0181	22.875	15	3	Leave out requantified	0.67638	0.40323	0.92103	1.3088	27.884	19.294	8	7	1	2	Leave out requantified
O94888	O94888	5	5	5	UBX domain-containing protein 7	UBXN7	sp|O94888|UBXN7_HUMAN UBX domain-containing protein 7 OS=Homo sapiens OX=9606 GN=UBXN7 PE=1 SV=2	1	5	5	5	4	4	4	4	4	4	21.5	21.5	21.5	54.862	489	489	2		9			0	13.042	By MS/MS	By MS/MS	0.49125	0.882	7.8394	6	1	Leave out requantified	0.74627	0.31574	0.98088	1.016	6.9869	15.751	3	3	0	1	Leave out requantified
O94889-2;O94889	O94889-2;O94889	1;1	1;1	1;1	Kelch-like protein 18	KLHL18	sp|O94889-2|KLH18_HUMAN Isoform 2 of Kelch-like protein 18 OS=Homo sapiens OX=9606 GN=KLHL18;sp|O94889|KLH18_HUMAN Kelch-like protein 18 OS=Homo sapiens OX=9606 GN=KLHL18 PE=1 SV=3	2	1	1	1	1	1	1	1	1	1	4.1	4.1	4.1	56.357	509	509;574	2		2			0.002022	1.8799	By MS/MS	By MS/MS	0.5964	1.2212	29.824	2	1	Median	NaN	NaN	NaN	NaN	NaN	NaN	1	1	0	1	Median
O94901-6;O94901-5;O94901-8;O94901;O94901-9	O94901-6;O94901-5;O94901-8;O94901;O94901-9	1;1;1;1;1	1;1;1;1;1	1;1;1;1;1	SUN domain-containing protein 1	SUN1	sp|O94901-6|SUN1_HUMAN Isoform 6 of SUN domain-containing protein 1 OS=Homo sapiens OX=9606 GN=SUN1;sp|O94901-5|SUN1_HUMAN Isoform 5 of SUN domain-containing protein 1 OS=Homo sapiens OX=9606 GN=SUN1;sp|O94901-8|SUN1_HUMAN Isoform 8 of SUN domain-containin	5	1	1	1	0	1	0	1	0	1	2.6	2.6	2.6	76.402	682	682;702;785;812;916	2		1			0.0062979	1.4392		By MS/MS	NaN	NaN	NaN	0	0	Median	NaN	NaN	NaN	NaN	NaN	NaN	0	0	0	0	Median
O94905	O94905	4	4	3	Erlin-2	ERLIN2	sp|O94905|ERLN2_HUMAN Erlin-2 OS=Homo sapiens OX=9606 GN=ERLIN2 PE=1 SV=1	1	4	4	3	1	4	1	4	1	3	16.8	16.8	16.8	37.839	339	339	3.8			1	4	0	26.721	By MS/MS	By MS/MS	0.31786	1.0055	1.1336	3	0	Median	NaN	0.30658	NaN	1.0104	NaN	0.69781	1	2	0	0	Median
O94906;O94906-2	O94906;O94906-2	21;20	21;20	21;20	Pre-mRNA-processing factor 6	PRPF6	sp|O94906|PRP6_HUMAN Pre-mRNA-processing factor 6 OS=Homo sapiens OX=9606 GN=PRPF6 PE=1 SV=1;sp|O94906-2|PRP6_HUMAN Isoform 2 of Pre-mRNA-processing factor 6 OS=Homo sapiens OX=9606 GN=PRPF6	2	21	21	21	10	18	10	18	10	18	24.1	24.1	24.1	106.92	941	941;901	1.15	29	5			0	39.369	By MS/MS	By MS/MS	0.53044	1.0576	15.527	28	11	Leave out requantified	0.78995	0.26953	1.1726	0.95877	10.72	11.714	11	17	1	10	Leave out requantified
O94915	O94915	2	2	2	Protein furry homolog-like	FRYL	sp|O94915|FRYL_HUMAN Protein furry homolog-like OS=Homo sapiens OX=9606 GN=FRYL PE=1 SV=2	1	2	2	2	0	2	0	2	0	2	1.1	1.1	1.1	339.59	3013	3013	1	2				0	4.4125		By MS/MS	0.33034	1.1397	64.055	2	2	Median	NaN	0.33034	NaN	1.1397	NaN	64.055	0	2	0	2	Median
O94919	O94919	2	2	2	Endonuclease domain-containing 1 protein	ENDOD1	sp|O94919|ENDD1_HUMAN Endonuclease domain-containing 1 protein OS=Homo sapiens OX=9606 GN=ENDOD1 PE=1 SV=2	1	2	2	2	0	2	0	2	0	2	5.4	5.4	5.4	55.016	500	500	2		2			0	3.522		By MS/MS	NaN	NaN	NaN	1	1	Median	NaN	NaN	NaN	NaN	NaN	NaN	0	1	0	1	Median
O94925-3;O94925;O94925-2	O94925-3;O94925	11;9;4	11;9;4	11;9;4	Glutaminase kidney isoform, mitochondrial	GLS	sp|O94925-3|GLSK_HUMAN Isoform 3 of Glutaminase kidney isoform, mitochondrial OS=Homo sapiens OX=9606 GN=GLS;sp|O94925|GLSK_HUMAN Glutaminase kidney isoform, mitochondrial OS=Homo sapiens OX=9606 GN=GLS PE=1 SV=1	3	11	11	11	6	11	6	11	6	11	29.8	29.8	29.8	65.459	598	598;669;169	2		20			0	170.55	By MS/MS	By MS/MS	0.44918	0.97675	8.8838	15	8	Leave out requantified	0.72833	0.27234	0.99923	0.91117	18.573	34.907	6	9	2	6	Leave out requantified
O94966-4;O94966-3;O94966;O94966-7;O94966-6;O94966-5;O94966-2	O94966-4;O94966-3;O94966;O94966-7;O94966-6;O94966-5	6;6;6;6;6;6;2	6;6;6;6;6;6;2	6;6;6;6;6;6;2	Ubiquitin carboxyl-terminal hydrolase 19	USP19	sp|O94966-4|UBP19_HUMAN Isoform 4 of Ubiquitin carboxyl-terminal hydrolase 19 OS=Homo sapiens OX=9606 GN=USP19;sp|O94966-3|UBP19_HUMAN Isoform 3 of Ubiquitin carboxyl-terminal hydrolase 19 OS=Homo sapiens OX=9606 GN=USP19;sp|O94966|UBP19_HUMAN Ubiquitin ca	7	6	6	6	1	6	1	6	1	6	8.8	8.8	8.8	140.02	1268	1268;1281;1318;1372;1384;1419;660	1.29	5	2			0	9.8502	By matching	By MS/MS	0.44103	1.5158	28.903	6	4	Median	NaN	0.42137	NaN	1.44	NaN	29.746	1	5	0	4	Median
O94973;O94973-2;O94973-3	O94973;O94973-2;O94973-3	12;11;8	4;3;0	4;3;0	AP-2 complex subunit alpha-2	AP2A2	sp|O94973|AP2A2_HUMAN AP-2 complex subunit alpha-2 OS=Homo sapiens OX=9606 GN=AP2A2 PE=1 SV=2;sp|O94973-2|AP2A2_HUMAN Isoform 2 of AP-2 complex subunit alpha-2 OS=Homo sapiens OX=9606 GN=AP2A2;sp|O94973-3|AP2A2_HUMAN Isoform 3 of AP-2 complex subunit alpha	3	12	4	4	3	12	1	4	1	4	18.6	8	8	103.96	939	939;940;656	1.5	3	3			0	12.895	By MS/MS	By MS/MS	0.61317	1.5661	35.952	4	3	Median	NaN	0.54274	NaN	1.8657	NaN	41.42	1	3	1	2	Median
O94979-6;O94979-3;O94979-10;O94979-4;O94979-9;O94979-2;O94979;O94979-8;O94979-7;O94979-5;Q9NQW1-2;Q9NQW1-4;Q9NQW1-5;Q9NQW1	O94979-6;O94979-3;O94979-10;O94979-4;O94979-9;O94979-2;O94979;O94979-8;O94979-7;O94979-5	12;12;12;12;12;12;12;12;9;7;1;1;1;1	12;12;12;12;12;12;12;12;9;7;1;1;1;1	12;12;12;12;12;12;12;12;9;7;1;1;1;1	Protein transport protein Sec31A	SEC31A	sp|O94979-6|SC31A_HUMAN Isoform 6 of Protein transport protein Sec31A OS=Homo sapiens OX=9606 GN=SEC31A;sp|O94979-3|SC31A_HUMAN Isoform 3 of Protein transport protein Sec31A OS=Homo sapiens OX=9606 GN=SEC31A;sp|O94979-10|SC31A_HUMAN Isoform 10 of Protein t	14	12	12	12	6	12	6	12	6	12	14.4	14.4	14.4	117.67	1067	1067;1106;1166;1181;1200;1205;1220;1233;969;509;348;480;1178;1179	1.12	22	1	1		0	41.525	By MS/MS	By MS/MS	0.40207	1.0328	11.84	19	7	Leave out requantified	0.62326	0.32365	0.9002	1.1304	18.813	5.0364	6	13	1	6	Leave out requantified
O94992	O94992	2	2	2	Protein HEXIM1	HEXIM1	sp|O94992|HEXI1_HUMAN Protein HEXIM1 OS=Homo sapiens OX=9606 GN=HEXIM1 PE=1 SV=1	1	2	2	2	1	2	1	2	1	2	14.8	14.8	14.8	40.623	359	359	2		4			0	26.233	By MS/MS	By MS/MS	0.69236	1.4585	16.202	2	1	Median	NaN	NaN	NaN	NaN	NaN	NaN	1	1	0	1	Median
O95071-2;O95071	O95071-2;O95071	24;24	24;24	24;24	E3 ubiquitin-protein ligase UBR5	UBR5	sp|O95071-2|UBR5_HUMAN Isoform 2 of E3 ubiquitin-protein ligase UBR5 OS=Homo sapiens OX=9606 GN=UBR5;sp|O95071|UBR5_HUMAN E3 ubiquitin-protein ligase UBR5 OS=Homo sapiens OX=9606 GN=UBR5 PE=1 SV=2	2	24	24	24	10	23	10	23	10	23	14.9	14.9	14.9	309.22	2798	2798;2799	1	39				0	168.36	By MS/MS	By MS/MS	0.41185	0.90342	29.902	36	16	Leave out requantified	0.59687	0.27766	0.87241	0.98659	33.371	42.83	11	25	1	15	Leave out requantified
O95104-2;O95104-3;O95104	O95104-2;O95104-3;O95104	6;6;6	4;4;4	4;4;4	Splicing factor, arginine/serine-rich 15	SCAF4	sp|O95104-2|SFR15_HUMAN Isoform 2 of Splicing factor, arginine/serine-rich 15 OS=Homo sapiens OX=9606 GN=SCAF4;sp|O95104-3|SFR15_HUMAN Isoform 3 of Splicing factor, arginine/serine-rich 15 OS=Homo sapiens OX=9606 GN=SCAF4;sp|O95104|SFR15_HUMAN Splicing fac	3	6	4	4	4	6	3	4	3	4	5.9	4.3	4.3	123.64	1125	1125;1132;1147	1	7				0	11.994	By MS/MS	By MS/MS	0.42328	0.94586	11.058	6	0	Leave out requantified	0.58412	0.30131	0.85334	1.0392	14.245	8.3173	3	3	0	0	Leave out requantified
O95139	O95139	2	2	2	NADH dehydrogenase [ubiquinone] 1 beta subcomplex subunit 6	NDUFB6	sp|O95139|NDUB6_HUMAN NADH dehydrogenase [ubiquinone] 1 beta subcomplex subunit 6 OS=Homo sapiens OX=9606 GN=NDUFB6 PE=1 SV=3	1	2	2	2	2	1	2	1	2	1	21.1	21.1	21.1	15.489	128	128	3.67			2	4	0	5.1623	By MS/MS	By MS/MS	0.52612	0.79739	12.453	6	4	Median	0.57793	0.25797	0.78011	0.82232	15.826	2.5565	4	2	2	2	Median
O95140;O95140-2	O95140	3;1	3;1	3;1	Mitofusin-2	MFN2	sp|O95140|MFN2_HUMAN Mitofusin-2 OS=Homo sapiens OX=9606 GN=MFN2 PE=1 SV=3	2	3	3	3	3	0	3	0	3	0	7.3	7.3	7.3	86.401	757	757;436	2		3			0	12.468	By MS/MS		0.74172	0.97578	12.025	3	1	Median	0.74172	NaN	0.97578	NaN	12.025	NaN	3	0	1	0	Median
O95155-2;O95155;O95155-4;O95155-3	O95155-2;O95155;O95155-4;O95155-3	9;9;9;7	9;9;9;7	9;9;9;7	Ubiquitin conjugation factor E4 B	UBE4B	sp|O95155-2|UBE4B_HUMAN Isoform 2 of Ubiquitin conjugation factor E4 B OS=Homo sapiens OX=9606 GN=UBE4B;sp|O95155|UBE4B_HUMAN Ubiquitin conjugation factor E4 B OS=Homo sapiens OX=9606 GN=UBE4B PE=1 SV=1;sp|O95155-4|UBE4B_HUMAN Isoform 4 of Ubiquitin conjug	4	9	9	9	4	8	4	8	4	8	14.7	14.7	14.7	133.27	1173	1173;1302;1353;1061	1.06	16	1			0	56.599	By MS/MS	By MS/MS	0.46443	1.1303	9.2762	13	5	Leave out requantified	0.84687	0.30951	1.238	1.0614	19.12	7.9215	4	9	1	4	Leave out requantified
O95159	O95159	1	1	1	Zinc finger protein-like 1	ZFPL1	sp|O95159|ZFPL1_HUMAN Zinc finger protein-like 1 OS=Homo sapiens OX=9606 GN=ZFPL1 PE=1 SV=2	1	1	1	1	0	1	0	1	0	1	5.8	5.8	5.8	34.114	310	310	4				1	0.0011765	2.0502		By MS/MS	NaN	NaN	NaN	1	1	Median	NaN	NaN	NaN	NaN	NaN	NaN	0	1	0	1	Median
O95163	O95163	14	14	14	Elongator complex protein 1	IKBKAP	sp|O95163|ELP1_HUMAN Elongator complex protein 1 OS=Homo sapiens OX=9606 GN=ELP1 PE=1 SV=3	1	14	14	14	8	12	8	12	8	12	16.1	16.1	16.1	150.25	1332	1332	1	25				0	37.896	By MS/MS	By MS/MS	0.70404	1.0568	12.674	18	11	Leave out requantified	0.78624	0.35373	1.1503	1.2274	11.157	20.413	8	10	3	8	Leave out requantified
O95168-2;O95168	O95168-2;O95168	3;3	3;3	3;3	NADH dehydrogenase [ubiquinone] 1 beta subcomplex subunit 4	NDUFB4	sp|O95168-2|NDUB4_HUMAN Isoform 2 of NADH dehydrogenase [ubiquinone] 1 beta subcomplex subunit 4 OS=Homo sapiens OX=9606 GN=NDUFB4;sp|O95168|NDUB4_HUMAN NADH dehydrogenase [ubiquinone] 1 beta subcomplex subunit 4 OS=Homo sapiens OX=9606 GN=NDUFB4 PE=1 SV=3	2	3	3	3	3	3	3	3	3	3	34.2	34.2	34.2	14.026	120	120;129	3.5			4	4	0	5.1267	By MS/MS	By MS/MS	0.65806	0.88495	33.561	5	2	Median	0.73876	0.18141	0.99316	0.57219	7.4928	33.636	3	2	1	1	Median
O95197-3;O95197-4;O95197-7;O95197-2;O95197;O95197-6;O95197-5	O95197-3;O95197-4;O95197-7;O95197-2;O95197;O95197-6;O95197-5	3;3;3;3;3;2;2	3;3;3;3;3;2;2	3;3;3;3;3;2;2	Reticulon-3	RTN3	sp|O95197-3|RTN3_HUMAN Isoform 3 of Reticulon-3 OS=Homo sapiens OX=9606 GN=RTN3;sp|O95197-4|RTN3_HUMAN Isoform 4 of Reticulon-3 OS=Homo sapiens OX=9606 GN=RTN3;sp|O95197-7|RTN3_HUMAN Isoform 7 of Reticulon-3 OS=Homo sapiens OX=9606 GN=RTN3;sp|O95197-2|RTN3	7	3	3	3	1	3	1	3	1	3	24.6	24.6	24.6	25.609	236	236;255;920;1013;1032;214;241	3	1		6	2	0	44.425	By MS/MS	By MS/MS	0.26192	0.73838	35.424	7	3	Median	0.56087	0.23648	0.7493	0.73838	2.6513	42.686	2	5	0	3	Median
O95202;O95202-2;O95202-3	O95202	20;5;5	20;5;5	20;5;5	LETM1 and EF-hand domain-containing protein 1, mitochondrial	LETM1	sp|O95202|LETM1_HUMAN Mitochondrial proton/calcium exchanger protein OS=Homo sapiens OX=9606 GN=LETM1 PE=1 SV=1	3	20	20	20	16	18	16	18	16	18	35.7	35.7	35.7	83.353	739	739;254;294	2		47			0	111.48	By MS/MS	By MS/MS	0.50381	1.0608	12.429	40	17	Leave out requantified	0.81234	0.28061	1.1113	0.94347	10.368	15.455	21	19	6	11	Leave out requantified
O95218-2;O95218	O95218-2;O95218	4;4	4;4	4;4	Zinc finger Ran-binding domain-containing protein 2	ZRANB2	sp|O95218-2|ZRAB2_HUMAN Isoform 2 of Zinc finger Ran-binding domain-containing protein 2 OS=Homo sapiens OX=9606 GN=ZRANB2;sp|O95218|ZRAB2_HUMAN Zinc finger Ran-binding domain-containing protein 2 OS=Homo sapiens OX=9606 GN=ZRANB2 PE=1 SV=2	2	4	4	4	3	2	3	2	3	2	13.1	13.1	13.1	36.318	320	320;330	3.4			3	2	0	6.8036	By MS/MS	By MS/MS	0.64479	1.3289	12.139	4	0	Leave out requantified	1.0471	0.38204	1.4108	1.2201	4.9672	8.5754	2	2	0	0	Median
O95229-2;O95229	O95229-2;O95229	2;2	2;2	2;2	ZW10 interactor	ZWINT	sp|O95229-2|ZWINT_HUMAN Isoform 2 of ZW10 interactor OS=Homo sapiens OX=9606 GN=ZWINT;sp|O95229|ZWINT_HUMAN ZW10 interactor OS=Homo sapiens OX=9606 GN=ZWINT PE=1 SV=2	2	2	2	2	1	2	1	2	1	2	21.7	21.7	21.7	25.544	230	230;277	3.67			1	2	0	27.671	By MS/MS	By MS/MS	NaN	NaN	NaN	1	0	Median	NaN	NaN	NaN	NaN	NaN	NaN	0	1	0	0	Median
O95232;O95232-2	O95232	10;3	10;3	10;3	Luc7-like protein 3	LUC7L3	sp|O95232|LC7L3_HUMAN Luc7-like protein 3 OS=Homo sapiens OX=9606 GN=LUC7L3 PE=1 SV=2	2	10	10	10	7	9	7	9	7	9	31.2	31.2	31.2	51.466	432	432;79	2		21			0	116.47	By MS/MS	By MS/MS	0.47337	0.98521	7.1481	17	4	Leave out requantified	0.7226	0.287	1.0019	0.95397	2.7386	14.9	8	9	1	3	Leave out requantified
O95235-2;O95235	O95235-2;O95235	3;3	3;3	3;3	Kinesin-like protein KIF20A	KIF20A	sp|O95235-2|KI20A_HUMAN Isoform 2 of Kinesin-like protein KIF20A OS=Homo sapiens OX=9606 GN=KIF20A;sp|O95235|KI20A_HUMAN Kinesin-like protein KIF20A OS=Homo sapiens OX=9606 GN=KIF20A PE=1 SV=1	2	3	3	3	1	2	1	2	1	2	5	5	5	98.099	872	872;890	1.67	2		1		0.00031056	2.6136	By MS/MS	By MS/MS	0.64621	1.3856	55.616	2	1	Median	NaN	NaN	NaN	NaN	NaN	NaN	1	1	0	1	Median
O95239;O95239-2;Q2VIQ3	O95239;O95239-2;Q2VIQ3	6;5;3	6;5;3	6;5;3	Chromosome-associated kinesin KIF4A;Chromosome-associated kinesin KIF4B	KIF4A;KIF4B	sp|O95239|KIF4A_HUMAN Chromosome-associated kinesin KIF4A OS=Homo sapiens OX=9606 GN=KIF4A PE=1 SV=3;sp|O95239-2|KIF4A_HUMAN Isoform 2 of Chromosome-associated kinesin KIF4A OS=Homo sapiens OX=9606 GN=KIF4A;sp|Q2VIQ3|KIF4B_HUMAN Chromosome-associated kines	3	6	6	6	1	6	1	6	1	6	8.2	8.2	8.2	139.88	1232	1232;1127;1234	1	8				0	20.173	By MS/MS	By MS/MS	0.40154	1.3742	32.74	4	4	Median	NaN	0.40154	NaN	1.3742	NaN	32.74	0	4	0	4	Median
O95249	O95249	1	1	1	Golgi SNAP receptor complex member 1	GOSR1	sp|O95249|GOSR1_HUMAN Golgi SNAP receptor complex member 1 OS=Homo sapiens OX=9606 GN=GOSR1 PE=1 SV=1	1	1	1	1	1	1	1	1	1	1	5.2	5.2	5.2	28.612	250	250	3.25			3	1	0.0039626	1.6874	By MS/MS	By MS/MS	NaN	NaN	NaN	1	1	Median	NaN	NaN	NaN	NaN	NaN	NaN	1	0	1	0	Median
O95251-3;O95251-5;O95251-2;O95251-4;O95251	O95251-3;O95251-5;O95251-2;O95251-4;O95251	2;2;2;2;2	2;2;2;2;2	2;2;2;2;2	Histone acetyltransferase KAT7	KAT7	sp|O95251-3|KAT7_HUMAN Isoform 3 of Histone acetyltransferase KAT7 OS=Homo sapiens OX=9606 GN=KAT7;sp|O95251-5|KAT7_HUMAN Isoform 5 of Histone acetyltransferase KAT7 OS=Homo sapiens OX=9606 GN=KAT7;sp|O95251-2|KAT7_HUMAN Isoform 2 of Histone acetyltransfer	5	2	2	2	2	0	2	0	2	0	6.3	6.3	6.3	51.439	442	442;472;501;581;611	2		2			1	-2	By MS/MS		NaN	NaN	NaN	0	0	Median	NaN	NaN	NaN	NaN	NaN	NaN	0	0	0	0	Median
O95292;O95292-2	O95292	4;1	3;0	3;0	Vesicle-associated membrane protein-associated protein B/C	VAPB	sp|O95292|VAPB_HUMAN Vesicle-associated membrane protein-associated protein B/C OS=Homo sapiens OX=9606 GN=VAPB PE=1 SV=3	2	4	3	3	0	4	0	3	0	3	19.8	14.8	14.8	27.228	243	243;99	4				3	0.001207	2.3192		By MS/MS	NaN	NaN	NaN	1	0	Median	NaN	NaN	NaN	NaN	NaN	NaN	0	1	0	0	Median
O95295	O95295	1	1	1	SNARE-associated protein Snapin	SNAPIN	sp|O95295|SNAPN_HUMAN SNARE-associated protein Snapin OS=Homo sapiens OX=9606 GN=SNAPIN PE=1 SV=1	1	1	1	1	0	1	0	1	0	1	15.4	15.4	15.4	14.874	136	136	3			1		0	6.276		By MS/MS	NaN	NaN	NaN	1	1	Median	NaN	NaN	NaN	NaN	NaN	NaN	0	1	0	1	Median
O95299;O95299-2	O95299;O95299-2	2;2	2;2	2;2	NADH dehydrogenase [ubiquinone] 1 alpha subcomplex subunit 10, mitochondrial	NDUFA10	sp|O95299|NDUAA_HUMAN NADH dehydrogenase [ubiquinone] 1 alpha subcomplex subunit 10, mitochondrial OS=Homo sapiens OX=9606 GN=NDUFA10 PE=1 SV=1;sp|O95299-2|NDUAA_HUMAN Isoform 2 of NADH dehydrogenase [ubiquinone] 1 alpha subcomplex subunit 10, mitochondria	2	2	2	2	1	2	1	2	1	2	14.9	14.9	14.9	40.75	355	355;429	3.67			1	2	0	19.737	By MS/MS	By MS/MS	0.39767	0.94279	24.044	3	3	Median	NaN	0.31845	NaN	1.0312	NaN	33.207	1	2	1	2	Median
O95319-5;O95319-2;O95319;O95319-4;O95319-3	O95319-5;O95319-2;O95319;O95319-4;O95319-3	7;7;7;7;7	7;7;7;7;7	5;5;5;5;5	CUGBP Elav-like family member 2	CELF2	sp|O95319-5|CELF2_HUMAN Isoform 5 of CUGBP Elav-like family member 2 OS=Homo sapiens OX=9606 GN=CELF2;sp|O95319-2|CELF2_HUMAN Isoform 2 of CUGBP Elav-like family member 2 OS=Homo sapiens OX=9606 GN=CELF2;sp|O95319|CELF2_HUMAN CUGBP Elav-like family member	5	7	7	5	4	7	4	7	3	5	16.6	16.6	12.3	52.054	488	488;490;508;509;521	2		13			0	18.12	By MS/MS	By MS/MS	0.40724	1.1064	12.787	9	3	Leave out requantified	0.9873	0.30322	1.3859	1.0289	52.96	22.748	3	6	1	2	Median
O95336	O95336	10	10	10	6-phosphogluconolactonase	PGLS	sp|O95336|6PGL_HUMAN 6-phosphogluconolactonase OS=Homo sapiens OX=9606 GN=PGLS PE=1 SV=2	1	10	10	10	8	8	8	8	8	8	56.2	56.2	56.2	27.547	258	258	3.52			13	14	0	53.739	By MS/MS	By MS/MS	0.54123	0.87616	13.682	24	4	Leave out requantified	0.62156	0.31731	0.84452	0.99693	8.5756	26.213	14	10	1	3	Leave out requantified
O95347-2;O95347	O95347-2;O95347	15;15	15;15	15;15	Structural maintenance of chromosomes protein 2	SMC2	sp|O95347-2|SMC2_HUMAN Isoform 2 of Structural maintenance of chromosomes protein 2 OS=Homo sapiens OX=9606 GN=SMC2;sp|O95347|SMC2_HUMAN Structural maintenance of chromosomes protein 2 OS=Homo sapiens OX=9606 GN=SMC2 PE=1 SV=2	2	15	15	15	10	15	10	15	10	15	19.2	19.2	19.2	124.92	1099	1099;1197	1	30				0	298.67	By MS/MS	By MS/MS	0.40622	0.90198	13.869	27	8	Leave out requantified	0.66488	0.24582	0.96991	0.85003	13.805	7.9677	11	16	1	7	Leave out requantified
O95352-2;O95352;O95352-3	O95352-2;O95352;O95352-3	5;5;4	5;5;4	5;5;4	Ubiquitin-like modifier-activating enzyme ATG7	ATG7	sp|O95352-2|ATG7_HUMAN Isoform 2 of Ubiquitin-like modifier-activating enzyme ATG7 OS=Homo sapiens OX=9606 GN=ATG7;sp|O95352|ATG7_HUMAN Ubiquitin-like modifier-activating enzyme ATG7 OS=Homo sapiens OX=9606 GN=ATG7 PE=1 SV=1;sp|O95352-3|ATG7_HUMAN Isoform	3	5	5	5	3	3	3	3	3	3	11.4	11.4	11.4	75.001	676	676;703;623	2		6			0	16.388	By MS/MS	By MS/MS	0.61435	1.6591	44.185	3	2	Median	NaN	0.5611	NaN	1.796	NaN	11.215	1	2	0	2	Median
O95363	O95363	3	3	3	Phenylalanine--tRNA ligase, mitochondrial	FARS2	sp|O95363|SYFM_HUMAN Phenylalanine--tRNA ligase, mitochondrial OS=Homo sapiens OX=9606 GN=FARS2 PE=1 SV=1	1	3	3	3	0	3	0	3	0	3	12.4	12.4	12.4	52.356	451	451	4				3	0	15.983		By MS/MS	0.62606	1.9856	79.133	2	2	Median	NaN	0.62606	NaN	1.9856	NaN	79.133	0	2	0	2	Median
O95372	O95372	1	1	1	Acyl-protein thioesterase 2	LYPLA2	sp|O95372|LYPA2_HUMAN Acyl-protein thioesterase 2 OS=Homo sapiens OX=9606 GN=LYPLA2 PE=1 SV=1	1	1	1	1	1	1	1	1	1	1	7.8	7.8	7.8	24.737	231	231	3.5			1	1	0	3.9101	By MS/MS	By MS/MS	0.59799	1.2273	44.543	2	0	Median	NaN	NaN	NaN	NaN	NaN	NaN	1	1	0	0	Median
O95373	O95373	26	26	24	Importin-7	IPO7	sp|O95373|IPO7_HUMAN Importin-7 OS=Homo sapiens OX=9606 GN=IPO7 PE=1 SV=1	1	26	26	24	18	24	18	24	16	23	31.5	31.5	30.3	119.52	1038	1038	1.18	53	12			0	285.73	By MS/MS	By MS/MS	0.54927	1.2005	56.864	50	9	Leave out requantified	0.6899	0.44018	0.99628	1.5445	56.675	10.679	25	25	3	6	Leave out requantified
O95376	O95376	3	3	3	E3 ubiquitin-protein ligase ARIH2	ARIH2	sp|O95376|ARI2_HUMAN E3 ubiquitin-protein ligase ARIH2 OS=Homo sapiens OX=9606 GN=ARIH2 PE=1 SV=1	1	3	3	3	3	2	3	2	3	2	8.1	8.1	8.1	57.818	493	493	2		6			0	5.5038	By MS/MS	By MS/MS	0.53203	0.87265	28.769	6	4	Median	0.63751	0.38769	0.90461	1.2513	8.906	33.176	3	3	1	3	Plateau
O95379-3;O95379-2;O95379;O95379-4	O95379-3;O95379-2;O95379;O95379-4	4;3;3;3	4;3;3;3	4;3;3;3	Tumor necrosis factor alpha-induced protein 8	TNFAIP8	sp|O95379-3|TFIP8_HUMAN Isoform 3 of Tumor necrosis factor alpha-induced protein 8 OS=Homo sapiens OX=9606 GN=TNFAIP8;sp|O95379-2|TFIP8_HUMAN Isoform 2 of Tumor necrosis factor alpha-induced protein 8 OS=Homo sapiens OX=9606 GN=TNFAIP8;sp|O95379|TFIP8_HUMA	4	4	4	4	1	4	1	4	1	4	28.2	28.2	28.2	21.877	188	188;190;198;210	3.2			4	1	0	14.071	By MS/MS	By MS/MS	0.62967	1.9862	17.558	4	4	Median	NaN	0.62918	NaN	2.0359	NaN	19.63	1	3	1	3	Median
O95391	O95391	3	3	3	Pre-mRNA-splicing factor SLU7	SLU7	sp|O95391|SLU7_HUMAN Pre-mRNA-splicing factor SLU7 OS=Homo sapiens OX=9606 GN=SLU7 PE=1 SV=2	1	3	3	3	2	1	2	1	2	1	8.5	8.5	8.5	68.386	586	586	2		3			0	6.0836	By MS/MS	By MS/MS	NaN	NaN	NaN	1	1	Median	NaN	NaN	NaN	NaN	NaN	NaN	1	0	1	0	Median
O95394;O95394-4;O95394-3	O95394;O95394-4;O95394-3	10;10;9	10;10;9	10;10;9	Phosphoacetylglucosamine mutase	PGM3	sp|O95394|AGM1_HUMAN Phosphoacetylglucosamine mutase OS=Homo sapiens OX=9606 GN=PGM3 PE=1 SV=1;sp|O95394-4|AGM1_HUMAN Isoform 3 of Phosphoacetylglucosamine mutase OS=Homo sapiens OX=9606 GN=PGM3;sp|O95394-3|AGM1_HUMAN Isoform 2 of Phosphoacetylglucosamine	3	10	10	10	7	8	7	8	7	8	23.6	23.6	23.6	59.851	542	542;570;566	2		16			0	30.12	By MS/MS	By MS/MS	0.61236	1.0079	10.869	15	5	Leave out requantified	0.74794	0.32194	1.0079	1.0886	8.8565	18.234	7	8	0	5	Leave out requantified
O95400	O95400	4	4	4	CD2 antigen cytoplasmic tail-binding protein 2	CD2BP2	sp|O95400|CD2B2_HUMAN CD2 antigen cytoplasmic tail-binding protein 2 OS=Homo sapiens OX=9606 GN=CD2BP2 PE=1 SV=1	1	4	4	4	1	4	1	4	1	4	20.2	20.2	20.2	37.646	341	341	2		5			0	8.0242	By MS/MS	By MS/MS	0.35393	0.73679	92.803	4	3	Median	NaN	0.23593	NaN	0.76116	NaN	107.14	1	3	0	3	Median
O95433;O95433-2	O95433;O95433-2	7;6	7;6	7;6	Activator of 90 kDa heat shock protein ATPase homolog 1	AHSA1	sp|O95433|AHSA1_HUMAN Activator of 90 kDa heat shock protein ATPase homolog 1 OS=Homo sapiens OX=9606 GN=AHSA1 PE=1 SV=1;sp|O95433-2|AHSA1_HUMAN Isoform 2 of Activator of 90 kDa heat shock protein ATPase homolog 1 OS=Homo sapiens OX=9606 GN=AHSA1	2	7	7	7	4	7	4	7	4	7	25.4	25.4	25.4	38.274	338	338;288	3.64			5	9	0	32.417	By MS/MS	By MS/MS	0.47118	0.997	3.0199	12	5	Leave out requantified	0.68459	0.30053	0.95239	1.0212	5.8175	7.101	4	8	0	5	Leave out requantified
O95453-2;O95453-3;O95453;O95453-4	O95453-2;O95453-3;O95453;O95453-4	4;4;4;3	4;4;4;3	4;4;4;3	Poly(A)-specific ribonuclease PARN	PARN	sp|O95453-2|PARN_HUMAN Isoform 2 of Poly(A)-specific ribonuclease PARN OS=Homo sapiens OX=9606 GN=PARN;sp|O95453-3|PARN_HUMAN Isoform 3 of Poly(A)-specific ribonuclease PARN OS=Homo sapiens OX=9606 GN=PARN;sp|O95453|PARN_HUMAN Poly(A)-specific ribonuclease	4	4	4	4	2	4	2	4	2	4	11.6	11.6	11.6	66.574	578	578;593;639;464	1.86	1	6			0	20.324	By MS/MS	By MS/MS	0.4798	1.1863	27.357	3	1	Median	NaN	0.37814	NaN	1.2625	NaN	38.353	1	2	0	1	Median
O95456-2;O95456	O95456-2;O95456	8;8	8;8	8;8	Proteasome assembly chaperone 1	PSMG1	sp|O95456-2|PSMG1_HUMAN Isoform 2 of Proteasome assembly chaperone 1 OS=Homo sapiens OX=9606 GN=PSMG1;sp|O95456|PSMG1_HUMAN Proteasome assembly chaperone 1 OS=Homo sapiens OX=9606 GN=PSMG1 PE=1 SV=1	2	8	8	8	2	7	2	7	2	7	41.9	41.9	41.9	30.288	267	267;288	3.75			3	9	0	26.057	By MS/MS	By MS/MS	0.48062	1.2267	13.447	9	3	Leave out requantified	0.90886	0.34471	1.2742	1.1011	2.6544	15.877	3	6	0	3	Median
O95478	O95478	5	5	5	Ribosome biogenesis protein NSA2 homolog	NSA2	sp|O95478|NSA2_HUMAN Ribosome biogenesis protein NSA2 homolog OS=Homo sapiens OX=9606 GN=NSA2 PE=1 SV=1	1	5	5	5	3	3	3	3	3	3	23.8	23.8	23.8	30.065	260	260	3.5			3	3	0	3.4699	By MS/MS	By MS/MS	0.7346	1.0248	22.145	5	2	Median	0.74322	0.48304	1.0248	1.5222	0.95835	1.1768	3	2	1	1	Plateau
O95486;O95486-2	O95486;O95486-2	4;2	4;2	4;2	Protein transport protein Sec24A	SEC24A	sp|O95486|SC24A_HUMAN Protein transport protein Sec24A OS=Homo sapiens OX=9606 GN=SEC24A PE=1 SV=2;sp|O95486-2|SC24A_HUMAN Isoform 2 of Protein transport protein Sec24A OS=Homo sapiens OX=9606 GN=SEC24A	2	4	4	4	2	3	2	3	2	3	5.3	5.3	5.3	119.75	1093	1093;613	1	6				0	7.1389	By MS/MS	By MS/MS	0.78641	1.0855	106.99	5	3	Median	0.77389	0.87064	1.0827	3.0062	0.36416	124.24	2	3	1	2	Median
O95487-2;O95487;O95487-3	O95487-2;O95487;O95487-3	3;3;3	3;3;3	3;3;3	Protein transport protein Sec24B	SEC24B	sp|O95487-2|SC24B_HUMAN Isoform 2 of Protein transport protein Sec24B OS=Homo sapiens OX=9606 GN=SEC24B;sp|O95487|SC24B_HUMAN Protein transport protein Sec24B OS=Homo sapiens OX=9606 GN=SEC24B PE=1 SV=2;sp|O95487-3|SC24B_HUMAN Isoform 3 of Protein transpor	3	3	3	3	3	3	3	3	3	3	4.2	4.2	4.2	133.63	1233	1233;1268;1298	1	8				0	16.526	By MS/MS	By MS/MS	0.72957	1.2245	44.249	7	5	Median	0.72957	0.51965	1.0202	1.7629	22.363	42.537	3	4	2	3	Median
O95551;O95551-2	O95551;O95551-2	2;2	2;2	2;2	Tyrosyl-DNA phosphodiesterase 2	TDP2	sp|O95551|TYDP2_HUMAN Tyrosyl-DNA phosphodiesterase 2 OS=Homo sapiens OX=9606 GN=TDP2 PE=1 SV=1;sp|O95551-2|TYDP2_HUMAN Isoform 2 of Tyrosyl-DNA phosphodiesterase 2 OS=Homo sapiens OX=9606 GN=TDP2	2	2	2	2	1	1	1	1	1	1	9.4	9.4	9.4	40.929	362	362;392	3.25			3	1	0	11.164	By MS/MS	By MS/MS	NaN	NaN	NaN	0	0	Median	NaN	NaN	NaN	NaN	NaN	NaN	0	0	0	0	Median
O95563	O95563	1	1	1	Mitochondrial pyruvate carrier 2	MPC2	sp|O95563|MPC2_HUMAN Mitochondrial pyruvate carrier 2 OS=Homo sapiens OX=9606 GN=MPC2 PE=1 SV=1	1	1	1	1	0	1	0	1	0	1	9.4	9.4	9.4	14.279	127	127	3			1		1	-2		By MS/MS	NaN	NaN	NaN	1	1	Median	NaN	NaN	NaN	NaN	NaN	NaN	0	1	0	1	Median
O95573	O95573	19	19	17	Long-chain-fatty-acid--CoA ligase 3	ACSL3	sp|O95573|ACSL3_HUMAN Long-chain-fatty-acid--CoA ligase 3 OS=Homo sapiens OX=9606 GN=ACSL3 PE=1 SV=3	1	19	19	17	15	16	15	16	13	15	42.8	42.8	38.8	80.419	720	720	2		36			0	205.2	By MS/MS	By MS/MS	0.4739	1.0086	13.408	30	9	Leave out requantified	0.78751	0.26244	1.0774	0.88579	12.512	17.656	14	16	1	8	Leave out requantified
O95602	O95602	11	11	10	DNA-directed RNA polymerase I subunit RPA1	POLR1A	sp|O95602|RPA1_HUMAN DNA-directed RNA polymerase I subunit RPA1 OS=Homo sapiens OX=9606 GN=POLR1A PE=1 SV=2	1	11	11	10	9	9	9	9	8	9	9.9	9.9	9.4	194.81	1720	1720	1	21				0	21.943	By MS/MS	By MS/MS	0.5404	0.90691	20.514	16	6	Leave out requantified	0.586	0.31062	0.85652	1.0731	8.5608	23.292	8	8	1	5	Leave out requantified
O95671-3;O95671-2;O95671	O95671-3;O95671-2;O95671	2;2;2	2;2;2	2;2;2	N-acetylserotonin O-methyltransferase-like protein	ASMTL	sp|O95671-3|ASML_HUMAN Isoform 3 of Probable bifunctional dTTP/UTP pyrophosphatase/methyltransferase protein OS=Homo sapiens OX=9606 GN=ASMTL;sp|O95671-2|ASML_HUMAN Isoform 2 of Probable bifunctional dTTP/UTP pyrophosphatase/methyltransferase protein OS=Ho	3	2	2	2	1	2	1	2	1	2	6	6	6	62.442	563	563;605;621	2		3			0	3.7488	By MS/MS	By MS/MS	0.40637	0.8311	28.241	2	0	Median	NaN	NaN	NaN	NaN	NaN	NaN	1	1	0	0	Median
O95674	O95674	1	1	1	Phosphatidate cytidylyltransferase 2	CDS2	sp|O95674|CDS2_HUMAN Phosphatidate cytidylyltransferase 2 OS=Homo sapiens OX=9606 GN=CDS2 PE=1 SV=1	1	1	1	1	0	1	0	1	0	1	4.3	4.3	4.3	51.417	445	445	1	1				0	16.923		By MS/MS	NaN	NaN	NaN	0	0	Median	NaN	NaN	NaN	NaN	NaN	NaN	0	0	0	0	Median
O95684-2;O95684;Q8N103-3;O95684-3	O95684-2;O95684	4;4;1;1	4;4;1;1	4;4;1;1	FGFR1 oncogene partner	FGFR1OP	sp|O95684-2|FR1OP_HUMAN Isoform 2 of FGFR1 oncogene partner OS=Homo sapiens OX=9606 GN=FGFR1OP;sp|O95684|FR1OP_HUMAN FGFR1 oncogene partner OS=Homo sapiens OX=9606 GN=FGFR1OP PE=1 SV=1	4	4	4	4	3	3	3	3	3	3	25.1	25.1	25.1	40.907	379	379;399;522;149	2.45		8	1	2	0	141.06	By MS/MS	By MS/MS	0.45341	1.0528	10.781	8	2	Leave out requantified	0.61471	0.36204	0.84455	1.2243	21.256	11.727	3	5	1	1	Median
O95714	O95714	3	3	3	E3 ubiquitin-protein ligase HERC2	HERC2	sp|O95714|HERC2_HUMAN E3 ubiquitin-protein ligase HERC2 OS=Homo sapiens OX=9606 GN=HERC2 PE=1 SV=2	1	3	3	3	1	3	1	3	1	3	0.8	0.8	0.8	527.22	4834	4834	1	4				0	9.9891	By MS/MS	By MS/MS	0.42711	0.92897	43.707	2	2	Median	NaN	NaN	NaN	NaN	NaN	NaN	1	1	1	1	Median
O95721	O95721	11	11	11	Synaptosomal-associated protein 29	SNAP29	sp|O95721|SNP29_HUMAN Synaptosomal-associated protein 29 OS=Homo sapiens OX=9606 GN=SNAP29 PE=1 SV=1	1	11	11	11	6	11	6	11	6	11	48.8	48.8	48.8	28.97	258	258	3.67			8	16	0	57.876	By MS/MS	By MS/MS	0.38351	1.0741	14.517	20	5	Leave out requantified	0.64518	0.34869	0.8912	1.1002	4.2772	14.717	6	14	1	4	Leave out requantified
O95747	O95747	9	9	9	Serine/threonine-protein kinase OSR1	OXSR1	sp|O95747|OXSR1_HUMAN Serine/threonine-protein kinase OSR1 OS=Homo sapiens OX=9606 GN=OXSR1 PE=1 SV=1	1	9	9	9	5	9	5	9	5	9	23.5	23.5	23.5	58.022	527	527	2		17			0	47.148	By MS/MS	By MS/MS	0.45596	0.97671	15.308	14	4	Leave out requantified	0.73977	0.25033	1.0234	0.84324	5.4222	19.354	5	9	0	4	Leave out requantified
O95749;O95749-2	O95749	5;2	5;2	5;2	Geranylgeranyl pyrophosphate synthase	GGPS1	sp|O95749|GGPPS_HUMAN Geranylgeranyl pyrophosphate synthase OS=Homo sapiens OX=9606 GN=GGPS1 PE=1 SV=1	2	5	5	5	1	5	1	5	1	5	22.7	22.7	22.7	34.87	300	300;246	3.83			1	5	0	6.5157	By MS/MS	By MS/MS	0.27758	0.8839	37.702	5	4	Median	NaN	0.27758	NaN	0.8839	NaN	37.702	0	5	0	4	Median
O95757	O95757	24	19	19	Heat shock 70 kDa protein 4L	HSPA4L	sp|O95757|HS74L_HUMAN Heat shock 70 kDa protein 4L OS=Homo sapiens OX=9606 GN=HSPA4L PE=1 SV=3	1	24	19	19	15	20	11	15	11	15	37.1	31	31	94.511	839	839	1.18	31	7			0	79.937	By MS/MS	By MS/MS	0.42683	0.97648	8.8728	28	10	Leave out requantified	0.56342	0.31439	0.84045	1.1043	7.9849	6.0895	13	15	3	7	Leave out requantified
O95758-1;O95758-6;O95758-2;O95758;O95758-5;O95758-4;O95758-7	O95758-1;O95758-6;O95758-2;O95758;O95758-5;O95758-4;O95758-7	15;14;14;14;14;14;11	11;10;10;10;10;10;8	11;10;10;10;10;10;8	Polypyrimidine tract-binding protein 3	PTBP3	sp|O95758-1|PTBP3_HUMAN Isoform 1 of Polypyrimidine tract-binding protein 3 OS=Homo sapiens OX=9606 GN=PTBP3;sp|O95758-6|PTBP3_HUMAN Isoform 6 of Polypyrimidine tract-binding protein 3 OS=Homo sapiens OX=9606 GN=PTBP3;sp|O95758-2|PTBP3_HUMAN Isoform 2 of P	7	15	11	11	9	15	5	11	5	11	47.2	41.5	41.5	56.501	521	521;524;547;552;555;558;457	2.48		19	3	5	0	102.26	By MS/MS	By MS/MS	0.66501	1.1103	26.19	22	14	Leave out requantified	0.81134	0.36796	1.1103	1.2009	14.172	38.602	9	13	4	10	Leave out requantified
O95777	O95777	4	4	4	U6 snRNA-associated Sm-like protein LSm8	LSM8	sp|O95777|LSM8_HUMAN U6 snRNA-associated Sm-like protein LSm8 OS=Homo sapiens OX=9606 GN=LSM8 PE=1 SV=3	1	4	4	4	2	4	2	4	2	4	71.9	71.9	71.9	10.403	96	96	3.29			5	2	0	16.469	By MS/MS	By MS/MS	0.32304	1.007	0.44101	5	1	Leave out requantified	NaN	0.32304	NaN	1.007	NaN	10.197	1	4	0	1	Median
O95782-2;O95782	O95782-2;O95782	33;33	33;33	25;25	AP-2 complex subunit alpha-1	AP2A1	sp|O95782-2|AP2A1_HUMAN Isoform B of AP-2 complex subunit alpha-1 OS=Homo sapiens OX=9606 GN=AP2A1;sp|O95782|AP2A1_HUMAN AP-2 complex subunit alpha-1 OS=Homo sapiens OX=9606 GN=AP2A1 PE=1 SV=3	2	33	33	25	13	29	13	29	11	21	48.4	48.4	38.8	105.36	955	955;977	1.28	43	17			0	161.1	By MS/MS	By MS/MS	0.35731	0.93677	11.64	52	25	Leave out requantified	0.65715	0.26554	0.9394	0.93677	9.2103	13.502	12	40	3	22	Leave out requantified
O95785-2;O95785-4;O95785-3;O95785	O95785-2;O95785-4;O95785-3;O95785	1;1;1;1	1;1;1;1	1;1;1;1	Protein Wiz	WIZ	sp|O95785-2|WIZ_HUMAN Isoform 2 of Protein Wiz OS=Homo sapiens OX=9606 GN=WIZ;sp|O95785-4|WIZ_HUMAN Isoform 4 of Protein Wiz OS=Homo sapiens OX=9606 GN=WIZ;sp|O95785-3|WIZ_HUMAN Isoform 3 of Protein Wiz OS=Homo sapiens OX=9606 GN=WIZ;sp|O95785|WIZ_HUMAN Pr	4	1	1	1	0	1	0	1	0	1	1.5	1.5	1.5	85.379	794	794;835;965;1651	1	1				0.0091128	1.2788		By MS/MS	NaN	NaN	NaN	1	1	Median	NaN	NaN	NaN	NaN	NaN	NaN	0	1	0	1	Median
O95793-2;O95793-3;O95793	O95793-2;O95793-3;O95793	9;9;9	9;9;9	8;8;8	Double-stranded RNA-binding protein Staufen homolog 1	STAU1	sp|O95793-2|STAU1_HUMAN Isoform Short of Double-stranded RNA-binding protein Staufen homolog 1 OS=Homo sapiens OX=9606 GN=STAU1;sp|O95793-3|STAU1_HUMAN Isoform 3 of Double-stranded RNA-binding protein Staufen homolog 1 OS=Homo sapiens OX=9606 GN=STAU1;sp|O	3	9	9	8	7	8	7	8	6	7	20	20	18.3	54.933	496	496;502;577	2		19			0	135.36	By MS/MS	By MS/MS	0.53348	1.1135	4.9758	17	5	Leave out requantified	0.83071	0.33774	1.1338	1.1424	6.9903	4.1141	6	11	0	5	Leave out requantified
O95801	O95801	5	5	5	Tetratricopeptide repeat protein 4	TTC4	sp|O95801|TTC4_HUMAN Tetratricopeptide repeat protein 4 OS=Homo sapiens OX=9606 GN=TTC4 PE=1 SV=3	1	5	5	5	2	5	2	5	2	5	22	22	22	44.678	387	387	3.62			3	5	0	96.258	By MS/MS	By MS/MS	0.48602	1.2652	25.622	5	1	Leave out requantified	NaN	0.32802	NaN	1.0512	NaN	26.632	1	4	0	1	Median
O95810	O95810	9	9	9	Serum deprivation-response protein	SDPR	sp|O95810|CAVN2_HUMAN Caveolae-associated protein 2 OS=Homo sapiens OX=9606 GN=CAVIN2 PE=1 SV=3	1	9	9	9	8	7	8	7	8	7	25.9	25.9	25.9	47.173	425	425	2.11		17		1	0	51.385	By MS/MS	By MS/MS	0.3731	0.6355	6.2862	13	4	Leave out requantified	0.48845	0.1856	0.66312	0.59912	6.1889	9.4626	7	6	2	2	Leave out requantified
O95816;O95816-2	O95816;O95816-2	8;6	8;6	8;6	BAG family molecular chaperone regulator 2	BAG2	sp|O95816|BAG2_HUMAN BAG family molecular chaperone regulator 2 OS=Homo sapiens OX=9606 GN=BAG2 PE=1 SV=1;sp|O95816-2|BAG2_HUMAN Isoform 2 of BAG family molecular chaperone regulator 2 OS=Homo sapiens OX=9606 GN=BAG2	2	8	8	8	6	7	6	7	6	7	35.5	35.5	35.5	23.772	211	211;178	3.3			14	6	0	13.07	By MS/MS	By MS/MS	0.47657	1.1915	12.419	15	4	Leave out requantified	0.97626	0.38821	1.321	1.199	9.9405	10.489	5	10	1	3	Leave out requantified
O95817	O95817	2	2	2	BAG family molecular chaperone regulator 3	BAG3	sp|O95817|BAG3_HUMAN BAG family molecular chaperone regulator 3 OS=Homo sapiens OX=9606 GN=BAG3 PE=1 SV=3	1	2	2	2	1	1	1	1	1	1	5.4	5.4	5.4	61.594	575	575	1.5	1	1			1	-2	By MS/MS	By MS/MS	NaN	NaN	NaN	1	0	Median	NaN	NaN	NaN	NaN	NaN	NaN	1	0	0	0	Median
O95819-2;O95819-6;O95819-3;O95819-4;O95819;O95819-5	O95819-2;O95819-6;O95819-3;O95819-4;O95819;O95819-5	4;4;4;3;3;3	4;4;4;3;3;3	3;3;3;2;2;2	Mitogen-activated protein kinase kinase kinase kinase 4	MAP4K4	sp|O95819-2|M4K4_HUMAN Isoform 2 of Mitogen-activated protein kinase kinase kinase kinase 4 OS=Homo sapiens OX=9606 GN=MAP4K4;sp|O95819-6|M4K4_HUMAN Isoform 6 of Mitogen-activated protein kinase kinase kinase kinase 4 OS=Homo sapiens OX=9606 GN=MAP4K4;sp|O	6	4	4	3	1	4	1	4	1	3	5.4	5.4	4.9	138.5	1212	1212;1273;1320;1165;1239;1242	1	5				0	44.4	By MS/MS	By MS/MS	0.27352	0.97307	24.774	3	2	Median	NaN	0.27352	NaN	0.97307	NaN	24.774	0	3	0	2	Median
O95831;O95831-3;O95831-2;O95831-5;O95831-4;O95831-6	O95831;O95831-3;O95831-2	30;29;17;13;13;12	30;29;17;13;13;12	30;29;17;13;13;12	Apoptosis-inducing factor 1, mitochondrial	AIFM1	sp|O95831|AIFM1_HUMAN Apoptosis-inducing factor 1, mitochondrial OS=Homo sapiens OX=9606 GN=AIFM1 PE=1 SV=1;sp|O95831-3|AIFM1_HUMAN Isoform 3 of Apoptosis-inducing factor 1, mitochondrial OS=Homo sapiens OX=9606 GN=AIFM1;sp|O95831-2|AIFM1_HUMAN Isoform 2 o	6	30	30	30	25	28	25	28	25	28	57.3	57.3	57.3	66.9	613	613;609;326;261;324;237	1.99	1	67			0	216.91	By MS/MS	By MS/MS	0.33005	0.6962	13.051	62	13	Leave out requantified	0.57118	0.17804	0.7805	0.59445	10.978	13.493	30	32	2	11	Leave out requantified
O95834;O95834-2;O95834-3	O95834;O95834-2;O95834-3	3;3;3	3;3;3	3;3;3	Echinoderm microtubule-associated protein-like 2	EML2	sp|O95834|EMAL2_HUMAN Echinoderm microtubule-associated protein-like 2 OS=Homo sapiens OX=9606 GN=EML2 PE=1 SV=1;sp|O95834-2|EMAL2_HUMAN Isoform 2 of Echinoderm microtubule-associated protein-like 2 OS=Homo sapiens OX=9606 GN=EML2;sp|O95834-3|EMAL2_HUMAN I	3	3	3	3	0	3	0	3	0	3	7.1	7.1	7.1	70.678	649	649;796;850	2		3			0	2.6627		By MS/MS	0.34675	1.1051	21.942	2	2	Median	NaN	0.34675	NaN	1.1051	NaN	21.942	0	2	0	2	Median
O95837;P29992	O95837;P29992	1;1	1;1	1;1	Guanine nucleotide-binding protein subunit alpha-14;Guanine nucleotide-binding protein subunit alpha-11	GNA14;GNA11	sp|O95837|GNA14_HUMAN Guanine nucleotide-binding protein subunit alpha-14 OS=Homo sapiens OX=9606 GN=GNA14 PE=1 SV=1;sp|P29992|GNA11_HUMAN Guanine nucleotide-binding protein subunit alpha-11 OS=Homo sapiens OX=9606 GN=GNA11 PE=1 SV=2	2	1	1	1	1	1	1	1	1	1	5.9	5.9	5.9	41.57	355	355;359	3.5			1	1	0	7.8677	By MS/MS	By MS/MS	0.3142	0.66139	16.574	2	0	Median	NaN	NaN	NaN	NaN	NaN	NaN	1	1	0	0	Median
O95861-4;O95861;O95861-2;O95861-3	O95861-4;O95861;O95861-2;O95861-3	9;9;9;6	9;9;9;6	9;9;9;6	3(2),5-bisphosphate nucleotidase 1	BPNT1	sp|O95861-4|BPNT1_HUMAN Isoform 4 of 3(2),5-bisphosphate nucleotidase 1 OS=Homo sapiens OX=9606 GN=BPNT1;sp|O95861|BPNT1_HUMAN 3(2),5-bisphosphate nucleotidase 1 OS=Homo sapiens OX=9606 GN=BPNT1 PE=1 SV=1;sp|O95861-2|BPNT1_HUMAN Isoform 2 of 3(2),5	4	9	9	9	4	8	4	8	4	8	36.8	36.8	36.8	29.188	272	272;308;325;253	3.56			7	9	0	39.584	By MS/MS	By MS/MS	0.30616	0.89604	12.456	12	6	Leave out requantified	0.62259	0.3025	0.83044	0.96253	4.965	7.8151	3	9	1	5	Plateau
O95865	O95865	5	5	5	N(G),N(G)-dimethylarginine dimethylaminohydrolase 2	DDAH2	sp|O95865|DDAH2_HUMAN N(G),N(G)-dimethylarginine dimethylaminohydrolase 2 OS=Homo sapiens OX=9606 GN=DDAH2 PE=1 SV=1	1	5	5	5	0	5	0	5	0	5	31.9	31.9	31.9	29.644	285	285	4				5	0	15.429		By MS/MS	0.28165	0.89965	5.6086	2	2	Median	NaN	0.28165	NaN	0.89965	NaN	5.6086	0	2	0	2	Median
O95870;O95870-2	O95870;O95870-2	6;5	6;5	6;5	Abhydrolase domain-containing protein 16A	ABHD16A	sp|O95870|ABHGA_HUMAN Phosphatidylserine lipase ABHD16A OS=Homo sapiens OX=9606 GN=ABHD16A PE=1 SV=3;sp|O95870-2|ABHGA_HUMAN Isoform 2 of Phosphatidylserine lipase ABHD16A OS=Homo sapiens OX=9606 GN=ABHD16A	2	6	6	6	2	4	2	4	2	4	15.2	15.2	15.2	63.243	558	558;525	2		7			0	6.2756	By MS/MS	By MS/MS	0.61018	0.83613	59.948	5	2	Leave out requantified	1.0048	0.27728	1.3775	0.89763	70.604	13.243	2	3	0	2	Median
O95881	O95881	2	2	2	Thioredoxin domain-containing protein 12	TXNDC12	sp|O95881|TXD12_HUMAN Thioredoxin domain-containing protein 12 OS=Homo sapiens OX=9606 GN=TXNDC12 PE=1 SV=1	1	2	2	2	1	2	1	2	1	2	31.4	31.4	31.4	19.206	172	172	3.25			3	1	0	33.563	By MS/MS	By MS/MS	0.34999	1.1176	25.371	4	3	Median	NaN	0.33333	NaN	1.0693	NaN	26.611	1	3	1	2	Median
O95905-2;O95905;O95905-3	O95905-2;O95905;O95905-3	6;6;6	6;6;6	6;6;6	Protein SGT1	ECD	sp|O95905-2|ECD_HUMAN Isoform 2 of Protein ecdysoneless homolog OS=Homo sapiens OX=9606 GN=ECD;sp|O95905|ECD_HUMAN Protein ecdysoneless homolog OS=Homo sapiens OX=9606 GN=ECD PE=1 SV=1;sp|O95905-3|ECD_HUMAN Isoform 3 of Protein ecdysoneless homolog OS=Homo	3	6	6	6	6	4	6	4	6	4	15.8	15.8	15.8	67.711	601	601;644;677	2		13			0	37.017	By MS/MS	By MS/MS	0.71251	1.0298	12.428	6	2	Leave out requantified	0.73446	0.45358	1.0088	1.503	3.8014	2.8336	4	2	1	1	Leave out requantified
O95926-2;O95926	O95926-2;O95926	1;1	1;1	1;1	Pre-mRNA-splicing factor SYF2	SYF2	sp|O95926-2|SYF2_HUMAN Isoform 2 of Pre-mRNA-splicing factor SYF2 OS=Homo sapiens OX=9606 GN=SYF2;sp|O95926|SYF2_HUMAN Pre-mRNA-splicing factor SYF2 OS=Homo sapiens OX=9606 GN=SYF2 PE=1 SV=1	2	1	1	1	0	1	0	1	0	1	13.9	13.9	13.9	23.568	201	201;243	4				1	0	4.7546		By MS/MS	NaN	NaN	NaN	1	1	Median	NaN	NaN	NaN	NaN	NaN	NaN	0	1	0	1	Median
O95983-2;O95983	O95983-2;O95983	7;7	7;7	7;7	Methyl-CpG-binding domain protein 3	MBD3	sp|O95983-2|MBD3_HUMAN Isoform 2 of Methyl-CpG-binding domain protein 3 OS=Homo sapiens OX=9606 GN=MBD3;sp|O95983|MBD3_HUMAN Methyl-CpG-binding domain protein 3 OS=Homo sapiens OX=9606 GN=MBD3 PE=1 SV=1	2	7	7	7	2	6	2	6	2	6	21.2	21.2	21.2	29.014	259	259;291	3.75			2	6	0	8.0095	By MS/MS	By MS/MS	0.42898	0.88893	6.4659	7	3	Leave out requantified	0.68366	0.29681	0.94661	0.94423	2.1685	13.386	2	5	0	3	Median
O95985-3;O95985-2;O95985	O95985-3;O95985-2;O95985	2;2;2	2;2;2	1;1;1	DNA topoisomerase 3-beta-1	TOP3B	sp|O95985-3|TOP3B_HUMAN Isoform 3 of DNA topoisomerase 3-beta-1 OS=Homo sapiens OX=9606 GN=TOP3B;sp|O95985-2|TOP3B_HUMAN Isoform 2 of DNA topoisomerase 3-beta-1 OS=Homo sapiens OX=9606 GN=TOP3B;sp|O95985|TOP3B_HUMAN DNA topoisomerase 3-beta-1 OS=Homo sapie	3	2	2	1	0	2	0	2	0	1	2.8	2.8	1.3	79.838	707	707;730;862	2		2			0.0025795	1.8072		By MS/MS	0.37746	1.2067	23.6	2	2	Median	NaN	0.37746	NaN	1.2067	NaN	23.6	0	2	0	2	Median
O95989	O95989	3	3	3	Diphosphoinositol polyphosphate phosphohydrolase 1	NUDT3	sp|O95989|NUDT3_HUMAN Diphosphoinositol polyphosphate phosphohydrolase 1 OS=Homo sapiens OX=9606 GN=NUDT3 PE=1 SV=1	1	3	3	3	0	3	0	3	0	3	19.8	19.8	19.8	19.471	172	172	3			3		0	9.7132		By MS/MS	0.2814	0.8776	0.20475	2	0	Median	NaN	0.2814	NaN	0.8776	NaN	0.20475	0	2	0	0	Median
O96000;O96000-2	O96000;O96000-2	6;3	6;3	6;3	NADH dehydrogenase [ubiquinone] 1 beta subcomplex subunit 10	NDUFB10	sp|O96000|NDUBA_HUMAN NADH dehydrogenase [ubiquinone] 1 beta subcomplex subunit 10 OS=Homo sapiens OX=9606 GN=NDUFB10 PE=1 SV=3;sp|O96000-2|NDUBA_HUMAN Isoform 2 of NADH dehydrogenase [ubiquinone] 1 beta subcomplex subunit 10 OS=Homo sapiens OX=9606 GN=NDU	2	6	6	6	4	6	4	6	4	6	37.2	37.2	37.2	20.776	172	172;168	3.17		2	6	4	0	15.105	By MS/MS	By MS/MS	0.43949	0.83193	11.778	11	4	Leave out requantified	0.59659	0.3248	0.81868	1.0724	11.996	17.135	5	6	1	3	Leave out requantified
O96005-4;O96005;O96005-3	O96005-4;O96005;O96005-3	4;4;3	4;4;3	4;4;3	Cleft lip and palate transmembrane protein 1	CLPTM1	sp|O96005-4|CLPT1_HUMAN Isoform 3 of Cleft lip and palate transmembrane protein 1 OS=Homo sapiens OX=9606 GN=CLPTM1;sp|O96005|CLPT1_HUMAN Cleft lip and palate transmembrane protein 1 OS=Homo sapiens OX=9606 GN=CLPTM1 PE=1 SV=1;sp|O96005-3|CLPT1_HUMAN Isofo	3	4	4	4	4	4	4	4	4	4	9.5	9.5	9.5	75.177	655	655;669;567	1.83	2	10			0	68.281	By MS/MS	By MS/MS	0.41901	0.69656	22.451	11	5	Leave out requantified	0.51256	0.37342	0.69656	1.242	13.872	24.064	5	6	1	4	Leave out requantified
O96007	O96007	2	2	2	Molybdopterin synthase catalytic subunit	MOCS2	sp|O96007|MOC2B_HUMAN Molybdopterin synthase catalytic subunit OS=Homo sapiens OX=9606 GN=MOCS2 PE=1 SV=1	1	2	2	2	0	2	0	2	0	2	18.6	18.6	18.6	20.944	188	188	3			2		0	4.3996		By MS/MS	0.7949	2.4866	119.8	2	1	Median	NaN	0.7949	NaN	2.4866	NaN	119.8	0	2	0	1	Median
O96008;O96008-2	O96008;O96008-2	11;7	11;7	11;7	Mitochondrial import receptor subunit TOM40 homolog	TOMM40	sp|O96008|TOM40_HUMAN Mitochondrial import receptor subunit TOM40 homolog OS=Homo sapiens OX=9606 GN=TOMM40 PE=1 SV=1;sp|O96008-2|TOM40_HUMAN Isoform 2 of Mitochondrial import receptor subunit TOM40 homolog OS=Homo sapiens OX=9606 GN=TOMM40	2	11	11	11	8	10	8	10	8	10	43.2	43.2	43.2	37.893	361	361;329	3.7			9	21	0	143.72	By MS/MS	By MS/MS	0.33587	0.95067	8.4565	22	14	Leave out requantified	0.74892	0.27922	0.99677	0.90677	13.308	7.5611	7	15	4	10	Leave out requantified
O96017-13;O96017-4;O96017;O96017-9;O96017-11;O96017-12;O96017-3	O96017-13;O96017-4;O96017;O96017-9;O96017-11;O96017-12	3;3;3;3;2;2;1	3;3;3;3;2;2;1	3;3;3;3;2;2;1	Serine/threonine-protein kinase Chk2	CHEK2	sp|O96017-13|CHK2_HUMAN Isoform 13 of Serine/threonine-protein kinase Chk2 OS=Homo sapiens OX=9606 GN=CHEK2;sp|O96017-4|CHK2_HUMAN Isoform 4 of Serine/threonine-protein kinase Chk2 OS=Homo sapiens OX=9606 GN=CHEK2;sp|O96017|CHK2_HUMAN Serine/threonine-prot	7	3	3	3	0	3	0	3	0	3	13.7	13.7	13.7	36.156	322	322;452;543;586;225;514;162	2		3			0	2.735		By MS/MS	0.47145	1.5307	53.797	2	2	Median	NaN	0.47145	NaN	1.5307	NaN	53.797	0	2	0	2	Median
O96019;O96019-2;O94805	O96019;O96019-2	10;9;1	10;9;1	10;9;1	Actin-like protein 6A	ACTL6A	sp|O96019|ACL6A_HUMAN Actin-like protein 6A OS=Homo sapiens OX=9606 GN=ACTL6A PE=1 SV=1;sp|O96019-2|ACL6A_HUMAN Isoform 2 of Actin-like protein 6A OS=Homo sapiens OX=9606 GN=ACTL6A	3	10	10	10	7	9	7	9	7	9	36.4	36.4	36.4	47.46	429	429;387;426	3.57			10	13	0	99.791	By MS/MS	By MS/MS	0.48274	1.1612	9.5668	20	8	Leave out requantified	0.84753	0.33464	1.1531	1.0796	8.258	13.364	7	13	2	6	Leave out requantified
P00338;P00338-3;P00338-5;P00338-2;P00338-4;Q6ZMR3	P00338;P00338-3;P00338-5;P00338-2;P00338-4	32;30;23;23;20;2	30;28;21;21;19;1	30;28;21;21;19;1	L-lactate dehydrogenase A chain	LDHA	sp|P00338|LDHA_HUMAN L-lactate dehydrogenase A chain OS=Homo sapiens OX=9606 GN=LDHA PE=1 SV=2;sp|P00338-3|LDHA_HUMAN Isoform 3 of L-lactate dehydrogenase A chain OS=Homo sapiens OX=9606 GN=LDHA;sp|P00338-5|LDHA_HUMAN Isoform 5 of L-lactate dehydrogenase A	6	32	30	30	21	28	20	26	20	26	90.7	88.9	88.9	36.688	332	332;361;241;274;274;332	3.54		1	31	40	0	323.31	By MS/MS	By MS/MS	0.52003	1.1636	11.286	62	14	Leave out requantified	0.66924	0.40474	0.94547	1.3648	5.5323	7.1354	27	35	6	8	Leave out requantified
P00352	P00352	7	6	6	Retinal dehydrogenase 1	ALDH1A1	sp|P00352|AL1A1_HUMAN Retinal dehydrogenase 1 OS=Homo sapiens OX=9606 GN=ALDH1A1 PE=1 SV=2	1	7	6	6	6	4	5	3	5	3	18	16.4	16.4	54.861	501	501	2		8			0	16.993	By MS/MS	By MS/MS	0.32081	0.47624	95.315	5	5	Median	0.32081	0.39802	0.44094	1.3006	56.496	86.487	3	2	3	2	Median
P00367;P00367-3;P00367-2;P49448	P00367;P00367-3;P00367-2;P49448	18;14;12;12	18;14;12;12	18;14;12;12	Glutamate dehydrogenase 1, mitochondrial;Glutamate dehydrogenase 2, mitochondrial	GLUD1;GLUD2	sp|P00367|DHE3_HUMAN Glutamate dehydrogenase 1, mitochondrial OS=Homo sapiens OX=9606 GN=GLUD1 PE=1 SV=2;sp|P00367-3|DHE3_HUMAN Isoform 3 of Glutamate dehydrogenase 1, mitochondrial OS=Homo sapiens OX=9606 GN=GLUD1;sp|P00367-2|DHE3_HUMAN Isoform 2 of Gluta	4	18	18	18	12	16	12	16	12	16	43.2	43.2	43.2	61.397	558	558;425;391;558	2.17		32	2	2	0	37.82	By MS/MS	By MS/MS	0.42603	0.88465	6.8347	31	11	Leave out requantified	0.68042	0.24315	0.93442	0.82261	7.1367	9.2431	14	17	3	8	Leave out requantified
P00374;P00374-2	P00374;P00374-2	2;1	2;1	2;1	Dihydrofolate reductase	DHFR	sp|P00374|DYR_HUMAN Dihydrofolate reductase OS=Homo sapiens OX=9606 GN=DHFR PE=1 SV=2;sp|P00374-2|DYR_HUMAN Isoform 2 of Dihydrofolate reductase OS=Homo sapiens OX=9606 GN=DHFR	2	2	2	2	1	2	1	2	1	2	18.2	18.2	18.2	21.452	187	187;135	3.4			3	2	0	37.722	By MS/MS	By MS/MS	0.4695	1.4172	17.725	5	2	Median	1.0054	0.44871	1.3492	1.4172	14.352	22.543	2	3	0	2	Median
P00387-2;P00387;P00387-3	P00387-2;P00387;P00387-3	5;5;5	5;5;5	5;5;5	NADH-cytochrome b5 reductase 3;NADH-cytochrome b5 reductase 3 membrane-bound form;NADH-cytochrome b5 reductase 3 soluble form	CYB5R3	sp|P00387-2|NB5R3_HUMAN Isoform 2 of NADH-cytochrome b5 reductase 3 OS=Homo sapiens OX=9606 GN=CYB5R3;sp|P00387|NB5R3_HUMAN NADH-cytochrome b5 reductase 3 OS=Homo sapiens OX=9606 GN=CYB5R3 PE=1 SV=3;sp|P00387-3|NB5R3_HUMAN Isoform 3 of NADH-cytochrome b5 r	3	5	5	5	2	5	2	5	2	5	34.2	34.2	34.2	31.628	278	278;301;334	3.78			2	7	0	12.72	By MS/MS	By MS/MS	0.35303	0.99353	13.193	7	3	Leave out requantified	0.68359	0.29841	0.93013	1.0145	6.3782	13.179	2	5	1	2	Median
P00390-2;P00390;P00390-3;P00390-4;P00390-5	P00390-2;P00390;P00390-3;P00390-4;P00390-5	18;18;17;16;15	18;18;17;16;15	18;18;17;16;15	Glutathione reductase, mitochondrial	GSR	sp|P00390-2|GSHR_HUMAN Isoform Cytoplasmic of Glutathione reductase, mitochondrial OS=Homo sapiens OX=9606 GN=GSR;sp|P00390|GSHR_HUMAN Glutathione reductase, mitochondrial OS=Homo sapiens OX=9606 GN=GSR PE=1 SV=2;sp|P00390-3|GSHR_HUMAN Isoform 2 of Glutath	5	18	18	18	13	18	13	18	13	18	69.5	69.5	69.5	51.7	479	479;522;493;469;440	2.02		40	1		0	153.88	By MS/MS	By MS/MS	0.39363	0.82835	16.231	38	10	Leave out requantified	0.602	0.24653	0.82371	0.83418	16.215	19.288	16	22	0	10	Leave out requantified
P00403	P00403	4	4	4	Cytochrome c oxidase subunit 2	MT-CO2	sp|P00403|COX2_HUMAN Cytochrome c oxidase subunit 2 OS=Homo sapiens OX=9606 GN=MT-CO2 PE=1 SV=1	1	4	4	4	3	3	3	3	3	3	27.8	27.8	27.8	25.565	227	227	3.5			5	5	0	13.068	By MS/MS	By MS/MS	0.41096	0.85253	14.288	7	3	Leave out requantified	0.66361	0.33917	0.90377	1.0326	9.519	35.773	3	4	1	2	Median
P00441	P00441	17	17	17	Superoxide dismutase [Cu-Zn]	SOD1	sp|P00441|SODC_HUMAN Superoxide dismutase [Cu-Zn] OS=Homo sapiens OX=9606 GN=SOD1 PE=1 SV=2	1	17	17	17	13	16	13	16	13	16	97.4	97.4	97.4	15.936	154	154	3.42			35	25	0	143.2	By MS/MS	By MS/MS	0.51841	1.1043	11	54	13	Leave out requantified	0.7831	0.35703	1.0785	1.1179	6.4117	13.553	23	31	2	11	Leave out requantified
P00491	P00491	11	11	11	Purine nucleoside phosphorylase	PNP	sp|P00491|PNPH_HUMAN Purine nucleoside phosphorylase OS=Homo sapiens OX=9606 GN=PNP PE=1 SV=2	1	11	11	11	4	11	4	11	4	11	63.3	63.3	63.3	32.118	289	289	3.8			5	20	0	91.799	By MS/MS	By MS/MS	0.32666	0.9969	14.041	22	4	Leave out requantified	0.80156	0.29307	1.0897	0.95026	8.0652	12.953	4	18	0	4	Leave out requantified
P00492	P00492	10	10	10	Hypoxanthine-guanine phosphoribosyltransferase	HPRT1	sp|P00492|HPRT_HUMAN Hypoxanthine-guanine phosphoribosyltransferase OS=Homo sapiens OX=9606 GN=HPRT1 PE=1 SV=2	1	10	10	10	5	10	5	10	5	10	49.1	49.1	49.1	24.579	218	218	3.38			13	8	0	107.16	By MS/MS	By MS/MS	0.44304	0.72445	25.579	17	10	Leave out requantified	0.64665	0.16108	0.87165	0.50016	4.3726	3.9027	5	12	1	9	Leave out requantified
P00505;P00505-2	P00505;P00505-2	13;10	13;10	13;10	Aspartate aminotransferase, mitochondrial	GOT2	sp|P00505|AATM_HUMAN Aspartate aminotransferase, mitochondrial OS=Homo sapiens OX=9606 GN=GOT2 PE=1 SV=3;sp|P00505-2|AATM_HUMAN Isoform 2 of Aspartate aminotransferase, mitochondrial OS=Homo sapiens OX=9606 GN=GOT2	2	13	13	13	11	13	11	13	11	13	44.2	44.2	44.2	47.517	430	430;387	3.48			17	16	0	67.688	By MS/MS	By MS/MS	0.43539	0.93699	7.8352	27	6	Leave out requantified	0.64134	0.29566	0.87672	0.96385	12.275	4.3632	14	13	2	4	Leave out requantified
P00519;P00519-2;P42684-4;P42684-10;P42684-2;P42684-3	P00519;P00519-2	9;9;1;1;1;1	9;9;1;1;1;1	8;8;0;0;0;0	Tyrosine-protein kinase ABL1	ABL1	sp|P00519|ABL1_HUMAN Tyrosine-protein kinase ABL1 OS=Homo sapiens OX=9606 GN=ABL1 PE=1 SV=4;sp|P00519-2|ABL1_HUMAN Isoform IB of Tyrosine-protein kinase ABL1 OS=Homo sapiens OX=9606 GN=ABL1	6	9	9	8	7	7	7	7	7	6	11.8	11.8	10.1	122.87	1130	1130;1149;1043;1064;1146;1167	1	16				0	13.445	By MS/MS	By MS/MS	0.49835	0.94231	11.57	13	6	Leave out requantified	0.67236	0.27249	0.9435	0.94231	21.327	2.0857	6	7	2	4	Leave out requantified
P00558;P00558-2;P07205	P00558;P00558-2	43;39;4	43;39;4	43;39;4	Phosphoglycerate kinase 1	PGK1	sp|P00558|PGK1_HUMAN Phosphoglycerate kinase 1 OS=Homo sapiens OX=9606 GN=PGK1 PE=1 SV=3;sp|P00558-2|PGK1_HUMAN Isoform 2 of Phosphoglycerate kinase 1 OS=Homo sapiens OX=9606 GN=PGK1	3	43	43	43	37	39	37	39	37	39	99	99	99	44.614	417	417;389;417	3.56	1	2	71	105	0	323.31	By MS/MS	By MS/MS	0.39415	0.85465	12.109	146	47	Leave out requantified	0.61244	0.24095	0.87068	0.8179	17.583	7.8384	60	86	12	35	Leave out requantified
P00568	P00568	6	6	6	Adenylate kinase isoenzyme 1	AK1	sp|P00568|KAD1_HUMAN Adenylate kinase isoenzyme 1 OS=Homo sapiens OX=9606 GN=AK1 PE=1 SV=3	1	6	6	6	4	5	4	5	4	5	33.5	33.5	33.5	21.635	194	194	3.33			10	5	0	12.885	By MS/MS	By MS/MS	0.51266	0.87005	11.014	10	4	Leave out requantified	0.64648	0.33614	0.87005	1.0555	12.468	17.154	5	5	2	2	Leave out requantified
P00846	P00846	1	1	1	ATP synthase subunit a	MT-ATP6	sp|P00846|ATP6_HUMAN ATP synthase subunit a OS=Homo sapiens OX=9606 GN=MT-ATP6 PE=1 SV=1	1	1	1	1	0	1	0	1	0	1	4.4	4.4	4.4	24.817	226	226	3			1		0.0044346	1.5271		By MS/MS	NaN	NaN	NaN	1	0	Median	NaN	NaN	NaN	NaN	NaN	NaN	0	1	0	0	Median
P00918	P00918	1	1	1	Carbonic anhydrase 2	CA2	sp|P00918|CAH2_HUMAN Carbonic anhydrase 2 OS=Homo sapiens OX=9606 GN=CA2 PE=1 SV=2	1	1	1	1	0	1	0	1	0	1	6.2	6.2	6.2	29.246	260	260	4				1	0.0012023	2.2683		By MS/MS	NaN	NaN	NaN	1	1	Median	NaN	NaN	NaN	NaN	NaN	NaN	0	1	0	1	Median
P01040	P01040	1	1	1	Cystatin-A;Cystatin-A, N-terminally processed	CSTA	sp|P01040|CYTA_HUMAN Cystatin-A OS=Homo sapiens OX=9606 GN=CSTA PE=1 SV=1	1	1	1	1	1	0	1	0	1	0	18.4	18.4	18.4	11.006	98	98	4				1	0.0041794	1.5752	By MS/MS		NaN	NaN	NaN	0	0	Median	NaN	NaN	NaN	NaN	NaN	NaN	0	0	0	0	Median
P01111;P01112;P01116;P01112-2	P01111;P01112;P01116	7;5;4;3	7;5;4;3	3;2;0;0	GTPase NRas;GTPase HRas;GTPase HRas, N-terminally processed;GTPase KRas;GTPase KRas, N-terminally processed	NRAS;HRAS;KRAS	sp|P01111|RASN_HUMAN GTPase NRas OS=Homo sapiens OX=9606 GN=NRAS PE=1 SV=1;sp|P01112|RASH_HUMAN GTPase HRas OS=Homo sapiens OX=9606 GN=HRAS PE=1 SV=1;sp|P01116|RASK_HUMAN GTPase KRas OS=Homo sapiens OX=9606 GN=KRAS PE=1 SV=1	4	7	7	3	6	5	6	5	2	3	43.4	43.4	15.3	21.229	189	189;189;189;170	3.55			5	6	0	15.785	By MS/MS	By MS/MS	0.49217	0.97951	5.6433	11	3	Leave out requantified	0.75327	0.29179	1.0273	0.90431	8.0306	4.3787	6	5	1	2	Leave out requantified
P01137	P01137	3	3	3	Transforming growth factor beta-1;Latency-associated peptide	TGFB1	sp|P01137|TGFB1_HUMAN Transforming growth factor beta-1 proprotein OS=Homo sapiens OX=9606 GN=TGFB1 PE=1 SV=2	1	3	3	3	0	3	0	3	0	3	8.5	8.5	8.5	44.341	390	390	4				4	0	14.264		By MS/MS	NaN	NaN	NaN	0	0	Median	NaN	NaN	NaN	NaN	NaN	NaN	0	0	0	0	Median
P02008	P02008	20	20	20	Hemoglobin subunit zeta	HBZ	sp|P02008|HBAZ_HUMAN Hemoglobin subunit zeta OS=Homo sapiens OX=9606 GN=HBZ PE=1 SV=2	1	20	20	20	17	18	17	18	17	18	99.3	99.3	99.3	15.637	142	142	3.26	5	4	45	38	0	267.16	By MS/MS	By MS/MS	0.99738	2.0432	54.281	71	8	Leave out requantified	0.76436	1.3006	1.029	4.1156	7.6415	9.3025	37	34	2	6	Leave out requantified
P02042	P02042	3	2	2	Hemoglobin subunit delta	HBD	sp|P02042|HBD_HUMAN Hemoglobin subunit delta OS=Homo sapiens OX=9606 GN=HBD PE=1 SV=2	1	3	2	2	1	3	0	2	0	2	28.6	21.8	21.8	16.055	147	147	3			2		0	15.489	By matching	By MS/MS	1.4555	4.588	8.6094	2	1	Median	NaN	1.4555	NaN	4.588	NaN	8.6094	0	2	0	1	Median
P02100	P02100	19	19	18	Hemoglobin subunit epsilon	HBE1	sp|P02100|HBE_HUMAN Hemoglobin subunit epsilon OS=Homo sapiens OX=9606 GN=HBE1 PE=1 SV=2	1	19	19	18	16	15	16	15	15	14	85.7	85.7	85.7	16.203	147	147	3.4	3	1	32	36	0	107.46	By MS/MS	By MS/MS	0.50659	0.70143	51.802	59	13	Leave out requantified	0.47987	0.82554	0.6705	2.5642	15.783	12.425	33	26	5	8	Leave out requantified
P02545;P02545-6;P02545-3;P02545-5;P02545-4	P02545;P02545-6;P02545-3;P02545-5;P02545-4	45;43;43;35;35	45;43;43;35;35	3;1;3;3;3	Prelamin-A/C;Lamin-A/C	LMNA	sp|P02545|LMNA_HUMAN Prelamin-A/C OS=Homo sapiens OX=9606 GN=LMNA PE=1 SV=1;sp|P02545-6|LMNA_HUMAN Isoform 6 of Prelamin-A/C OS=Homo sapiens OX=9606 GN=LMNA;sp|P02545-3|LMNA_HUMAN Isoform ADelta10 of Prelamin-A/C OS=Homo sapiens OX=9606 GN=LMNA;sp|P02545-5	5	45	45	3	40	40	40	40	3	3	65.8	65.8	8.6	74.139	664	664;614;634;565;574	2.03	1	121	3	1	0	323.31	By MS/MS	By MS/MS	0.45084	0.96426	17.134	106	16	Leave out requantified	0.79982	0.24665	1.1092	0.82985	16.25	21.1	53	53	4	12	Leave out requantified
P02545-2	P02545-2	43	1	1	Prelamin-A/C;Lamin-A/C	LMNA	sp|P02545-2|LMNA_HUMAN Isoform C of Prelamin-A/C OS=Homo sapiens OX=9606 GN=LMNA	1	43	1	1	38	38	1	1	1	1	71	4.5	4.5	65.134	572	572	2		8			0.00031027	2.5991	By MS/MS	By MS/MS	0.42878	1.0022	28.347	8	4	Median	0.65889	0.31212	0.90333	1.0515	12.498	31.884	3	5	0	4	Median
P02549-2;P02549	P02549-2;P02549	26;26	26;26	26;26	Spectrin alpha chain, erythrocytic 1	SPTA1	sp|P02549-2|SPTA1_HUMAN Isoform 2 of Spectrin alpha chain, erythrocytic 1 OS=Homo sapiens OX=9606 GN=SPTA1;sp|P02549|SPTA1_HUMAN Spectrin alpha chain, erythrocytic 1 OS=Homo sapiens OX=9606 GN=SPTA1 PE=1 SV=5	2	26	26	26	14	25	14	25	14	25	18	18	18	279.67	2416	2416;2419	1	46				0	124.09	By MS/MS	By MS/MS	0.52074	1.1358	26.796	30	11	Leave out requantified	0.64075	0.37781	0.93506	1.376	6.9248	24.496	11	19	2	9	Leave out requantified
P02724-3;P02724-2;P02724	P02724-3;P02724-2;P02724	2;2;2	2;2;2	2;2;2	Glycophorin-A	GYPA	sp|P02724-3|GLPA_HUMAN Isoform 3 of Glycophorin-A OS=Homo sapiens OX=9606 GN=GYPA;sp|P02724-2|GLPA_HUMAN Isoform 2 of Glycophorin-A OS=Homo sapiens OX=9606 GN=GYPA;sp|P02724|GLPA_HUMAN Glycophorin-A OS=Homo sapiens OX=9606 GN=GYPA PE=1 SV=2	3	2	2	2	2	2	2	2	2	2	26.5	26.5	26.5	13	117	117;124;150	3.4			3	2	0	75.643	By MS/MS	By MS/MS	0.42148	0.89971	12.976	4	0	Leave out requantified	0.70502	0.25197	0.96226	0.84123	9.6298	16.321	2	2	0	0	Median
P02786	P02786	35	35	35	Transferrin receptor protein 1;Transferrin receptor protein 1, serum form	TFRC	sp|P02786|TFR1_HUMAN Transferrin receptor protein 1 OS=Homo sapiens OX=9606 GN=TFRC PE=1 SV=2	1	35	35	35	28	28	28	28	28	28	51.4	51.4	51.4	84.87	760	760	1.72	37	57	3	3	0	165.87	By MS/MS	By MS/MS	0.47756	1.0278	27.448	89	13	Leave out requantified	0.51533	0.4092	0.73633	1.4111	11.104	10.715	44	45	6	7	Leave out requantified
P02792	P02792	4	4	4	Ferritin light chain	FTL	sp|P02792|FRIL_HUMAN Ferritin light chain OS=Homo sapiens OX=9606 GN=FTL PE=1 SV=2	1	4	4	4	4	4	4	4	4	4	25.1	25.1	25.1	20.019	175	175	3.5			7	7	0	16.595	By MS/MS	By MS/MS	0.33538	0.70117	29.564	14	2	Leave out requantified	0.69943	0.17502	0.93677	0.55647	6.2362	96.333	7	7	1	1	Leave out requantified
P02794	P02794	6	6	6	Ferritin heavy chain;Ferritin heavy chain, N-terminally processed	FTH1	sp|P02794|FRIH_HUMAN Ferritin heavy chain OS=Homo sapiens OX=9606 GN=FTH1 PE=1 SV=2	1	6	6	6	2	6	2	6	2	6	44.8	44.8	44.8	21.225	183	183	3	1		8	2	0	8.6232	By MS/MS	By MS/MS	0.50294	1.0661	43.492	8	3	Median	0.89984	0.31211	1.2131	0.99067	25.872	51.339	3	5	0	3	Median
P03905	P03905	4	4	4	NADH-ubiquinone oxidoreductase chain 4	MT-ND4	sp|P03905|NU4M_HUMAN NADH-ubiquinone oxidoreductase chain 4 OS=Homo sapiens OX=9606 GN=MT-ND4 PE=1 SV=1	1	4	4	4	2	4	2	4	2	4	14.2	14.2	14.2	51.58	459	459	2.09	4	4	1	2	0	14.01	By MS/MS	By MS/MS	NaN	NaN	NaN	1	1	Median	NaN	NaN	NaN	NaN	NaN	NaN	0	1	0	1	Median
P04035-2;P04035;P04035-3	P04035-2;P04035;P04035-3	1;1;1	1;1;1	1;1;1	3-hydroxy-3-methylglutaryl-coenzyme A reductase	HMGCR	sp|P04035-2|HMDH_HUMAN Isoform 2 of 3-hydroxy-3-methylglutaryl-coenzyme A reductase OS=Homo sapiens OX=9606 GN=HMGCR;sp|P04035|HMDH_HUMAN 3-hydroxy-3-methylglutaryl-coenzyme A reductase OS=Homo sapiens OX=9606 GN=HMGCR PE=1 SV=1;sp|P04035-3|HMDH_HUMAN Isof	3	1	1	1	0	1	0	1	0	1	1.9	1.9	1.9	92.02	835	835;888;908	2		1			1	-2		By MS/MS	NaN	NaN	NaN	0	0	Median	NaN	NaN	NaN	NaN	NaN	NaN	0	0	0	0	Median
P04040	P04040	22	22	22	Catalase	CAT	sp|P04040|CATA_HUMAN Catalase OS=Homo sapiens OX=9606 GN=CAT PE=1 SV=3	1	22	22	22	20	18	20	18	20	18	52.2	52.2	52.2	59.755	527	527	2		47			0	105.66	By MS/MS	By MS/MS	0.70167	1.4754	15.974	43	9	Leave out requantified	0.95897	0.5062	1.3107	1.6827	12.95	11.913	23	20	5	4	Leave out requantified
P04075;P04075-2	P04075;P04075-2	44;41	44;41	38;35	Fructose-bisphosphate aldolase A	ALDOA	sp|P04075|ALDOA_HUMAN Fructose-bisphosphate aldolase A OS=Homo sapiens OX=9606 GN=ALDOA PE=1 SV=2;sp|P04075-2|ALDOA_HUMAN Isoform 2 of Fructose-bisphosphate aldolase A OS=Homo sapiens OX=9606 GN=ALDOA	2	44	44	38	34	40	34	40	30	35	99.2	99.2	85.7	39.42	364	364;418	3.55	1	3	78	113	0	323.31	By MS/MS	By MS/MS	0.41979	0.90041	6.7937	162	47	Leave out requantified	0.653	0.26279	0.91232	0.87702	10.392	7.2287	71	91	7	40	Leave out requantified
P04080	P04080	4	4	4	Cystatin-B	CSTB	sp|P04080|CYTB_HUMAN Cystatin-B OS=Homo sapiens OX=9606 GN=CSTB PE=1 SV=2	1	4	4	4	3	4	3	4	3	4	70.4	70.4	70.4	11.139	98	98	3.43			4	3	0	8.2978	By MS/MS	By MS/MS	0.5031	1.024	4.1324	6	0	Leave out requantified	0.72798	0.32718	0.98175	1.0164	12.757	6.1511	3	3	0	0	Leave out requantified
P04083	P04083	42	42	42	Annexin A1	ANXA1	sp|P04083|ANXA1_HUMAN Annexin A1 OS=Homo sapiens OX=9606 GN=ANXA1 PE=1 SV=2	1	42	42	42	34	38	34	38	34	38	81.8	81.8	81.8	38.714	346	346	3.51	2		64	78	0	323.31	By MS/MS	By MS/MS	0.35175	0.75227	12.628	125	38	Leave out requantified	0.5003	0.24787	0.69887	0.81868	14.528	9.4343	62	63	18	20	Leave out requantified
P04179-3;P04179-4;P04179;P04179-2	P04179-3;P04179-4;P04179;P04179-2	2;2;2;1	2;2;2;1	2;2;2;1	Superoxide dismutase [Mn], mitochondrial	SOD2	sp|P04179-3|SODM_HUMAN Isoform 3 of Superoxide dismutase [Mn], mitochondrial OS=Homo sapiens OX=9606 GN=SOD2;sp|P04179-4|SODM_HUMAN Isoform 4 of Superoxide dismutase [Mn], mitochondrial OS=Homo sapiens OX=9606 GN=SOD2;sp|P04179|SODM_HUMAN Superoxide dismut	4	2	2	2	1	2	1	2	1	2	17.3	17.3	17.3	18.262	162	162;176;222;183	3.33			2	1	0	13.359	By MS/MS	By MS/MS	0.31323	0.9711	8.006	3	0	Median	NaN	0.29118	NaN	0.9096	NaN	9.253	1	2	0	0	Median
P04181;P04181-2	P04181;P04181-2	25;16	25;16	25;16	Ornithine aminotransferase, mitochondrial;Ornithine aminotransferase, hepatic form;Ornithine aminotransferase, renal form	OAT	sp|P04181|OAT_HUMAN Ornithine aminotransferase, mitochondrial OS=Homo sapiens OX=9606 GN=OAT PE=1 SV=1;sp|P04181-2|OAT_HUMAN Isoform 2 of Ornithine aminotransferase, mitochondrial OS=Homo sapiens OX=9606 GN=OAT	2	25	25	25	18	24	18	24	18	24	69.2	69.2	69.2	48.534	439	439;301	3.62			24	40	0	128.67	By MS/MS	By MS/MS	0.37727	0.82727	26.233	53	17	Leave out requantified	0.4438	0.31513	0.61482	1.0321	20.633	12.159	23	30	6	11	Leave out requantified
P04183	P04183	9	9	9	Thymidine kinase, cytosolic	TK1	sp|P04183|KITH_HUMAN Thymidine kinase, cytosolic OS=Homo sapiens OX=9606 GN=TK1 PE=1 SV=2	1	9	9	9	7	8	7	8	7	8	56.8	56.8	56.8	25.468	234	234	3.55			10	12	0	74.827	By MS/MS	By MS/MS	0.46153	0.92552	7.4369	17	6	Leave out requantified	0.73849	0.25511	0.99045	0.79814	5.9277	9.0808	8	9	2	4	Leave out requantified
P04259;CON__P04259;CON__Q61726	P04259;CON__P04259	15;14;1	7;7;0	0;0;0	Keratin, type II cytoskeletal 6B	KRT6B	sp|P04259|K2C6B_HUMAN Keratin, type II cytoskeletal 6B OS=Homo sapiens OX=9606 GN=KRT6B PE=1 SV=5;	3	15	7	0	15	7	7	2	0	0	29.6	15.4	0	60.066	564	564;564;479	2.43	3	6	1	4	0	9.5614	By MS/MS	By MS/MS	0.15409	0.208	92.629	8	8	Median	0.13124	NaN	0.17704	NaN	58.8	NaN	7	1	7	1	Median
P04264;CON__P04264	P04264;CON__P04264	46;43	46;43	34;31	Keratin, type II cytoskeletal 1	KRT1	sp|P04264|K2C1_HUMAN Keratin, type II cytoskeletal 1 OS=Homo sapiens OX=9606 GN=KRT1 PE=1 SV=6;	2	46	46	34	44	33	44	33	32	24	63.8	63.8	56.8	66.038	644	644;644	2.56	39	78	29	63	0	323.31	By MS/MS	By MS/MS	0.50381	1.4273	75.751	123	119	Leave out requantified	0.050041	0.076843	0.06839	0.25612	152.29	150.24	77	46	75	44	Median
P04350	P04350	30	2	1	Tubulin beta-4A chain	TUBB4A	sp|P04350|TBB4A_HUMAN Tubulin beta-4A chain OS=Homo sapiens OX=9606 GN=TUBB4A PE=1 SV=2	1	30	2	1	30	25	2	1	1	0	70.3	7.9	3.8	49.585	444	444	2		5			0	5.2351	By MS/MS	By MS/MS	0.50594	1.0855	66.824	4	2	Median	0.68739	NaN	0.93844	NaN	74.345	NaN	3	1	1	1	Median
P04406;P04406-2	P04406;P04406-2	38;34	38;34	38;34	Glyceraldehyde-3-phosphate dehydrogenase	GAPDH	sp|P04406|G3P_HUMAN Glyceraldehyde-3-phosphate dehydrogenase OS=Homo sapiens OX=9606 GN=GAPDH PE=1 SV=3;sp|P04406-2|G3P_HUMAN Isoform 2 of Glyceraldehyde-3-phosphate dehydrogenase OS=Homo sapiens OX=9606 GN=GAPDH	2	38	38	38	33	37	33	37	33	37	92.8	92.8	92.8	36.053	335	335;293	3.62	5	7	84	201	0	323.31	By MS/MS	By MS/MS	0.43906	0.99948	8.8028	250	81	Leave out requantified	0.70862	0.3049	0.977	1.0213	7.6376	11.529	84	166	10	71	Leave out requantified
P04632	P04632	7	7	7	Calpain small subunit 1	CAPNS1	sp|P04632|CPNS1_HUMAN Calpain small subunit 1 OS=Homo sapiens OX=9606 GN=CAPNS1 PE=1 SV=1	1	7	7	7	4	6	4	6	4	6	54.1	54.1	54.1	28.315	268	268	3.57			15	20	0	111.18	By MS/MS	By MS/MS	0.56637	1.0783	17.795	26	5	Leave out requantified	0.83283	0.2967	1.138	0.93212	15.686	16.088	12	14	1	4	Leave out requantified
P04792	P04792	15	15	15	Heat shock protein beta-1	HSPB1	sp|P04792|HSPB1_HUMAN Heat shock protein beta-1 OS=Homo sapiens OX=9606 GN=HSPB1 PE=1 SV=2	1	15	15	15	15	14	15	14	15	14	90.2	90.2	90.2	22.782	205	205	3.52		1	38	44	0	323.31	By MS/MS	By MS/MS	0.36521	0.68793	12.798	76	24	Leave out requantified	0.53132	0.20216	0.73444	0.67334	12.721	15.527	37	39	8	16	Leave out requantified
P04818;P04818-2;P04818-3	P04818;P04818-2	11;9;5	11;9;5	11;9;5	Thymidylate synthase	TYMS	sp|P04818|TYSY_HUMAN Thymidylate synthase OS=Homo sapiens OX=9606 GN=TYMS PE=1 SV=3;sp|P04818-2|TYSY_HUMAN Isoform 2 of Thymidylate synthase OS=Homo sapiens OX=9606 GN=TYMS	3	11	11	11	6	10	6	10	6	10	48.6	48.6	48.6	35.716	313	313;279;230	3.55			9	11	0	113.51	By MS/MS	By MS/MS	0.64875	1.0542	13.302	16	8	Leave out requantified	0.72169	0.36526	1.0063	1.174	15.471	10.184	6	10	1	7	Leave out requantified
P04843	P04843	27	27	27	Dolichyl-diphosphooligosaccharide--protein glycosyltransferase subunit 1	RPN1	sp|P04843|RPN1_HUMAN Dolichyl-diphosphooligosaccharide--protein glycosyltransferase subunit 1 OS=Homo sapiens OX=9606 GN=RPN1 PE=1 SV=1	1	27	27	27	23	26	23	26	23	26	56.7	56.7	56.7	68.569	607	607	2.04		70	1	1	0	181.28	By MS/MS	By MS/MS	0.45023	0.95033	10.1	61	15	Leave out requantified	0.71438	0.26038	0.98112	0.86547	9.7425	11.722	28	33	3	12	Leave out requantified
P04844;P04844-2	P04844;P04844-2	15;14	15;14	15;14	Dolichyl-diphosphooligosaccharide--protein glycosyltransferase subunit 2	RPN2	sp|P04844|RPN2_HUMAN Dolichyl-diphosphooligosaccharide--protein glycosyltransferase subunit 2 OS=Homo sapiens OX=9606 GN=RPN2 PE=1 SV=3;sp|P04844-2|RPN2_HUMAN Isoform 2 of Dolichyl-diphosphooligosaccharide--protein glycosyltransferase subunit 2 OS=Homo sap	2	15	15	15	12	14	12	14	12	14	39.9	39.9	39.9	69.283	631	631;615	1.85	7	39			0	194.1	By MS/MS	By MS/MS	0.4211	0.95618	9.9039	38	12	Leave out requantified	0.6919	0.27928	0.96863	0.95637	6.2237	11.861	14	24	2	10	Leave out requantified
P04899;P04899-4;P04899-6;P04899-3;P04899-5;P04899-2	P04899;P04899-4;P04899-6;P04899-3;P04899-5;P04899-2	2;2;1;1;1;1	1;1;1;1;1;1	1;1;1;1;1;1	Guanine nucleotide-binding protein G(i) subunit alpha-2	GNAI2	sp|P04899|GNAI2_HUMAN Guanine nucleotide-binding protein G(i) subunit alpha-2 OS=Homo sapiens OX=9606 GN=GNAI2 PE=1 SV=3;sp|P04899-4|GNAI2_HUMAN Isoform sGi2 of Guanine nucleotide-binding protein G(i) subunit alpha-2 OS=Homo sapiens OX=9606 GN=GNAI2;sp|P04	6	2	1	1	1	2	0	1	0	1	7.3	4.2	4.2	40.45	355	355;366;303;318;339;339	4				2	0	9.5094	By matching	By MS/MS	NaN	NaN	NaN	1	0	Median	NaN	NaN	NaN	NaN	NaN	NaN	0	1	0	0	Median
P04921-2;P04921-3;P04921;Q9UHC6-2;Q9UHC6	P04921-2;P04921-3;P04921;Q9UHC6-2;Q9UHC6	2;2;2;1;1	2;2;2;1;1	2;2;2;1;1	Glycophorin-C;Contactin-associated protein-like 2	GYPC;CNTNAP2	sp|P04921-2|GLPC_HUMAN Isoform Glycophorin-D of Glycophorin-C OS=Homo sapiens OX=9606 GN=GYPC;sp|P04921-3|GLPC_HUMAN Isoform 3 of Glycophorin-C OS=Homo sapiens OX=9606 GN=GYPC;sp|P04921|GLPC_HUMAN Glycophorin-C OS=Homo sapiens OX=9606 GN=GYPC PE=1 SV=1;sp|	5	2	2	2	1	2	1	2	1	2	37.4	37.4	37.4	11.499	107	107;109;128;108;1331	3.75			1	3	0	56.801	By MS/MS	By MS/MS	0.62573	1.5	77.929	4	1	Median	NaN	0.53424	NaN	1.7016	NaN	80.404	1	3	0	1	Median
P05023-3;P05023-4;P05023;P05023-2;P50993;Q13733;P20648	P05023-3;P05023-4;P05023;P05023-2	28;28;28;19;10;6;2	28;28;28;19;10;6;2	15;15;15;14;1;1;0	Sodium/potassium-transporting ATPase subunit alpha-1	ATP1A1	sp|P05023-3|AT1A1_HUMAN Isoform 3 of Sodium/potassium-transporting ATPase subunit alpha-1 OS=Homo sapiens OX=9606 GN=ATP1A1;sp|P05023-4|AT1A1_HUMAN Isoform 4 of Sodium/potassium-transporting ATPase subunit alpha-1 OS=Homo sapiens OX=9606 GN=ATP1A1;sp|P0502	7	28	28	15	24	25	24	25	13	13	36.7	36.7	18	109.55	992	992;1023;1023;681;1020;1029;1035	1.45	44	36			0	323.31	By MS/MS	By MS/MS	0.36447	0.75193	17.321	66	16	Leave out requantified	0.48405	0.24072	0.6867	0.83942	19.474	12.673	35	31	7	9	Leave out requantified
P05091-2;P05091	P05091-2;P05091	7;7	6;6	6;6	Aldehyde dehydrogenase, mitochondrial	ALDH2	sp|P05091-2|ALDH2_HUMAN Isoform 2 of Aldehyde dehydrogenase, mitochondrial OS=Homo sapiens OX=9606 GN=ALDH2;sp|P05091|ALDH2_HUMAN Aldehyde dehydrogenase, mitochondrial OS=Homo sapiens OX=9606 GN=ALDH2 PE=1 SV=2	2	7	6	6	5	7	4	6	4	6	26	24.3	24.3	50.989	470	470;517	2		14			0	30.13	By MS/MS	By MS/MS	0.57165	1.2124	10.968	12	4	Leave out requantified	0.83723	0.36529	1.1664	1.2017	12.635	31.301	6	6	2	2	Leave out requantified
P05114	P05114	2	2	2	Non-histone chromosomal protein HMG-14	HMGN1	sp|P05114|HMGN1_HUMAN Non-histone chromosomal protein HMG-14 OS=Homo sapiens OX=9606 GN=HMGN1 PE=1 SV=3	1	2	2	2	2	2	2	2	2	2	14	14	14	10.659	100	100	3.5			3	3	0.00030979	2.5915	By MS/MS	By MS/MS	0.51436	0.90795	0.46898	5	0	Leave out requantified	0.6862	0.26228	0.91097	0.86553	10.308	15.71	3	2	0	0	Median
P05141	P05141	28	28	13	ADP/ATP translocase 2;ADP/ATP translocase 2, N-terminally processed	SLC25A5	sp|P05141|ADT2_HUMAN ADP/ATP translocase 2 OS=Homo sapiens OX=9606 GN=SLC25A5 PE=1 SV=7	1	28	28	13	18	28	18	28	9	13	66.4	66.4	41.3	32.852	298	298	3.36	8		32	48	0	284.07	By MS/MS	By MS/MS	0.2369	0.69818	25.467	76	20	Leave out requantified	0.57242	0.20099	0.7795	0.6596	10.55	25.829	32	44	7	13	Leave out requantified
P05166;P05166-2	P05166;P05166-2	2;2	2;2	2;2	Propionyl-CoA carboxylase beta chain, mitochondrial	PCCB	sp|P05166|PCCB_HUMAN Propionyl-CoA carboxylase beta chain, mitochondrial OS=Homo sapiens OX=9606 GN=PCCB PE=1 SV=3;sp|P05166-2|PCCB_HUMAN Isoform 2 of Propionyl-CoA carboxylase beta chain, mitochondrial OS=Homo sapiens OX=9606 GN=PCCB	2	2	2	2	0	2	0	2	0	2	6.1	6.1	6.1	58.215	539	539;559	2		2			0	19.223		By MS/MS	NaN	NaN	NaN	1	1	Median	NaN	NaN	NaN	NaN	NaN	NaN	0	1	0	1	Median
P05198	P05198	18	18	18	Eukaryotic translation initiation factor 2 subunit 1	EIF2S1	sp|P05198|IF2A_HUMAN Eukaryotic translation initiation factor 2 subunit 1 OS=Homo sapiens OX=9606 GN=EIF2S1 PE=1 SV=3	1	18	18	18	7	18	7	18	7	18	71.7	71.7	71.7	36.112	315	315	3.72	1		9	33	0	278.37	By MS/MS	By MS/MS	0.45469	1.3926	9.8948	33	11	Leave out requantified	0.97229	0.43936	1.3411	1.4667	11.532	11.84	7	26	0	11	Leave out requantified
P05204	P05204	5	5	5	Non-histone chromosomal protein HMG-17	HMGN2	sp|P05204|HMGN2_HUMAN Non-histone chromosomal protein HMG-17 OS=Homo sapiens OX=9606 GN=HMGN2 PE=1 SV=3	1	5	5	5	4	5	4	5	4	5	48.9	48.9	48.9	9.3926	90	90	3.36			9	5	0	93.69	By MS/MS	By MS/MS	0.49021	1.084	18.287	11	4	Leave out requantified	1.0073	0.2523	1.3614	0.86321	4.2853	10.276	4	7	0	4	Leave out requantified
P05362	P05362	3	3	3	Intercellular adhesion molecule 1	ICAM1	sp|P05362|ICAM1_HUMAN Intercellular adhesion molecule 1 OS=Homo sapiens OX=9606 GN=ICAM1 PE=1 SV=2	1	3	3	3	2	1	2	1	2	1	8.6	8.6	8.6	57.825	532	532	2		3			0	7.9948	By MS/MS	By MS/MS	0.35289	0.74461	13.433	2	1	Median	NaN	NaN	NaN	NaN	NaN	NaN	1	1	0	1	Median
P05386	P05386	5	5	5	60S acidic ribosomal protein P1	RPLP1	sp|P05386|RLA1_HUMAN 60S acidic ribosomal protein P1 OS=Homo sapiens OX=9606 GN=RPLP1 PE=1 SV=1	1	5	5	5	5	5	5	5	5	5	84.2	84.2	84.2	11.514	114	114	3.44			10	8	0	144.32	By MS/MS	By MS/MS	0.49135	0.96274	23.813	16	5	Leave out requantified	0.70902	0.33612	0.94145	1.0444	22.67	7.7992	8	8	2	3	Leave out requantified
P05387	P05387	10	10	10	60S acidic ribosomal protein P2	RPLP2	sp|P05387|RLA2_HUMAN 60S acidic ribosomal protein P2 OS=Homo sapiens OX=9606 GN=RPLP2 PE=1 SV=1	1	10	10	10	6	9	6	9	6	9	85.2	85.2	85.2	11.665	115	115	3.33			20	10	0	57.922	By MS/MS	By MS/MS	0.46639	1.1133	13.157	24	5	Leave out requantified	0.74916	0.36219	1.0176	1.1241	14.189	9.411	10	14	1	4	Leave out requantified
P05388;P05388-2;Q8NHW5	P05388;P05388-2;Q8NHW5	24;22;16	24;22;16	24;22;16	60S acidic ribosomal protein P0;60S acidic ribosomal protein P0-like	RPLP0;RPLP0P6	sp|P05388|RLA0_HUMAN 60S acidic ribosomal protein P0 OS=Homo sapiens OX=9606 GN=RPLP0 PE=1 SV=1;sp|P05388-2|RLA0_HUMAN Isoform 2 of 60S acidic ribosomal protein P0 OS=Homo sapiens OX=9606 GN=RPLP0;sp|Q8NHW5|RLA0L_HUMAN 60S acidic ribosomal protein P0-like	3	24	24	24	20	23	20	23	20	23	60.3	60.3	60.3	34.273	317	317;255;317	3.57			32	42	0	295.16	By MS/MS	By MS/MS	0.49682	1.0447	7.5835	64	16	Leave out requantified	0.7333	0.33183	0.99662	1.098	8.1195	10.007	30	34	6	10	Leave out requantified
P05423	P05423	2	2	2	DNA-directed RNA polymerase III subunit RPC4	POLR3D	sp|P05423|RPC4_HUMAN DNA-directed RNA polymerase III subunit RPC4 OS=Homo sapiens OX=9606 GN=POLR3D PE=1 SV=2	1	2	2	2	2	2	2	2	2	2	6.8	6.8	6.8	44.395	398	398	2		4			0	3.9282	By MS/MS	By MS/MS	0.4901	1.0275	15.809	2	1	Median	NaN	NaN	NaN	NaN	NaN	NaN	1	1	0	1	Median
P05455	P05455	38	38	38	Lupus La protein	SSB	sp|P05455|LA_HUMAN Lupus La protein OS=Homo sapiens OX=9606 GN=SSB PE=1 SV=2	1	38	38	38	30	34	30	34	30	34	80.9	80.9	80.9	46.836	408	408	3.03		45	42	49	0	260.96	By MS/MS	By MS/MS	0.50543	1.1431	33.425	118	23	Leave out requantified	0.82276	0.33259	1.1448	1.1097	13.627	35.911	51	67	6	17	Leave out requantified
P05556-2;P05556;P05556-5;P05556-4;P05556-3	P05556-2;P05556;P05556-5;P05556-4;P05556-3	5;5;5;5;5	5;5;5;5;5	5;5;5;5;5	Integrin beta-1	ITGB1	sp|P05556-2|ITB1_HUMAN Isoform 2 of Integrin beta-1 OS=Homo sapiens OX=9606 GN=ITGB1;sp|P05556|ITB1_HUMAN Integrin beta-1 OS=Homo sapiens OX=9606 GN=ITGB1 PE=1 SV=2;sp|P05556-5|ITB1_HUMAN Isoform 5 of Integrin beta-1 OS=Homo sapiens OX=9606 GN=ITGB1;sp|P05	5	5	5	5	2	5	2	5	2	5	8.6	8.6	8.6	87.445	789	789;798;801;819;825	1.27	8	3			0	18.293	By MS/MS	By MS/MS	0.42606	0.99528	9.9968	9	3	Leave out requantified	0.87846	0.25329	1.2577	0.87625	15.166	11.478	3	6	0	3	Plateau
P05771-2;P05771	P05771-2;P05771	17;16	17;16	12;11	Protein kinase C beta type	PRKCB	sp|P05771-2|KPCB_HUMAN Isoform Beta-II of Protein kinase C beta type OS=Homo sapiens OX=9606 GN=PRKCB;sp|P05771|KPCB_HUMAN Protein kinase C beta type OS=Homo sapiens OX=9606 GN=PRKCB PE=1 SV=4	2	17	17	12	14	14	14	14	10	11	37.4	37.4	26.9	77.011	673	673;671	1.97	1	37			0	60.981	By MS/MS	By MS/MS	0.63191	0.89383	14.296	26	9	Leave out requantified	0.68377	0.2417	0.93659	0.78139	13.799	6.3434	13	13	1	8	Leave out requantified
P05783;CON__H-INV:HIT000015463	P05783	33;2	32;2	24;2	Keratin, type I cytoskeletal 18	KRT18	sp|P05783|K1C18_HUMAN Keratin, type I cytoskeletal 18 OS=Homo sapiens OX=9606 GN=KRT18 PE=1 SV=2	2	33	32	24	17	30	16	29	13	22	66	66	53	48.057	430	430;295	3.72			21	53	0	302.37	By MS/MS	By MS/MS	0.45626	1.0281	12.536	59	15	Leave out requantified	0.85729	0.29484	1.1429	0.99865	13.149	9.4259	20	39	1	14	Leave out requantified
P05937-2;P05937;P22676	P05937-2;P05937	6;6;1	6;6;1	6;6;1	Calbindin	CALB1	sp|P05937-2|CALB1_HUMAN Isoform 2 of Calbindin OS=Homo sapiens OX=9606 GN=CALB1;sp|P05937|CALB1_HUMAN Calbindin OS=Homo sapiens OX=9606 GN=CALB1 PE=1 SV=2	3	6	6	6	4	5	4	5	4	5	46.1	46.1	46.1	23.609	204	204;261;271	3.44			5	4	0	45.922	By MS/MS	By MS/MS	0.57417	1.1843	18.533	9	2	Leave out requantified	1.2106	0.26042	1.6506	0.80393	4.0108	5.0411	4	5	0	2	Leave out requantified
P06132	P06132	17	17	17	Uroporphyrinogen decarboxylase	UROD	sp|P06132|DCUP_HUMAN Uroporphyrinogen decarboxylase OS=Homo sapiens OX=9606 GN=UROD PE=1 SV=2	1	17	17	17	13	17	13	17	13	17	64.9	64.9	64.9	40.786	367	367	3.53		2	19	28	0	238.46	By MS/MS	By MS/MS	0.51868	1.059	8.7046	47	12	Leave out requantified	0.89646	0.2898	1.2019	0.96108	13.457	7.8648	20	27	2	10	Leave out requantified
P06396-2;P06396-4;P06396-3;P06396	P06396-2;P06396-4;P06396-3;P06396	6;6;6;6	6;6;6;6	3;3;3;3	Gelsolin	GSN	sp|P06396-2|GELS_HUMAN Isoform 2 of Gelsolin OS=Homo sapiens OX=9606 GN=GSN;sp|P06396-4|GELS_HUMAN Isoform 4 of Gelsolin OS=Homo sapiens OX=9606 GN=GSN;sp|P06396-3|GELS_HUMAN Isoform 3 of Gelsolin OS=Homo sapiens OX=9606 GN=GSN;sp|P06396|GELS_HUMAN Gelsoli	4	6	6	3	3	4	3	4	1	2	17	17	10.8	80.64	731	731;739;742;782	2		8			0	51.68	By MS/MS	By MS/MS	0.67834	1.051	10.468	4	2	Median	0.73571	NaN	1.0067	NaN	11.161	NaN	3	1	1	1	Median
P06400	P06400	3	3	3	Retinoblastoma-associated protein	RB1	sp|P06400|RB_HUMAN Retinoblastoma-associated protein OS=Homo sapiens OX=9606 GN=RB1 PE=1 SV=2	1	3	3	3	1	3	1	3	1	3	5.4	5.4	5.4	106.16	928	928	1	4				0	5.2856	By matching	By MS/MS	0.34692	1.0584	29.871	4	2	Median	NaN	0.25228	NaN	0.90913	NaN	35.645	1	3	0	2	Median
P06454-2;P06454	P06454-2;P06454	10;10	10;10	10;10	Prothymosin alpha;Prothymosin alpha, N-terminally processed;Thymosin alpha-1	PTMA	sp|P06454-2|PTMA_HUMAN Isoform 2 of Prothymosin alpha OS=Homo sapiens OX=9606 GN=PTMA;sp|P06454|PTMA_HUMAN Prothymosin alpha OS=Homo sapiens OX=9606 GN=PTMA PE=1 SV=2	2	10	10	10	8	10	8	10	8	10	42.7	42.7	42.7	12.074	110	110;111	3.37			33	19	0	273.68	By MS/MS	By MS/MS	0.51473	1.052	4.0736	39	10	Leave out requantified	0.81511	0.32324	1.1156	1.0305	2.655	7.9483	17	22	1	9	Leave out requantified
P06493;P06493-2	P06493;P06493-2	20;16	20;16	18;15	Cyclin-dependent kinase 1	CDK1	sp|P06493|CDK1_HUMAN Cyclin-dependent kinase 1 OS=Homo sapiens OX=9606 GN=CDK1 PE=1 SV=3;sp|P06493-2|CDK1_HUMAN Isoform 2 of Cyclin-dependent kinase 1 OS=Homo sapiens OX=9606 GN=CDK1	2	20	20	18	13	19	13	19	12	17	76.8	76.8	74.1	34.095	297	297;240	3.47	1	1	23	28	0	179.64	By MS/MS	By MS/MS	0.56991	1.2542	38.006	45	11	Leave out requantified	0.86773	0.37452	1.235	1.2591	20.165	40.435	18	27	2	9	Leave out requantified
P06576	P06576	39	39	39	ATP synthase subunit beta, mitochondrial	ATP5B	sp|P06576|ATPB_HUMAN ATP synthase subunit beta, mitochondrial OS=Homo sapiens OX=9606 GN=ATP5F1B PE=1 SV=3	1	39	39	39	35	38	35	38	35	38	86.8	86.8	86.8	56.559	529	529	2.91	1	99	70	79	0	323.31	By MS/MS	By MS/MS	0.44642	0.92353	7.0977	200	49	Leave out requantified	0.64747	0.29269	0.89351	0.97106	13.129	9.2447	92	108	12	37	Leave out requantified
P06730;P06730-2;P06730-3	P06730;P06730-2;P06730-3	3;3;2	3;3;2	3;3;2	Eukaryotic translation initiation factor 4E	EIF4E	sp|P06730|IF4E_HUMAN Eukaryotic translation initiation factor 4E OS=Homo sapiens OX=9606 GN=EIF4E PE=1 SV=2;sp|P06730-2|IF4E_HUMAN Isoform 2 of Eukaryotic translation initiation factor 4E OS=Homo sapiens OX=9606 GN=EIF4E;sp|P06730-3|IF4E_HUMAN Isoform 3 of	3	3	3	3	2	2	2	2	2	2	30	30	30	25.097	217	217;248;237	3.83			1	5	0	13.137	By MS/MS	By MS/MS	0.31068	0.96959	16.039	5	3	Median	0.6602	0.29712	0.89835	0.96959	29.903	7.454	2	3	0	3	Median
P06733;P06733-2;P13929-3;P13929-2;P13929	P06733;P06733-2	67;46;4;4;4	67;46;4;4;4	63;43;0;0;0	Alpha-enolase	ENO1	sp|P06733|ENOA_HUMAN Alpha-enolase OS=Homo sapiens OX=9606 GN=ENO1 PE=1 SV=2;sp|P06733-2|ENOA_HUMAN Isoform MBP-1 of Alpha-enolase OS=Homo sapiens OX=9606 GN=ENO1	5	67	67	63	62	64	62	64	58	61	95.4	95.4	88.2	47.168	434	434;341;391;406;434	3.04	15	197	163	253	0	323.31	By MS/MS	By MS/MS	0.55918	1.1657	10.608	507	177	Leave out requantified	0.94404	0.29985	1.3132	1.0032	6.7392	5.2969	215	292	40	137	Leave out requantified
P06744;P06744-2;Q8N196	P06744;P06744-2	29;27;1	29;27;1	19;17;1	Glucose-6-phosphate isomerase	GPI	sp|P06744|G6PI_HUMAN Glucose-6-phosphate isomerase OS=Homo sapiens OX=9606 GN=GPI PE=1 SV=4;sp|P06744-2|G6PI_HUMAN Isoform 2 of Glucose-6-phosphate isomerase OS=Homo sapiens OX=9606 GN=GPI	3	29	29	19	26	28	26	28	19	18	70.3	70.3	46.4	63.146	558	558;569;739	2.02		127	1	1	0	323.31	By MS/MS	By MS/MS	0.37838	0.80233	20.193	107	33	Leave out requantified	0.64989	0.21165	0.89893	0.71297	12.318	59.263	53	54	12	21	Leave out requantified
P06748;P06748-2;P06748-3	P06748;P06748-2;P06748-3	32;28;25	32;28;25	32;28;25	Nucleophosmin	NPM1	sp|P06748|NPM_HUMAN Nucleophosmin OS=Homo sapiens OX=9606 GN=NPM1 PE=1 SV=2;sp|P06748-2|NPM_HUMAN Isoform 2 of Nucleophosmin OS=Homo sapiens OX=9606 GN=NPM1;sp|P06748-3|NPM_HUMAN Isoform 3 of Nucleophosmin OS=Homo sapiens OX=9606 GN=NPM1	3	32	32	32	27	30	27	30	27	30	84	84	84	32.575	294	294;265;259	3.54			94	109	0	323.31	By MS/MS	By MS/MS	0.46657	1.0403	6.3105	183	41	Leave out requantified	0.77645	0.30003	1.0871	0.99789	7.8573	26.574	82	101	12	29	Leave out requantified
P06753-2;P06753-5;P06753-3;P06753-6;P06753-4;P06753;P06753-7;CON__Q3SX28;P09493-2;P07951-3;P09493-9;P09493-8;P09493-7;P09493-6;P09493-4;P09493-3;P09493-10;P09493;P07951-2;P07951	P06753-2;P06753-5;P06753-3;P06753-6;P06753-4	24;22;21;21;19;9;8;5;5;5;5;5;5;5;5;5;5;5;5;5	24;22;21;21;19;9;8;5;5;5;5;5;5;5;5;5;5;5;5;5	18;16;15;15;13;3;6;0;0;0;0;0;0;0;0;0;0;0;0;0	Tropomyosin alpha-3 chain	TPM3	sp|P06753-2|TPM3_HUMAN Isoform 2 of Tropomyosin alpha-3 chain OS=Homo sapiens OX=9606 GN=TPM3;sp|P06753-5|TPM3_HUMAN Isoform 5 of Tropomyosin alpha-3 chain OS=Homo sapiens OX=9606 GN=TPM3;sp|P06753-3|TPM3_HUMAN Isoform 3 of Tropomyosin alpha-3 chain OS=Hom	20	24	24	18	11	23	11	23	8	17	73.8	73.8	49.6	29.032	248	248;248;247;248;247;285;158;284;228;248;284;284;284;284;284;284;284;284;284;284	3.72			15	39	0	227.52	By MS/MS	By MS/MS	0.38836	0.85089	25.271	41	13	Leave out requantified	0.68691	0.245	0.97119	0.85089	9.8439	31.283	10	31	1	12	Leave out requantified
P06865	P06865	3	3	3	Beta-hexosaminidase subunit alpha	HEXA	sp|P06865|HEXA_HUMAN Beta-hexosaminidase subunit alpha OS=Homo sapiens OX=9606 GN=HEXA PE=1 SV=2	1	3	3	3	2	2	2	2	2	2	7.8	7.8	7.8	60.702	529	529	2		4			0	3.8636	By MS/MS	By MS/MS	0.92601	2.1411	52.927	4	3	Median	1.0488	0.91954	1.3776	2.9673	42.639	26.425	2	2	1	2	Median
P06899;Q6DRA6;Q6DN03	P06899	26;8;8	5;5;5	0;0;0	Histone H2B type 1-J	HIST1H2BJ	sp|P06899|H2B1J_HUMAN Histone H2B type 1-J OS=Homo sapiens OX=9606 GN=HIST1H2BJ PE=1 SV=3	3	26	5	0	24	23	5	4	0	0	90.5	11.9	0	13.904	126	126;164;193	3.5			7	7	0	16.442	By MS/MS	By MS/MS	0.39492	0.88455	6.3157	13	0	Leave out requantified	0.66559	0.25104	0.91486	0.82603	3.0826	5.6588	7	6	0	0	Leave out requantified
P07195;P07864	P07195	32;1	32;1	30;0	L-lactate dehydrogenase B chain	LDHB	sp|P07195|LDHB_HUMAN L-lactate dehydrogenase B chain OS=Homo sapiens OX=9606 GN=LDHB PE=1 SV=2	2	32	32	30	24	31	24	31	23	29	80.8	80.8	79	36.638	334	334;332	3.5	2	3	46	66	0	323.31	By MS/MS	By MS/MS	0.48127	1.0949	12.823	101	21	Leave out requantified	0.69181	0.35103	0.94721	1.1588	10.171	9.2154	44	57	7	14	Leave out requantified
P07202-6;P07202-5;P07202-8;P07202-7;P07202-2;P07202-4;P07202-3;P07202	P07202-6;P07202-5;P07202-8;P07202-7;P07202-2;P07202-4;P07202-3;P07202	1;1;1;1;1;1;1;1	1;1;1;1;1;1;1;1	1;1;1;1;1;1;1;1	Thyroid peroxidase	TPO	sp|P07202-6|PERT_HUMAN Isoform 6 of Thyroid peroxidase OS=Homo sapiens OX=9606 GN=TPO;sp|P07202-5|PERT_HUMAN Isoform 5 of Thyroid peroxidase OS=Homo sapiens OX=9606 GN=TPO;sp|P07202-8|PERT_HUMAN Isoform 2-4 of Thyroid peroxidase OS=Homo sapiens OX=9606 GN=	8	1	1	1	1	0	1	0	1	0	4.1	4.1	4.1	67.292	611	611;760;832;872;876;889;929;933	3			1		1	-2	By MS/MS		NaN	NaN	NaN	0	0	Median	NaN	NaN	NaN	NaN	NaN	NaN	0	0	0	0	Median
P07237	P07237	38	38	38	Protein disulfide-isomerase	P4HB	sp|P07237|PDIA1_HUMAN Protein disulfide-isomerase OS=Homo sapiens OX=9606 GN=P4HB PE=1 SV=3	1	38	38	38	36	32	36	32	36	32	72.4	72.4	72.4	57.116	508	508	2.01		109	1		0	323.31	By MS/MS	By MS/MS	0.44747	0.95075	14.171	93	16	Leave out requantified	0.76062	0.24688	1.0444	0.81368	12.434	8.8285	49	44	5	11	Leave out requantified
P07339	P07339	5	5	5	Cathepsin D;Cathepsin D light chain;Cathepsin D heavy chain	CTSD	sp|P07339|CATD_HUMAN Cathepsin D OS=Homo sapiens OX=9606 GN=CTSD PE=1 SV=1	1	5	5	5	3	5	3	5	3	5	21.1	21.1	21.1	44.552	412	412	3.67			3	6	0	33.293	By MS/MS	By MS/MS	0.35907	0.97081	21.027	7	4	Median	0.57625	0.34158	0.76353	1.083	6.9717	8.0731	3	4	1	3	Median
P07355;P07355-2;A6NMY6	P07355;P07355-2;A6NMY6	33;31;21	33;31;21	33;31;21	Annexin A2;Putative annexin A2-like protein	ANXA2;ANXA2P2	sp|P07355|ANXA2_HUMAN Annexin A2 OS=Homo sapiens OX=9606 GN=ANXA2 PE=1 SV=2;sp|P07355-2|ANXA2_HUMAN Isoform 2 of Annexin A2 OS=Homo sapiens OX=9606 GN=ANXA2;sp|A6NMY6|AXA2L_HUMAN Putative annexin A2-like protein OS=Homo sapiens OX=9606 GN=ANXA2P2 PE=5 SV=2	3	33	33	33	23	31	23	31	23	31	80.8	80.8	80.8	38.604	339	339;357;339	3.55			40	49	0	323.31	By MS/MS	By MS/MS	0.59328	1.2794	12.275	76	18	Leave out requantified	0.80251	0.4381	1.1167	1.4411	5.9809	11.341	34	42	6	12	Leave out requantified
P07384	P07384	29	29	29	Calpain-1 catalytic subunit	CAPN1	sp|P07384|CAN1_HUMAN Calpain-1 catalytic subunit OS=Homo sapiens OX=9606 GN=CAPN1 PE=1 SV=1	1	29	29	29	24	24	24	24	24	24	58.1	58.1	58.1	81.889	714	714	2.03		62		1	0	255.07	By MS/MS	By MS/MS	0.45581	0.91318	12.697	54	13	Leave out requantified	0.6763	0.26833	0.90943	0.9026	12.03	10.981	28	26	3	10	Leave out requantified
P07437;A6NNZ2;CON__ENSEMBL:ENSBTAP00000025008;Q9H4B7	P07437	38;9;4;4	9;0;0;0	8;0;0;0	Tubulin beta chain	TUBB	sp|P07437|TBB5_HUMAN Tubulin beta chain OS=Homo sapiens OX=9606 GN=TUBB PE=1 SV=2	4	38	9	8	38	33	9	8	8	7	75.2	24.8	21.4	49.67	444	444;444;536;451	2.54	4	75	23	25	0	175.3	By MS/MS	By MS/MS	0.61576	1.0055	4.6854	112	33	Leave out requantified	0.70011	0.32144	0.97162	1.0544	5.746	19.585	54	58	9	24	Leave out requantified
P07602;P07602-2;P07602-3	P07602;P07602-2;P07602-3	2;2;2	2;2;2	2;2;2	Prosaposin;Saposin-A;Saposin-B-Val;Saposin-B;Saposin-C;Saposin-D	PSAP	sp|P07602|SAP_HUMAN Prosaposin OS=Homo sapiens OX=9606 GN=PSAP PE=1 SV=2;sp|P07602-2|SAP_HUMAN Isoform Sap-mu-6 of Prosaposin OS=Homo sapiens OX=9606 GN=PSAP;sp|P07602-3|SAP_HUMAN Isoform Sap-mu-9 of Prosaposin OS=Homo sapiens OX=9606 GN=PSAP	3	2	2	2	1	2	1	2	1	2	5	5	5	58.112	524	524;526;527	2.33		2	1		0	5.4761	By MS/MS	By MS/MS	0.29667	0.60985	29.102	2	1	Median	NaN	NaN	NaN	NaN	NaN	NaN	1	1	0	1	Median
P07686	P07686	2	2	2	Beta-hexosaminidase subunit beta;Beta-hexosaminidase subunit beta chain B;Beta-hexosaminidase subunit beta chain A	HEXB	sp|P07686|HEXB_HUMAN Beta-hexosaminidase subunit beta OS=Homo sapiens OX=9606 GN=HEXB PE=1 SV=3	1	2	2	2	1	2	1	2	1	2	7.9	7.9	7.9	63.111	556	556	3.67			1	2	0	4.7999	By MS/MS	By MS/MS	NaN	NaN	NaN	1	1	Median	NaN	NaN	NaN	NaN	NaN	NaN	0	1	0	1	Median
P07711	P07711	3	3	3	Cathepsin L1;Cathepsin L1 heavy chain;Cathepsin L1 light chain	CTSL	sp|P07711|CATL1_HUMAN Cathepsin L1 OS=Homo sapiens OX=9606 GN=CTSL PE=1 SV=2	1	3	3	3	2	2	2	2	2	2	14.7	14.7	14.7	37.564	333	333	3.5			2	2	0	4.8038	By MS/MS	By MS/MS	0.4215	0.86915	64.028	2	2	Median	NaN	NaN	NaN	NaN	NaN	NaN	1	1	1	1	Median
P07737;CON__P02584	P07737	12;2	12;2	12;2	Profilin-1	PFN1	sp|P07737|PROF1_HUMAN Profilin-1 OS=Homo sapiens OX=9606 GN=PFN1 PE=1 SV=2	2	12	12	12	11	12	11	12	11	12	90	90	90	15.054	140	140;140	3.41			27	19	0	110.62	By MS/MS	By MS/MS	0.41952	0.93856	8.8846	40	5	Leave out requantified	0.76213	0.27288	1.0256	0.86586	6.828	6.6127	17	23	0	5	Leave out requantified
P07741;P07741-2	P07741;P07741-2	14;9	14;9	14;9	Adenine phosphoribosyltransferase	APRT	sp|P07741|APT_HUMAN Adenine phosphoribosyltransferase OS=Homo sapiens OX=9606 GN=APRT PE=1 SV=2;sp|P07741-2|APT_HUMAN Isoform 2 of Adenine phosphoribosyltransferase OS=Homo sapiens OX=9606 GN=APRT	2	14	14	14	12	14	12	14	12	14	74.4	74.4	74.4	19.608	180	180;134	3.33	1	1	17	14	0	197.64	By MS/MS	By MS/MS	0.42208	0.85179	79.293	26	2	Leave out requantified	0.62505	0.28502	0.84275	0.89778	78.149	14.229	13	13	0	2	Leave out requantified
P07814	P07814	79	79	79	Bifunctional glutamate/proline--tRNA ligase;Glutamate--tRNA ligase;Proline--tRNA ligase	EPRS	sp|P07814|SYEP_HUMAN Bifunctional glutamate/proline--tRNA ligase OS=Homo sapiens OX=9606 GN=EPRS PE=1 SV=5	1	79	79	79	58	74	58	74	58	74	60.3	60.3	60.3	170.59	1512	1512	1.11	188	23			0	323.31	By MS/MS	By MS/MS	0.48559	1.0559	14.001	181	54	Leave out requantified	0.73067	0.30326	1.0804	1.0517	12.312	15.348	83	98	11	43	Leave out requantified
P07858	P07858	2	2	2	Cathepsin B;Cathepsin B light chain;Cathepsin B heavy chain	CTSB	sp|P07858|CATB_HUMAN Cathepsin B OS=Homo sapiens OX=9606 GN=CTSB PE=1 SV=3	1	2	2	2	0	2	0	2	0	2	8.6	8.6	8.6	37.821	339	339	4				2	0.0011898	2.1458		By MS/MS	NaN	NaN	NaN	1	1	Median	NaN	NaN	NaN	NaN	NaN	NaN	0	1	0	1	Median
P07900;P07900-2;Q58FG0;Q14568;Q58FF6;Q58FG1	P07900;P07900-2	74;74;8;8;6;2	49;49;5;2;0;1	49;49;5;2;0;1	Heat shock protein HSP 90-alpha	HSP90AA1	sp|P07900|HS90A_HUMAN Heat shock protein HSP 90-alpha OS=Homo sapiens OX=9606 GN=HSP90AA1 PE=1 SV=5;sp|P07900-2|HS90A_HUMAN Isoform 2 of Heat shock protein HSP 90-alpha OS=Homo sapiens OX=9606 GN=HSP90AA1	6	74	49	49	73	72	48	49	48	49	72.3	51.5	51.5	84.659	732	732;854;334;343;505;418	1.97	21	286	6	3	0	323.31	By MS/MS	By MS/MS	0.51923	1.0713	10.056	264	71	Leave out requantified	0.80915	0.29312	1.1367	1.0109	8.8719	8.1207	127	137	19	52	Leave out requantified
P07910-2;P07910-4;P07910;P07910-3;Q86SE5;Q86SE5-3	P07910-2;P07910-4;P07910	27;26;25;11;1;1	27;26;25;11;1;1	18;17;16;8;1;1	Heterogeneous nuclear ribonucleoproteins C1/C2	HNRNPC	sp|P07910-2|HNRPC_HUMAN Isoform C1 of Heterogeneous nuclear ribonucleoproteins C1/C2 OS=Homo sapiens OX=9606 GN=HNRNPC;sp|P07910-4|HNRPC_HUMAN Isoform 4 of Heterogeneous nuclear ribonucleoproteins C1/C2 OS=Homo sapiens OX=9606 GN=HNRNPC;sp|P07910|HNRPC_HUM	6	27	27	18	17	24	17	24	13	16	60.4	60.4	48.8	32.337	293	293;250;306;226;291;304	3.52	1	4	32	53	0	201.29	By MS/MS	By MS/MS	0.47318	1.0304	11.684	76	23	Leave out requantified	0.73716	0.30125	1.0576	1.0054	15.009	9.6934	33	43	6	17	Leave out requantified
P07947;P12931;P12931-2;P06241-3;P06241-2;P06241;P08631-3;P08631-2;P06239;P08631-4;P08631;P06239-3	P07947;P12931;P12931-2	5;3;3;2;2;2;1;1;1;1;1;1	4;2;2;1;1;1;0;0;1;0;0;1	4;2;2;1;1;1;0;0;1;0;0;1	Tyrosine-protein kinase Yes;Proto-oncogene tyrosine-protein kinase Src	YES1;SRC	sp|P07947|YES_HUMAN Tyrosine-protein kinase Yes OS=Homo sapiens OX=9606 GN=YES1 PE=1 SV=3;sp|P12931|SRC_HUMAN Proto-oncogene tyrosine-protein kinase Src OS=Homo sapiens OX=9606 GN=SRC PE=1 SV=3;sp|P12931-2|SRC_HUMAN Isoform 2 of Proto-oncogene tyrosine-pro	12	5	4	4	4	4	3	3	3	3	11.8	10.3	10.3	60.801	543	543;536;542;482;534;537;504;505;509;525;526;539	2		6			0	4.3734	By MS/MS	By MS/MS	0.62621	0.90815	6.8991	5	1	Leave out requantified	0.64332	0.32256	0.90815	1.0613	7.54	20.005	3	2	0	1	Leave out requantified
P07948-2;P07948	P07948-2;P07948	6;6	6;6	5;5	Tyrosine-protein kinase Lyn	LYN	sp|P07948-2|LYN_HUMAN Isoform 2 of Tyrosine-protein kinase Lyn OS=Homo sapiens OX=9606 GN=LYN;sp|P07948|LYN_HUMAN Tyrosine-protein kinase Lyn OS=Homo sapiens OX=9606 GN=LYN PE=1 SV=3	2	6	6	5	4	5	4	5	3	4	14.5	14.5	12.8	56.033	491	491;512	1.8	2	8			0	4.7272	By MS/MS	By MS/MS	0.58402	1.2152	24.453	8	1	Leave out requantified	0.96859	0.30815	1.301	0.99789	25.222	20.171	4	4	0	1	Leave out requantified
P07954-2;P07954	P07954-2;P07954	19;18	19;18	19;18	Fumarate hydratase, mitochondrial	FH	sp|P07954-2|FUMH_HUMAN Isoform Cytoplasmic of Fumarate hydratase, mitochondrial OS=Homo sapiens OX=9606 GN=FH;sp|P07954|FUMH_HUMAN Fumarate hydratase, mitochondrial OS=Homo sapiens OX=9606 GN=FH PE=1 SV=3	2	19	19	19	11	19	11	19	11	19	61.5	61.5	61.5	50.212	467	467;510	3.65			17	31	0	206.46	By MS/MS	By MS/MS	0.37559	0.85555	8.6887	41	11	Leave out requantified	0.64606	0.24912	0.88623	0.8344	13.206	8.1715	16	25	2	9	Leave out requantified
P08047-3;P08047-2;P08047	P08047-3;P08047-2;P08047	1;1;1	1;1;1	1;1;1	Transcription factor Sp1	SP1	sp|P08047-3|SP1_HUMAN Isoform 3 of Transcription factor Sp1 OS=Homo sapiens OX=9606 GN=SP1;sp|P08047-2|SP1_HUMAN Isoform 2 of Transcription factor Sp1 OS=Homo sapiens OX=9606 GN=SP1;sp|P08047|SP1_HUMAN Transcription factor Sp1 OS=Homo sapiens OX=9606 GN=SP	3	1	1	1	1	1	1	1	1	1	3.8	3.8	3.8	75.823	737	737;778;785	2		2			0	5.2079	By MS/MS	By MS/MS	NaN	NaN	NaN	0	0	Median	NaN	NaN	NaN	NaN	NaN	NaN	0	0	0	0	Median
P08133-2;P08133	P08133-2;P08133	5;5	5;5	5;5	Annexin A6	ANXA6	sp|P08133-2|ANXA6_HUMAN Isoform 2 of Annexin A6 OS=Homo sapiens OX=9606 GN=ANXA6;sp|P08133|ANXA6_HUMAN Annexin A6 OS=Homo sapiens OX=9606 GN=ANXA6 PE=1 SV=3	2	5	5	5	5	0	5	0	5	0	14.8	14.8	14.8	72.423	641	641;673	2		5			0	19.982	By MS/MS		0.81375	1.0661	37.405	3	1	Median	0.81375	NaN	1.0661	NaN	37.405	NaN	3	0	1	0	Median
P08134;P62745	P08134	8;1	8;1	3;0	Rho-related GTP-binding protein RhoC	RHOC	sp|P08134|RHOC_HUMAN Rho-related GTP-binding protein RhoC OS=Homo sapiens OX=9606 GN=RHOC PE=1 SV=1	2	8	8	3	5	8	5	8	2	3	43.5	43.5	24.9	22.006	193	193;196	3.38			10	6	0	18.1	By MS/MS	By MS/MS	0.49467	0.99844	10.139	14	2	Leave out requantified	0.78823	0.30216	1.0644	0.9324	11.218	9.1835	6	8	0	2	Leave out requantified
P08195-3;P08195;P08195-4;P08195-2	P08195-3;P08195;P08195-4;P08195-2	20;20;20;19	20;20;20;19	20;20;20;19	4F2 cell-surface antigen heavy chain	SLC3A2	sp|P08195-3|4F2_HUMAN Isoform 3 of 4F2 cell-surface antigen heavy chain OS=Homo sapiens OX=9606 GN=SLC3A2;sp|P08195|4F2_HUMAN 4F2 cell-surface antigen heavy chain OS=Homo sapiens OX=9606 GN=SLC3A2 PE=1 SV=3;sp|P08195-4|4F2_HUMAN Isoform 4 of 4F2 cell-surfa	4	20	20	20	15	19	15	19	15	19	41	41	41	61.815	568	568;630;661;529	1.58	27	37			0	100.51	By MS/MS	By MS/MS	0.59883	1.1004	14.433	54	20	Leave out requantified	0.82555	0.27545	1.1896	0.96706	12.088	16.412	25	29	5	15	Leave out requantified
P08237-2;P08237;P08237-3	P08237-2;P08237;P08237-3	9;9;8	8;8;7	8;8;7	ATP-dependent 6-phosphofructokinase, muscle type	PFKM	sp|P08237-2|PFKAM_HUMAN Isoform 2 of ATP-dependent 6-phosphofructokinase, muscle type OS=Homo sapiens OX=9606 GN=PFKM;sp|P08237|PFKAM_HUMAN ATP-dependent 6-phosphofructokinase, muscle type OS=Homo sapiens OX=9606 GN=PFKM PE=1 SV=2;sp|P08237-3|PFKAM_HUMAN I	3	9	8	8	7	6	7	5	7	5	19.6	18.4	18.4	81.775	749	749;780;851	2		13			0	19.432	By MS/MS	By MS/MS	0.42781	0.69192	25.341	6	2	Leave out requantified	0.52755	0.32429	0.69192	1.0569	17.939	8.922	3	3	0	2	Leave out requantified
P08238;Q58FF7	P08238	77;30	77;30	45;14	Heat shock protein HSP 90-beta	HSP90AB1	sp|P08238|HS90B_HUMAN Heat shock protein HSP 90-beta OS=Homo sapiens OX=9606 GN=HSP90AB1 PE=1 SV=4	2	77	77	45	76	73	76	73	44	44	82.5	82.5	59.7	83.263	724	724;597	2.01	79	871	36	26	0	323.31	By MS/MS	By MS/MS	0.49825	1.0447	7.0315	774	273	Leave out requantified	0.73129	0.31483	1.0254	1.0727	7.903	9.0392	373	401	95	178	Leave out requantified
P08240;P08240-2	P08240;P08240-2	15;14	15;14	15;14	Signal recognition particle receptor subunit alpha	SRPR	sp|P08240|SRPRA_HUMAN Signal recognition particle receptor subunit alpha OS=Homo sapiens OX=9606 GN=SRPRA PE=1 SV=2;sp|P08240-2|SRPRA_HUMAN Isoform 2 of Signal recognition particle receptor subunit alpha OS=Homo sapiens OX=9606 GN=SRPRA	2	15	15	15	15	13	15	13	15	13	41.5	41.5	41.5	69.81	638	638;610	2.09		32	1	1	0	139.39	By MS/MS	By MS/MS	0.52778	1.0512	10.254	27	9	Leave out requantified	0.78919	0.32713	1.0699	1.0963	9.9615	11.663	12	15	2	7	Leave out requantified
P08243-2;P08243;P08243-3	P08243-2;P08243;P08243-3	32;32;30	32;32;30	32;32;30	Asparagine synthetase [glutamine-hydrolyzing]	ASNS	sp|P08243-2|ASNS_HUMAN Isoform 2 of Asparagine synthetase [glutamine-hydrolyzing] OS=Homo sapiens OX=9606 GN=ASNS;sp|P08243|ASNS_HUMAN Asparagine synthetase [glutamine-hydrolyzing] OS=Homo sapiens OX=9606 GN=ASNS PE=1 SV=4;sp|P08243-3|ASNS_HUMAN Isoform 3	3	32	32	32	23	30	23	30	23	30	70.2	70.2	70.2	62.168	540	540;561;478	2		81			0	177.11	By MS/MS	By MS/MS	0.54403	1.1637	17.102	68	17	Leave out requantified	1.075	0.25846	1.4833	0.86295	7.6538	9.6192	32	36	4	13	Leave out requantified
P08397-2;P08397;P08397-4;P08397-3	P08397-2;P08397;P08397-4;P08397-3	18;18;14;14	18;18;14;14	18;18;14;14	Porphobilinogen deaminase	HMBS	sp|P08397-2|HEM3_HUMAN Isoform 2 of Porphobilinogen deaminase OS=Homo sapiens OX=9606 GN=HMBS;sp|P08397|HEM3_HUMAN Porphobilinogen deaminase OS=Homo sapiens OX=9606 GN=HMBS PE=1 SV=2;sp|P08397-4|HEM3_HUMAN Isoform 4 of Porphobilinogen deaminase OS=Homo sap	4	18	18	18	13	15	13	15	13	15	54.7	54.7	54.7	37.699	344	344;361;304;321	3.5			18	18	0	187.47	By MS/MS	By MS/MS	0.4579	0.99636	20.452	35	7	Leave out requantified	0.57224	0.377	0.80143	1.2613	5.8457	11.982	17	18	3	4	Leave out requantified
P08559;P08559-4;P08559-3;P08559-2	P08559;P08559-4;P08559-3;P08559-2	6;6;5;5	6;6;5;5	6;6;5;5	Pyruvate dehydrogenase E1 component subunit alpha, somatic form, mitochondrial	PDHA1	sp|P08559|ODPA_HUMAN Pyruvate dehydrogenase E1 component subunit alpha, somatic form, mitochondrial OS=Homo sapiens OX=9606 GN=PDHA1 PE=1 SV=3;sp|P08559-4|ODPA_HUMAN Isoform 4 of Pyruvate dehydrogenase E1 component subunit alpha, somatic form, mitochondria	4	6	6	6	3	5	3	5	3	5	32.1	32.1	32.1	43.295	390	390;428;359;397	3.67			3	6	0	77.314	By MS/MS	By MS/MS	0.33063	1.0456	13.175	6	4	Median	0.81047	0.31385	1.0906	1.0176	4.4394	14.922	2	4	0	4	Median
P08574	P08574	7	7	7	Cytochrome c1, heme protein, mitochondrial	CYC1	sp|P08574|CY1_HUMAN Cytochrome c1, heme protein, mitochondrial OS=Homo sapiens OX=9606 GN=CYC1 PE=1 SV=3	1	7	7	7	5	7	5	7	5	7	28.6	28.6	28.6	35.422	325	325	3.65			7	13	0	19.688	By MS/MS	By MS/MS	0.43444	0.96591	15.628	19	7	Leave out requantified	0.71139	0.27183	0.98308	0.9078	15.954	14.902	7	12	1	6	Leave out requantified
P08575-4;P08575-9;P08575-10;P08575-8;P08575-7;P08575-5;P08575-6;P08575	P08575-4;P08575-9;P08575-10;P08575-8;P08575-7;P08575-5;P08575-6;P08575	11;11;11;11;11;11;11;11	11;11;11;11;11;11;11;11	11;11;11;11;11;11;11;11	Receptor-type tyrosine-protein phosphatase C	PTPRC	sp|P08575-4|PTPRC_HUMAN Isoform 2 of Receptor-type tyrosine-protein phosphatase C OS=Homo sapiens OX=9606 GN=PTPRC;sp|P08575-9|PTPRC_HUMAN Isoform 7 of Receptor-type tyrosine-protein phosphatase C OS=Homo sapiens OX=9606 GN=PTPRC;sp|P08575-10|PTPRC_HUMAN I	8	11	11	11	2	11	2	11	2	11	16.3	16.3	16.3	131.13	1145	1145;1192;1193;1211;1240;1258;1259;1306	1	16				0	23.397	By matching	By MS/MS	0.18986	0.4161	17.027	11	7	Leave out requantified	0.6651	0.15134	0.92389	0.52221	22.479	85.317	2	9	0	7	Median
P08579	P08579	5	5	5	U2 small nuclear ribonucleoprotein B	SNRPB2	sp|P08579|RU2B_HUMAN U2 small nuclear ribonucleoprotein B OS=Homo sapiens OX=9606 GN=SNRPB2 PE=1 SV=1	1	5	5	5	3	5	3	5	3	5	30.7	30.7	30.7	25.486	225	225	3.77			3	10	0	28.328	By MS/MS	By MS/MS	0.37722	1.0657	8.898	11	4	Leave out requantified	0.71244	0.33698	0.96781	1.0657	11.074	14.522	4	7	2	2	Median
P08621-2;P08621;P08621-3;P08621-4	P08621-2;P08621;P08621-3	12;12;7;5	12;12;7;5	12;12;7;5	U1 small nuclear ribonucleoprotein 70 kDa	SNRNP70	sp|P08621-2|RU17_HUMAN Isoform 2 of U1 small nuclear ribonucleoprotein 70 kDa OS=Homo sapiens OX=9606 GN=SNRNP70;sp|P08621|RU17_HUMAN U1 small nuclear ribonucleoprotein 70 kDa OS=Homo sapiens OX=9606 GN=SNRNP70 PE=1 SV=2;sp|P08621-3|RU17_HUMAN Isoform 3 of	4	12	12	12	11	11	11	11	11	11	38.6	38.6	38.6	50.617	428	428;437;166;341	2.12		30	2	1	0	97.353	By MS/MS	By MS/MS	0.44859	0.90941	14.985	28	6	Leave out requantified	0.63927	0.27798	0.89031	0.9375	14.42	15.156	14	14	1	5	Leave out requantified
P08648	P08648	4	4	4	Integrin alpha-5;Integrin alpha-5 heavy chain;Integrin alpha-5 light chain	ITGA5	sp|P08648|ITA5_HUMAN Integrin alpha-5 OS=Homo sapiens OX=9606 GN=ITGA5 PE=1 SV=2	1	4	4	4	0	4	0	4	0	4	5	5	5	114.54	1049	1049	1	4				0	25.896		By MS/MS	0.37759	1.3017	34.967	3	3	Median	NaN	0.37759	NaN	1.3017	NaN	34.967	0	3	0	3	Median
P08651-4;P08651-5;P08651-3;P08651-6;P08651-2;P08651	P08651-4;P08651-5;P08651-3;P08651-6;P08651-2;P08651	2;2;2;2;2;2	2;2;2;2;2;2	2;2;2;2;2;2	Nuclear factor 1 C-type	NFIC	sp|P08651-4|NFIC_HUMAN Isoform 3 of Nuclear factor 1 C-type OS=Homo sapiens OX=9606 GN=NFIC;sp|P08651-5|NFIC_HUMAN Isoform 5 of Nuclear factor 1 C-type OS=Homo sapiens OX=9606 GN=NFIC;sp|P08651-3|NFIC_HUMAN Isoform 2 of Nuclear factor 1 C-type OS=Homo sapi	6	2	2	2	2	0	2	0	2	0	11.1	11.1	11.1	45.412	406	406;428;430;439;499;508	2.5		1	1		0.00369	1.7175	By MS/MS		NaN	NaN	NaN	1	1	Median	NaN	NaN	NaN	NaN	NaN	NaN	1	0	1	0	Median
P08670;P41219;P17661;P41219-2;Q16352;P07197-2;P07197;P07196;P12036-2	P08670	50;4;4;4;2;2;2;1;1	50;4;4;4;2;2;2;1;1	47;3;2;3;1;1;1;0;0	Vimentin	VIM	sp|P08670|VIME_HUMAN Vimentin OS=Homo sapiens OX=9606 GN=VIM PE=1 SV=4	9	50	50	47	49	45	49	45	46	42	89.7	89.7	89.7	53.651	466	466;470;470;471;499;540;916;543;963	2.05		160	5	2	0	323.31	By MS/MS	By MS/MS	0.41842	0.81855	25.777	136	33	Leave out requantified	0.45086	0.35318	0.63155	1.1934	8.34	16.36	74	62	12	21	Leave out requantified
P08708	P08708	11	11	11	40S ribosomal protein S17	RPS17	sp|P08708|RS17_HUMAN 40S ribosomal protein S17 OS=Homo sapiens OX=9606 GN=RPS17 PE=1 SV=2	1	11	11	11	11	10	11	10	11	10	68.1	68.1	68.1	15.55	135	135	3.46			22	19	0	83.317	By MS/MS	By MS/MS	0.56697	1.0461	11.744	38	8	Leave out requantified	0.73534	0.33371	0.99684	1.0712	10.972	8.7827	19	19	1	7	Leave out requantified
P08754	P08754	9	9	8	Guanine nucleotide-binding protein G(k) subunit alpha	GNAI3	sp|P08754|GNAI3_HUMAN Guanine nucleotide-binding protein G(k) subunit alpha OS=Homo sapiens OX=9606 GN=GNAI3 PE=1 SV=3	1	9	9	8	3	9	3	9	2	8	33.1	33.1	29.9	40.532	354	354	3.75			3	9	0	137.93	By MS/MS	By MS/MS	0.4282	0.95897	4.5719	9	3	Leave out requantified	0.71618	0.26091	1.0186	0.862	5.7981	4.6017	3	6	0	3	Leave out requantified
P08758	P08758	13	13	13	Annexin A5	ANXA5	sp|P08758|ANXA5_HUMAN Annexin A5 OS=Homo sapiens OX=9606 GN=ANXA5 PE=1 SV=2	1	13	13	13	8	12	8	12	8	12	55.9	55.9	55.9	35.936	320	320	3.68			10	21	0	65.634	By MS/MS	By MS/MS	0.41053	0.88495	13.075	21	10	Leave out requantified	0.5173	0.32854	0.71459	1.0751	7.5428	2.7597	7	14	1	9	Leave out requantified
P08865	P08865	22	22	22	40S ribosomal protein SA	RPSA	sp|P08865|RSSA_HUMAN 40S ribosomal protein SA OS=Homo sapiens OX=9606 GN=RPSA PE=1 SV=4	1	22	22	22	16	22	16	22	16	22	70.5	70.5	70.5	32.854	295	295	3.39	1	9	24	40	0	205.94	By MS/MS	By MS/MS	0.4425	1.041	11.25	68	10	Leave out requantified	0.69512	0.32935	0.95662	1.1154	18.655	11.209	26	42	2	8	Leave out requantified
P08F94-2;P08F94	P08F94-2;P08F94	1;1	1;1	1;1	Fibrocystin	PKHD1	sp|P08F94-2|PKHD1_HUMAN Isoform 2 of Fibrocystin OS=Homo sapiens OX=9606 GN=PKHD1;sp|P08F94|PKHD1_HUMAN Fibrocystin OS=Homo sapiens OX=9606 GN=PKHD1 PE=1 SV=1	2	1	1	1	1	0	1	0	1	0	0.7	0.7	0.7	371.65	3396	3396;4074	3			1		0.0060757	1.4936	By MS/MS		NaN	NaN	NaN	1	0	Median	NaN	NaN	NaN	NaN	NaN	NaN	1	0	0	0	Median
P09001	P09001	1	1	1	39S ribosomal protein L3, mitochondrial	MRPL3	sp|P09001|RM03_HUMAN 39S ribosomal protein L3, mitochondrial OS=Homo sapiens OX=9606 GN=MRPL3 PE=1 SV=1	1	1	1	1	0	1	0	1	0	1	10.3	10.3	10.3	38.632	348	348	4				1	0.0060506	1.4736		By MS/MS	NaN	NaN	NaN	0	0	Median	NaN	NaN	NaN	NaN	NaN	NaN	0	0	0	0	Median
P09012	P09012	11	11	11	U1 small nuclear ribonucleoprotein A	SNRPA	sp|P09012|SNRPA_HUMAN U1 small nuclear ribonucleoprotein A OS=Homo sapiens OX=9606 GN=SNRPA PE=1 SV=3	1	11	11	11	8	10	8	10	8	10	49.6	49.6	49.6	31.279	282	282	3.67			10	20	0	163.77	By MS/MS	By MS/MS	0.42338	0.97609	13.131	22	4	Leave out requantified	0.73642	0.27708	1.0259	0.90451	16.505	10.106	8	14	0	4	Leave out requantified
P09104-2;P09104	P09104-2;P09104	7;7	3;3	3;3	Gamma-enolase	ENO2	sp|P09104-2|ENOG_HUMAN Isoform 2 of Gamma-enolase OS=Homo sapiens OX=9606 GN=ENO2;sp|P09104|ENOG_HUMAN Gamma-enolase OS=Homo sapiens OX=9606 GN=ENO2 PE=1 SV=3	2	7	3	3	5	5	1	2	1	2	24.8	8.4	8.4	42.707	391	391;434	3.67			1	2	0	3.291	By MS/MS	By MS/MS	0.33529	0.73145	65.86	2	1	Median	NaN	NaN	NaN	NaN	NaN	NaN	1	1	1	0	Median
P09110;P09110-2	P09110	5;2	5;2	5;2	3-ketoacyl-CoA thiolase, peroxisomal	ACAA1	sp|P09110|THIK_HUMAN 3-ketoacyl-CoA thiolase, peroxisomal OS=Homo sapiens OX=9606 GN=ACAA1 PE=1 SV=2	2	5	5	5	3	5	3	5	3	5	24.5	24.5	24.5	44.292	424	424;331	3.73			3	8	0	46.776	By MS/MS	By MS/MS	0.35949	1.0004	23.052	10	9	Median	0.61298	0.32306	0.829	1.0282	4.852	22.591	2	8	1	8	Median
P09132;P09132-2	P09132;P09132-2	4;2	4;2	4;2	Signal recognition particle 19 kDa protein	SRP19	sp|P09132|SRP19_HUMAN Signal recognition particle 19 kDa protein OS=Homo sapiens OX=9606 GN=SRP19 PE=1 SV=3;sp|P09132-2|SRP19_HUMAN Isoform 2 of Signal recognition particle 19 kDa protein OS=Homo sapiens OX=9606 GN=SRP19	2	4	4	4	2	3	2	3	2	3	50	50	50	16.156	144	144;110	3.4			3	2	0	28.319	By MS/MS	By MS/MS	0.49532	1.0257	4.0239	4	2	Median	0.75936	0.32303	1.0304	1.0111	3.9987	5.3859	2	2	1	1	Median
P09211	P09211	19	19	19	Glutathione S-transferase P	GSTP1	sp|P09211|GSTP1_HUMAN Glutathione S-transferase P OS=Homo sapiens OX=9606 GN=GSTP1 PE=1 SV=2	1	19	19	19	16	19	16	19	16	19	74.8	74.8	74.8	23.356	210	210	3.39		1	39	27	0	321.27	By MS/MS	By MS/MS	0.39147	0.84286	8.7527	64	17	Leave out requantified	0.58793	0.28338	0.79645	0.89059	8.0175	7.9143	28	36	6	11	Leave out requantified
P09234	P09234	2	2	2	U1 small nuclear ribonucleoprotein C	SNRPC	sp|P09234|RU1C_HUMAN U1 small nuclear ribonucleoprotein C OS=Homo sapiens OX=9606 GN=SNRPC PE=1 SV=1	1	2	2	2	1	2	1	2	1	2	12.6	12.6	12.6	17.394	159	159	3.25			3	1	0	8.1751	By MS/MS	By MS/MS	0.50983	1.0262	25.727	3	1	Median	NaN	0.40138	NaN	1.2698	NaN	30.115	1	2	0	1	Median
P09382	P09382	6	6	6	Galectin-1	LGALS1	sp|P09382|LEG1_HUMAN Galectin-1 OS=Homo sapiens OX=9606 GN=LGALS1 PE=1 SV=2	1	6	6	6	2	6	2	6	2	6	59.3	59.3	59.3	14.716	135	135	3.27			8	3	0	17.845	By MS/MS	By MS/MS	0.41432	0.8525	2.541	10	3	Leave out requantified	0.78354	0.21983	1.0664	0.70853	2.6794	12.019	3	7	0	3	Median
P09417-2;P09417	P09417-2;P09417	4;4	4;4	4;4	Dihydropteridine reductase	QDPR	sp|P09417-2|DHPR_HUMAN Isoform 2 of Dihydropteridine reductase OS=Homo sapiens OX=9606 GN=QDPR;sp|P09417|DHPR_HUMAN Dihydropteridine reductase OS=Homo sapiens OX=9606 GN=QDPR PE=1 SV=2	2	4	4	4	4	4	4	4	4	4	24.4	24.4	24.4	22.408	213	213;244	3.5			4	4	0	6.4556	By MS/MS	By MS/MS	0.67514	1.1308	46.331	7	2	Leave out requantified	0.71994	0.5435	0.98048	1.675	42.339	26.366	4	3	0	2	Leave out requantified
P09429;B2RPK0	P09429;B2RPK0	14;8	11;5	10;4	High mobility group protein B1;Putative high mobility group protein B1-like 1	HMGB1;HMGB1P1	sp|P09429|HMGB1_HUMAN High mobility group protein B1 OS=Homo sapiens OX=9606 GN=HMGB1 PE=1 SV=3;sp|B2RPK0|HGB1A_HUMAN Putative high mobility group protein B1-like 1 OS=Homo sapiens OX=9606 GN=HMGB1P1 PE=5 SV=1	2	14	11	10	5	14	5	11	4	10	54	42.8	38.6	24.893	215	215;211	3.63			13	22	0	90.533	By MS/MS	By MS/MS	0.27513	0.93926	14.232	30	7	Leave out requantified	0.66167	0.26456	0.93944	0.92152	15.317	13.861	11	19	2	5	Leave out requantified
P09493-5	P09493-5	6	1	1	Tropomyosin alpha-1 chain	TPM1	sp|P09493-5|TPM1_HUMAN Isoform 5 of Tropomyosin alpha-1 chain OS=Homo sapiens OX=9606 GN=TPM1	1	6	1	1	3	6	1	1	1	1	23.3	4.9	4.9	28.385	245	245	3.5			1	1	0	11.08	By MS/MS	By MS/MS	NaN	NaN	NaN	1	1	Median	NaN	NaN	NaN	NaN	NaN	NaN	0	1	0	1	Median
P09496-5;P09496-2;P09496-4;P09496-3;P09496	P09496-5;P09496-2;P09496-4;P09496-3;P09496	2;2;1;1;1	2;2;1;1;1	2;2;1;1;1	Clathrin light chain A	CLTA	sp|P09496-5|CLCA_HUMAN Isoform 5 of Clathrin light chain A OS=Homo sapiens OX=9606 GN=CLTA;sp|P09496-2|CLCA_HUMAN Isoform Non-brain of Clathrin light chain A OS=Homo sapiens OX=9606 GN=CLTA;sp|P09496-4|CLCA_HUMAN Isoform 4 of Clathrin light chain A OS=Homo	5	2	2	2	2	2	2	2	2	2	20.5	20.5	20.5	17.687	166	166;218;230;236;248	3.43			4	3	0	58.16	By MS/MS	By MS/MS	0.37486	0.95047	3.5491	6	1	Leave out requantified	0.69068	0.29923	0.93114	0.98008	6.1845	4.8134	3	3	1	0	Median
P09525-2;P09525	P09525-2;P09525	1;1	1;1	1;1	Annexin A4	ANXA4	sp|P09525-2|ANXA4_HUMAN Isoform 2 of Annexin A4 OS=Homo sapiens OX=9606 GN=ANXA4;sp|P09525|ANXA4_HUMAN Annexin A4 OS=Homo sapiens OX=9606 GN=ANXA4 PE=1 SV=4	2	1	1	1	1	1	1	1	1	1	4.6	4.6	4.6	27.062	237	237;319	3.5			1	1	0	3.9855	By MS/MS	By MS/MS	NaN	NaN	NaN	1	1	Median	NaN	NaN	NaN	NaN	NaN	NaN	0	1	0	1	Median
P09543-2;P09543	P09543-2;P09543	6;6	6;6	6;6	2,3-cyclic-nucleotide 3-phosphodiesterase	CNP	sp|P09543-2|CN37_HUMAN Isoform CNPI of 2,3-cyclic-nucleotide 3-phosphodiesterase OS=Homo sapiens OX=9606 GN=CNP;sp|P09543|CN37_HUMAN 2,3-cyclic-nucleotide 3-phosphodiesterase OS=Homo sapiens OX=9606 GN=CNP PE=1 SV=2	2	6	6	6	4	5	4	5	4	5	21.9	21.9	21.9	45.098	401	401;421	3.6			4	6	0	50.01	By MS/MS	By MS/MS	0.50858	0.97195	11.848	8	2	Leave out requantified	0.6924	0.29922	0.96692	0.97714	15.866	10.57	3	5	0	2	Leave out requantified
P09622;P09622-2;P09622-3	P09622;P09622-2;P09622-3	21;19;18	21;19;18	21;19;18	Dihydrolipoyl dehydrogenase, mitochondrial	DLD	sp|P09622|DLDH_HUMAN Dihydrolipoyl dehydrogenase, mitochondrial OS=Homo sapiens OX=9606 GN=DLD PE=1 SV=2;sp|P09622-2|DLDH_HUMAN Isoform 2 of Dihydrolipoyl dehydrogenase, mitochondrial OS=Homo sapiens OX=9606 GN=DLD;sp|P09622-3|DLDH_HUMAN Isoform 3 of Dihyd	3	21	21	21	18	21	18	21	18	21	58.7	58.7	58.7	54.177	509	509;410;461	2.05		53	1	1	0	265.68	By MS/MS	By MS/MS	0.40274	0.82294	21.272	43	10	Leave out requantified	0.65604	0.2219	0.90247	0.74241	9.446	41.743	22	21	3	7	Leave out requantified
P09651;P09651-3;Q32P51	P09651;P09651-3	25;22;9	25;22;9	1;0;0	Heterogeneous nuclear ribonucleoprotein A1;Heterogeneous nuclear ribonucleoprotein A1, N-terminally processed	HNRNPA1	sp|P09651|ROA1_HUMAN Heterogeneous nuclear ribonucleoprotein A1 OS=Homo sapiens OX=9606 GN=HNRNPA1 PE=1 SV=5;sp|P09651-3|ROA1_HUMAN Isoform 2 of Heterogeneous nuclear ribonucleoprotein A1 OS=Homo sapiens OX=9606 GN=HNRNPA1	3	25	25	1	21	23	21	23	1	1	63.2	63.2	8.9	38.746	372	372;267;320	3.5		1	55	57	0	322.83	By MS/MS	By MS/MS	0.48637	1.0516	20.423	105	23	Leave out requantified	0.7117	0.32277	0.99909	1.0969	11.747	44.655	51	54	9	14	Leave out requantified
P09651-2	P09651-2	25	1	1	Heterogeneous nuclear ribonucleoprotein A1;Heterogeneous nuclear ribonucleoprotein A1, N-terminally processed	HNRNPA1	sp|P09651-2|ROA1_HUMAN Isoform A1-A of Heterogeneous nuclear ribonucleoprotein A1 OS=Homo sapiens OX=9606 GN=HNRNPA1	1	25	1	1	20	23	0	1	0	1	77.2	14.1	14.1	34.196	320	320	4				1	1	-2	By matching	By MS/MS	NaN	NaN	NaN	0	0	Median	NaN	NaN	NaN	NaN	NaN	NaN	0	0	0	0	Median
P09661	P09661	10	10	10	U2 small nuclear ribonucleoprotein A	SNRPA1	sp|P09661|RU2A_HUMAN U2 small nuclear ribonucleoprotein A OS=Homo sapiens OX=9606 GN=SNRPA1 PE=1 SV=2	1	10	10	10	4	8	4	8	4	8	53.3	53.3	53.3	28.415	255	255	3.56			7	9	0	161.35	By MS/MS	By MS/MS	0.32648	0.95117	9.4481	12	5	Leave out requantified	0.74858	0.30723	1.0106	0.98691	20.499	9.9754	4	8	2	3	Median
P09874	P09874	59	59	59	Poly [ADP-ribose] polymerase 1	PARP1	sp|P09874|PARP1_HUMAN Poly [ADP-ribose] polymerase 1 OS=Homo sapiens OX=9606 GN=PARP1 PE=1 SV=4	1	59	59	59	40	54	40	54	40	54	66.1	66.1	66.1	113.08	1014	1014	1.17	129	23		1	0	323.31	By MS/MS	By MS/MS	0.48193	1.0356	11.247	136	30	Leave out requantified	0.75437	0.27841	1.1148	0.96854	13.6	11.738	62	74	6	24	Leave out requantified
P09884	P09884	6	6	6	DNA polymerase alpha catalytic subunit	POLA1	sp|P09884|DPOLA_HUMAN DNA polymerase alpha catalytic subunit OS=Homo sapiens OX=9606 GN=POLA1 PE=1 SV=2	1	6	6	6	3	6	3	6	3	6	8.7	8.7	8.7	165.91	1462	1462	1	11				0	25.526	By MS/MS	By MS/MS	0.47634	1.0672	6.9627	7	3	Leave out requantified	0.63246	0.41385	0.92258	1.4279	19.88	34.577	3	4	1	2	Median
P09960;P09960-2;P09960-4;P09960-3	P09960;P09960-2;P09960-4;P09960-3	14;12;11;9	14;12;11;9	14;12;11;9	Leukotriene A-4 hydrolase	LTA4H	sp|P09960|LKHA4_HUMAN Leukotriene A-4 hydrolase OS=Homo sapiens OX=9606 GN=LTA4H PE=1 SV=2;sp|P09960-2|LKHA4_HUMAN Isoform 2 of Leukotriene A-4 hydrolase OS=Homo sapiens OX=9606 GN=LTA4H;sp|P09960-4|LKHA4_HUMAN Isoform 4 of Leukotriene A-4 hydrolase OS=Hom	4	14	14	14	13	11	13	11	13	11	35.4	35.4	35.4	69.284	611	611;532;587;508	2.06		33		1	0	71.407	By MS/MS	By MS/MS	0.48311	0.76816	10.29	27	7	Leave out requantified	0.5348	0.28215	0.73136	0.95028	9.4506	8.0852	14	13	1	6	Leave out requantified
P09972	P09972	19	13	13	Fructose-bisphosphate aldolase C	ALDOC	sp|P09972|ALDOC_HUMAN Fructose-bisphosphate aldolase C OS=Homo sapiens OX=9606 GN=ALDOC PE=1 SV=2	1	19	13	13	12	18	8	13	8	13	56.9	43.1	43.1	39.455	364	364	3.6			14	21	0	203.91	By MS/MS	By MS/MS	0.38624	0.84045	17.239	29	12	Leave out requantified	0.71738	0.20839	0.95876	0.70869	11.198	11.308	10	19	2	10	Leave out requantified
Q71UI9;P0C0S5;Q71UI9-2;Q71UI9-4;Q71UI9-3;Q71UI9-5	Q71UI9;P0C0S5;Q71UI9-2;Q71UI9-4;Q71UI9-3	12;12;10;9;6;3	9;9;7;8;5;1	9;9;7;8;5;1	Histone H2A.V;Histone H2A.Z	H2AFV;H2AFZ	sp|Q71UI9|H2AV_HUMAN Histone H2A.V OS=Homo sapiens OX=9606 GN=H2AFV PE=1 SV=3;sp|P0C0S5|H2AZ_HUMAN Histone H2A.Z OS=Homo sapiens OX=9606 GN=H2AFZ PE=1 SV=2;sp|Q71UI9-2|H2AV_HUMAN Isoform 2 of Histone H2A.V OS=Homo sapiens OX=9606 GN=H2AFV;sp|Q71UI9-4|H2AV_	6	12	9	9	11	10	9	8	9	8	79.7	70.3	70.3	13.509	128	128;128;114;102;90;66	3.45			17	14	0	271.9	By MS/MS	By MS/MS	0.40015	0.8466	7.891	25	5	Leave out requantified	0.58908	0.27333	0.81922	0.8946	8.3437	8.7234	13	12	4	1	Leave out requantified
Q96KK5;P0C0S8;Q99878;Q9BTM1;Q9BTM1-2	Q96KK5;P0C0S8;Q99878;Q9BTM1;Q9BTM1-2	19;19;18;17;15	3;3;3;3;3	0;0;0;0;0	Histone H2A type 1-H;Histone H2A type 1;Histone H2A type 1-J;Histone H2A.J	HIST1H2AH;HIST1H2AG;HIST1H2AJ;H2AFJ	sp|Q96KK5|H2A1H_HUMAN Histone H2A type 1-H OS=Homo sapiens OX=9606 GN=HIST1H2AH PE=1 SV=3;sp|P0C0S8|H2A1_HUMAN Histone H2A type 1 OS=Homo sapiens OX=9606 GN=HIST1H2AG PE=1 SV=2;sp|Q99878|H2A1J_HUMAN Histone H2A type 1-J OS=Homo sapiens OX=9606 GN=HIST1H2AJ	5	19	3	0	16	18	2	3	0	0	88.3	31.2	0	13.906	128	128;130;128;129;151	3.38			8	5	0	82.2	By MS/MS	By MS/MS	0.31692	0.79868	14.154	12	6	Median	0.57442	0.25192	0.79017	0.80636	10.397	17.115	5	7	2	4	Median
P0C7U9	P0C7U9	1	1	1	Protein FAM87A	FAM87A	sp|P0C7U9|FA87A_HUMAN Protein FAM87A OS=Homo sapiens OX=9606 GN=FAM87A PE=2 SV=1	1	1	1	1	0	1	0	1	0	1	5.2	5.2	5.2	31.739	286	286	1	1				1	-2		By MS/MS	NaN	NaN	NaN	0	0	Median	NaN	NaN	NaN	NaN	NaN	NaN	0	0	0	0	Median
P0CG12	P0CG12	3	3	3	Chromosome transmission fidelity protein 8 homolog isoform 2	CHTF8	sp|P0CG12|CTF8A_HUMAN Chromosome transmission fidelity protein 8 homolog isoform 2 OS=Homo sapiens OX=9606 GN=CHTF8 PE=1 SV=1	1	3	3	3	3	3	3	3	3	3	13	13	13	51.391	524	524	2		6			0	9.7291	By MS/MS	By MS/MS	0.5179	0.90766	141.65	5	5	Median	0.57627	0.3682	0.77787	1.2032	18.933	173.05	2	3	2	3	Median
Q8NHU0;Q5HYN5;Q5DJT8;P0DMV2;P0DMV1;P0DMV0;P0DMU9;P0DMU8;P0DMU7	Q8NHU0;Q5HYN5;Q5DJT8;P0DMV2;P0DMV1;P0DMV0;P0DMU9;P0DMU8;P0DMU7	2;2;2;2;2;2;2;2;2	2;2;2;2;2;2;2;2;2	2;2;2;2;2;2;2;2;2	Cancer/testis antigen family 45 member A3;Cancer/testis antigen family 45 member A1;Cancer/testis antigen family 45 member A2;Cancer/testis antigen family 45 member A9;Cancer/testis antigen family 45 member A8;Cancer/testis antigen family 45 member A7;Cancer/testis antigen family 45 member A10;Cancer/testis antigen family 45 member A5;Cancer/testis antigen family 45 member A6	CT45A3;CT45A1;CT45A2;CT45A9;CT45A8;CT45A7;CT45A10;CT45A5;CT45A6	sp|Q8NHU0|CT453_HUMAN Cancer/testis antigen family 45 member A3 OS=Homo sapiens OX=9606 GN=CT45A3 PE=1 SV=1;sp|Q5HYN5|CT451_HUMAN Cancer/testis antigen family 45 member A1 OS=Homo sapiens OX=9606 GN=CT45A1 PE=2 SV=1;sp|Q5DJT8|CT452_HUMAN Cancer/testis anti	9	2	2	2	2	2	2	2	2	2	13.2	13.2	13.2	21.33	189	189;189;189;189;189;189;189;189;189	3.5			2	2	0.0078548	1.3637	By MS/MS	By MS/MS	0.43792	0.8863	27.001	2	0	Median	NaN	NaN	NaN	NaN	NaN	NaN	1	1	0	0	Median
P0DMV9;P0DMV8;P0DMV8-2	P0DMV9;P0DMV8;P0DMV8-2	53;53;47	48;48;42	32;32;27	Heat shock 70 kDa protein 1B;Heat shock 70 kDa protein 1A	HSPA1B;HSPA1A	sp|P0DMV9|HS71B_HUMAN Heat shock 70 kDa protein 1B OS=Homo sapiens OX=9606 GN=HSPA1B PE=1 SV=1;sp|P0DMV8|HS71A_HUMAN Heat shock 70 kDa protein 1A OS=Homo sapiens OX=9606 GN=HSPA1A PE=1 SV=1;sp|P0DMV8-2|HS71A_HUMAN Isoform 2 of Heat shock 70 kDa protein 1A	3	53	48	32	50	50	45	45	30	29	86.1	82.5	55.9	70.051	641	641;641;586	2.08	4	206	11	6	0	323.31	By MS/MS	By MS/MS	0.50012	1.0401	24.375	190	37	Leave out requantified	0.68965	0.34311	0.97248	1.1477	42.189	16.869	95	95	12	25	Leave out requantified
P0DN76;Q01081;Q01081-2;Q01081-4;Q01081-3;Q8WU68-3;Q8WU68-2;Q8WU68	P0DN76;Q01081;Q01081-2;Q01081-4	7;7;6;4;2;2;2;2	7;7;6;4;2;2;2;2	7;7;6;4;2;2;2;2	Splicing factor U2AF 35 kDa subunit	U2AF1	sp|P0DN76|U2AF5_HUMAN Splicing factor U2AF 35 kDa subunit-like protein OS=Homo sapiens OX=9606 GN=U2AF1L5 PE=1 SV=1;sp|Q01081|U2AF1_HUMAN Splicing factor U2AF 35 kDa subunit OS=Homo sapiens OX=9606 GN=U2AF1 PE=1 SV=3;sp|Q01081-2|U2AF1_HUMAN Isoform 2 of Sp	8	7	7	7	5	7	5	7	5	7	40.4	40.4	40.4	27.872	240	240;240;240;167;75;181;202;220	3.58			5	7	0	79.821	By MS/MS	By MS/MS	0.37806	0.98042	14.81	11	3	Leave out requantified	0.85205	0.28252	1.1544	0.96551	7.4657	12.689	4	7	1	2	Leave out requantified
P0DN79;P35520;P35520-2	P0DN79;P35520;P35520-2	22;22;22	22;22;22	22;22;22	Cystathionine beta-synthase	CBS	sp|P0DN79|CBSL_HUMAN Cystathionine beta-synthase-like protein OS=Homo sapiens OX=9606 GN=CBSL PE=1 SV=1;sp|P35520|CBS_HUMAN Cystathionine beta-synthase OS=Homo sapiens OX=9606 GN=CBS PE=1 SV=2;sp|P35520-2|CBS_HUMAN Isoform 2 of Cystathionine beta-synthase	3	22	22	22	21	22	21	22	21	22	63.2	63.2	63.2	60.586	551	551;551;565	2		65			0	323.31	By MS/MS	By MS/MS	0.51563	1.0656	8.8391	60	10	Leave out requantified	0.81344	0.3033	1.1201	1.0093	10.907	14.385	31	29	4	6	Leave out requantified
P0DP25;P0DP24;P0DP23	P0DP25;P0DP24;P0DP23	5;5;5	5;5;5	5;5;5			sp|P0DP25|CALM3_HUMAN Calmodulin-3 OS=Homo sapiens OX=9606 GN=CALM3 PE=1 SV=1;sp|P0DP24|CALM2_HUMAN Calmodulin-2 OS=Homo sapiens OX=9606 GN=CALM2 PE=1 SV=1;sp|P0DP23|CALM1_HUMAN Calmodulin-1 OS=Homo sapiens OX=9606 GN=CALM1 PE=1 SV=1	3	5	5	5	4	5	4	5	4	5	56.4	56.4	56.4	16.837	149	149;149;149	3.44			18	14	0	96.773	By MS/MS	By MS/MS	0.60181	0.95803	8.1629	27	8	Leave out requantified	0.72417	0.25505	0.98309	0.90719	2.506	16.993	13	14	0	8	Leave out requantified
P10155;P10155-3;P10155-5;P10155-4;P10155-2	P10155;P10155-3;P10155-5;P10155-4;P10155-2	17;16;16;16;9	17;16;16;16;9	17;16;16;16;9	60 kDa SS-A/Ro ribonucleoprotein	TROVE2	sp|P10155|RO60_HUMAN 60 kDa SS-A/Ro ribonucleoprotein OS=Homo sapiens OX=9606 GN=RO60 PE=1 SV=2;sp|P10155-3|RO60_HUMAN Isoform 3 of 60 kDa SS-A/Ro ribonucleoprotein OS=Homo sapiens OX=9606 GN=RO60;sp|P10155-5|RO60_HUMAN Isoform 5 of 60 kDa SS-A/Ro ribonucl	5	17	17	17	16	15	16	15	16	15	40.5	40.5	40.5	60.67	538	538;518;525;534;205	2		47			0	323.31	By MS/MS	By MS/MS	0.51966	1.1216	10.278	31	10	Leave out requantified	0.86485	0.30983	1.1744	1.0414	11.651	11.603	17	14	6	4	Leave out requantified
P10398;P10398-2	P10398;P10398-2	2;1	2;1	2;1	Serine/threonine-protein kinase A-Raf	ARAF	sp|P10398|ARAF_HUMAN Serine/threonine-protein kinase A-Raf OS=Homo sapiens OX=9606 GN=ARAF PE=1 SV=2;sp|P10398-2|ARAF_HUMAN Isoform 2 of Serine/threonine-protein kinase A-Raf OS=Homo sapiens OX=9606 GN=ARAF	2	2	2	2	1	2	1	2	1	2	4.3	4.3	4.3	67.585	606	606;186	2		3			0.004204	1.6213	By MS/MS	By MS/MS	NaN	NaN	NaN	0	0	Median	NaN	NaN	NaN	NaN	NaN	NaN	0	0	0	0	Median
P10412;Q02539;P22492	P10412	34;12;6	8;0;0	7;0;0	Histone H1.4	HIST1H1E	sp|P10412|H14_HUMAN Histone H1.4 OS=Homo sapiens OX=9606 GN=HIST1H1E PE=1 SV=2	3	34	8	7	29	32	5	8	4	7	63	29.7	23.3	21.865	219	219;215;207	3.55			10	12	0	69.599	By MS/MS	By MS/MS	0.32363	0.89594	52.818	20	5	Leave out requantified	0.59093	0.25884	0.86662	0.90735	12.121	98.703	8	12	1	4	Leave out requantified
P10515	P10515	17	17	17	Dihydrolipoyllysine-residue acetyltransferase component of pyruvate dehydrogenase complex, mitochondrial	DLAT	sp|P10515|ODP2_HUMAN Dihydrolipoyllysine-residue acetyltransferase component of pyruvate dehydrogenase complex, mitochondrial OS=Homo sapiens OX=9606 GN=DLAT PE=1 SV=3	1	17	17	17	15	17	15	17	15	17	34.6	34.6	34.6	68.996	647	647	2		43			0	104.22	By MS/MS	By MS/MS	0.48807	1.0388	10.905	40	8	Leave out requantified	0.80577	0.28196	1.0814	0.93108	11.519	12.762	19	21	2	6	Leave out requantified
P10599-2;P10599	P10599-2;P10599	5;5	5;5	5;5	Thioredoxin	TXN	sp|P10599-2|THIO_HUMAN Isoform 2 of Thioredoxin OS=Homo sapiens OX=9606 GN=TXN;sp|P10599|THIO_HUMAN Thioredoxin OS=Homo sapiens OX=9606 GN=TXN PE=1 SV=3	2	5	5	5	2	5	2	5	2	5	56.5	56.5	56.5	9.4519	85	85;105	3.17			10	2	0	24.676	By MS/MS	By MS/MS	0.44972	0.98562	7.6829	8	3	Leave out requantified	0.64739	0.33087	0.87853	1.0665	4.4112	4.8941	2	6	0	3	Median
P10606	P10606	2	2	2	Cytochrome c oxidase subunit 5B, mitochondrial	COX5B	sp|P10606|COX5B_HUMAN Cytochrome c oxidase subunit 5B, mitochondrial OS=Homo sapiens OX=9606 GN=COX5B PE=1 SV=2	1	2	2	2	1	2	1	2	1	2	9.3	9.3	9.3	13.696	129	129	3.4			3	2	0	2.9851	By MS/MS	By MS/MS	0.30602	0.78733	11.861	5	0	Leave out requantified	0.72351	0.23088	0.99091	0.72399	4.1986	3.649	2	3	0	0	Median
P10620-2;P10620	P10620-2;P10620	1;1	1;1	1;1	Microsomal glutathione S-transferase 1	MGST1	sp|P10620-2|MGST1_HUMAN Isoform 2 of Microsomal glutathione S-transferase 1 OS=Homo sapiens OX=9606 GN=MGST1;sp|P10620|MGST1_HUMAN Microsomal glutathione S-transferase 1 OS=Homo sapiens OX=9606 GN=MGST1 PE=1 SV=1	2	1	1	1	0	1	0	1	0	1	28.7	28.7	28.7	9.9836	87	87;155	3			1		0	3.2811		By MS/MS	NaN	NaN	NaN	1	1	Median	NaN	NaN	NaN	NaN	NaN	NaN	0	1	0	1	Median
P10644;P10644-2	P10644;P10644-2	6;5	6;5	6;5	cAMP-dependent protein kinase type I-alpha regulatory subunit;cAMP-dependent protein kinase type I-alpha regulatory subunit, N-terminally processed	PRKAR1A	sp|P10644|KAP0_HUMAN cAMP-dependent protein kinase type I-alpha regulatory subunit OS=Homo sapiens OX=9606 GN=PRKAR1A PE=1 SV=1;sp|P10644-2|KAP0_HUMAN Isoform 2 of cAMP-dependent protein kinase type I-alpha regulatory subunit OS=Homo sapiens OX=9606 GN=PRK	2	6	6	6	4	4	4	4	4	4	23.4	23.4	23.4	42.981	381	381;337	3		2	4	2	0	20.798	By MS/MS	By MS/MS	0.54478	0.75089	19.035	4	3	Median	0.54686	NaN	0.74721	NaN	2.2092	NaN	3	1	2	1	Median
P10746	P10746	3	3	3	Uroporphyrinogen-III synthase	UROS	sp|P10746|HEM4_HUMAN Uroporphyrinogen-III synthase OS=Homo sapiens OX=9606 GN=UROS PE=1 SV=1	1	3	3	3	2	1	2	1	2	1	21.9	21.9	21.9	28.627	265	265	3.67			1	2	0	4.5898	By MS/MS	By MS/MS	NaN	NaN	NaN	1	0	Median	NaN	NaN	NaN	NaN	NaN	NaN	1	0	0	0	Median
P10768	P10768	12	12	12	S-formylglutathione hydrolase	ESD	sp|P10768|ESTD_HUMAN S-formylglutathione hydrolase OS=Homo sapiens OX=9606 GN=ESD PE=1 SV=2	1	12	12	12	8	11	8	11	8	11	70.6	70.6	70.6	31.462	282	282	3.67			10	20	0	101.22	By MS/MS	By MS/MS	0.48414	1.0151	6.5975	26	6	Leave out requantified	0.77693	0.29978	1.0615	0.99262	7.8743	5.7463	10	16	0	6	Leave out requantified
P10809;P10809-2	P10809	54;5	54;5	54;5	60 kDa heat shock protein, mitochondrial	HSPD1	sp|P10809|CH60_HUMAN 60 kDa heat shock protein, mitochondrial OS=Homo sapiens OX=9606 GN=HSPD1 PE=1 SV=2	2	54	54	54	52	51	52	51	52	51	85.5	85.5	85.5	61.054	573	573;158	2.08	4	368	14	10	0	323.31	By MS/MS	By MS/MS	0.48829	1.0362	9.5282	324	94	Leave out requantified	0.71906	0.31946	1.0146	1.0754	8.9754	9.0978	165	159	38	56	Leave out requantified
P11021	P11021	43	42	42	78 kDa glucose-regulated protein	HSPA5	sp|P11021|BIP_HUMAN Endoplasmic reticulum chaperone BiP OS=Homo sapiens OX=9606 GN=HSPA5 PE=1 SV=2	1	43	42	42	41	40	40	39	40	39	63.6	63.6	63.6	72.332	654	654	2.02		154	1	1	0	323.31	By MS/MS	By MS/MS	0.46818	0.97083	8.4185	128	23	Leave out requantified	0.73195	0.27054	1.029	0.91651	8.019	30.167	67	61	9	14	Leave out requantified
P11142;P11142-2;P54652	P11142;P11142-2	56;42;16	56;42;16	48;36;9	Heat shock cognate 71 kDa protein	HSPA8	sp|P11142|HSP7C_HUMAN Heat shock cognate 71 kDa protein OS=Homo sapiens OX=9606 GN=HSPA8 PE=1 SV=1;sp|P11142-2|HSP7C_HUMAN Isoform 2 of Heat shock cognate 71 kDa protein OS=Homo sapiens OX=9606 GN=HSPA8	3	56	56	48	51	50	51	50	43	42	89.5	89.5	82.8	70.897	646	646;493;639	2.16	12	342	26	26	0	323.31	By MS/MS	By MS/MS	0.56586	1.1442	12.458	340	94	Leave out requantified	0.77511	0.36771	1.0769	1.2242	8.4135	21.862	165	175	33	61	Leave out requantified
P11166	P11166	3	3	3	Solute carrier family 2, facilitated glucose transporter member 1	SLC2A1	sp|P11166|GTR1_HUMAN Solute carrier family 2, facilitated glucose transporter member 1 OS=Homo sapiens OX=9606 GN=SLC2A1 PE=1 SV=2	1	3	3	3	3	3	3	3	3	3	8.5	8.5	8.5	54.083	492	492	1.6	4	6			0	3.7008	By MS/MS	By MS/MS	0.61993	1.2961	6.1428	9	1	Leave out requantified	0.82577	0.45579	1.1265	1.5328	3.4185	0.9397	5	4	0	1	Leave out requantified
P11169;Q8TDB8-4;Q8TDB8-2;Q8TDB8;Q8TDB8-5;Q8TDB8-3	P11169;Q8TDB8-4;Q8TDB8-2;Q8TDB8;Q8TDB8-5	5;4;4;4;4;2	5;4;4;4;4;2	5;4;4;4;4;2	Solute carrier family 2, facilitated glucose transporter member 3;Solute carrier family 2, facilitated glucose transporter member 14	SLC2A3;SLC2A14	sp|P11169|GTR3_HUMAN Solute carrier family 2, facilitated glucose transporter member 3 OS=Homo sapiens OX=9606 GN=SLC2A3 PE=1 SV=1;sp|Q8TDB8-4|GTR14_HUMAN Isoform 4 of Solute carrier family 2, facilitated glucose transporter member 14 OS=Homo sapiens OX=96	6	5	5	5	3	5	3	5	3	5	13.9	13.9	13.9	53.924	496	496;411;497;520;535;161	1	9				0	5.5212	By MS/MS	By MS/MS	0.41427	0.94338	37.111	8	3	Leave out requantified	1.2552	0.15906	1.8316	0.56337	8.5425	9.8904	3	5	1	2	Median
P11171-3;P11171-2;P11171;P11171-6;P11171-4;P11171-5;P11171-7;Q9H4G0-4;Q9H4G0-3;Q9H4G0-2;Q9H4G0	P11171-3;P11171-2;P11171;P11171-6;P11171-4;P11171-5;P11171-7	17;17;17;16;16;16;10;1;1;1;1	17;17;17;16;16;16;10;1;1;1;1	17;17;17;16;16;16;10;1;1;1;1	Protein 4.1	EPB41	sp|P11171-3|41_HUMAN Isoform 3 of Protein 4.1 OS=Homo sapiens OX=9606 GN=EPB41;sp|P11171-2|41_HUMAN Isoform 2 of Protein 4.1 OS=Homo sapiens OX=9606 GN=EPB41;sp|P11171|41_HUMAN Protein 4.1 OS=Homo sapiens OX=9606 GN=EPB41 PE=1 SV=4;sp|P11171-6|41_HUMAN Iso	11	17	17	17	11	16	11	16	11	16	45.2	45.2	45.2	71.955	641	641;831;864;566;588;775;720;701;772;779;881	1.78	10	30	1		0	150.25	By MS/MS	By MS/MS	0.67975	1.3422	19.95	35	14	Leave out requantified	0.91933	0.40571	1.2895	1.3821	21.699	24.945	14	21	2	12	Leave out requantified
P11172;P11172-3;P11172-2;P11172-4	P11172;P11172-3;P11172-2	10;8;6;4	10;8;6;4	10;8;6;4	Uridine 5-monophosphate synthase;Orotate phosphoribosyltransferase;Orotidine 5-phosphate decarboxylase	UMPS	sp|P11172|UMPS_HUMAN Uridine 5-monophosphate synthase OS=Homo sapiens OX=9606 GN=UMPS PE=1 SV=1;sp|P11172-3|UMPS_HUMAN Isoform 3 of Uridine 5-monophosphate synthase OS=Homo sapiens OX=9606 GN=UMPS;sp|P11172-2|UMPS_HUMAN Isoform 2 of Uridine 5-monophosph	4	10	10	10	7	9	7	9	7	9	33.3	33.3	33.3	52.221	480	480;388;302;205	2.1	1	17	1	1	0	145.47	By MS/MS	By MS/MS	0.6721	1.0462	16.125	17	3	Leave out requantified	0.72436	0.34116	0.98582	1.1232	9.2307	35.211	9	8	0	3	Leave out requantified
P11177-3;P11177-2;P11177	P11177-3;P11177-2;P11177	6;6;6	6;6;6	6;6;6	Pyruvate dehydrogenase E1 component subunit beta, mitochondrial	PDHB	sp|P11177-3|ODPB_HUMAN Isoform 3 of Pyruvate dehydrogenase E1 component subunit beta, mitochondrial OS=Homo sapiens OX=9606 GN=PDHB;sp|P11177-2|ODPB_HUMAN Isoform 2 of Pyruvate dehydrogenase E1 component subunit beta, mitochondrial OS=Homo sapiens OX=9606	3	6	6	6	4	6	4	6	4	6	28.4	28.4	28.4	37.514	341	341;341;359	3.56			7	9	0	17.311	By MS/MS	By MS/MS	0.49745	0.87741	24.04	10	5	Leave out requantified	0.74873	0.26075	1.0102	0.87045	24.362	30.722	5	5	2	3	Leave out requantified
P11182	P11182	2	2	2	Lipoamide acyltransferase component of branched-chain alpha-keto acid dehydrogenase complex, mitochondrial	DBT	sp|P11182|ODB2_HUMAN Lipoamide acyltransferase component of branched-chain alpha-keto acid dehydrogenase complex, mitochondrial OS=Homo sapiens OX=9606 GN=DBT PE=1 SV=3	1	2	2	2	0	2	0	2	0	2	8.3	8.3	8.3	53.486	482	482	2		2			0	5.2021		By MS/MS	0.53206	1.7024	21.749	2	2	Median	NaN	0.53206	NaN	1.7024	NaN	21.749	0	2	0	2	Median
P11216	P11216	2	2	2	Glycogen phosphorylase, brain form	PYGB	sp|P11216|PYGB_HUMAN Glycogen phosphorylase, brain form OS=Homo sapiens OX=9606 GN=PYGB PE=1 SV=5	1	2	2	2	1	1	1	1	1	1	1.7	1.7	1.7	96.695	843	843	3		1		1	0.0020367	1.9639	By MS/MS	By MS/MS	NaN	NaN	NaN	1	0	Median	NaN	NaN	NaN	NaN	NaN	NaN	1	0	0	0	Median
P11233;P11234;P11234-2	P11233	3;1;1	3;1;1	2;0;0	Ras-related protein Ral-A	RALA	sp|P11233|RALA_HUMAN Ras-related protein Ral-A OS=Homo sapiens OX=9606 GN=RALA PE=1 SV=1	3	3	3	2	1	3	1	3	1	2	27.2	27.2	21.4	23.567	206	206;206;228	3.5			2	2	0	11.814	By MS/MS	By MS/MS	0.5008	1.0594	8.641	2	0	Median	NaN	NaN	NaN	NaN	NaN	NaN	1	1	0	0	Median
P11274-2;P11274;Q12979-4;Q12979-2;Q12979	P11274-2;P11274	6;6;1;1;1	6;6;1;1;1	6;6;1;1;1	Breakpoint cluster region protein	BCR	sp|P11274-2|BCR_HUMAN Isoform 2 of Breakpoint cluster region protein OS=Homo sapiens OX=9606 GN=BCR;sp|P11274|BCR_HUMAN Breakpoint cluster region protein OS=Homo sapiens OX=9606 GN=BCR PE=1 SV=2	5	6	6	6	3	6	3	6	3	6	6.4	6.4	6.4	137.73	1227	1227;1271;813;822;859	1.09	10	1			0	7.184	By MS/MS	By MS/MS	0.48068	1.0439	17.522	10	4	Leave out requantified	0.68894	0.31276	1.0186	1.0698	21.077	21.673	4	6	1	3	Leave out requantified
P11277-3;P11277;P11277-2	P11277-3;P11277;P11277-2	10;10;10	10;10;10	10;10;10	Spectrin beta chain, erythrocytic	SPTB	sp|P11277-3|SPTB1_HUMAN Isoform 3 of Spectrin beta chain, erythrocytic OS=Homo sapiens OX=9606 GN=SPTB;sp|P11277|SPTB1_HUMAN Spectrin beta chain, erythrocytic OS=Homo sapiens OX=9606 GN=SPTB PE=1 SV=5;sp|P11277-2|SPTB1_HUMAN Isoform 2 of Spectrin beta chai	3	10	10	10	3	9	3	9	3	9	7.9	7.9	7.9	242.8	2106	2106;2137;2328	1	13				0	91.783	By MS/MS	By MS/MS	0.69788	1.5036	64.817	8	3	Leave out requantified	0.81633	0.51735	1.1656	1.7622	3.6279	65.089	2	6	0	3	Median
P11279-2;P11279	P11279-2;P11279	2;2	2;2	2;2	Lysosome-associated membrane glycoprotein 1	LAMP1	sp|P11279-2|LAMP1_HUMAN Isoform 2 of Lysosome-associated membrane glycoprotein 1 OS=Homo sapiens OX=9606 GN=LAMP1;sp|P11279|LAMP1_HUMAN Lysosome-associated membrane glycoprotein 1 OS=Homo sapiens OX=9606 GN=LAMP1 PE=1 SV=3	2	2	2	2	2	1	2	1	2	1	8.8	8.8	8.8	38.985	364	364;417	1.33	2	1			0.0011751	2.0344	By MS/MS	By MS/MS	0.4766	1.0716	13.881	2	0	Median	NaN	NaN	NaN	NaN	NaN	NaN	1	1	0	0	Median
P11310;P11310-2	P11310;P11310-2	19;19	19;19	19;19	Medium-chain specific acyl-CoA dehydrogenase, mitochondrial	ACADM	sp|P11310|ACADM_HUMAN Medium-chain specific acyl-CoA dehydrogenase, mitochondrial OS=Homo sapiens OX=9606 GN=ACADM PE=1 SV=1;sp|P11310-2|ACADM_HUMAN Isoform 2 of Medium-chain specific acyl-CoA dehydrogenase, mitochondrial OS=Homo sapiens OX=9606 GN=ACADM	2	19	19	19	16	17	16	17	16	17	54.2	54.2	54.2	46.588	421	421;425	3.51		1	17	21	0	188.63	By MS/MS	By MS/MS	0.4072	0.85805	21.498	34	10	Leave out requantified	0.68653	0.22031	0.94387	0.74609	20.854	17.381	17	17	3	7	Leave out requantified
P11387;Q969P6-2;Q969P6	P11387	23;3;3	23;3;3	23;3;3	DNA topoisomerase 1	TOP1	sp|P11387|TOP1_HUMAN DNA topoisomerase 1 OS=Homo sapiens OX=9606 GN=TOP1 PE=1 SV=2	3	23	23	23	14	20	14	20	14	20	34	34	34	90.725	765	765;503;601	1.72	16	41			0	85.449	By MS/MS	By MS/MS	0.51529	1.0415	11.843	51	15	Leave out requantified	0.82498	0.29376	1.158	0.9974	15.894	8.6442	21	30	2	13	Leave out requantified
P11388;P11388-2;P11388-3;P11388-4	P11388;P11388-2;P11388-3;P11388-4	51;51;51;51	51;51;51;51	43;43;43;43	DNA topoisomerase 2-alpha	TOP2A	sp|P11388|TOP2A_HUMAN DNA topoisomerase 2-alpha OS=Homo sapiens OX=9606 GN=TOP2A PE=1 SV=3;sp|P11388-2|TOP2A_HUMAN Isoform 2 of DNA topoisomerase 2-alpha OS=Homo sapiens OX=9606 GN=TOP2A;sp|P11388-3|TOP2A_HUMAN Isoform 3 of DNA topoisomerase 2-alpha OS=Hom	4	51	51	43	36	47	36	47	31	39	40.9	40.9	36.6	174.38	1531	1531;1557;1567;1612	1	122				0	257.64	By MS/MS	By MS/MS	0.45757	1.0542	11.403	103	26	Leave out requantified	0.74949	0.27162	1.108	0.94942	9.6499	14.441	43	60	4	22	Leave out requantified
P11413;P11413-2;P11413-3	P11413;P11413-2;P11413-3	24;24;23	24;24;23	24;24;23	Glucose-6-phosphate 1-dehydrogenase	G6PD	sp|P11413|G6PD_HUMAN Glucose-6-phosphate 1-dehydrogenase OS=Homo sapiens OX=9606 GN=G6PD PE=1 SV=4;sp|P11413-2|G6PD_HUMAN Isoform Long of Glucose-6-phosphate 1-dehydrogenase OS=Homo sapiens OX=9606 GN=G6PD;sp|P11413-3|G6PD_HUMAN Isoform 3 of Glucose-6-phos	3	24	24	24	22	21	22	21	22	21	55.3	55.3	55.3	59.256	515	515;561;545	2.04		66	1	1	0	165.88	By MS/MS	By MS/MS	0.33016	0.70156	11.954	59	20	Leave out requantified	0.54468	0.18763	0.74681	0.62167	7.8545	17.569	26	33	5	15	Leave out requantified
P11441	P11441	5	5	5	Ubiquitin-like protein 4A	UBL4A	sp|P11441|UBL4A_HUMAN Ubiquitin-like protein 4A OS=Homo sapiens OX=9606 GN=UBL4A PE=1 SV=1	1	5	5	5	0	5	0	5	0	5	38.9	38.9	38.9	17.776	157	157	3			5		0	5.1045		By MS/MS	0.33531	1.0191	14.81	4	2	Median	NaN	0.33531	NaN	1.0191	NaN	14.81	0	4	0	2	Median
P11498;P11498-2	P11498;P11498-2	6;4	6;4	6;4	Pyruvate carboxylase, mitochondrial	PC	sp|P11498|PYC_HUMAN Pyruvate carboxylase, mitochondrial OS=Homo sapiens OX=9606 GN=PC PE=1 SV=2;sp|P11498-2|PYC_HUMAN Isoform 2 of Pyruvate carboxylase, mitochondrial OS=Homo sapiens OX=9606 GN=PC	2	6	6	6	4	3	4	3	4	3	6.5	6.5	6.5	129.63	1178	1178;529	1	9				0	10.334	By MS/MS	By MS/MS	0.58088	0.88473	13.376	5	1	Leave out requantified	0.60821	0.29126	0.86644	1.0005	16.358	14.437	3	2	0	1	Leave out requantified
P11532-3;P11532-2;P11532-4;P11532;P11532-10;P11532-9;P11532-8;P11532-7;P11532-5;P11532-6	P11532-3;P11532-2;P11532-4;P11532	3;3;3;3;1;1;1;1;1;1	3;3;3;3;1;1;1;1;1;1	3;3;3;3;1;1;1;1;1;1	Dystrophin	DMD	sp|P11532-3|DMD_HUMAN Isoform 2 of Dystrophin OS=Homo sapiens OX=9606 GN=DMD;sp|P11532-2|DMD_HUMAN Isoform 1 of Dystrophin OS=Homo sapiens OX=9606 GN=DMD;sp|P11532-4|DMD_HUMAN Isoform 3 of Dystrophin OS=Homo sapiens OX=9606 GN=DMD;sp|P11532|DMD_HUMAN Dystr	10	3	3	3	1	2	1	2	1	2	2.3	2.3	2.3	271.04	2341	2341;2344;3677;3685;507;525;604;617;622;635	1.33	2	1			0.00090827	2.35	By MS/MS	By MS/MS	NaN	NaN	NaN	1	1	Median	NaN	NaN	NaN	NaN	NaN	NaN	0	1	0	1	Median
P11586	P11586	34	34	34	C-1-tetrahydrofolate synthase, cytoplasmic;Methylenetetrahydrofolate dehydrogenase;Methenyltetrahydrofolate cyclohydrolase;Formyltetrahydrofolate synthetase;C-1-tetrahydrofolate synthase, cytoplasmic, N-terminally processed	MTHFD1	sp|P11586|C1TC_HUMAN C-1-tetrahydrofolate synthase, cytoplasmic OS=Homo sapiens OX=9606 GN=MTHFD1 PE=1 SV=3	1	34	34	34	25	31	25	31	25	31	46	46	46	101.56	935	935	1.13	68	10			0	94.122	By MS/MS	By MS/MS	0.76769	1.6397	25.427	68	11	Leave out requantified	1.1901	0.45236	1.7095	1.5818	16.033	29.099	30	38	2	9	Leave out requantified
P11717	P11717	30	30	30	Cation-independent mannose-6-phosphate receptor	IGF2R	sp|P11717|MPRI_HUMAN Cation-independent mannose-6-phosphate receptor OS=Homo sapiens OX=9606 GN=IGF2R PE=1 SV=3	1	30	30	30	18	26	18	26	18	26	17.9	17.9	17.9	274.37	2491	2491	1	48				0	69.007	By MS/MS	By MS/MS	0.40792	0.9275	15.655	39	21	Leave out requantified	0.58479	0.28679	0.84822	1.0015	21.593	15.547	18	21	8	13	Leave out requantified
P11766	P11766	9	9	9	Alcohol dehydrogenase class-3	ADH5	sp|P11766|ADHX_HUMAN Alcohol dehydrogenase class-3 OS=Homo sapiens OX=9606 GN=ADH5 PE=1 SV=4	1	9	9	9	6	8	6	8	6	8	33.2	33.2	33.2	39.724	374	374	3.67			6	12	0	36.308	By MS/MS	By MS/MS	0.40245	0.93696	19.532	17	6	Leave out requantified	0.53515	0.30094	0.73488	1.0448	6.0843	34.436	6	11	2	4	Leave out requantified
P11908;P11908-2	P11908;P11908-2	5;5	2;2	2;2	Ribose-phosphate pyrophosphokinase 2	PRPS2	sp|P11908|PRPS2_HUMAN Ribose-phosphate pyrophosphokinase 2 OS=Homo sapiens OX=9606 GN=PRPS2 PE=1 SV=2;sp|P11908-2|PRPS2_HUMAN Isoform 2 of Ribose-phosphate pyrophosphokinase 2 OS=Homo sapiens OX=9606 GN=PRPS2	2	5	2	2	4	5	1	2	1	2	27.7	12.3	12.3	34.769	318	318;321	3.67			1	2	0	3.0845	By MS/MS	By MS/MS	0.38195	1.2202	20.2	2	1	Median	NaN	0.38195	NaN	1.2202	NaN	20.2	0	2	0	1	Median
P11940;P11940-2;Q9H361;Q4VXU2;Q4VXU2-2;Q96DU9-2;Q96DU9	P11940;P11940-2	40;36;18;5;3;1;1	40;36;18;5;3;1;1	26;22;14;2;2;1;1	Polyadenylate-binding protein 1	PABPC1	sp|P11940|PABP1_HUMAN Polyadenylate-binding protein 1 OS=Homo sapiens OX=9606 GN=PABPC1 PE=1 SV=2;sp|P11940-2|PABP1_HUMAN Isoform 2 of Polyadenylate-binding protein 1 OS=Homo sapiens OX=9606 GN=PABPC1	7	40	40	26	39	36	39	36	25	23	71.7	71.7	49.8	70.67	636	636;547;631;614;330;350;382	2.03	1	152	1	2	0	323.31	By MS/MS	By MS/MS	0.52921	1.108	13.346	126	23	Leave out requantified	0.68806	0.38854	0.95703	1.3146	15.395	10.073	68	58	11	12	Leave out requantified
P12004	P12004	22	22	22	Proliferating cell nuclear antigen	PCNA	sp|P12004|PCNA_HUMAN Proliferating cell nuclear antigen OS=Homo sapiens OX=9606 GN=PCNA PE=1 SV=1	1	22	22	22	15	19	15	19	15	19	80.5	80.5	80.5	28.768	261	261	3.6			22	33	0	300.38	By MS/MS	By MS/MS	0.40593	1.002	12.05	49	15	Leave out requantified	0.72681	0.30687	0.98429	0.9879	15.516	11.175	19	30	5	10	Leave out requantified
P12081-3;P12081-2;P12081-4;P12081;P49590-2;P49590	P12081-3;P12081-2;P12081-4;P12081	13;13;13;13;1;1	13;13;13;13;1;1	13;13;13;13;1;1	Histidine--tRNA ligase, cytoplasmic	HARS	sp|P12081-3|SYHC_HUMAN Isoform 3 of Histidine--tRNA ligase, cytoplasmic OS=Homo sapiens OX=9606 GN=HARS;sp|P12081-2|SYHC_HUMAN Isoform 2 of Histidine--tRNA ligase, cytoplasmic OS=Homo sapiens OX=9606 GN=HARS;sp|P12081-4|SYHC_HUMAN Isoform 4 of Histidine--t	6	13	13	13	11	9	11	9	11	9	42.5	42.5	42.5	50.156	449	449;469;489;509;481;506	2		24			0	65.454	By MS/MS	By MS/MS	0.47336	1.0178	9.5756	19	8	Leave out requantified	0.71866	0.31108	0.98465	1.0494	8.3155	14.571	11	8	5	3	Leave out requantified
P12235	P12235	15	2	2	ADP/ATP translocase 1	SLC25A4	sp|P12235|ADT1_HUMAN ADP/ATP translocase 1 OS=Homo sapiens OX=9606 GN=SLC25A4 PE=1 SV=4	1	15	2	2	7	15	1	2	1	2	50	11.1	11.1	33.064	298	298	3.75			1	3	0	9.0003	By MS/MS	By MS/MS	0.45638	0.80538	36.361	3	1	Median	NaN	0.31984	NaN	1.042	NaN	46.926	1	2	0	1	Median
P12236;Q9H0C2	P12236	24;5	9;0	6;0	ADP/ATP translocase 3;ADP/ATP translocase 3, N-terminally processed	SLC25A6	sp|P12236|ADT3_HUMAN ADP/ATP translocase 3 OS=Homo sapiens OX=9606 GN=SLC25A6 PE=1 SV=4	2	24	9	6	14	23	5	8	4	5	62.1	33.9	16.4	32.866	298	298;315	3.31	4		13	19	0	291.02	By MS/MS	By MS/MS	0.43302	1.0261	24.945	34	7	Leave out requantified	0.63116	0.34398	0.87534	1.118	11.818	29.456	14	20	3	4	Leave out requantified
P12268	P12268	22	22	21	Inosine-5-monophosphate dehydrogenase 2	IMPDH2	sp|P12268|IMDH2_HUMAN Inosine-5-monophosphate dehydrogenase 2 OS=Homo sapiens OX=9606 GN=IMPDH2 PE=1 SV=2	1	22	22	21	22	19	22	19	21	18	58	58	56.4	55.804	514	514	2.08		78	3	2	0	276.27	By MS/MS	By MS/MS	0.56761	1.1636	7.8059	68	12	Leave out requantified	0.88885	0.32817	1.2366	1.1071	9.6438	7.909	38	30	6	6	Leave out requantified
P12270;P12270-2	P12270	42;17	42;17	42;17	Nucleoprotein TPR	TPR	sp|P12270|TPR_HUMAN Nucleoprotein TPR OS=Homo sapiens OX=9606 GN=TPR PE=1 SV=3	2	42	42	42	27	41	27	41	27	41	21.2	21.2	21.2	267.29	2363	2363;726	1.02	81	2			0	170.15	By MS/MS	By MS/MS	0.44245	1.0046	11.711	73	17	Leave out requantified	0.71682	0.26748	1.0386	0.93389	11.263	13.373	30	43	2	15	Leave out requantified
P12277	P12277	26	26	26	Creatine kinase B-type	CKB	sp|P12277|KCRB_HUMAN Creatine kinase B-type OS=Homo sapiens OX=9606 GN=CKB PE=1 SV=1	1	26	26	26	18	24	18	24	18	24	73.8	73.8	73.8	42.644	381	381	3.62		1	31	56	0	313.34	By MS/MS	By MS/MS	0.49427	1.0737	21.742	78	18	Leave out requantified	1.0302	0.26014	1.4385	0.8571	14.093	9.3178	28	50	1	17	Leave out requantified
P12318-2;P12318;P31995	P12318-2;P12318;P31995	1;1;1	1;1;1	1;1;1	Low affinity immunoglobulin gamma Fc region receptor II-a;Low affinity immunoglobulin gamma Fc region receptor II-c	FCGR2A;FCGR2C	sp|P12318-2|FCG2A_HUMAN Isoform 2 of Low affinity immunoglobulin gamma Fc region receptor II-a OS=Homo sapiens OX=9606 GN=FCGR2A;sp|P12318|FCG2A_HUMAN Low affinity immunoglobulin gamma Fc region receptor II-a OS=Homo sapiens OX=9606 GN=FCGR2A PE=1 SV=4;sp|	3	1	1	1	0	1	0	1	0	1	7.3	7.3	7.3	34.929	316	316;317;323	4				1	0	2.679		By MS/MS	NaN	NaN	NaN	0	0	Median	NaN	NaN	NaN	NaN	NaN	NaN	0	0	0	0	Median
P12532;P12532-2;P17540	P12532;P12532-2	7;7;1	7;7;1	7;7;1	Creatine kinase U-type, mitochondrial	CKMT1A	sp|P12532|KCRU_HUMAN Creatine kinase U-type, mitochondrial OS=Homo sapiens OX=9606 GN=CKMT1A PE=1 SV=1;sp|P12532-2|KCRU_HUMAN Isoform 2 of Creatine kinase U-type, mitochondrial OS=Homo sapiens OX=9606 GN=CKMT1A	3	7	7	7	1	7	1	7	1	7	32.9	32.9	32.9	47.036	417	417;448;419	3.78			2	7	0	18.388	By MS/MS	By MS/MS	0.23266	0.69581	61.889	9	9	Median	0.21502	0.23266	0.28697	0.7433	56.777	39.954	2	7	2	7	Median
P12694;P12694-2	P12694;P12694-2	1;1	1;1	1;1	2-oxoisovalerate dehydrogenase subunit alpha, mitochondrial	BCKDHA	sp|P12694|ODBA_HUMAN 2-oxoisovalerate dehydrogenase subunit alpha, mitochondrial OS=Homo sapiens OX=9606 GN=BCKDHA PE=1 SV=2;sp|P12694-2|ODBA_HUMAN Isoform 2 of 2-oxoisovalerate dehydrogenase subunit alpha, mitochondrial OS=Homo sapiens OX=9606 GN=BCKDHA	2	1	1	1	0	1	0	1	0	1	2.7	2.7	2.7	50.47	445	445;448	2		1			1	-2		By MS/MS	NaN	NaN	NaN	0	0	Median	NaN	NaN	NaN	NaN	NaN	NaN	0	0	0	0	Median
P12814-2;P12814;P12814-3;P12814-4	P12814-2;P12814;P12814-3;P12814-4	30;30;30;30	12;12;12;12	12;12;12;12	Alpha-actinin-1	ACTN1	sp|P12814-2|ACTN1_HUMAN Isoform 2 of Alpha-actinin-1 OS=Homo sapiens OX=9606 GN=ACTN1;sp|P12814|ACTN1_HUMAN Alpha-actinin-1 OS=Homo sapiens OX=9606 GN=ACTN1 PE=1 SV=2;sp|P12814-3|ACTN1_HUMAN Isoform 3 of Alpha-actinin-1 OS=Homo sapiens OX=9606 GN=ACTN1;sp|	4	30	12	12	15	26	3	11	3	11	35.6	17	17	102.71	887	887;892;914;930	1.44	15	12			0	27.464	By MS/MS	By MS/MS	0.72072	1.0154	67.715	18	12	Leave out requantified	0.72072	0.25642	1.023	0.8901	11.175	83.42	4	14	1	11	Median
P12829;P05976-2;P05976	P12829	6;1;1	6;1;1	6;1;1	Myosin light chain 4	MYL4	sp|P12829|MYL4_HUMAN Myosin light chain 4 OS=Homo sapiens OX=9606 GN=MYL4 PE=1 SV=3	3	6	6	6	5	6	5	6	5	6	43.1	43.1	43.1	21.564	197	197;150;194	3.57			10	13	0	36.525	By MS/MS	By MS/MS	0.50219	1.1599	27.446	22	3	Leave out requantified	1.0442	0.32799	1.3892	1.0254	34.04	17.289	10	12	1	2	Leave out requantified
P12955-2;P12955;P12955-3	P12955-2;P12955;P12955-3	2;2;1	2;2;1	2;2;1	Xaa-Pro dipeptidase	PEPD	sp|P12955-2|PEPD_HUMAN Isoform 2 of Xaa-Pro dipeptidase OS=Homo sapiens OX=9606 GN=PEPD;sp|P12955|PEPD_HUMAN Xaa-Pro dipeptidase OS=Homo sapiens OX=9606 GN=PEPD PE=1 SV=3;sp|P12955-3|PEPD_HUMAN Isoform 3 of Xaa-Pro dipeptidase OS=Homo sapiens OX=9606 GN=PE	3	2	2	2	2	2	2	2	2	2	8.4	8.4	8.4	49.69	452	452;493;429	2		5			0	9.2454	By MS/MS	By MS/MS	0.51108	0.88961	15.487	5	2	Median	0.52941	0.28884	0.72543	0.96361	11.979	10.059	3	2	1	1	Median
P12956;P12956-2	P12956;P12956-2	36;32	36;32	36;32	X-ray repair cross-complementing protein 6	XRCC6	sp|P12956|XRCC6_HUMAN X-ray repair cross-complementing protein 6 OS=Homo sapiens OX=9606 GN=XRCC6 PE=1 SV=2;sp|P12956-2|XRCC6_HUMAN Isoform 2 of X-ray repair cross-complementing protein 6 OS=Homo sapiens OX=9606 GN=XRCC6	2	36	36	36	29	33	29	33	29	33	63.5	63.5	63.5	69.842	609	609;568	2.01		122	1		0	323.31	By MS/MS	By MS/MS	0.48175	0.9991	13.396	103	19	Leave out requantified	0.77678	0.28387	1.0922	0.94297	14.22	23.891	51	52	4	15	Leave out requantified
P13010	P13010	49	49	49	X-ray repair cross-complementing protein 5	XRCC5	sp|P13010|XRCC5_HUMAN X-ray repair cross-complementing protein 5 OS=Homo sapiens OX=9606 GN=XRCC5 PE=1 SV=3	1	49	49	49	45	45	45	45	45	45	74.7	74.7	74.7	82.704	732	732	2.02		178	1	1	0	323.31	By MS/MS	By MS/MS	0.48366	1.0313	14.233	160	35	Leave out requantified	0.76378	0.28919	1.0548	0.97441	10.158	18.151	75	85	9	26	Leave out requantified
P13164;Q01629;Q01628	P13164;Q01629;Q01628	2;1;1	2;1;1	2;1;1	Interferon-induced transmembrane protein 1;Interferon-induced transmembrane protein 2;Interferon-induced transmembrane protein 3	IFITM1;IFITM2;IFITM3	sp|P13164|IFM1_HUMAN Interferon-induced transmembrane protein 1 OS=Homo sapiens OX=9606 GN=IFITM1 PE=1 SV=3;sp|Q01629|IFM2_HUMAN Interferon-induced transmembrane protein 2 OS=Homo sapiens OX=9606 GN=IFITM2 PE=1 SV=2;sp|Q01628|IFM3_HUMAN Interferon-induced	3	2	2	2	2	2	2	2	2	2	29.6	29.6	29.6	13.964	125	125;132;133	3.5			3	3	0	3.3663	By MS/MS	By MS/MS	0.2514	0.47331	35.082	3	1	Median	NaN	0.18015	NaN	0.57768	NaN	46.87	1	2	0	1	Median
P13224;P13224-2	P13224;P13224-2	3;3	3;3	3;3	Platelet glycoprotein Ib beta chain	GP1BB	sp|P13224|GP1BB_HUMAN Platelet glycoprotein Ib beta chain OS=Homo sapiens OX=9606 GN=GP1BB PE=1 SV=1;sp|P13224-2|GP1BB_HUMAN Isoform 2 of Platelet glycoprotein Ib beta chain OS=Homo sapiens OX=9606 GN=GP1BB	2	3	3	3	2	2	2	2	2	2	13.6	13.6	13.6	21.717	206	206;411	3.29			5	2	0	9.9376	By MS/MS	By MS/MS	1.1446	1.5341	38.629	6	1	Leave out requantified	1.1837	0.3111	1.5764	0.97704	23.122	26.74	4	2	1	0	Median
P13489	P13489	17	17	17	Ribonuclease inhibitor	RNH1	sp|P13489|RINI_HUMAN Ribonuclease inhibitor OS=Homo sapiens OX=9606 GN=RNH1 PE=1 SV=2	1	17	17	17	11	15	11	15	11	15	52.9	52.9	52.9	49.973	461	461	3.56			19	24	0	107.4	By MS/MS	By MS/MS	0.42621	0.92831	12.09	34	11	Leave out requantified	0.7436	0.28143	0.99977	0.89947	7.6631	12.916	14	20	4	7	Leave out requantified
P13498	P13498	1	1	1	Cytochrome b-245 light chain	CYBA	sp|P13498|CY24A_HUMAN Cytochrome b-245 light chain OS=Homo sapiens OX=9606 GN=CYBA PE=1 SV=3	1	1	1	1	1	1	1	1	1	1	15.9	15.9	15.9	21.012	195	195	3.5			1	1	0	3.4436	By MS/MS	By MS/MS	NaN	NaN	NaN	1	1	Median	NaN	NaN	NaN	NaN	NaN	NaN	1	0	1	0	Median
P13598	P13598	1	1	1	Intercellular adhesion molecule 2	ICAM2	sp|P13598|ICAM2_HUMAN Intercellular adhesion molecule 2 OS=Homo sapiens OX=9606 GN=ICAM2 PE=1 SV=2	1	1	1	1	1	1	1	1	1	1	5.5	5.5	5.5	30.654	275	275	2		3			0	5.0655	By MS/MS	By MS/MS	0.4928	1.0329	18.322	2	2	Median	NaN	NaN	NaN	NaN	NaN	NaN	1	1	1	1	Median
P13637;P13637-2;P13637-3	P13637;P13637-2;P13637-3	14;14;14	1;1;1	1;1;1	Sodium/potassium-transporting ATPase subunit alpha-3	ATP1A3	sp|P13637|AT1A3_HUMAN Sodium/potassium-transporting ATPase subunit alpha-3 OS=Homo sapiens OX=9606 GN=ATP1A3 PE=1 SV=3;sp|P13637-2|AT1A3_HUMAN Isoform 2 of Sodium/potassium-transporting ATPase subunit alpha-3 OS=Homo sapiens OX=9606 GN=ATP1A3;sp|P13637-3|A	3	14	1	1	11	13	0	1	0	1	19.6	1.4	1.4	111.75	1013	1013;1024;1026	2		1			1	-2	By matching	By MS/MS	NaN	NaN	NaN	0	0	Median	NaN	NaN	NaN	NaN	NaN	NaN	0	0	0	0	Median
P13639	P13639	63	63	62	Elongation factor 2	EEF2	sp|P13639|EF2_HUMAN Elongation factor 2 OS=Homo sapiens OX=9606 GN=EEF2 PE=1 SV=4	1	63	63	62	60	57	60	57	59	56	75.9	75.9	74.7	95.337	858	858	2.01	75	324	23	28	0	323.31	By MS/MS	By MS/MS	0.56134	1.0289	10.813	390	91	Leave out requantified	0.69067	0.36692	0.96214	1.225	9.2786	7.0641	206	184	33	58	Leave out requantified
P13667	P13667	31	30	30	Protein disulfide-isomerase A4	PDIA4	sp|P13667|PDIA4_HUMAN Protein disulfide-isomerase A4 OS=Homo sapiens OX=9606 GN=PDIA4 PE=1 SV=2	1	31	30	30	29	26	28	25	28	25	54	51.6	51.6	72.932	645	645	2.01		80	1		0	163.23	By MS/MS	By MS/MS	0.55427	0.81542	17.571	72	22	Leave out requantified	0.62072	0.21264	0.87038	0.71322	11.929	31.587	38	34	6	16	Leave out requantified
P13674-2;P13674;P13674-3	P13674-2;P13674;P13674-3	7;7;6	7;7;6	7;7;6	Prolyl 4-hydroxylase subunit alpha-1	P4HA1	sp|P13674-2|P4HA1_HUMAN Isoform 2 of Prolyl 4-hydroxylase subunit alpha-1 OS=Homo sapiens OX=9606 GN=P4HA1;sp|P13674|P4HA1_HUMAN Prolyl 4-hydroxylase subunit alpha-1 OS=Homo sapiens OX=9606 GN=P4HA1 PE=1 SV=2;sp|P13674-3|P4HA1_HUMAN Isoform 3 of Prolyl 4-h	3	7	7	7	3	5	3	5	3	5	24.3	24.3	24.3	60.966	534	534;534;516	2		9			0	35.61	By MS/MS	By MS/MS	0.40204	1.075	22.866	7	6	Median	0.77545	0.36957	1.0499	1.1988	3.3454	26.684	2	5	1	5	Median
P13693;P13693-2	P13693;P13693-2	2;1	2;1	2;1	Translationally-controlled tumor protein	TPT1	sp|P13693|TCTP_HUMAN Translationally-controlled tumor protein OS=Homo sapiens OX=9606 GN=TPT1 PE=1 SV=1;sp|P13693-2|TCTP_HUMAN Isoform 2 of Translationally-controlled tumor protein OS=Homo sapiens OX=9606 GN=TPT1	2	2	2	2	1	2	1	2	1	2	13.4	13.4	13.4	19.595	172	172;138	3.33			2	1	0	10.648	By MS/MS	By MS/MS	0.42993	1.228	11.953	3	0	Median	NaN	0.38743	NaN	1.2949	NaN	7.5025	1	2	0	0	Median
P13796;P13796-2;P13797-3;P13797-2;P13797	P13796	33;9;4;4;4	33;9;4;4;4	32;9;3;3;3	Plastin-2	LCP1	sp|P13796|PLSL_HUMAN Plastin-2 OS=Homo sapiens OX=9606 GN=LCP1 PE=1 SV=6	5	33	33	32	29	30	29	30	28	29	66	66	66	70.288	627	627;196;585;617;630	2		103			0	323.31	By MS/MS	By MS/MS	0.45994	0.9076	18.973	85	30	Leave out requantified	0.60111	0.33274	0.82646	1.1114	14.542	18.026	42	43	12	18	Leave out requantified
P13798	P13798	17	17	17	Acylamino-acid-releasing enzyme	APEH	sp|P13798|ACPH_HUMAN Acylamino-acid-releasing enzyme OS=Homo sapiens OX=9606 GN=APEH PE=1 SV=4	1	17	17	17	15	15	15	15	15	15	34.2	34.2	34.2	81.224	732	732	2		31			0	43.075	By MS/MS	By MS/MS	0.53485	0.77955	27.714	28	14	Leave out requantified	0.59158	0.23696	0.79907	0.76438	8.8488	64.497	14	14	5	9	Leave out requantified
P13804;P13804-2	P13804;P13804-2	18;16	18;16	18;16	Electron transfer flavoprotein subunit alpha, mitochondrial	ETFA	sp|P13804|ETFA_HUMAN Electron transfer flavoprotein subunit alpha, mitochondrial OS=Homo sapiens OX=9606 GN=ETFA PE=1 SV=1;sp|P13804-2|ETFA_HUMAN Isoform 2 of Electron transfer flavoprotein subunit alpha, mitochondrial OS=Homo sapiens OX=9606 GN=ETFA	2	18	18	18	11	17	11	17	11	17	70.9	70.9	70.9	35.079	333	333;284	3.62			16	26	0	109.99	By MS/MS	By MS/MS	0.432	0.94139	7.5074	33	12	Leave out requantified	0.70805	0.27932	0.98778	0.9231	12.271	8.196	15	18	4	8	Leave out requantified
P13807-2;P13807;P54840	P13807-2;P13807	5;5;1	5;5;1	5;5;1	Glycogen [starch] synthase, muscle	GYS1	sp|P13807-2|GYS1_HUMAN Isoform 2 of Glycogen [starch] synthase, muscle OS=Homo sapiens OX=9606 GN=GYS1;sp|P13807|GYS1_HUMAN Glycogen [starch] synthase, muscle OS=Homo sapiens OX=9606 GN=GYS1 PE=1 SV=2	3	5	5	5	2	5	2	5	2	5	11	11	11	76.482	673	673;737;703	2		7			0	18.698	By MS/MS	By MS/MS	0.38863	0.99846	107.83	4	2	Median	NaN	0.3003	NaN	0.99801	NaN	128.6	1	3	0	2	Median
P13861-2;P13861	P13861-2;P13861	7;7	6;6	6;6	cAMP-dependent protein kinase type II-alpha regulatory subunit	PRKAR2A	sp|P13861-2|KAP2_HUMAN Isoform 2 of cAMP-dependent protein kinase type II-alpha regulatory subunit OS=Homo sapiens OX=9606 GN=PRKAR2A;sp|P13861|KAP2_HUMAN cAMP-dependent protein kinase type II-alpha regulatory subunit OS=Homo sapiens OX=9606 GN=PRKAR2A PE=	2	7	6	6	5	7	4	6	4	6	28.8	24.9	24.9	43.066	382	382;404	2		11			0	17.917	By MS/MS	By MS/MS	0.75304	1.0342	18.48	8	5	Leave out requantified	0.75304	0.30939	1.0342	1.0071	18.48	31.369	4	4	1	4	Leave out requantified
P13984	P13984	5	5	5	General transcription factor IIF subunit 2	GTF2F2	sp|P13984|T2FB_HUMAN General transcription factor IIF subunit 2 OS=Homo sapiens OX=9606 GN=GTF2F2 PE=1 SV=2	1	5	5	5	1	5	1	5	1	5	28.5	28.5	28.5	28.38	249	249	3.83			1	5	0	2.7619	By MS/MS	By MS/MS	0.36855	1.2187	12.49	5	2	Median	NaN	0.36709	NaN	1.1801	NaN	14.067	1	4	0	2	Median
P13995-2;P13995	P13995-2;P13995	5;5	5;5	5;5	Bifunctional methylenetetrahydrofolate dehydrogenase/cyclohydrolase, mitochondrial;NAD-dependent methylenetetrahydrofolate dehydrogenase;Methenyltetrahydrofolate cyclohydrolase	MTHFD2	sp|P13995-2|MTDC_HUMAN Isoform 2 of Bifunctional methylenetetrahydrofolate dehydrogenase/cyclohydrolase, mitochondrial OS=Homo sapiens OX=9606 GN=MTHFD2;sp|P13995|MTDC_HUMAN Bifunctional methylenetetrahydrofolate dehydrogenase/cyclohydrolase, mitochondrial	2	5	5	5	3	3	3	3	3	3	28.6	28.6	28.6	26.849	248	248;350	3.57			3	4	0	5.422	By MS/MS	By MS/MS	0.78777	1.0997	6.9271	6	2	Leave out requantified	0.85067	0.53201	1.1839	1.692	4.7019	82.275	3	3	0	2	Leave out requantified
P14174	P14174	5	5	5	Macrophage migration inhibitory factor	MIF	sp|P14174|MIF_HUMAN Macrophage migration inhibitory factor OS=Homo sapiens OX=9606 GN=MIF PE=1 SV=4	1	5	5	5	5	4	5	4	5	4	45.2	45.2	45.2	12.476	115	115	3.54			6	7	0	7.9065	By MS/MS	By MS/MS	0.67242	0.96493	11.545	12	1	Leave out requantified	0.72824	0.28956	0.97719	0.8987	8.4988	10.947	7	5	0	1	Leave out requantified
P14314-2;P14314	P14314-2;P14314	11;11	11;11	11;11	Glucosidase 2 subunit beta	PRKCSH	sp|P14314-2|GLU2B_HUMAN Isoform 2 of Glucosidase 2 subunit beta OS=Homo sapiens OX=9606 GN=PRKCSH;sp|P14314|GLU2B_HUMAN Glucosidase 2 subunit beta OS=Homo sapiens OX=9606 GN=PRKCSH PE=1 SV=2	2	11	11	11	11	9	11	9	11	9	25.3	25.3	25.3	59.177	525	525;528	2		36			0	47.958	By MS/MS	By MS/MS	0.57919	0.95338	11.783	30	11	Leave out requantified	0.67815	0.26998	0.94045	0.90382	11.319	16.365	17	13	4	7	Leave out requantified
P14324-2;P14324	P14324-2;P14324	16;16	16;16	16;16	Farnesyl pyrophosphate synthase	FDPS	sp|P14324-2|FPPS_HUMAN Isoform 2 of Farnesyl pyrophosphate synthase OS=Homo sapiens OX=9606 GN=FDPS;sp|P14324|FPPS_HUMAN Farnesyl pyrophosphate synthase OS=Homo sapiens OX=9606 GN=FDPS PE=1 SV=4	2	16	16	16	7	15	7	15	7	15	70.5	70.5	70.5	40.532	353	353;419	3.71			12	29	0	272.37	By MS/MS	By MS/MS	0.44452	0.92929	19.805	31	14	Leave out requantified	0.81429	0.24845	1.1322	0.80662	12	8.5726	10	21	1	13	Leave out requantified
P14550	P14550	8	8	8	Alcohol dehydrogenase [NADP(+)]	AKR1A1	sp|P14550|AK1A1_HUMAN Aldo-keto reductase family 1 member A1 OS=Homo sapiens OX=9606 GN=AKR1A1 PE=1 SV=3	1	8	8	8	7	7	7	7	7	7	30.5	30.5	30.5	36.573	325	325	3.52			10	11	0	27.101	By MS/MS	By MS/MS	0.54198	1.0708	18.534	15	7	Leave out requantified	1.0095	0.2583	1.3534	0.8471	25.09	6.9604	8	7	3	4	Leave out requantified
P14618;P14618-2;P14618-3	P14618;P14618-2;P14618-3	45;42;41	45;42;41	43;40;39	Pyruvate kinase PKM	PKM	sp|P14618|KPYM_HUMAN Pyruvate kinase PKM OS=Homo sapiens OX=9606 GN=PKM PE=1 SV=4;sp|P14618-2|KPYM_HUMAN Isoform M1 of Pyruvate kinase PKM OS=Homo sapiens OX=9606 GN=PKM;sp|P14618-3|KPYM_HUMAN Isoform 3 of Pyruvate kinase PKM OS=Homo sapiens OX=9606 GN=PKM	3	45	45	43	40	41	40	41	38	39	77.4	77.4	74.2	57.936	531	531;531;516	2.14	1	158	9	8	0	323.31	By MS/MS	By MS/MS	0.30268	0.56349	34.069	143	43	Leave out requantified	0.35566	0.20466	0.49717	0.6842	18.382	34.496	72	71	10	33	Leave out requantified
P14625;Q58FF3	P14625	51;7	49;7	49;7	Endoplasmin	HSP90B1	sp|P14625|ENPL_HUMAN Endoplasmin OS=Homo sapiens OX=9606 GN=HSP90B1 PE=1 SV=1	2	51	49	49	40	47	38	45	38	45	58.9	57.2	57.2	92.468	803	803;399	1.68	76	135	1	3	0	323.31	By MS/MS	By MS/MS	0.47325	0.96878	20.684	168	38	Leave out requantified	0.71394	0.27371	1.0173	0.92698	19.359	30.523	76	92	4	34	Leave out requantified
P14635-2;P14635	P14635-2;P14635	6;6	6;6	6;6	G2/mitotic-specific cyclin-B1	CCNB1	sp|P14635-2|CCNB1_HUMAN Isoform 2 of G2/mitotic-specific cyclin-B1 OS=Homo sapiens OX=9606 GN=CCNB1;sp|P14635|CCNB1_HUMAN G2/mitotic-specific cyclin-B1 OS=Homo sapiens OX=9606 GN=CCNB1 PE=1 SV=1	2	6	6	6	5	3	5	3	5	3	25.5	25.5	25.5	44.102	396	396;433	2		12			0	36.511	By MS/MS	By MS/MS	0.7024	1.2418	38.054	9	0	Leave out requantified	0.7627	0.41753	1.0434	1.4142	33.403	33.088	6	3	0	0	Leave out requantified
P14678-2;P14678;P14678-3;P63162;P63162-2	P14678-2;P14678;P14678-3;P63162;P63162-2	7;7;7;6;6	7;7;7;6;6	7;7;7;6;6	Small nuclear ribonucleoprotein-associated proteins B and B;Small nuclear ribonucleoprotein-associated protein N	SNRPB;SNRPN	sp|P14678-2|RSMB_HUMAN Isoform SM-B of Small nuclear ribonucleoprotein-associated proteins B and B OS=Homo sapiens OX=9606 GN=SNRPB;sp|P14678|RSMB_HUMAN Small nuclear ribonucleoprotein-associated proteins B and B OS=Homo sapiens OX=9606 GN=SNRPB PE=1 SV=	5	7	7	7	6	7	6	7	6	7	39	39	39	23.656	231	231;240;289;240;244	3.55			9	11	0	18.9	By MS/MS	By MS/MS	0.34985	0.92549	27.077	17	3	Leave out requantified	0.84341	0.27851	1.1305	0.87774	17.693	23.184	6	11	0	3	Leave out requantified
P14735;P14735-2	P14735	9;4	9;4	9;4	Insulin-degrading enzyme	IDE	sp|P14735|IDE_HUMAN Insulin-degrading enzyme OS=Homo sapiens OX=9606 GN=IDE PE=1 SV=4	2	9	9	9	5	7	5	7	5	7	9.9	9.9	9.9	117.97	1019	1019;464	1.13	13	2			0	14.296	By MS/MS	By MS/MS	0.54209	0.85786	4.1035	12	4	Leave out requantified	0.56853	0.24768	0.83167	0.87106	5.0322	2.4055	5	7	0	4	Leave out requantified
P14859-4;P14859-5;P14859-3;P14859;P14859-2;P14859-6;Q9UKI9-3;Q9UKI9;Q9UKI9-2	P14859-4;P14859-5;P14859-3;P14859;P14859-2;P14859-6	4;4;4;4;4;4;1;1;1	4;4;4;4;4;4;1;1;1	3;3;3;3;3;3;0;0;0	POU domain, class 2, transcription factor 1	POU2F1	sp|P14859-4|PO2F1_HUMAN Isoform 4 of POU domain, class 2, transcription factor 1 OS=Homo sapiens OX=9606 GN=POU2F1;sp|P14859-5|PO2F1_HUMAN Isoform 5 of POU domain, class 2, transcription factor 1 OS=Homo sapiens OX=9606 GN=POU2F1;sp|P14859-3|PO2F1_HUMAN Is	9	4	4	3	2	3	2	3	2	2	12.6	12.6	10.6	68.143	653	653;703;741;743;755;766;432;436;438	1.33	4	2			0	11.706	By MS/MS	By MS/MS	0.47945	1.0781	7.6088	2	1	Median	NaN	NaN	NaN	NaN	NaN	NaN	1	1	0	1	Median
P14866;P14866-2	P14866;P14866-2	29;24	29;24	28;23	Heterogeneous nuclear ribonucleoprotein L	HNRNPL	sp|P14866|HNRPL_HUMAN Heterogeneous nuclear ribonucleoprotein L OS=Homo sapiens OX=9606 GN=HNRNPL PE=1 SV=2;sp|P14866-2|HNRPL_HUMAN Isoform 2 of Heterogeneous nuclear ribonucleoprotein L OS=Homo sapiens OX=9606 GN=HNRNPL	2	29	29	28	27	28	27	28	26	27	79.1	79.1	77.9	64.132	589	589;456	2.03	2	137	3	2	0	323.31	By MS/MS	By MS/MS	0.45653	0.93743	13.115	112	28	Leave out requantified	0.70746	0.26614	0.97613	0.90024	11.666	16.735	55	57	11	17	Leave out requantified
P14868;P14868-2	P14868;P14868-2	26;20	26;20	26;20	Aspartate--tRNA ligase, cytoplasmic	DARS	sp|P14868|SYDC_HUMAN Aspartate--tRNA ligase, cytoplasmic OS=Homo sapiens OX=9606 GN=DARS PE=1 SV=2;sp|P14868-2|SYDC_HUMAN Isoform 2 of Aspartate--tRNA ligase, cytoplasmic OS=Homo sapiens OX=9606 GN=DARS	2	26	26	26	23	25	23	25	23	25	58.5	58.5	58.5	57.136	501	501;401	2.07	1	67	4	1	0	222.87	By MS/MS	By MS/MS	0.47299	1.0127	13.796	61	9	Leave out requantified	0.74586	0.30186	1.0178	1.0162	7.8696	52.612	30	31	3	6	Leave out requantified
P14923	P14923	2	2	2	Junction plakoglobin	JUP	sp|P14923|PLAK_HUMAN Junction plakoglobin OS=Homo sapiens OX=9606 GN=JUP PE=1 SV=3	1	2	2	2	1	2	1	2	1	2	4.6	4.6	4.6	81.744	745	745	2.8		2	2	1	0	14.28	By MS/MS	By MS/MS	0.39051	0.83306	2.0765	2	0	Median	NaN	NaN	NaN	NaN	NaN	NaN	1	1	0	0	Median
P15104	P15104	4	4	4	Glutamine synthetase	GLUL	sp|P15104|GLNA_HUMAN Glutamine synthetase OS=Homo sapiens OX=9606 GN=GLUL PE=1 SV=4	1	4	4	4	4	3	4	3	4	3	12.6	12.6	12.6	42.064	373	373	3.5			4	4	0	76.863	By MS/MS	By MS/MS	0.54754	1.0511	7.4243	6	1	Leave out requantified	0.69234	0.43948	0.92352	1.3923	3.4622	16.336	3	3	0	1	Leave out requantified
P15121	P15121	3	3	3	Aldose reductase	AKR1B1	sp|P15121|ALDR_HUMAN Aldo-keto reductase family 1 member B1 OS=Homo sapiens OX=9606 GN=AKR1B1 PE=1 SV=3	1	3	3	3	0	3	0	3	0	3	24.1	24.1	24.1	35.853	316	316	4				4	0	15.188		By MS/MS	0.19756	0.64058	2.1819	2	2	Median	NaN	0.19756	NaN	0.64058	NaN	2.1819	0	2	0	2	Median
P15153	P15153	4	2	2	Ras-related C3 botulinum toxin substrate 2	RAC2	sp|P15153|RAC2_HUMAN Ras-related C3 botulinum toxin substrate 2 OS=Homo sapiens OX=9606 GN=RAC2 PE=1 SV=1	1	4	2	2	4	4	2	2	2	2	22.9	16.1	16.1	21.429	192	192	3.5			2	2	0	4.1476	By MS/MS	By MS/MS	0.47087	0.8368	23.821	4	2	Median	0.63218	0.27057	0.8368	0.83565	8.2361	40.428	2	2	1	1	Median
P15170-2;P15170-3;P15170	P15170-2;P15170-3;P15170	21;21;18	21;21;18	10;10;8	Eukaryotic peptide chain release factor GTP-binding subunit ERF3A	GSPT1	sp|P15170-2|ERF3A_HUMAN Isoform 2 of Eukaryotic peptide chain release factor GTP-binding subunit ERF3A OS=Homo sapiens OX=9606 GN=GSPT1;sp|P15170-3|ERF3A_HUMAN Isoform 3 of Eukaryotic peptide chain release factor GTP-binding subunit ERF3A OS=Homo sapiens O	3	21	21	10	20	16	20	16	10	6	42.3	42.3	24.7	68.6	636	636;637;499	2		53			0	81.369	By MS/MS	By MS/MS	0.51312	0.97455	13.599	45	10	Leave out requantified	0.66302	0.31778	0.92949	1.0773	12.406	14.095	27	18	6	4	Leave out requantified
P15291-2;P15291	P15291-2;P15291	1;1	1;1	1;1	Beta-1,4-galactosyltransferase 1;Lactose synthase A protein;N-acetyllactosamine synthase;Beta-N-acetylglucosaminylglycopeptide beta-1,4-galactosyltransferase;Beta-N-acetylglucosaminyl-glycolipid beta-1,4-galactosyltransferase;Processed beta-1,4-galactosyltransferase 1	B4GALT1	sp|P15291-2|B4GT1_HUMAN Isoform Short of Beta-1,4-galactosyltransferase 1 OS=Homo sapiens OX=9606 GN=B4GALT1;sp|P15291|B4GT1_HUMAN Beta-1,4-galactosyltransferase 1 OS=Homo sapiens OX=9606 GN=B4GALT1 PE=1 SV=5	2	1	1	1	0	1	0	1	0	1	7.5	7.5	7.5	42.537	385	385;398	2		1			0	2.6512		By MS/MS	NaN	NaN	NaN	1	1	Median	NaN	NaN	NaN	NaN	NaN	NaN	0	1	0	1	Median
P15311	P15311	38	30	30	Ezrin	EZR	sp|P15311|EZRI_HUMAN Ezrin OS=Homo sapiens OX=9606 GN=EZR PE=1 SV=4	1	38	30	30	35	36	27	28	27	28	61.9	50.2	50.2	69.412	586	586	2		68			0	180.22	By MS/MS	By MS/MS	0.44778	0.95806	11.536	60	4	Leave out requantified	0.68245	0.29381	0.95636	0.96296	8.6272	20.133	33	27	2	2	Leave out requantified
P15336-7;P15336-5	P15336-7;P15336-5	1;1	1;1	1;1			sp|P15336-7|ATF2_HUMAN Isoform 7 of Cyclic AMP-dependent transcription factor ATF-2 OS=Homo sapiens OX=9606 GN=ATF2;sp|P15336-5|ATF2_HUMAN Isoform 5 of Cyclic AMP-dependent transcription factor ATF-2 OS=Homo sapiens OX=9606 GN=ATF2	2	1	1	1	0	1	0	1	0	1	7.3	7.3	7.3	24.097	219	219;487	2		1			0.0036974	1.7354		By MS/MS	NaN	NaN	NaN	0	0	Median	NaN	NaN	NaN	NaN	NaN	NaN	0	0	0	0	Median
P15374	P15374	4	4	4	Ubiquitin carboxyl-terminal hydrolase isozyme L3	UCHL3	sp|P15374|UCHL3_HUMAN Ubiquitin carboxyl-terminal hydrolase isozyme L3 OS=Homo sapiens OX=9606 GN=UCHL3 PE=1 SV=1	1	4	4	4	4	3	4	3	4	3	18.7	18.7	18.7	26.182	230	230	3.78			2	7	0	7.7653	By MS/MS	By MS/MS	0.56377	0.98471	16.592	7	1	Leave out requantified	0.76899	0.3103	1.0359	0.97148	10.507	27.728	3	4	0	1	Leave out requantified
P15531;P15531-2	P15531;P15531-2	10;9	2;2	2;2	Nucleoside diphosphate kinase A	NME1	sp|P15531|NDKA_HUMAN Nucleoside diphosphate kinase A OS=Homo sapiens OX=9606 GN=NME1 PE=1 SV=1;sp|P15531-2|NDKA_HUMAN Isoform 2 of Nucleoside diphosphate kinase A OS=Homo sapiens OX=9606 GN=NME1	2	10	2	2	9	10	1	2	1	2	76.3	25	25	17.149	152	152;177	3.25			3	1	0	16.819	By MS/MS	By MS/MS	0.36	1.1279	6.857	3	1	Plateau	NaN	0.33775	NaN	1.0584	NaN	8.9905	1	2	0	1	Median
P15559-3;P15559-2;P15559	P15559-3;P15559-2;P15559	1;1;1	1;1;1	1;1;1	NAD(P)H dehydrogenase [quinone] 1	NQO1	sp|P15559-3|NQO1_HUMAN Isoform 3 of NAD(P)H dehydrogenase [quinone] 1 OS=Homo sapiens OX=9606 GN=NQO1;sp|P15559-2|NQO1_HUMAN Isoform 2 of NAD(P)H dehydrogenase [quinone] 1 OS=Homo sapiens OX=9606 GN=NQO1;sp|P15559|NQO1_HUMAN NAD(P)H dehydrogenase [quinone]	3	1	1	1	0	1	0	1	0	1	7.6	7.6	7.6	26.365	236	236;240;274	4				1	0.0086277	1.3273		By MS/MS	NaN	NaN	NaN	1	1	Median	NaN	NaN	NaN	NaN	NaN	NaN	0	1	0	1	Median
P15586-2;P15586	P15586-2;P15586	1;1	1;1	1;1	N-acetylglucosamine-6-sulfatase	GNS	sp|P15586-2|GNS_HUMAN Isoform 2 of N-acetylglucosamine-6-sulfatase OS=Homo sapiens OX=9606 GN=GNS;sp|P15586|GNS_HUMAN N-acetylglucosamine-6-sulfatase OS=Homo sapiens OX=9606 GN=GNS PE=1 SV=3	2	1	1	1	1	1	1	1	1	1	2.6	2.6	2.6	59.988	532	532;552	2		2			0	2.9299	By MS/MS	By MS/MS	0.48768	1.0367	27.06	2	1	Median	NaN	NaN	NaN	NaN	NaN	NaN	1	1	0	1	Median
P15880	P15880	21	21	21	40S ribosomal protein S2	RPS2	sp|P15880|RS2_HUMAN 40S ribosomal protein S2 OS=Homo sapiens OX=9606 GN=RPS2 PE=1 SV=2	1	21	21	21	16	17	16	17	16	17	63.5	63.5	63.5	31.324	293	293	3.56			25	32	0	104.71	By MS/MS	By MS/MS	0.45415	1.0321	13.883	43	7	Leave out requantified	0.68673	0.32483	0.96479	1.0882	9.9653	13.915	17	26	1	6	Leave out requantified
P15923-2;P15923;P15923-3	P15923-2;P15923;P15923-3	3;2;2	3;2;2	3;2;2	Transcription factor E2-alpha	TCF3	sp|P15923-2|TFE2_HUMAN Isoform E47 of Transcription factor E2-alpha OS=Homo sapiens OX=9606 GN=TCF3;sp|P15923|TFE2_HUMAN Transcription factor E2-alpha OS=Homo sapiens OX=9606 GN=TCF3 PE=1 SV=1;sp|P15923-3|TFE2_HUMAN Isoform 3 of Transcription factor E2-alp	3	3	3	3	2	3	2	3	2	3	6.6	6.6	6.6	67.264	651	651;654;658	2		5			0	3.894	By MS/MS	By MS/MS	NaN	NaN	NaN	1	1	Median	NaN	NaN	NaN	NaN	NaN	NaN	0	1	0	1	Median
P15927;P15927-2;P15927-3	P15927;P15927-2;P15927-3	6;6;6	6;6;6	6;6;6	Replication protein A 32 kDa subunit	RPA2	sp|P15927|RFA2_HUMAN Replication protein A 32 kDa subunit OS=Homo sapiens OX=9606 GN=RPA2 PE=1 SV=1;sp|P15927-2|RFA2_HUMAN Isoform 2 of Replication protein A 32 kDa subunit OS=Homo sapiens OX=9606 GN=RPA2;sp|P15927-3|RFA2_HUMAN Isoform 3 of Replication pro	3	6	6	6	0	6	0	6	0	6	50.7	50.7	50.7	29.247	270	270;278;358	4				7	0	39.88		By MS/MS	0.34852	1.1127	27.206	6	4	Median	NaN	0.34852	NaN	1.1127	NaN	27.206	0	6	0	4	Median
P15976-3;P15976-2;P15976	P15976-3;P15976-2;P15976	1;1;1	1;1;1	1;1;1	Erythroid transcription factor	GATA1	sp|P15976-3|GATA1_HUMAN Isoform 3 of Erythroid transcription factor OS=Homo sapiens OX=9606 GN=GATA1;sp|P15976-2|GATA1_HUMAN Isoform 2 of Erythroid transcription factor OS=Homo sapiens OX=9606 GN=GATA1;sp|P15976|GATA1_HUMAN Erythroid transcription factor O	3	1	1	1	0	1	0	1	0	1	4.8	4.8	4.8	34.232	330	330;335;413	4				2	0	45.338		By MS/MS	NaN	NaN	NaN	1	1	Median	NaN	NaN	NaN	NaN	NaN	NaN	0	1	0	1	Median
P16083	P16083	8	8	8	Ribosyldihydronicotinamide dehydrogenase [quinone]	NQO2	sp|P16083|NQO2_HUMAN Ribosyldihydronicotinamide dehydrogenase [quinone] OS=Homo sapiens OX=9606 GN=NQO2 PE=1 SV=5	1	8	8	8	5	8	5	8	5	8	55	55	55	25.918	231	231	3.31			11	5	0	17.518	By MS/MS	By MS/MS	0.39556	0.82273	11.022	13	6	Leave out requantified	0.59834	0.26878	0.81585	0.86961	13.31	14.785	4	9	0	6	Leave out requantified
P16150	P16150	3	3	3	Leukosialin	SPN	sp|P16150|LEUK_HUMAN Leukosialin OS=Homo sapiens OX=9606 GN=SPN PE=1 SV=1	1	3	3	3	3	3	3	3	3	3	15.8	15.8	15.8	40.321	400	400	1.43	4	3			0	23.18	By MS/MS	By MS/MS	0.34036	0.76704	20.264	5	1	Leave out requantified	0.5908	0.22266	0.79177	0.7715	19.475	13.157	3	2	1	0	Median
P16152;P16152-2	P16152;P16152-2	6;4	6;4	4;2	Carbonyl reductase [NADPH] 1	CBR1	sp|P16152|CBR1_HUMAN Carbonyl reductase [NADPH] 1 OS=Homo sapiens OX=9606 GN=CBR1 PE=1 SV=3;sp|P16152-2|CBR1_HUMAN Isoform 2 of Carbonyl reductase [NADPH] 1 OS=Homo sapiens OX=9606 GN=CBR1	2	6	6	4	4	4	4	4	2	3	31.8	31.8	27.1	30.375	277	277;173	3.4			6	4	0	35.822	By MS/MS	By MS/MS	0.36951	1.1888	14.776	7	3	Leave out requantified	0.94486	0.34954	1.2422	1.1162	13.717	13.024	3	4	2	1	Median
P16157-10;P16157-8;P16157-5;P16157-16;P16157-3;P16157;P16157-12;P16157-14;P16157-11;P16157-9;P16157-6;P16157-7;P16157-4;P16157-13;P16157-15;P16157-21;P16157-2	P16157-10;P16157-8;P16157-5;P16157-16;P16157-3;P16157;P16157-12;P16157-14;P16157-11;P16157-9;P16157-6;P16157-7;P16157-4;P16157-13;P16157-15;P16157-21;P16157-2	43;43;43;43;43;43;43;43;42;42;42;42;42;42;42;42;41	43;43;43;43;43;43;43;43;42;42;42;42;42;42;42;42;41	43;43;43;43;43;43;43;43;42;42;42;42;42;42;42;42;41	Ankyrin-1	ANK1	sp|P16157-10|ANK1_HUMAN Isoform Er9 of Ankyrin-1 OS=Homo sapiens OX=9606 GN=ANK1;sp|P16157-8|ANK1_HUMAN Isoform Er7 of Ankyrin-1 OS=Homo sapiens OX=9606 GN=ANK1;sp|P16157-5|ANK1_HUMAN Isoform Er3 of Ankyrin-1 OS=Homo sapiens OX=9606 GN=ANK1;sp|P16157-16|AN	17	43	43	43	30	38	30	38	30	38	33	33	33	197.75	1806	1806;1834;1856;1858;1880;1881;1905;1983;1644;1672;1694;1718;1719;1743;1821;1897;1519	1.01	77	1			0	167.23	By MS/MS	By MS/MS	0.34733	0.78483	15.113	65	23	Leave out requantified	0.49241	0.26078	0.71709	0.9241	12.999	14.672	31	34	7	16	Leave out requantified
P16220-2;P16220	P16220-2;P16220	1;1	1;1	1;1	Cyclic AMP-responsive element-binding protein 1	CREB1	sp|P16220-2|CREB1_HUMAN Isoform CREB-B of Cyclic AMP-responsive element-binding protein 1 OS=Homo sapiens OX=9606 GN=CREB1;sp|P16220|CREB1_HUMAN Cyclic AMP-responsive element-binding protein 1 OS=Homo sapiens OX=9606 GN=CREB1 PE=1 SV=2	2	1	1	1	0	1	0	1	0	1	8.9	8.9	8.9	35.136	327	327;341	4				1	1	-2		By MS/MS	NaN	NaN	NaN	1	1	Median	NaN	NaN	NaN	NaN	NaN	NaN	0	1	0	1	Median
P16278-2;P16278-3;P16278	P16278-2;P16278-3;P16278	4;4;4	4;4;4	4;4;4	Beta-galactosidase	GLB1	sp|P16278-2|BGAL_HUMAN Isoform 2 of Beta-galactosidase OS=Homo sapiens OX=9606 GN=GLB1;sp|P16278-3|BGAL_HUMAN Isoform 3 of Beta-galactosidase OS=Homo sapiens OX=9606 GN=GLB1;sp|P16278|BGAL_HUMAN Beta-galactosidase OS=Homo sapiens OX=9606 GN=GLB1 PE=1 SV=2	3	4	4	4	4	4	4	4	4	4	10.8	10.8	10.8	60.535	546	546;647;677	2		10			0	18.506	By MS/MS	By MS/MS	0.5216	0.92263	36.505	9	4	Leave out requantified	0.59015	0.41422	0.80554	1.3288	10.433	32.227	4	5	1	3	Leave out requantified
P16383-2;P16383	P16383-2;P16383	1;1	1;1	1;1	GC-rich sequence DNA-binding factor 2	GCFC2	sp|P16383-2|GCFC2_HUMAN Isoform 2 of GC-rich sequence DNA-binding factor 2 OS=Homo sapiens OX=9606 GN=GCFC2;sp|P16383|GCFC2_HUMAN GC-rich sequence DNA-binding factor 2 OS=Homo sapiens OX=9606 GN=GCFC2 PE=1 SV=2	2	1	1	1	1	1	1	1	1	1	1.7	1.7	1.7	84.846	743	743;781	1	3				0.0091472	1.3057	By MS/MS	By MS/MS	NaN	NaN	NaN	1	0	Median	NaN	NaN	NaN	NaN	NaN	NaN	1	0	0	0	Median
P16401	P16401	25	13	13	Histone H1.5	HIST1H1B	sp|P16401|H15_HUMAN Histone H1.5 OS=Homo sapiens OX=9606 GN=HIST1H1B PE=1 SV=3	1	25	13	13	20	25	9	13	9	13	60.2	39.8	39.8	22.58	226	226	3.55			15	18	0	98.908	By MS/MS	By MS/MS	0.27832	0.80856	15.771	27	4	Leave out requantified	0.58247	0.23662	0.82136	0.80597	16.144	19.165	10	17	2	2	Leave out requantified
P16402	P16402	32	7	7	Histone H1.3	HIST1H1D	sp|P16402|H13_HUMAN Histone H1.3 OS=Homo sapiens OX=9606 GN=HIST1H1D PE=1 SV=2	1	32	7	7	30	29	7	6	7	6	61.5	27.1	27.1	22.35	221	221	3.47			8	7	0	25.534	By MS/MS	By MS/MS	0.37701	0.78874	14.623	14	0	Leave out requantified	0.51607	0.23563	0.74586	0.79333	10.231	25.732	8	6	0	0	Leave out requantified
P16403	P16403	35	35	9	Histone H1.2	HIST1H1C	sp|P16403|H12_HUMAN Histone H1.2 OS=Homo sapiens OX=9606 GN=HIST1H1C PE=1 SV=2	1	35	35	9	32	32	32	32	8	8	60.6	60.6	20.2	21.364	213	213	3.45	1	3	57	60	0	188.09	By MS/MS	By MS/MS	0.37343	0.81326	13.206	105	19	Leave out requantified	0.63705	0.22021	0.90048	0.76268	9.0452	16.491	46	59	4	15	Leave out requantified
P16435	P16435	13	13	13	NADPH--cytochrome P450 reductase	POR	sp|P16435|NCPR_HUMAN NADPH--cytochrome P450 reductase OS=Homo sapiens OX=9606 GN=POR PE=1 SV=2	1	13	13	13	10	10	10	10	10	10	26.7	26.7	26.7	76.689	677	677	2		27			0	81.557	By MS/MS	By MS/MS	0.40823	0.66404	15.056	24	7	Leave out requantified	0.4806	0.20105	0.65714	0.67816	12.947	17.627	14	10	3	4	Leave out requantified
P16615;P16615-5;P16615-2;P16615-3;P16615-4;O14983-3;O14983-2;O14983;Q93084-4;Q93084-2;Q93084-3;Q93084-7;Q93084;Q93084-6;Q93084-5	P16615;P16615-5;P16615-2;P16615-3;P16615-4	21;20;20;20;16;5;5;5;4;4;4;4;4;4;4	21;20;20;20;16;5;5;5;4;4;4;4;4;4;4	21;20;20;20;16;5;5;5;4;4;4;4;4;4;4	Sarcoplasmic/endoplasmic reticulum calcium ATPase 2	ATP2A2	sp|P16615|AT2A2_HUMAN Sarcoplasmic/endoplasmic reticulum calcium ATPase 2 OS=Homo sapiens OX=9606 GN=ATP2A2 PE=1 SV=1;sp|P16615-5|AT2A2_HUMAN Isoform 5 of Sarcoplasmic/endoplasmic reticulum calcium ATPase 2 OS=Homo sapiens OX=9606 GN=ATP2A2;sp|P16615-2|AT2	15	21	21	21	18	17	18	17	18	17	24.4	24.4	24.4	114.76	1042	1042;997;997;999;1015;869;994;1001;998;999;1029;1033;1043;1044;1052	1.33	33	16			0	148.01	By MS/MS	By MS/MS	0.46267	0.9429	12.75	42	18	Leave out requantified	0.66085	0.27899	0.90038	0.97441	11.47	13.162	20	22	6	12	Leave out requantified
P16860	P16860	1	1	1	Natriuretic peptides B;Brain natriuretic peptide 32;BNP(1-30);BNP(1-29);BNP(1-28);BNP(2-31);BNP(3-32);BNP(3-30);BNP(3-29);BNP(4-32);BNP(4-31);BNP(4-30);BNP(4-29);BNP(4-27);BNP(5-32);BNP(5-31);BNP(5-29)	NPPB	sp|P16860|ANFB_HUMAN Natriuretic peptides B OS=Homo sapiens OX=9606 GN=NPPB PE=1 SV=1	1	1	1	1	0	1	0	1	0	1	6.7	6.7	6.7	14.726	134	134	1	1				1	-2		By MS/MS	NaN	NaN	NaN	1	0	Median	NaN	NaN	NaN	NaN	NaN	NaN	0	1	0	0	Median
P16930;P16930-2	P16930;P16930-2	14;10	14;10	14;10	Fumarylacetoacetase	FAH	sp|P16930|FAAA_HUMAN Fumarylacetoacetase OS=Homo sapiens OX=9606 GN=FAH PE=1 SV=2;sp|P16930-2|FAAA_HUMAN Isoform 2 of Fumarylacetoacetase OS=Homo sapiens OX=9606 GN=FAH	2	14	14	14	8	12	8	12	8	12	52.5	52.5	52.5	46.374	419	419;349	3.58			11	15	0	95.238	By MS/MS	By MS/MS	0.36352	0.79085	27.793	22	7	Leave out requantified	0.3791	0.32546	0.51348	1.0595	6.5614	14.627	9	13	2	5	Leave out requantified
P16949;P16949-2	P16949;P16949-2	14;12	14;12	12;10	Stathmin	STMN1	sp|P16949|STMN1_HUMAN Stathmin OS=Homo sapiens OX=9606 GN=STMN1 PE=1 SV=3;sp|P16949-2|STMN1_HUMAN Isoform 2 of Stathmin OS=Homo sapiens OX=9606 GN=STMN1	2	14	14	12	8	14	8	14	7	12	69.8	69.8	58.4	17.302	149	149;174	3.39			19	12	0	131.56	By MS/MS	By MS/MS	0.37671	0.96145	17.309	28	1	Leave out requantified	0.8972	0.25917	1.2582	0.86617	6.3272	13.049	11	17	0	1	Leave out requantified
P16989-2;P16989;P16989-3;Q9Y2T7	P16989-2;P16989;P16989-3	11;11;10;3	6;6;5;0	6;6;5;0	Y-box-binding protein 3	YBX3	sp|P16989-2|YBOX3_HUMAN Isoform 2 of Y-box-binding protein 3 OS=Homo sapiens OX=9606 GN=YBX3;sp|P16989|YBOX3_HUMAN Y-box-binding protein 3 OS=Homo sapiens OX=9606 GN=YBX3 PE=1 SV=4;sp|P16989-3|YBOX3_HUMAN Isoform 3 of Y-box-binding protein 3 OS=Homo sapien	4	11	6	6	10	10	6	5	6	5	66	54.5	54.5	31.947	303	303;372;342;364	2.19		14	1	1	0	163.03	By MS/MS	By MS/MS	0.53781	0.95235	12.038	8	3	Leave out requantified	0.67389	0.4174	0.9294	1.3746	7.9739	16.036	4	4	1	2	Leave out requantified
P17028-2;P17028	P17028-2;P17028	1;1	1;1	1;1	Zinc finger protein 24	ZNF24	sp|P17028-2|ZNF24_HUMAN Isoform 2 of Zinc finger protein 24 OS=Homo sapiens OX=9606 GN=ZNF24;sp|P17028|ZNF24_HUMAN Zinc finger protein 24 OS=Homo sapiens OX=9606 GN=ZNF24 PE=1 SV=4	2	1	1	1	0	1	0	1	0	1	12.4	12.4	12.4	22.382	193	193;368	4				1	0.0020373	1.965		By MS/MS	NaN	NaN	NaN	0	0	Median	NaN	NaN	NaN	NaN	NaN	NaN	0	0	0	0	Median
P17029	P17029	1	1	1	Zinc finger protein with KRAB and SCAN domains 1	ZKSCAN1	sp|P17029|ZKSC1_HUMAN Zinc finger protein with KRAB and SCAN domains 1 OS=Homo sapiens OX=9606 GN=ZKSCAN1 PE=1 SV=3	1	1	1	1	0	1	0	1	0	1	3.2	3.2	3.2	63.629	563	563	2		1			0	4.553		By MS/MS	NaN	NaN	NaN	0	0	Median	NaN	NaN	NaN	NaN	NaN	NaN	0	0	0	0	Median
P17066;P48741	P17066;P48741	13;7	1;1	1;1	Heat shock 70 kDa protein 6;Putative heat shock 70 kDa protein 7	HSPA6;HSPA7	sp|P17066|HSP76_HUMAN Heat shock 70 kDa protein 6 OS=Homo sapiens OX=9606 GN=HSPA6 PE=1 SV=2;sp|P48741|HSP77_HUMAN Putative heat shock 70 kDa protein 7 OS=Homo sapiens OX=9606 GN=HSPA7 PE=5 SV=2	2	13	1	1	13	13	1	1	1	1	18.2	1.7	1.7	71.027	643	643;367	2		2			0.0012001	2.2536	By MS/MS	By MS/MS	0.52109	1.1132	8.7775	2	0	Median	NaN	NaN	NaN	NaN	NaN	NaN	1	1	0	0	Median
P17096;P17096-3	P17096;P17096-3	8;8	8;8	2;2	High mobility group protein HMG-I/HMG-Y	HMGA1	sp|P17096|HMGA1_HUMAN High mobility group protein HMG-I/HMG-Y OS=Homo sapiens OX=9606 GN=HMGA1 PE=1 SV=3;sp|P17096-3|HMGA1_HUMAN Isoform HMG-R of High mobility group protein HMG-I/HMG-Y OS=Homo sapiens OX=9606 GN=HMGA1	2	8	8	2	6	8	6	8	2	2	43.9	43.9	23.4	11.676	107	107;179	3.34			19	10	0	40.411	By MS/MS	By MS/MS	0.44704	1.0046	13.447	25	7	Leave out requantified	0.73363	0.25755	1.0409	0.83543	11.756	16.639	10	15	1	6	Leave out requantified
P17096-2	P17096-2	7	1	1	High mobility group protein HMG-I/HMG-Y	HMGA1	sp|P17096-2|HMGA1_HUMAN Isoform HMG-Y of High mobility group protein HMG-I/HMG-Y OS=Homo sapiens OX=9606 GN=HMGA1	1	7	1	1	5	7	1	1	1	1	37.5	14.6	14.6	10.679	96	96	3.5			1	1	0	2.6914	By MS/MS	By MS/MS	0.31598	0.70866	4.2737	2	0	Median	NaN	NaN	NaN	NaN	NaN	NaN	1	1	0	0	Median
P17152	P17152	1	1	1	Transmembrane protein 11, mitochondrial	TMEM11	sp|P17152|TMM11_HUMAN Transmembrane protein 11, mitochondrial OS=Homo sapiens OX=9606 GN=TMEM11 PE=1 SV=1	1	1	1	1	1	1	1	1	1	1	8.3	8.3	8.3	21.541	192	192	3.5			1	1	0.0067972	1.3924	By MS/MS	By MS/MS	0.54321	1.1133	33.833	2	1	Median	NaN	NaN	NaN	NaN	NaN	NaN	1	1	0	1	Median
P17174;P17174-2	P17174;P17174-2	23;21	23;21	23;21	Aspartate aminotransferase, cytoplasmic	GOT1	sp|P17174|AATC_HUMAN Aspartate aminotransferase, cytoplasmic OS=Homo sapiens OX=9606 GN=GOT1 PE=1 SV=3;sp|P17174-2|AATC_HUMAN Isoform 2 of Aspartate aminotransferase, cytoplasmic OS=Homo sapiens OX=9606 GN=GOT1	2	23	23	23	8	22	8	22	8	22	65.9	65.9	65.9	46.247	413	413;392	3.65	1		14	34	0	181.21	By MS/MS	By MS/MS	0.26895	0.87893	15.831	38	12	Leave out requantified	0.84776	0.24589	1.1372	0.8259	9.6152	9.3691	11	27	2	10	Leave out requantified
P17252	P17252	7	2	2	Protein kinase C alpha type	PRKCA	sp|P17252|KPCA_HUMAN Protein kinase C alpha type OS=Homo sapiens OX=9606 GN=PRKCA PE=1 SV=4	1	7	2	2	6	4	2	1	2	1	15.3	4.8	4.8	76.749	672	672	2		5			0	4.258	By MS/MS	By MS/MS	0.64094	0.87123	27.186	4	2	Median	0.8221	NaN	1.1104	NaN	15.952	NaN	3	1	1	1	Plateau
P17480-2;P17480	P17480-2;P17480	10;10	10;10	10;10	Nucleolar transcription factor 1	UBTF	sp|P17480-2|UBF1_HUMAN Isoform UBF2 of Nucleolar transcription factor 1 OS=Homo sapiens OX=9606 GN=UBTF;sp|P17480|UBF1_HUMAN Nucleolar transcription factor 1 OS=Homo sapiens OX=9606 GN=UBTF PE=1 SV=1	2	10	10	10	6	9	6	9	6	9	17.9	17.9	17.9	84.936	727	727;764	2.12		15		1	0	13.091	By MS/MS	By MS/MS	0.47715	1.0143	8.8285	15	6	Leave out requantified	0.74426	0.27991	1.0465	0.93084	3.9564	11.849	5	10	0	6	Leave out requantified
P17535	P17535	1	1	1	Transcription factor jun-D	JUND	sp|P17535|JUND_HUMAN Transcription factor jun-D OS=Homo sapiens OX=9606 GN=JUND PE=1 SV=3	1	1	1	1	0	1	0	1	0	1	4.3	4.3	4.3	35.173	347	347	4				1	0.00031017	2.5968		By MS/MS	NaN	NaN	NaN	1	1	Median	NaN	NaN	NaN	NaN	NaN	NaN	0	1	0	1	Median
P17542-2;P17542;P17542-3	P17542-2;P17542;P17542-3	2;2;1	2;2;1	2;2;1	T-cell acute lymphocytic leukemia protein 1	TAL1	sp|P17542-2|TAL1_HUMAN Isoform PP39-TAL1 of T-cell acute lymphocytic leukemia protein 1 OS=Homo sapiens OX=9606 GN=TAL1;sp|P17542|TAL1_HUMAN T-cell acute lymphocytic leukemia protein 1 OS=Homo sapiens OX=9606 GN=TAL1 PE=1 SV=2;sp|P17542-3|TAL1_HUMAN Isofor	3	2	2	2	1	2	1	2	1	2	8.8	8.8	8.8	31.616	306	306;331;156	3.75			1	3	0	6.8094	By MS/MS	By MS/MS	0.39931	1.245	14.617	3	2	Median	NaN	0.3678	NaN	1.1442	NaN	11.94	1	2	0	2	Median
P17568	P17568	2	2	2	NADH dehydrogenase [ubiquinone] 1 beta subcomplex subunit 7	NDUFB7	sp|P17568|NDUB7_HUMAN NADH dehydrogenase [ubiquinone] 1 beta subcomplex subunit 7 OS=Homo sapiens OX=9606 GN=NDUFB7 PE=1 SV=4	1	2	2	2	2	2	2	2	2	2	9.5	9.5	9.5	16.402	137	137	3.5			2	2	0.0017518	1.9863	By MS/MS	By MS/MS	0.39999	0.81554	3.1415	4	1	Median	0.62464	0.25943	0.83144	0.81554	4.856	1.5174	2	2	0	1	Median
P17612-2;P17612;P22694-10;P22694-4;P22694-3;P22694;P22694-5;P22694-7;P22694-6;P22694-9;P22694-2	P17612-2;P17612;P22694-10;P22694-4;P22694-3;P22694;P22694-5;P22694-7;P22694-6;P22694-9;P22694-2	2;2;1;1;1;1;1;1;1;1;1	2;2;1;1;1;1;1;1;1;1;1	2;2;1;1;1;1;1;1;1;1;1	cAMP-dependent protein kinase catalytic subunit alpha;cAMP-dependent protein kinase catalytic subunit beta	PRKACA;PRKACB	sp|P17612-2|KAPCA_HUMAN Isoform 2 of cAMP-dependent protein kinase catalytic subunit alpha OS=Homo sapiens OX=9606 GN=PRKACA;sp|P17612|KAPCA_HUMAN cAMP-dependent protein kinase catalytic subunit alpha OS=Homo sapiens OX=9606 GN=PRKACA PE=1 SV=2;sp|P22694-1	11	2	2	2	0	2	0	2	0	2	6.1	6.1	6.1	39.821	343	343;351;321;338;339;351;354;355;357;358;398	4				2	0	3.857		By MS/MS	0.3022	0.96119	18.861	2	1	Median	NaN	0.3022	NaN	0.96119	NaN	18.861	0	2	0	1	Median
P17655;P17655-2	P17655;P17655-2	16;14	16;14	16;14	Calpain-2 catalytic subunit	CAPN2	sp|P17655|CAN2_HUMAN Calpain-2 catalytic subunit OS=Homo sapiens OX=9606 GN=CAPN2 PE=1 SV=6;sp|P17655-2|CAN2_HUMAN Isoform 2 of Calpain-2 catalytic subunit OS=Homo sapiens OX=9606 GN=CAPN2	2	16	16	16	10	13	10	13	10	13	33.7	33.7	33.7	79.994	700	700;622	2		30			0	86.821	By MS/MS	By MS/MS	0.87978	1.3842	15.415	22	8	Leave out requantified	1.1221	0.38239	1.4976	1.2343	11.79	23.77	12	10	3	5	Leave out requantified
P17812;P17812-2	P17812;P17812-2	16;10	16;10	14;9	CTP synthase 1	CTPS1	sp|P17812|PYRG1_HUMAN CTP synthase 1 OS=Homo sapiens OX=9606 GN=CTPS1 PE=1 SV=2;sp|P17812-2|PYRG1_HUMAN Isoform 2 of CTP synthase 1 OS=Homo sapiens OX=9606 GN=CTPS1	2	16	16	14	14	13	14	13	12	11	33.7	33.7	31.3	66.69	591	591;360	2		34			0	108.01	By MS/MS	By MS/MS	0.52358	1.1024	6.2187	30	7	Leave out requantified	0.81615	0.31846	1.1167	1.0727	7.4248	11.398	16	14	3	4	Leave out requantified
P17844;P17844-2	P17844;P17844-2	34;30	33;29	26;22	Probable ATP-dependent RNA helicase DDX5	DDX5	sp|P17844|DDX5_HUMAN Probable ATP-dependent RNA helicase DDX5 OS=Homo sapiens OX=9606 GN=DDX5 PE=1 SV=1;sp|P17844-2|DDX5_HUMAN Isoform 2 of Probable ATP-dependent RNA helicase DDX5 OS=Homo sapiens OX=9606 GN=DDX5	2	34	33	26	31	31	31	30	24	23	60.4	60.4	50.8	69.147	614	614;535	2.02		102		1	0	263.41	By MS/MS	By MS/MS	0.50244	1.0377	12.001	87	22	Leave out requantified	0.70172	0.33702	0.97276	1.133	11.901	10.937	44	43	7	15	Leave out requantified
P17858;P17858-2	P17858;P17858-2	19;17	17;16	17;16	ATP-dependent 6-phosphofructokinase, liver type	PFKL	sp|P17858|PFKAL_HUMAN ATP-dependent 6-phosphofructokinase, liver type OS=Homo sapiens OX=9606 GN=PFKL PE=1 SV=6;sp|P17858-2|PFKAL_HUMAN Isoform 2 of ATP-dependent 6-phosphofructokinase, liver type OS=Homo sapiens OX=9606 GN=PFKL	2	19	17	17	14	15	13	13	13	13	34.7	31.2	31.2	85.018	780	780;827	2		34			0	106.42	By MS/MS	By MS/MS	0.73293	1.1328	13.769	31	10	Leave out requantified	0.79364	0.35342	1.0873	1.215	18.128	14.284	17	14	3	7	Leave out requantified
P17980	P17980	19	19	19	26S protease regulatory subunit 6A	PSMC3	sp|P17980|PRS6A_HUMAN 26S proteasome regulatory subunit 6A OS=Homo sapiens OX=9606 GN=PSMC3 PE=1 SV=3	1	19	19	19	13	17	13	17	13	17	50.1	50.1	50.1	49.203	439	439	3.54		3	17	30	0	181.23	By MS/MS	By MS/MS	0.4441	1.0335	6.7789	39	20	Leave out requantified	0.71104	0.31536	1.0017	1.0449	4.6665	8.3517	15	24	7	13	Leave out requantified
P17987	P17987	41	41	41	T-complex protein 1 subunit alpha	TCP1	sp|P17987|TCPA_HUMAN T-complex protein 1 subunit alpha OS=Homo sapiens OX=9606 GN=TCP1 PE=1 SV=1	1	41	41	41	41	38	41	38	41	38	84.5	84.5	84.5	60.343	556	556	2.06	3	197	6	5	0	323.31	By MS/MS	By MS/MS	0.48577	0.99786	7.7097	179	34	Leave out requantified	0.69752	0.30725	0.96552	1.0481	15.774	18.319	90	89	11	23	Leave out requantified
P18031	P18031	4	4	4	Tyrosine-protein phosphatase non-receptor type 1	PTPN1	sp|P18031|PTN1_HUMAN Tyrosine-protein phosphatase non-receptor type 1 OS=Homo sapiens OX=9606 GN=PTPN1 PE=1 SV=1	1	4	4	4	1	4	1	4	1	4	14.5	14.5	14.5	49.966	435	435	2.86		4		3	0	6.7054	By MS/MS	By MS/MS	0.31644	0.56792	34.304	3	2	Median	NaN	0.23151	NaN	0.74674	NaN	43.058	1	2	0	2	Median
P18074;P18074-2	P18074;P18074-2	6;4	6;4	6;4	TFIIH basal transcription factor complex helicase XPD subunit	ERCC2	sp|P18074|ERCC2_HUMAN General transcription and DNA repair factor IIH helicase subunit XPD OS=Homo sapiens OX=9606 GN=ERCC2 PE=1 SV=1;sp|P18074-2|ERCC2_HUMAN Isoform 2 of General transcription and DNA repair factor IIH helicase subunit XPD OS=Homo sapiens	2	6	6	6	3	5	3	5	3	5	15.5	15.5	15.5	86.908	760	760;405	2		8			0	44.607	By MS/MS	By MS/MS	0.64603	0.87952	30.095	7	4	Leave out requantified	0.64603	0.33158	0.87952	1.0903	30.095	53.041	3	4	0	4	Leave out requantified
P18077	P18077	7	7	7	60S ribosomal protein L35a	RPL35A	sp|P18077|RL35A_HUMAN 60S ribosomal protein L35a OS=Homo sapiens OX=9606 GN=RPL35A PE=1 SV=2	1	7	7	7	4	7	4	7	4	7	47.3	47.3	47.3	12.538	110	110	3.42			11	8	0	44.293	By MS/MS	By MS/MS	0.38112	1.0557	12.542	18	2	Leave out requantified	0.68305	0.31579	0.95154	1.0557	9.7711	12.913	7	11	1	1	Leave out requantified
P18084	P18084	1	1	1	Integrin beta-5	ITGB5	sp|P18084|ITB5_HUMAN Integrin beta-5 OS=Homo sapiens OX=9606 GN=ITGB5 PE=1 SV=1	1	1	1	1	0	1	0	1	0	1	1.8	1.8	1.8	88.053	799	799	2		1			0.00913	1.2915		By MS/MS	NaN	NaN	NaN	0	0	Median	NaN	NaN	NaN	NaN	NaN	NaN	0	0	0	0	Median
P18085	P18085	7	2	2	ADP-ribosylation factor 4	ARF4	sp|P18085|ARF4_HUMAN ADP-ribosylation factor 4 OS=Homo sapiens OX=9606 GN=ARF4 PE=1 SV=3	1	7	2	2	1	7	0	2	0	2	48.9	15.6	15.6	20.511	180	180	3			2		0	3.7224	By matching	By MS/MS	0.39026	1.227	6.7295	2	0	Median	NaN	0.39026	NaN	1.227	NaN	6.7295	0	2	0	0	Median
P18124	P18124	31	31	31	60S ribosomal protein L7	RPL7	sp|P18124|RL7_HUMAN 60S ribosomal protein L7 OS=Homo sapiens OX=9606 GN=RPL7 PE=1 SV=1	1	31	31	31	26	25	26	25	26	25	68.5	68.5	68.5	29.225	248	248	3.54			38	44	0	119.08	By MS/MS	By MS/MS	0.49608	1.0764	15.722	77	12	Leave out requantified	0.74327	0.32831	1.0211	1.1168	15.058	13.515	37	40	5	7	Leave out requantified
P18206-2;P18206;P18206-3	P18206-2;P18206	63;63;14	63;63;14	63;63;14	Vinculin	VCL	sp|P18206-2|VINC_HUMAN Isoform 1 of Vinculin OS=Homo sapiens OX=9606 GN=VCL;sp|P18206|VINC_HUMAN Vinculin OS=Homo sapiens OX=9606 GN=VCL PE=1 SV=4	3	63	63	63	40	60	40	60	40	60	65.7	65.7	65.7	116.72	1066	1066;1134;222	1.25	137	24		6	0	320.31	By MS/MS	By MS/MS	0.46347	1.0249	26.319	134	45	Leave out requantified	0.98017	0.20386	1.4302	0.72226	16.966	11.57	51	83	4	41	Leave out requantified
P18583-10;P18583-3;P18583-4;P18583-7;P18583;P18583-5;P18583-9;P18583-6;P18583-2;P18583-8	P18583-10;P18583-3;P18583-4;P18583-7;P18583;P18583-5;P18583-9;P18583-6;P18583-2;P18583-8	14;14;14;14;14;14;14;13;13;9	14;14;14;14;14;14;14;13;13;9	14;14;14;14;14;14;14;13;13;9	Protein SON	SON	sp|P18583-10|SON_HUMAN Isoform J of Protein SON OS=Homo sapiens OX=9606 GN=SON;sp|P18583-3|SON_HUMAN Isoform B of Protein SON OS=Homo sapiens OX=9606 GN=SON;sp|P18583-4|SON_HUMAN Isoform C of Protein SON OS=Homo sapiens OX=9606 GN=SON;sp|P18583-7|SON_HUMAN	10	14	14	14	8	13	8	13	8	13	11.6	11.6	11.6	247.82	2282	2282;2303;2325;2386;2426;2459;2466;2108;2140;699	1.16	23	1		1	0	66.767	By MS/MS	By MS/MS	0.44362	1.0031	11.028	25	9	Leave out requantified	0.60286	0.30615	0.89001	1.0615	14.54	19.897	10	15	2	7	Leave out requantified
P18615-4;P18615;P18615-3	P18615-4;P18615;P18615-3	3;3;3	3;3;3	3;3;3	Negative elongation factor E	NELFE	sp|P18615-4|NELFE_HUMAN Isoform 3 of Negative elongation factor E OS=Homo sapiens OX=9606 GN=NELFE;sp|P18615|NELFE_HUMAN Negative elongation factor E OS=Homo sapiens OX=9606 GN=NELFE PE=1 SV=3;sp|P18615-3|NELFE_HUMAN Isoform 2 of Negative elongation factor	3	3	3	3	2	3	2	3	2	3	14.3	14.3	14.3	40.215	350	350;380;387	3.6			2	3	0	23.953	By MS/MS	By MS/MS	0.6752	1.2411	17.108	3	1	Plateau	0.79426	NaN	1.0583	NaN	22.581	NaN	2	1	0	1	Median
P18621-3;P18621;P18621-2	P18621-3;P18621;P18621-2	16;15;10	16;15;10	16;15;10	60S ribosomal protein L17	RPL17	sp|P18621-3|RL17_HUMAN Isoform 3 of 60S ribosomal protein L17 OS=Homo sapiens OX=9606 GN=RPL17;sp|P18621|RL17_HUMAN 60S ribosomal protein L17 OS=Homo sapiens OX=9606 GN=RPL17 PE=1 SV=3;sp|P18621-2|RL17_HUMAN Isoform 2 of 60S ribosomal protein L17 OS=Homo s	3	16	16	16	15	15	15	15	15	15	48.7	48.7	48.7	26.372	228	228;184;146	3.5			24	24	0	39	By MS/MS	By MS/MS	0.52432	1.029	8.4173	44	8	Leave out requantified	0.78605	0.32482	1.066	1.0321	8.3009	8.274	23	21	0	8	Leave out requantified
P18669;Q8N0Y7;P15259	P18669;Q8N0Y7;P15259	18;11;9	18;11;9	18;11;9	Phosphoglycerate mutase 1;Probable phosphoglycerate mutase 4;Phosphoglycerate mutase 2	PGAM1;PGAM4;PGAM2	sp|P18669|PGAM1_HUMAN Phosphoglycerate mutase 1 OS=Homo sapiens OX=9606 GN=PGAM1 PE=1 SV=2;sp|Q8N0Y7|PGAM4_HUMAN Probable phosphoglycerate mutase 4 OS=Homo sapiens OX=9606 GN=PGAM4 PE=3 SV=1;sp|P15259|PGAM2_HUMAN Phosphoglycerate mutase 2 OS=Homo sapiens O	3	18	18	18	14	16	14	16	14	16	73.2	73.2	73.2	28.804	254	254;254;253	3.63			28	47	0	183.24	By MS/MS	By MS/MS	0.43397	0.93968	17.813	68	13	Leave out requantified	0.6713	0.29689	0.92213	0.96185	20.551	15.35	31	37	2	11	Leave out requantified
P18754;P18754-2	P18754;P18754-2	11;11	11;11	11;11	Regulator of chromosome condensation	RCC1	sp|P18754|RCC1_HUMAN Regulator of chromosome condensation OS=Homo sapiens OX=9606 GN=RCC1 PE=1 SV=1;sp|P18754-2|RCC1_HUMAN Isoform 2 of Regulator of chromosome condensation OS=Homo sapiens OX=9606 GN=RCC1	2	11	11	11	5	10	5	10	5	10	43.2	43.2	43.2	44.969	421	421;452	3.65			9	17	0	140.72	By MS/MS	By MS/MS	0.59319	1.3048	17.316	23	8	Leave out requantified	1.1487	0.34293	1.5968	1.1088	7.2025	13.835	8	15	2	6	Leave out requantified
P18858-3;P18858;P18858-2	P18858-3;P18858;P18858-2	15;15;11	15;15;11	15;15;11	DNA ligase 1	LIG1	sp|P18858-3|DNLI1_HUMAN Isoform 3 of DNA ligase 1 OS=Homo sapiens OX=9606 GN=LIG1;sp|P18858|DNLI1_HUMAN DNA ligase 1 OS=Homo sapiens OX=9606 GN=LIG1 PE=1 SV=1;sp|P18858-2|DNLI1_HUMAN Isoform 2 of DNA ligase 1 OS=Homo sapiens OX=9606 GN=LIG1	3	15	15	15	9	10	9	10	9	10	20.2	20.2	20.2	98.227	888	888;919;801	1	20				0	27.629	By MS/MS	By MS/MS	0.6271	1.0842	16.689	19	9	Leave out requantified	0.72559	0.27969	1.0842	0.97263	15.773	21.769	9	10	2	7	Leave out requantified
P18887	P18887	4	4	4	DNA repair protein XRCC1	XRCC1	sp|P18887|XRCC1_HUMAN DNA repair protein XRCC1 OS=Homo sapiens OX=9606 GN=XRCC1 PE=1 SV=2	1	4	4	4	2	4	2	4	2	4	8.7	8.7	8.7	69.476	633	633	2		8			0	12.689	By MS/MS	By MS/MS	0.30236	0.92954	10.504	5	2	Median	0.73194	0.27547	0.96165	0.89339	4.8029	12.92	2	3	0	2	Median
P19021-2;P19021-4;P19021-3;P19021-6;P19021;P19021-5	P19021-2;P19021-4;P19021-3;P19021-6;P19021;P19021-5	1;1;1;1;1;1	1;1;1;1;1;1	1;1;1;1;1;1	Peptidyl-glycine alpha-amidating monooxygenase;Peptidylglycine alpha-hydroxylating monooxygenase;Peptidyl-alpha-hydroxyglycine alpha-amidating lyase	PAM	sp|P19021-2|AMD_HUMAN Isoform 2 of Peptidyl-glycine alpha-amidating monooxygenase OS=Homo sapiens OX=9606 GN=PAM;sp|P19021-4|AMD_HUMAN Isoform 4 of Peptidyl-glycine alpha-amidating monooxygenase OS=Homo sapiens OX=9606 GN=PAM;sp|P19021-3|AMD_HUMAN Isoform	6	1	1	1	0	1	0	1	0	1	1.8	1.8	1.8	96.257	866	866;887;905;955;973;974	1	1				1	-2		By MS/MS	NaN	NaN	NaN	0	0	Median	NaN	NaN	NaN	NaN	NaN	NaN	0	0	0	0	Median
P19099	P19099	1	1	1	Cytochrome P450 11B2, mitochondrial	CYP11B2	sp|P19099|C11B2_HUMAN Cytochrome P450 11B2, mitochondrial OS=Homo sapiens OX=9606 GN=CYP11B2 PE=1 SV=3	1	1	1	1	1	0	1	0	1	0	2.4	2.4	2.4	57.559	503	503	4				1	1	-2	By MS/MS		NaN	NaN	NaN	1	0	Median	NaN	NaN	NaN	NaN	NaN	NaN	1	0	0	0	Median
P19174;P19174-2	P19174;P19174-2	4;4	4;4	4;4	1-phosphatidylinositol 4,5-bisphosphate phosphodiesterase gamma-1	PLCG1	sp|P19174|PLCG1_HUMAN 1-phosphatidylinositol 4,5-bisphosphate phosphodiesterase gamma-1 OS=Homo sapiens OX=9606 GN=PLCG1 PE=1 SV=1;sp|P19174-2|PLCG1_HUMAN Isoform 2 of 1-phosphatidylinositol 4,5-bisphosphate phosphodiesterase gamma-1 OS=Homo sapiens OX=960	2	4	4	4	2	3	2	3	2	3	5.7	5.7	5.7	148.53	1290	1290;1291	1	5				0	7.268	By MS/MS	By MS/MS	0.41927	1.0836	44.092	4	2	Median	0.85273	0.31675	1.2404	1.0836	74.161	12.25	2	2	0	2	Median
P19338	P19338	65	65	65	Nucleolin	NCL	sp|P19338|NUCL_HUMAN Nucleolin OS=Homo sapiens OX=9606 GN=NCL PE=1 SV=3	1	65	65	65	58	55	58	55	58	55	56.1	56.1	56.1	76.613	710	710	1.47	176	87	3	13	0	323.31	By MS/MS	By MS/MS	0.50465	1.0484	9.2385	249	50	Leave out requantified	0.69597	0.3241	0.99147	1.1128	8.5886	12.369	128	121	15	35	Leave out requantified
P19367;P19367-4;P19367-2;P19367-3;Q2TB90;P52790	P19367;P19367-4;P19367-2;P19367-3	24;23;23;23;1;1	24;23;23;23;1;1	21;20;20;20;1;0	Hexokinase-1	HK1	sp|P19367|HXK1_HUMAN Hexokinase-1 OS=Homo sapiens OX=9606 GN=HK1 PE=1 SV=3;sp|P19367-4|HXK1_HUMAN Isoform 4 of Hexokinase-1 OS=Homo sapiens OX=9606 GN=HK1;sp|P19367-2|HXK1_HUMAN Isoform 2 of Hexokinase-1 OS=Homo sapiens OX=9606 GN=HK1;sp|P19367-3|HXK1_HUMA	6	24	24	21	15	21	15	21	14	18	31.4	31.4	29.2	102.48	917	917;905;916;921;917;923	1.18	45	10			0	149.86	By MS/MS	By MS/MS	0.45965	1.0367	12.979	49	15	Leave out requantified	0.80112	0.26062	1.1564	0.91636	17.48	6.3666	18	31	3	12	Leave out requantified
P19387	P19387	6	6	6	DNA-directed RNA polymerase II subunit RPB3	POLR2C	sp|P19387|RPB3_HUMAN DNA-directed RNA polymerase II subunit RPB3 OS=Homo sapiens OX=9606 GN=POLR2C PE=1 SV=2	1	6	6	6	3	6	3	6	3	6	39.3	39.3	39.3	31.441	275	275	3.69			4	9	0	47.54	By MS/MS	By MS/MS	0.32923	1.0411	10.028	6	2	Leave out requantified	NaN	0.32923	NaN	1.0411	NaN	19.488	1	5	0	2	Median
P19388	P19388	6	6	6	DNA-directed RNA polymerases I, II, and III subunit RPABC1	POLR2E	sp|P19388|RPAB1_HUMAN DNA-directed RNA polymerases I, II, and III subunit RPABC1 OS=Homo sapiens OX=9606 GN=POLR2E PE=1 SV=4	1	6	6	6	3	5	3	5	3	5	31.4	31.4	31.4	24.551	210	210	3.44			5	4	0	9.6052	By MS/MS	By MS/MS	0.83247	1.1692	6.6379	7	2	Leave out requantified	0.83247	0.34283	1.1692	1.0834	6.6718	148.01	4	3	0	2	Leave out requantified
P19397	P19397	1	1	1	Leukocyte surface antigen CD53	CD53	sp|P19397|CD53_HUMAN Leukocyte surface antigen CD53 OS=Homo sapiens OX=9606 GN=CD53 PE=1 SV=1	1	1	1	1	1	0	1	0	1	0	4.1	4.1	4.1	24.341	219	219	2		1			1	-2	By MS/MS		NaN	NaN	NaN	1	0	Median	NaN	NaN	NaN	NaN	NaN	NaN	1	0	0	0	Median
P19404	P19404	3	3	3	NADH dehydrogenase [ubiquinone] flavoprotein 2, mitochondrial	NDUFV2	sp|P19404|NDUV2_HUMAN NADH dehydrogenase [ubiquinone] flavoprotein 2, mitochondrial OS=Homo sapiens OX=9606 GN=NDUFV2 PE=1 SV=2	1	3	3	3	2	3	2	3	2	3	25.3	25.3	25.3	27.391	249	249	3.4			3	2	0	9.0671	By MS/MS	By MS/MS	0.41874	0.88012	25.264	5	2	Median	0.63395	0.40145	0.8625	1.2755	2.8601	30.667	2	3	0	2	Median
P19447	P19447	2	2	2	TFIIH basal transcription factor complex helicase XPB subunit	ERCC3	sp|P19447|ERCC3_HUMAN General transcription and DNA repair factor IIH helicase subunit XPB OS=Homo sapiens OX=9606 GN=ERCC3 PE=1 SV=1	1	2	2	2	1	2	1	2	1	2	4.2	4.2	4.2	89.277	782	782	2		4			0	3.8832	By MS/MS	By MS/MS	0.5605	1.7847	27.409	2	2	Median	NaN	0.5605	NaN	1.7847	NaN	27.409	0	2	0	2	Median
P19525;P19525-2	P19525;P19525-2	7;6	7;6	7;6	Interferon-induced, double-stranded RNA-activated protein kinase	EIF2AK2	sp|P19525|E2AK2_HUMAN Interferon-induced, double-stranded RNA-activated protein kinase OS=Homo sapiens OX=9606 GN=EIF2AK2 PE=1 SV=2;sp|P19525-2|E2AK2_HUMAN Isoform 2 of Interferon-induced, double-stranded RNA-activated protein kinase OS=Homo sapiens OX=960	2	7	7	7	7	5	7	5	7	5	17.4	17.4	17.4	62.094	551	551;510	2		16			0	23.521	By MS/MS	By MS/MS	0.7265	1.0091	14.821	14	7	Leave out requantified	0.74024	0.3839	1.0091	1.2502	13.31	98.308	8	6	2	5	Leave out requantified
P19623	P19623	13	13	13	Spermidine synthase	SRM	sp|P19623|SPEE_HUMAN Spermidine synthase OS=Homo sapiens OX=9606 GN=SRM PE=1 SV=1	1	13	13	13	7	12	7	12	7	12	45.4	45.4	45.4	33.824	302	302	3.7			7	16	0	41.089	By MS/MS	By MS/MS	0.49411	1.1108	13.884	22	5	Leave out requantified	0.93574	0.31292	1.2808	1.0197	8.8965	16.424	7	15	1	4	Leave out requantified
P19784	P19784	7	7	7	Casein kinase II subunit alpha	CSNK2A2	sp|P19784|CSK22_HUMAN Casein kinase II subunit alpha OS=Homo sapiens OX=9606 GN=CSNK2A2 PE=1 SV=1	1	7	7	7	2	6	2	6	2	6	32	32	32	41.213	350	350	3.82			2	9	0	14.673	By MS/MS	By MS/MS	0.38203	1.135	9.3727	9	4	Leave out requantified	0.6919	0.35302	0.93325	1.1576	8.6217	7.7768	2	7	1	3	Median
P20020-5;P20020-2;P20020-6;P20020;P20020-4;P20020-1;Q16720-8;Q16720-7;Q16720-6;Q16720-3;Q16720-5;Q16720-2;Q16720-4;Q16720;Q01814-4;Q01814-7;Q01814-3;Q01814-6;Q01814-2;Q01814-8;Q01814-5;Q01814	P20020-5;P20020-2;P20020-6;P20020;P20020-4;P20020-1;Q16720-8;Q16720-7;Q16720-6;Q16720-3;Q16720-5;Q16720-2;Q16720-4;Q16720	5;5;5;5;5;5;3;3;3;3;3;3;3;3;2;2;2;2;2;2;2;2	5;5;5;5;5;5;3;3;3;3;3;3;3;3;2;2;2;2;2;2;2;2	2;2;2;2;2;2;0;0;0;0;0;0;0;0;0;0;0;0;0;0;0;0	Plasma membrane calcium-transporting ATPase 1;Plasma membrane calcium-transporting ATPase 3	ATP2B1;ATP2B3	sp|P20020-5|AT2B1_HUMAN Isoform E of Plasma membrane calcium-transporting ATPase 1 OS=Homo sapiens OX=9606 GN=ATP2B1;sp|P20020-2|AT2B1_HUMAN Isoform A of Plasma membrane calcium-transporting ATPase 1 OS=Homo sapiens OX=9606 GN=ATP2B1;sp|P20020-6|AT2B1_HUMA	22	5	5	2	4	5	4	5	1	2	5	5	1.6	129.15	1171	1171;1176;1184;1220;1249;1258;1115;1129;1154;1159;1168;1173;1206;1220;1154;1168;1185;1198;1199;1212;1229;1243	1.56	7		1	1	0	10.811	By MS/MS	By MS/MS	0.42328	0.93833	25.955	7	1	Leave out requantified	0.85263	0.19197	1.2466	0.65734	27.647	30.159	3	4	0	1	Leave out requantified
P20042	P20042	13	13	13	Eukaryotic translation initiation factor 2 subunit 2	EIF2S2	sp|P20042|IF2B_HUMAN Eukaryotic translation initiation factor 2 subunit 2 OS=Homo sapiens OX=9606 GN=EIF2S2 PE=1 SV=2	1	13	13	13	5	13	5	13	5	13	44.7	44.7	44.7	38.388	333	333	2.77		17	4	10	0	92.468	By MS/MS	By MS/MS	0.52101	1.2665	5.1371	26	8	Leave out requantified	0.83154	0.3824	1.1278	1.2724	6.4961	12.331	8	18	1	7	Leave out requantified
P20073-2;P20073	P20073-2;P20073	15;15	15;15	15;15	Annexin A7	ANXA7	sp|P20073-2|ANXA7_HUMAN Isoform 2 of Annexin A7 OS=Homo sapiens OX=9606 GN=ANXA7;sp|P20073|ANXA7_HUMAN Annexin A7 OS=Homo sapiens OX=9606 GN=ANXA7 PE=1 SV=3	2	15	15	15	7	14	7	14	7	14	35	35	35	50.315	466	466;488	3.69			9	20	0	139.89	By MS/MS	By MS/MS	0.4188	1.0161	11.962	24	8	Leave out requantified	0.75381	0.29958	1.0086	0.97492	4.3416	13.854	8	16	2	6	Leave out requantified
P20248	P20248	2	2	2	Cyclin-A2	CCNA2	sp|P20248|CCNA2_HUMAN Cyclin-A2 OS=Homo sapiens OX=9606 GN=CCNA2 PE=1 SV=2	1	2	2	2	2	2	2	2	2	2	9.3	9.3	9.3	48.55	432	432	2		4			0	7.9392	By MS/MS	By MS/MS	0.52858	1.1325	34.844	2	0	Median	NaN	NaN	NaN	NaN	NaN	NaN	1	1	0	0	Median
P20290-2;P20290	P20290-2;P20290	7;6	7;6	7;6	Transcription factor BTF3	BTF3	sp|P20290-2|BTF3_HUMAN Isoform 2 of Transcription factor BTF3 OS=Homo sapiens OX=9606 GN=BTF3;sp|P20290|BTF3_HUMAN Transcription factor BTF3 OS=Homo sapiens OX=9606 GN=BTF3 PE=1 SV=1	2	7	7	7	6	7	6	7	6	7	71	71	71	17.699	162	162;206	3.45			16	13	0	99.174	By MS/MS	By MS/MS	0.54627	1.1868	14.848	26	5	Leave out requantified	0.63796	0.484	0.848	1.5192	6.093	7.6849	12	14	2	3	Leave out requantified
P20338;P61018	P20338;P61018	2;1	2;1	1;0	Ras-related protein Rab-4A;Ras-related protein Rab-4B	RAB4A;RAB4B	sp|P20338|RAB4A_HUMAN Ras-related protein Rab-4A OS=Homo sapiens OX=9606 GN=RAB4A PE=1 SV=3;sp|P61018|RAB4B_HUMAN Ras-related protein Rab-4B OS=Homo sapiens OX=9606 GN=RAB4B PE=1 SV=1	2	2	2	1	0	2	0	2	0	1	13.3	13.3	6.9	24.389	218	218;213	3			2		0.00030628	2.4863		By MS/MS	0.37543	1.1473	15.526	2	2	Median	NaN	0.37543	NaN	1.1473	NaN	15.526	0	2	0	2	Median
P20339-2;P20339	P20339-2;P20339	6;6	5;5	5;5	Ras-related protein Rab-5A	RAB5A	sp|P20339-2|RAB5A_HUMAN Isoform 2 of Ras-related protein Rab-5A OS=Homo sapiens OX=9606 GN=RAB5A;sp|P20339|RAB5A_HUMAN Ras-related protein Rab-5A OS=Homo sapiens OX=9606 GN=RAB5A PE=1 SV=2	2	6	5	5	5	6	4	5	4	5	43.3	37.8	37.8	22.178	201	201;215	3.5			7	7	0	40.716	By MS/MS	By MS/MS	0.44816	0.95391	9.1468	13	4	Leave out requantified	0.8852	0.25899	1.1896	0.81683	9.6439	6.4989	6	7	2	2	Leave out requantified
P20340-2;P20340;P20340-4;P20340-3;Q9NRW1;Q53S08;Q9NRW1-2;Q14964;Q9H0N0	P20340-2;P20340;P20340-4	5;4;3;2;2;1;1;1;1	5;4;3;2;2;1;1;1;1	5;4;3;2;2;1;1;1;1	Ras-related protein Rab-6A	RAB6A	sp|P20340-2|RAB6A_HUMAN Isoform 2 of Ras-related protein Rab-6A OS=Homo sapiens OX=9606 GN=RAB6A;sp|P20340|RAB6A_HUMAN Ras-related protein Rab-6A OS=Homo sapiens OX=9606 GN=RAB6A PE=1 SV=3;sp|P20340-4|RAB6A_HUMAN Isoform 4 of Ras-related protein Rab-6A OS=	9	5	5	5	1	5	1	5	1	5	33.7	33.7	33.7	23.548	208	208;208;175;104;208;254;195;217;254	3.14			6	1	0	8.277	By MS/MS	By MS/MS	0.33034	0.94009	10.71	7	2	Leave out requantified	NaN	0.30023	NaN	0.94009	NaN	18.155	1	6	0	2	Median
P20585	P20585	3	3	3	DNA mismatch repair protein Msh3	MSH3	sp|P20585|MSH3_HUMAN DNA mismatch repair protein Msh3 OS=Homo sapiens OX=9606 GN=MSH3 PE=1 SV=4	1	3	3	3	0	3	0	3	0	3	3.5	3.5	3.5	127.41	1137	1137	1	3				0.0042029	1.6171		By MS/MS	0.32452	1.1105	3.7186	2	2	Median	NaN	0.32452	NaN	1.1105	NaN	3.7186	0	2	0	2	Median
P20618	P20618	10	10	10	Proteasome subunit beta type-1	PSMB1	sp|P20618|PSB1_HUMAN Proteasome subunit beta type-1 OS=Homo sapiens OX=9606 GN=PSMB1 PE=1 SV=2	1	10	10	10	7	10	7	10	7	10	55.2	55.2	55.2	26.489	241	241	3.36			16	9	0	108.2	By MS/MS	By MS/MS	0.48048	1.0581	25.959	24	6	Leave out requantified	0.73648	0.3445	0.98923	1.0998	24.365	31.742	9	15	1	5	Leave out requantified
P20645	P20645	2	2	2	Cation-dependent mannose-6-phosphate receptor	M6PR	sp|P20645|MPRD_HUMAN Cation-dependent mannose-6-phosphate receptor OS=Homo sapiens OX=9606 GN=M6PR PE=1 SV=1	1	2	2	2	1	2	1	2	1	2	12.6	12.6	12.6	30.993	277	277	3.75			1	3	0	4.7654	By MS/MS	By MS/MS	0.43462	1.1619	11.437	3	2	Median	NaN	0.3976	NaN	1.2674	NaN	12.292	1	2	0	2	Median
P20671	P20671	17	1	0	Histone H2A type 1-D	HIST1H2AD	sp|P20671|H2A1D_HUMAN Histone H2A type 1-D OS=Homo sapiens OX=9606 GN=HIST1H2AD PE=1 SV=2	1	17	1	0	14	16	0	1	0	0	84.6	27.7	0	14.107	130	130	3			1		0.0020331	1.9473	By matching	By MS/MS	NaN	NaN	NaN	1	1	Median	NaN	NaN	NaN	NaN	NaN	NaN	0	1	0	1	Median
P20674	P20674	2	2	2	Cytochrome c oxidase subunit 5A, mitochondrial	COX5A	sp|P20674|COX5A_HUMAN Cytochrome c oxidase subunit 5A, mitochondrial OS=Homo sapiens OX=9606 GN=COX5A PE=1 SV=2	1	2	2	2	1	2	1	2	1	2	30	30	30	16.762	150	150	3.33			8	4	0	28.648	By MS/MS	By MS/MS	0.30195	0.92606	8.9724	8	4	Leave out requantified	0.63632	0.32832	0.86206	1.0169	13.559	13.533	4	4	3	1	Median
P20700	P20700	40	39	38	Lamin-B1	LMNB1	sp|P20700|LMNB1_HUMAN Lamin-B1 OS=Homo sapiens OX=9606 GN=LMNB1 PE=1 SV=2	1	40	39	38	35	37	34	36	33	35	68.1	68.1	66.4	66.408	586	586	2.01		104	1		0	323.31	By MS/MS	By MS/MS	0.42062	0.90386	12.998	92	25	Leave out requantified	0.73397	0.23277	1.0153	0.79099	5.7712	21.62	40	52	6	19	Leave out requantified
[truncated: 3,098 more rows]
[truncated: 24 more columns]

## Sheet: CON, REV filtered
Protein IDs	Majority protein IDs	Peptide counts (all)	Peptide counts (razor+unique)	Peptide counts (unique)	Protein names	Gene names	Fasta headers	Number of proteins	Peptides	Razor + unique peptides	Unique peptides	Peptides EXP_C	Peptides EXP_F	Razor + unique peptides EXP_C	Razor + unique peptides EXP_F	Unique peptides EXP_C	Unique peptides EXP_F	Sequence coverage [%]	Unique + razor sequence coverage [%]	Unique sequence coverage [%]	Mol. weight [kDa]	Sequence length	Sequence lengths	Fraction average	Fraction 1	Fraction 2	Fraction 3	Fraction 4	Q-value	Score	Identification type EXP_C	Identification type EXP_F	Ratio H/L	Ratio H/L normalized	Ratio H/L variability [%]	Ratio H/L count	Ratio H/L iso-count	Ratio H/L type	Ratio H/L EXP_C	Ratio H/L EXP_F	Ratio H/L normalized EXP_C WT/clone C	Ratio H/L normalized EXP_F WT / clone F	Ratio H/L variability [%] EXP_C	Ratio H/L variability [%] EXP_F	Ratio H/L count EXP_C	Ratio H/L count EXP_F	Ratio H/L iso-count EXP_C	Ratio H/L iso-count EXP_F	Ratio H/L type EXP_C
[truncated: 3,702 more rows]
[truncated: 24 more columns]
