# Supplementary material for: A disease-linked lncRNA mutation in RNase MRP inhibits ribosome synthesis
Source: Nat Commun. 2022 Feb 3;13:649. doi: 10.1038/s41467-022-28295-8 (PMC8814244; doi:10.1038/s41467-022-28295-8)
Supplement: Supplementary file 4 — Source Data [file 41467_2022_28295_MOESM4_ESM.zip › SourceData/SourceDataIndex.xlsx]

## Sheet: Figure 1B
Figure 1: Disruption of RMRP impairs T cell proliferation and rRNA processing.
Panel B: CRISPR guide efficiency as determined by the Synthego Inference of CRISPR Edits (ICE) tool
Prism file: SourceData/Figure1/RobertsonEtAlFig1SourceData.pzfx
Original data: Sanger sequencing files used to generate the plots are in folder "SourceData/ICE-Sanger-Files"
Data on graph:
	Replicate 1	Replicate 2	Replicate 3
G1 Fw	63	52	78
G1 Rv	64	50	77
G2 Fw	58	38	85
G2 Rv	61	48	83
G3 Fw	29	5	22
G3 Rv	39	14	26
G4 Fw	9	0	20
G4 Rv	10	0	23

## Sheet: Figure 1D
Figure 1: Disruption of RMRP impairs T cell proliferation and rRNA processing.
Panels C and D: T cell proliferation 48 hours after CRISPR-targeting of Rmrp, as measured with division tracker dye CellTrace Violet
Prism file: SourceData/Figure1/RobertsonEtAlFig1SourceData.pzfx
Original data: flow cytometry files are in "Flow cytometry" folder.
Data on graph:
	guide 1	guide 2	guide 3	guide 4
replicate 1	0.687315	0.868733	0.737339	0.847146
replicate 2	0.619824	0.803234	0.749499	0.893907
replicate 3	0.51748	0.751228	0.680216	0.747154

## Sheet: Figure 1F
Figure 1: Disruption of RMRP impairs T cell proliferation and rRNA processing.
Panels E and F: pre-rRNA species detected by a probe in ITS1, in RNA from T cells 48 hours after disruption of Rmrp
Prism file: SourceData/Figure1/RobertsonEtAlFig1SourceData.pzfx
Original data: original Northern Blot images are in PowerPoint file in "NorthernBlots" folder.
Data on graph:
	G1 / Rep1	G1 / Rep1	G1 / Rep3	G2 / Rep1	G2 / Rep1	G2 / Rep3	G3 / Rep1	G3 / Rep1	G3 / Rep3	G4 / Rep1	G4 / Rep1	G4 / Rep3
18SE	-0.0513172	-0.0493213	-0.064443	-0.0334056	0.00245189	-0.0079924	-0.005191	-0.0390274	-0.0713356	-0.0599356	-0.0028639	-0.0240435
20S	-0.0262701	-0.0255667	-0.0354769	-0.0311934	-0.0008768	-0.0288363	-0.0229107	-0.0167032	-0.0255073	-0.0390249	-0.0158068	-0.0302024
34S	-0.0573695	-0.033998	-0.0503449	-0.0376391	-0.0034984	-0.029159	-0.0137143	-0.0159887	-0.036042	-0.0636081	-0.0047656	-0.009713
41S	0.112165	0.059595	0.0782434	0.046207	0.025082	0.0294566	0.0465297	0.0371792	0.0562791	0.0993086	0.0205832	0.0416386

## Sheet: Figure 2B
Figure 2: Mutations associated with Cartilage Hair Hypoplasia impair rRNA processing
Panels A and B: : Northern blot using ITS1 probe (probe 119) to detect pre-rRNA species in RNA extracted from CHH or healthy control (WT) fibroblasts
Prism file: SourceData/Figure2andS3/RobertsonEtAl-Figure2-FibroNBs.pzfx
Original data: original Northern Blot images are in PowerPoint file in "NorthernBlots" folder.
Data on graph:
41S/PTP	WT	CHH
	-0.0548487	-0.0630517
	-0.0725507	0
	-0.104089	-0.0611052
	-0.0431569	-0.0579919
	-0.0127743
	-0.0702494
30S/PTP	WT	CHH
	0.0622058	0.00689371
	0.0791812	0.00902574
	0.0591846	0.0183532
	0.0282312	0
	0.0282312
	0.0319478

## Sheet: Figure 2D
Figure 2: Mutations associated with Cartilage Hair Hypoplasia impair rRNA processing
Panels C and D: Northern blot using probes against ITS1 and ITS2, to detect pre-rRNA in parental K562 cells, or CRISPR-generated clones of K562 with a 70AG mutation in RMRP
Prism file: SourceData/Figure2andS3/RobertsonEtAl-Figure2.pzfx
Original data: original Northern Blot images are in PowerPoint file in "NorthernBlots" folder.
Data on graph:
	41S	30S	32S	26S	21S
replicates of RMRP 70AG cells	0.0663631	-0.101323	-0.256215	-0.106931	0.0480046
(Log2 ratio with 47S, relative to WT)	0.077092	-0.0178026	-0.0119526	-0.00830555	0.0631927
	0.120855	-0.0361682	-0.124186	-0.0258383	0.096159
	0.0904986	-0.0286762	-0.140085	-0.00071633	0.0677477
	0.0668835	-0.0435501	-0.0986843	-0.0896405	0.0190586
	0.0153232	-0.0288961	-0.227069	-0.090991	0.00401494
	0.0644923	-0.0339155	-0.131317	-0.0551444	0.0512255
	0.13844	-0.125336	-0.119475	-0.134004	0.00906408

## Sheet: Figure 2F
Figure 2: Mutations associated with Cartilage Hair Hypoplasia impair rRNA processing
Panels E and F: Northern blot with probe against 5.8S rRNA, showing the short (5.8SS) and long (5.8SL) form of these species in indicated cell lines
Prism file: SourceData/Figure2andS3/RobertsonEtAl-Figure2.pzfx
Original data: original Northern Blot images are in PowerPoint file in "NorthernBlots" folder.
Data on graph:
WT	70AG clones
1.15625	1.27586
1.43689	1.44118
1.375	1.32143
1.26786	1.30769
	1.34234
	1.42857
	1.4
	1.2735

## Sheet: Figure 3B
Figure 3: 70AG mutation in RMRP causes a reduction in rRNA per cell
Panels A and B: FlowFISH experiments, showing 18S and 28S rRNA detected by fluorescently-labeled antisense oligonucleotide probes, or signal from control probes with scrambled sequences
Prism file: SourceData/Figure3/RobertsonEtAl-Figure3.pzfx
Original data: flow cytometry files are in "Flow cytometry" folder
Data on graph:
	18S Rep 1	18S Rep 2	18S Rep 3	28S Rep 1	28S Rep 2	28S Rep 3
Clone C	0.74195	0.654694	0.537616	0.782866	0.668329	0.574761
Clone D	0.836784	0.855731	0.694355	0.898759	0.823728	0.710567
Clone F	0.729952	0.679766	0.662328	0.782719	0.703421	0.683686

## Sheet: Figure 3C
Figure 3: 70AG mutation in RMRP causes a reduction in rRNA per cell
Panel C: Ratio of 28S to 18S rRNA in WT and 70AG cells, as determined by BioAnalyzer analysis
Prism file: SourceData/Figure3/RobertsonEtAl-Figure3.pzfx
Data on graph:
WT	RMRP 70AG
1.94476	1.70966
2.00113	1.80602
1.9437	1.81215
2.22965	2.0574
	2.04068
	2.21516
	2.12432
	2.08408
	2.28705

## Sheet: Figure S3C
Supplementary Figure 3: CRISPR-Cpf1 allows generation of K562 lines homozygous for RMRP 70AG mutation
Panel C: qPCR to quantify the RNase MRP ncRNA (RMRP) and the RNase P ncRNA (RPPH1) in RMRP 70AG clones
Prism file: SourceData/Figure2andS3/RobertsonEtAl-FigureS3.pzfx
Data on graphs:
RPPH1	Clone C			Clone D			Clone F
	0.928195	0.609205	0.647297	0.851159	1.59107	0.395706	0.957603	0.734584	1.24186
RMRP	Clone C			Clone D			Clone F
	1.10382	0.460094	0.976032	0.947698	1.18099	1.14076	1.0479	0.486327	0.843816

## Sheet: Figure S3D
Supplementary Figure 3: CRISPR-Cpf1 allows generation of K562 lines homozygous for RMRP 70AG mutation
Panel D: Expansion of RMRP 70AG and wildtype K562 cells after 48 hours of culture
Prism file: SourceData/Figure2andS3/RobertsonEtAl-FigureS3.pzfx
Data on graph:
All clones	Clone C	Clone D	Clone F
0.76215	0.76215	0.676471	0.810137
0.580959	0.580959	0.651972	0.485098
0.757832	0.757832	0.853367	1.21261
0.676471
0.651972
0.853367
0.810137
0.485098
1.21261

[truncated: 12 more sheets: Figure S3E, Figure 4B, Figure 4C, Figure S4A, Figure S4B, Figure 5A, Figure 5B, Figure 5C, Figure 5D & S6, Figure S7A, Figure S7B, Figure S8 and S9]
